# Supplementary material for: Structural basis for hyperpolarization-dependent opening of human HCN1 channel
Source: Nat Commun. 2024 Jun 18;15:5216. doi: 10.1038/s41467-024-49599-x (PMC11189445; doi:10.1038/s41467-024-49599-x)
Supplement: Supplementary file 9 — Source Data [file 41467_2024_49599_MOESM9_ESM.zip]

Archive with 11 entries (11 files):
- Source data/~$anda_MD files.docx
- Source data/447916_2_data_set_9106370_s83lk6.xlsx
- Source data/Chanda_MD files.docx
- Source data/Chanda_Source data items.docx
- Source data/Final configuration in closed state.txt
- Source data/Final configuration in open state.txt
- Source data/Initial configuration in closed state.txt
- Source data/Initial configuration in open state.txt
- Source data/Source data 1.tif
- Source data/Source Data 2.tif
- Source data/Source Data 3.tif
