# Supplementary material for: Structural basis for hyperpolarization-dependent opening of human HCN1 channel
Source: Nat Commun. 2024 Jun 18;15:5216. doi: 10.1038/s41467-024-49599-x (PMC11189445; doi:10.1038/s41467-024-49599-x)
Supplement: Supplementary file 9 — Source Data [file 41467_2024_49599_MOESM9_ESM.zip › Source data/447916_2_data_set_9106370_s83lk6.xlsx]

## Sheet: sample_hHCN1-EM
SUPPL. FIG. 6b (inset in left panel) - hHCN1-EM-pUNIV: sample trace
22o02008.abf; hHCN1-EM-pUNIV
	-20	-30	-40	-50	-60	-70	-80	-90	-100	-110	-120
0	-0.00116	0.00319	-0.000172421	-0.000885926	-0.00105	0.0026	-0.000448041	0.000298254	-0.000103466	-0.00135	0.00198
2	-0.00112	-0.000472136	0.00152	0.000593327	-0.00164	0.00399	-0.00175	0.00152	0.0017	-0.00136	0.00192
4	-0.000935383	-0.002	0.000950687	0.000572823	-0.000647813	-0.00040374	-0.00309	-0.00282	0.00268	0.000402279	0.00172
6	-0.00255	0.000249349	0.000853032	-0.00276	-0.00125	-0.004	-8.34167e-05	0.00298	0.00257	-0.000572845	0.000357658
8	0.00182	-0.00223	0.000316948	-0.00324	0.00341	0.00313	0.00015007	0.00106	-0.00328	0.000483647	-0.000856481
10	0.000985228	0.00119	0.000399455	0.000727758	-0.00343	-0.00126	-0.00149	-0.003	-0.00263	0.000367135	-0.000391826
12	-0.00212	0.00266	-0.00122	-0.000245504	0.00084617	0.00108	0.000968166	-0.000259943	0.000652432	-0.00174	-0.00207
14	0.00269	-0.00105	0.00183	0.000459127	0.00026089	-0.000189081	-0.0013	0.00225	-0.00117	-0.00229	0.00113
16	0.000330329	0.000908144	-0.00262	0.00291	0.00107	-0.000282593	0.000737995	-0.00375	0.000985928	-0.00155	-0.000361726
18	0.00249	0.000711493	-0.000830278	0.00294	-0.0018	0.00188	4.48748e-05	-0.000714377	-0.00076393	-0.000130057	-3.06442e-05
20	0.00163	0.00128	-0.00254	0.000502989	0.0028	-0.00101	-0.00119	0.000281908	-0.000547431	-0.000431307	0.000147246
22	-0.00144	0.000256248	0.000701912	-0.00273	0.00135	-0.00165	-0.00474	-0.000227764	-0.00134	0.000969492	-0.000167497
24	-0.000507697	-0.000977546	0.00307	-0.000556044	0.000923522	-0.00144	-0.000349708	0.00202	-0.00201	0.00023409	0.000521712
26	0.000639684	-0.000893556	0.00166	0.00177	0.000215404	-0.00104	0.00013642	-0.00312	-0.00138	0.00236	0.00113
28	-0.00468	-0.000412665	-0.00201	-0.000417031	0.000425734	0.00268	0.000861801	0.00162	0.00327	-0.000710927	-0.00212
30	-0.00133	0.00335	0.00282	0.000389062	-0.000575818	-0.000228696	0.00199	-0.000710212	-0.00298	-0.000133358	0.00222
32	0.000394404	-0.00136	-0.00377	0.00117	-0.000483669	0.000773534	-0.00198	0.000961535	-0.00358	-0.0018	-0.00109
34	0.000788242	-0.000624597	0.00185	-0.00105	-9.23201e-05	0.00128	-0.000100844	0.00128	0.00271	0.00125	0.00161
36	0.00175	-0.00253	0.0011	0.000731714	0.000374839	0.000591062	0.00176	-0.00107	-0.00219	-4.15295e-05	-7.75903e-05
38	-0.000683591	0.000293434	-0.00136	0.00020428	-0.000569403	-0.00279	-0.0013	0.000110842	0.00149	-0.000818051	-0.00127
40	0.00118	-0.00166	-0.00115	-0.000365712	-0.000719987	-0.000523224	0.000985041	0.00199	0.000412233	0.000498258	0.00136
42	0.0013	-0.000382952	8.62777e-05	-0.00079605	0.00154	-0.00147	0.0043	0.00264	0.00158	-0.000357404	-0.000442326
44	-0.00137	0.0013	0.00131	0.00197	0.000561565	-0.000165991	0.00213	-5.88596e-07	3.74392e-05	0.00128	-0.00148
46	0.000319019	0.00124	-0.0023	-0.000220947	0.00337	-0.00255	0.000440776	0.000753194	-0.000570484	-0.000519484	-0.00051742
48	-0.00071843	0.00020051	-0.0015	0.000661477	0.000558309	-0.000722893	0.00225	-0.00149	0.00189	-0.00131	0.00113
50	0.000301085	0.00421	0.000901945	-0.000891916	-0.00365	-0.0025	0.00119	-0.00102	0.000785507	-0.000406615	0.00078655
52	-0.00183	-0.00144	-0.000221878	-0.000209741	-0.00188	0.000113651	0.00133	0.00174	-0.00124	0.00139	0.00143
54	-0.00228	-0.0031	-0.00115	-7.48113e-05	-0.002	-0.00033886	0.00125	-6.78748e-06	0.00262	-0.000744298	0.000717662
56	0.000717334	0.000410557	0.00286	0.00192	-0.000594571	0.00126	-0.00111	-0.00106	0.000156045	0.00256	0.000232078
58	-0.0011	-0.00237	0.000793457	-0.00262	0.00207	-0.00168	-0.0025	0.00221	5.14984e-05	4.75124e-05	-0.00156
60	0.00027965	0.00241	-0.00196	0.00155	0.00127	-0.0021	-0.00106	0.00107	-0.00337	0.00159	-0.00109
62	0.00137	0.000750169	0.000535153	0.000407077	-0.00101	-0.00015907	-0.00219	-0.000718743	-4.58062e-05	0.00105	-0.00191
64	0.00106	-0.00108	9.83402e-05	0.00294	6.09457e-06	0.000427298	-0.000715181	-0.000583626	-0.00151	-0.00163	0.00103
66	0.00114	0.00302	-0.00124	0.00329	-0.00343	-0.00152	-0.0012	0.000113234	-0.000413172	0.000111572	0.00135
68	0.00216	-0.000755094	7.689e-05	-0.00106	-0.00296	-0.000784203	-0.000623628	0.00168	0.00108	-0.000272132	-0.000525594
70	0.00101	0.00228	0.000622101	-0.000802249	0.000832066	0.000585504	-0.000583634	0.00119	0.000539362	-0.000229985	0.00452
72	-0.00085111	-0.000106096	-0.00074517	0.00024318	0.00117	-0.000348344	-0.00233	-0.00122	0.00439	0.00271	-0.00181
74	-0.000701994	0.00075151	0.00153	-0.000457279	0.00156	-0.000818446	0.00484	-0.000103779	0.00163	-0.00179	0.00028424
76	0.000554845	0.000457853	-0.000625499	0.000961967	0.00472	0.000743821	-0.00111	0.000863098	-0.00199	-0.000195242	-2.73734e-05
78	-0.0026	-0.00087101	0.00146	-0.00248	-0.00145	-0.000331961	0.000748478	0.00206	-0.00174	-0.000216655	-0.00224
80	0.00106	0.000635915	-0.00244	0.00129	-0.000690445	0.000970393	0.00145	0.000936501	-0.00362	-0.00128	-0.000888273
82	0.0016	-0.000446849	-0.00427	0.00138	-0.000210956	0.000724494	-0.00101	-0.00231	0.00289	0.00101	-0.00116
84	-0.000153795	0.00107	-0.000997901	-0.00129	0.000790067	0.0011	-0.0022	-0.000404663	0.000936866	-0.0018	0.00011602
86	0.00528	-6.92159e-06	0.00082349	-0.000373207	0.00187	0.00144	-0.000938497	-0.00257	-0.00198	0.00154	6.76736e-05
88	0.000426918	-0.0023	0.000875793	-0.00185	0.00124	-0.000402473	0.000313886	0.00060109	0.00204	-0.000216641	-0.0013
90	0.00328	-0.00271	0.00246	-0.00176	3.60683e-05	-0.00212	0.000539802	-0.000825159	-3.31923e-05	0.00195	-0.00139
92	-0.00209	-0.00553	-0.00545	-0.00468	-0.00708	-0.00854	-0.00993	-0.01219	-0.01137	-0.01152	-0.0135
94	0	0	0	0	0	0	0	0	0	0	0
96	-0.21321	-0.41847	-0.62611	-0.82481	-1.02396	-1.22768	-1.42709	-1.62465	-1.82415	-2.02236	-2.22979
98	-0.10008	-0.19063	-0.28036	-0.36151	-0.44593	-0.53112	-0.6173	-0.70026	-0.78493	-0.87275	-0.96926
100	-0.08659	-0.16134	-0.23936	-0.30829	-0.38104	-0.44621	-0.51828	-0.58884	-0.66046	-0.74116	-0.82939
102	-0.08229	-0.16139	-0.22982	-0.2974	-0.36406	-0.42988	-0.50049	-0.56865	-0.64391	-0.72384	-0.81936
104	-0.08135	-0.15839	-0.22691	-0.2928	-0.35813	-0.42735	-0.4972	-0.56912	-0.64449	-0.73066	-0.83101
106	-0.08294	-0.15842	-0.22555	-0.29404	-0.35849	-0.42473	-0.49878	-0.56946	-0.64821	-0.74131	-0.85476
108	-0.07937	-0.15638	-0.22664	-0.29322	-0.35514	-0.4274	-0.49648	-0.57006	-0.65773	-0.75578	-0.87812
110	-0.08092	-0.15743	-0.22526	-0.28931	-0.35834	-0.43041	-0.49719	-0.57539	-0.66189	-0.77151	-0.90504
112	-0.08203	-0.15672	-0.22598	-0.28979	-0.35971	-0.42568	-0.49739	-0.57862	-0.67448	-0.78619	-0.93519
114	-0.08119	-0.15555	-0.22773	-0.28998	-0.35871	-0.42587	-0.50035	-0.58405	-0.68303	-0.80502	-0.96378
116	-0.08224	-0.15388	-0.22636	-0.28914	-0.36018	-0.42516	-0.5025	-0.59003	-0.69125	-0.82198	-0.99285
118	-0.08131	-0.15862	-0.22665	-0.29076	-0.3564	-0.42627	-0.50627	-0.59374	-0.70052	-0.84241	-1.02678
120	-0.08197	-0.15561	-0.22423	-0.2886	-0.35603	-0.42883	-0.50775	-0.59618	-0.7134	-0.85829	-1.05483
122	-0.0813	-0.15865	-0.22303	-0.28882	-0.35694	-0.4293	-0.50983	-0.60228	-0.72039	-0.87779	-1.08727
124	-0.08187	-0.15781	-0.22353	-0.29247	-0.35814	-0.42882	-0.51058	-0.60603	-0.7327	-0.89895	-1.11445
126	-0.08604	-0.15526	-0.22613	-0.28884	-0.35642	-0.43206	-0.51232	-0.61377	-0.74325	-0.91787	-1.145
128	-0.0834	-0.1557	-0.22269	-0.28884	-0.35535	-0.43266	-0.51511	-0.61769	-0.75521	-0.93354	-1.17282
130	-0.08034	-0.15416	-0.22497	-0.28662	-0.35776	-0.43041	-0.51515	-0.62343	-0.76967	-0.9565	-1.20271
132	-0.08056	-0.15447	-0.22805	-0.2844	-0.35813	-0.43234	-0.51968	-0.62815	-0.775	-0.97122	-1.22691
134	-0.08093	-0.15564	-0.2223	-0.28989	-0.36058	-0.43267	-0.52179	-0.63432	-0.78595	-0.98948	-1.25355
136	-0.07768	-0.15525	-0.22536	-0.28882	-0.3562	-0.43317	-0.52516	-0.63915	-0.79801	-1.00482	-1.27648
138	-0.08098	-0.15615	-0.22406	-0.2898	-0.35955	-0.43252	-0.52644	-0.64487	-0.80854	-1.02436	-1.30148
140	-0.08083	-0.15346	-0.223	-0.29042	-0.35588	-0.43476	-0.52972	-0.64745	-0.81869	-1.04029	-1.32733
142	-0.07971	-0.15636	-0.22449	-0.28968	-0.35504	-0.43743	-0.53151	-0.65469	-0.82945	-1.0588	-1.34868
144	-0.08101	-0.15285	-0.22448	-0.28809	-0.35655	-0.43792	-0.53203	-0.6621	-0.83956	-1.07571	-1.37241
146	-0.07877	-0.15558	-0.22386	-0.2867	-0.35808	-0.43657	-0.53547	-0.66446	-0.84865	-1.09064	-1.3929
148	-0.08078	-0.15199	-0.22525	-0.28903	-0.35819	-0.43989	-0.54023	-0.67229	-0.86053	-1.10534	-1.41259
150	-0.08146	-0.15333	-0.22512	-0.29013	-0.36153	-0.43929	-0.54235	-0.67628	-0.87028	-1.12118	-1.43342
152	-0.08211	-0.15668	-0.22323	-0.28993	-0.36145	-0.43919	-0.5446	-0.68323	-0.88055	-1.13658	-1.45041
154	-0.08186	-0.15266	-0.22537	-0.29014	-0.35702	-0.44339	-0.54908	-0.68857	-0.88911	-1.15235	-1.46745
156	-0.07914	-0.15395	-0.22372	-0.28843	-0.36002	-0.44026	-0.54917	-0.69295	-0.89697	-1.16712	-1.48594
158	-0.08166	-0.15413	-0.22276	-0.28924	-0.3581	-0.44327	-0.55116	-0.69975	-0.90996	-1.181	-1.50709
160	-0.08361	-0.15814	-0.2232	-0.28836	-0.36216	-0.44606	-0.55572	-0.70488	-0.91938	-1.19459	-1.52119
162	-0.07929	-0.15426	-0.22214	-0.28874	-0.36235	-0.44501	-0.55769	-0.7112	-0.92757	-1.20655	-1.53772
164	-0.08009	-0.15583	-0.2243	-0.28861	-0.36163	-0.44684	-0.56198	-0.71586	-0.9398	-1.22056	-1.5527
166	-0.08154	-0.15365	-0.22603	-0.28734	-0.36174	-0.44613	-0.56112	-0.72572	-0.94803	-1.2299	-1.56758
168	-0.08164	-0.15375	-0.22312	-0.29151	-0.36226	-0.44724	-0.56366	-0.72958	-0.95574	-1.24393	-1.58545
170	-0.08115	-0.15588	-0.22255	-0.29081	-0.36061	-0.44805	-0.56805	-0.73334	-0.96277	-1.25623	-1.59627
172	-0.08121	-0.15314	-0.2239	-0.28865	-0.36013	-0.45027	-0.57039	-0.73801	-0.97344	-1.26583	-1.60937
174	-0.07961	-0.15432	-0.22155	-0.29247	-0.36036	-0.45192	-0.57138	-0.74132	-0.98208	-1.2815	-1.62379
176	-0.07857	-0.15239	-0.22512	-0.28744	-0.36014	-0.45132	-0.57421	-0.75146	-0.98786	-1.29087	-1.63701
178	-0.08403	-0.15324	-0.22167	-0.28757	-0.36328	-0.45441	-0.57851	-0.75463	-0.9991	-1.30134	-1.64947
180	-0.07985	-0.15394	-0.22237	-0.28879	-0.36265	-0.45305	-0.57751	-0.75994	-1.01	-1.31193	-1.66061
182	-0.08001	-0.15543	-0.22652	-0.29098	-0.36416	-0.45302	-0.5832	-0.76459	-1.01329	-1.32206	-1.67031
184	-0.08218	-0.15513	-0.22188	-0.28856	-0.36659	-0.45276	-0.58381	-0.76902	-1.01872	-1.33325	-1.6843
186	-0.07914	-0.15601	-0.22402	-0.28949	-0.36262	-0.45634	-0.5879	-0.77577	-1.02801	-1.34129	-1.69447
188	-0.07853	-0.15561	-0.22136	-0.28958	-0.36336	-0.45679	-0.59014	-0.78115	-1.03632	-1.35268	-1.70507
190	-0.08025	-0.15482	-0.22026	-0.28962	-0.36443	-0.45902	-0.591	-0.78313	-1.04668	-1.35938	-1.71602
192	-0.08152	-0.15432	-0.22411	-0.28526	-0.36363	-0.45985	-0.59569	-0.78933	-1.05028	-1.37075	-1.72679
194	-0.08164	-0.15417	-0.22358	-0.28896	-0.36571	-0.46324	-0.59902	-0.79453	-1.05986	-1.38018	-1.73738
196	-0.0769	-0.15159	-0.22148	-0.2876	-0.36479	-0.46244	-0.59886	-0.79897	-1.06671	-1.38824	-1.74595
198	-0.07913	-0.15373	-0.22534	-0.28874	-0.36648	-0.46435	-0.6029	-0.80361	-1.07296	-1.3986	-1.7521
200	-0.08135	-0.15437	-0.22464	-0.29056	-0.36796	-0.46311	-0.60653	-0.80927	-1.08217	-1.40402	-1.76259
202	-0.08088	-0.15292	-0.22348	-0.29092	-0.36913	-0.46241	-0.6078	-0.81135	-1.08597	-1.41652	-1.77036
204	-0.0816	-0.1553	-0.22313	-0.28943	-0.36527	-0.46687	-0.61086	-0.8178	-1.09324	-1.42161	-1.7794
206	-0.07967	-0.15259	-0.22152	-0.28945	-0.36886	-0.46585	-0.61338	-0.82156	-1.09983	-1.42633	-1.78802
208	-0.08027	-0.15547	-0.2247	-0.28929	-0.36505	-0.46897	-0.61431	-0.82779	-1.1059	-1.43659	-1.79407
210	-0.08294	-0.15373	-0.22348	-0.28755	-0.36821	-0.47147	-0.61769	-0.83185	-1.11238	-1.44426	-1.8038
212	-0.07841	-0.152	-0.22434	-0.28774	-0.36574	-0.46856	-0.6194	-0.83559	-1.12238	-1.45274	-1.81113
214	-0.07872	-0.15455	-0.22183	-0.28991	-0.36796	-0.46993	-0.62152	-0.84178	-1.12644	-1.45874	-1.82021
216	-0.07991	-0.15003	-0.22008	-0.28968	-0.36705	-0.47192	-0.62609	-0.84849	-1.13279	-1.4655	-1.82449
218	-0.08268	-0.1559	-0.22309	-0.29113	-0.36687	-0.47212	-0.62794	-0.84946	-1.13643	-1.47241	-1.83126
220	-0.07803	-0.15531	-0.22229	-0.28842	-0.37	-0.47344	-0.6276	-0.85347	-1.14426	-1.47759	-1.83719
222	-0.0807	-0.15343	-0.22191	-0.28961	-0.36719	-0.47261	-0.63329	-0.85821	-1.14953	-1.48641	-1.84338
224	-0.07792	-0.15609	-0.22208	-0.29162	-0.36782	-0.47561	-0.63416	-0.86001	-1.15846	-1.49079	-1.85357
226	-0.08042	-0.15291	-0.22374	-0.28874	-0.36922	-0.47843	-0.6368	-0.86882	-1.16127	-1.49917	-1.85695
228	-0.08132	-0.15192	-0.22138	-0.28741	-0.37149	-0.47347	-0.6377	-0.87243	-1.16611	-1.50555	-1.8693
230	-0.07993	-0.14976	-0.22339	-0.2907	-0.37036	-0.4785	-0.63992	-0.87425	-1.17592	-1.51218	-1.87098
232	-0.07788	-0.15375	-0.22351	-0.28956	-0.37228	-0.47925	-0.64694	-0.88155	-1.17734	-1.51686	-1.87713
234	-0.08214	-0.1516	-0.22339	-0.28954	-0.37452	-0.47922	-0.64493	-0.882	-1.18308	-1.52119	-1.88408
236	-0.07834	-0.15416	-0.22096	-0.29038	-0.37164	-0.48322	-0.6476	-0.88419	-1.18878	-1.53018	-1.88958
238	-0.08224	-0.15164	-0.22422	-0.28807	-0.37039	-0.48367	-0.65245	-0.88881	-1.1917	-1.53255	-1.89654
240	-0.08168	-0.1541	-0.22374	-0.29203	-0.373	-0.48514	-0.65339	-0.89237	-1.20016	-1.53553	-1.90067
242	-0.08143	-0.15683	-0.22458	-0.29008	-0.37229	-0.48808	-0.65535	-0.89652	-1.20342	-1.54563	-1.90371
244	-0.0813	-0.15128	-0.22089	-0.2909	-0.37543	-0.48698	-0.65964	-0.90162	-1.20857	-1.55004	-1.91399
246	-0.08258	-0.15142	-0.22034	-0.29225	-0.37485	-0.48594	-0.65844	-0.90689	-1.21502	-1.55591	-1.91705
248	-0.08086	-0.15298	-0.22302	-0.2885	-0.3725	-0.48615	-0.66313	-0.91138	-1.21694	-1.56132	-1.92165
250	-0.08009	-0.15105	-0.22228	-0.28962	-0.37457	-0.48939	-0.66623	-0.9135	-1.21977	-1.56346	-1.92734
252	-0.08037	-0.15442	-0.2219	-0.29016	-0.37399	-0.49024	-0.66857	-0.91685	-1.22791	-1.569	-1.92996
254	-0.07885	-0.15383	-0.22377	-0.29016	-0.376	-0.49274	-0.67133	-0.91982	-1.23136	-1.5723	-1.93649
256	-0.08025	-0.15404	-0.22188	-0.29061	-0.37336	-0.49365	-0.6709	-0.9238	-1.23527	-1.57839	-1.94338
258	-0.0801	-0.15667	-0.22208	-0.29176	-0.37429	-0.49347	-0.67154	-0.92791	-1.24137	-1.58366	-1.94451
260	-0.07898	-0.15177	-0.2205	-0.29011	-0.37464	-0.49641	-0.67543	-0.93307	-1.24451	-1.58637	-1.94982
262	-0.08075	-0.15236	-0.22528	-0.29015	-0.37232	-0.49361	-0.67952	-0.93268	-1.24907	-1.59174	-1.95345
264	-0.08127	-0.1523	-0.22371	-0.29163	-0.3776	-0.4938	-0.68068	-0.93909	-1.25172	-1.59924	-1.95795
266	-0.07896	-0.15018	-0.2228	-0.28912	-0.37702	-0.49708	-0.68149	-0.94327	-1.25852	-1.59887	-1.95968
268	-0.07966	-0.15339	-0.22189	-0.2915	-0.37714	-0.49754	-0.68359	-0.94392	-1.26051	-1.60556	-1.96774
270	-0.0782	-0.15304	-0.2194	-0.28973	-0.3769	-0.49835	-0.68418	-0.94685	-1.26481	-1.60777	-1.96919
272	-0.0799	-0.15127	-0.22411	-0.29196	-0.37712	-0.50043	-0.6898	-0.9537	-1.26818	-1.61247	-1.97573
274	-0.08251	-0.15451	-0.22046	-0.29044	-0.37738	-0.49915	-0.69115	-0.95035	-1.27343	-1.61561	-1.98021
276	-0.0775	-0.15282	-0.22439	-0.29142	-0.37902	-0.50423	-0.69319	-0.9597	-1.27938	-1.61951	-1.98124
278	-0.08317	-0.15464	-0.22272	-0.29391	-0.37774	-0.50307	-0.69366	-0.96444	-1.27876	-1.62624	-1.98756
280	-0.08125	-0.15254	-0.21949	-0.29102	-0.37872	-0.50315	-0.69605	-0.96633	-1.28564	-1.62874	-1.99088
282	-0.08031	-0.15315	-0.22152	-0.28984	-0.38056	-0.50299	-0.7	-0.96796	-1.28655	-1.63107	-1.9936
284	-0.0816	-0.15372	-0.22032	-0.29192	-0.37953	-0.50522	-0.69963	-0.97092	-1.28747	-1.634	-1.9954
286	-0.07715	-0.15223	-0.21983	-0.29098	-0.37913	-0.50659	-0.70266	-0.97203	-1.29528	-1.63732	-1.99958
288	-0.08128	-0.15021	-0.22217	-0.28931	-0.37816	-0.50934	-0.70648	-0.97631	-1.29631	-1.64084	-2.00471
290	-0.08056	-0.15506	-0.21829	-0.29389	-0.38126	-0.50841	-0.7079	-0.97786	-1.30299	-1.64396	-2.00687
292	-0.08204	-0.15343	-0.2246	-0.29287	-0.38098	-0.50905	-0.70893	-0.98244	-1.3034	-1.65019	-2.0103
294	-0.07891	-0.15039	-0.22105	-0.29176	-0.38269	-0.51138	-0.71159	-0.98826	-1.30649	-1.65305	-2.01567
296	-0.07845	-0.15454	-0.22017	-0.2899	-0.3832	-0.51015	-0.71205	-0.98751	-1.31291	-1.65618	-2.01843
298	-0.07868	-0.15399	-0.22287	-0.29044	-0.38123	-0.51396	-0.71744	-0.99344	-1.31388	-1.66199	-2.01915
300	-0.08102	-0.15032	-0.2207	-0.29102	-0.38318	-0.51366	-0.71778	-0.99484	-1.31909	-1.66116	-2.02323
302	-0.0794	-0.15317	-0.22113	-0.29107	-0.38057	-0.51128	-0.71954	-0.99851	-1.32183	-1.66612	-2.02686
304	-0.08235	-0.15191	-0.22305	-0.28923	-0.38375	-0.51636	-0.72493	-0.99909	-1.32248	-1.66703	-2.03151
306	-0.07845	-0.1527	-0.22247	-0.29343	-0.38212	-0.51605	-0.72608	-1.00238	-1.32683	-1.66714	-2.03399
308	-0.07855	-0.15278	-0.22301	-0.2919	-0.38124	-0.51721	-0.72412	-1.00446	-1.32908	-1.67461	-2.03476
310	-0.08005	-0.15169	-0.22376	-0.2907	-0.38575	-0.51869	-0.72758	-1.00978	-1.33201	-1.67582	-2.03902
312	-0.08119	-0.15111	-0.22142	-0.29233	-0.38355	-0.51933	-0.72888	-1.01139	-1.33821	-1.67883	-2.04149
314	-0.07679	-0.15166	-0.22132	-0.29342	-0.38202	-0.51878	-0.73025	-1.01543	-1.34127	-1.68108	-2.04547
316	-0.08016	-0.1506	-0.22329	-0.29075	-0.38537	-0.51931	-0.73209	-1.01951	-1.33996	-1.68469	-2.04925
318	-0.07996	-0.15462	-0.22155	-0.29096	-0.38256	-0.52031	-0.73691	-1.01785	-1.34533	-1.68844	-2.04932
320	-0.0802	-0.15069	-0.21938	-0.29098	-0.38312	-0.5246	-0.73658	-1.02098	-1.34675	-1.68914	-2.05097
322	-0.08208	-0.15198	-0.22028	-0.29087	-0.38509	-0.52623	-0.74161	-1.02706	-1.34939	-1.69145	-2.05609
324	-0.08051	-0.15394	-0.22265	-0.29438	-0.38392	-0.52374	-0.73867	-1.02391	-1.35269	-1.6961	-2.05728
326	-0.08103	-0.1546	-0.22309	-0.29389	-0.38566	-0.52576	-0.74467	-1.03164	-1.35742	-1.69953	-2.06082
328	-0.08364	-0.15213	-0.22295	-0.29175	-0.38815	-0.52622	-0.74399	-1.03182	-1.35957	-1.7018	-2.06478
330	-0.07821	-0.15173	-0.22186	-0.29342	-0.38613	-0.52791	-0.74443	-1.0341	-1.36442	-1.70356	-2.06675
332	-0.07868	-0.15115	-0.22253	-0.29266	-0.38642	-0.52565	-0.75119	-1.03794	-1.36431	-1.70695	-2.06833
334	-0.08107	-0.15249	-0.22168	-0.29398	-0.38789	-0.52798	-0.74982	-1.0398	-1.36535	-1.70892	-2.07063
336	-0.07635	-0.15167	-0.22072	-0.29253	-0.38598	-0.52912	-0.75288	-1.04219	-1.36823	-1.70942	-2.0702
338	-0.0811	-0.15181	-0.22122	-0.29272	-0.38679	-0.53338	-0.75556	-1.04381	-1.36963	-1.71366	-2.07556
340	-0.08012	-0.15251	-0.2202	-0.29537	-0.38581	-0.53086	-0.75799	-1.04542	-1.37439	-1.71699	-2.07712
342	-0.08149	-0.15512	-0.21952	-0.29046	-0.38724	-0.53517	-0.75649	-1.04795	-1.37716	-1.71809	-2.0789
344	-0.08236	-0.15289	-0.21985	-0.29063	-0.39216	-0.53574	-0.75942	-1.05053	-1.37769	-1.72095	-2.08338
346	-0.07784	-0.15125	-0.21851	-0.29419	-0.38869	-0.53464	-0.75831	-1.05385	-1.38098	-1.72343	-2.08489
348	-0.08006	-0.15177	-0.22302	-0.29047	-0.38984	-0.53586	-0.76177	-1.05466	-1.38356	-1.72753	-2.08737
350	-0.07931	-0.14912	-0.22262	-0.29393	-0.38985	-0.5367	-0.76555	-1.05703	-1.38511	-1.72584	-2.08888
352	-0.07893	-0.15194	-0.21943	-0.29483	-0.38898	-0.53725	-0.76548	-1.06019	-1.38816	-1.72775	-2.09143
354	-0.07953	-0.1521	-0.2193	-0.29244	-0.39137	-0.54181	-0.76899	-1.06337	-1.38832	-1.73263	-2.09235
356	-0.08128	-0.1505	-0.22105	-0.29355	-0.38955	-0.53863	-0.76809	-1.06411	-1.39107	-1.73137	-2.09572
358	-0.07931	-0.15371	-0.22163	-0.29508	-0.38885	-0.54101	-0.76956	-1.0669	-1.39316	-1.73629	-2.09861
360	-0.08084	-0.15162	-0.22315	-0.29298	-0.39267	-0.54481	-0.77193	-1.07119	-1.39446	-1.73746	-2.09764
362	-0.08149	-0.15294	-0.22004	-0.29224	-0.394	-0.54281	-0.77204	-1.07041	-1.3989	-1.73947	-2.10155
364	-0.0779	-0.15273	-0.22062	-0.29436	-0.3929	-0.54204	-0.7756	-1.07262	-1.40099	-1.74136	-2.10334
366	-0.07756	-0.15115	-0.22201	-0.29203	-0.39397	-0.54389	-0.77985	-1.07469	-1.40263	-1.74483	-2.10282
368	-0.08052	-0.15285	-0.22124	-0.29385	-0.3927	-0.54526	-0.77819	-1.07461	-1.40446	-1.74476	-2.10725
370	-0.07903	-0.1483	-0.22387	-0.29226	-0.39158	-0.54578	-0.78111	-1.07751	-1.40692	-1.74703	-2.10711
372	-0.07856	-0.15042	-0.21992	-0.29156	-0.39228	-0.54717	-0.78526	-1.07914	-1.40777	-1.7469	-2.11172
374	-0.08001	-0.15323	-0.22074	-0.29694	-0.39265	-0.5484	-0.78381	-1.08034	-1.41218	-1.75148	-2.11411
376	-0.0781	-0.15167	-0.22214	-0.2935	-0.39201	-0.54841	-0.78484	-1.08452	-1.41167	-1.75313	-2.11343
378	-0.07946	-0.15208	-0.21996	-0.2935	-0.39338	-0.54987	-0.78628	-1.08545	-1.41497	-1.75415	-2.11853
380	-0.07967	-0.14901	-0.21964	-0.2935	-0.39309	-0.54972	-0.78724	-1.08884	-1.41737	-1.7581	-2.11873
382	-0.07636	-0.15071	-0.2253	-0.29112	-0.39642	-0.5495	-0.7889	-1.0926	-1.41756	-1.75887	-2.121
384	-0.07794	-0.1516	-0.21956	-0.29518	-0.39508	-0.55092	-0.79185	-1.09144	-1.41931	-1.7611	-2.12269
386	-0.07719	-0.15156	-0.21965	-0.29465	-0.3958	-0.55206	-0.79105	-1.09399	-1.42172	-1.76137	-2.12495
388	-0.07981	-0.1539	-0.22083	-0.29611	-0.39585	-0.55439	-0.79678	-1.09538	-1.4213	-1.76259	-2.12809
390	-0.08215	-0.15127	-0.22207	-0.29668	-0.39492	-0.55378	-0.79466	-1.09621	-1.42474	-1.76486	-2.12775
392	-0.0773	-0.15433	-0.22262	-0.29672	-0.3958	-0.55671	-0.79713	-1.09977	-1.42908	-1.76914	-2.12798
394	-0.08188	-0.1513	-0.22206	-0.29438	-0.39706	-0.55803	-0.79711	-1.09959	-1.43023	-1.76828	-2.13123
396	-0.07838	-0.15005	-0.21841	-0.29159	-0.3975	-0.55406	-0.80053	-1.10233	-1.43233	-1.77254	-2.13138
398	-0.07917	-0.15259	-0.22386	-0.29525	-0.39843	-0.55612	-0.80271	-1.10685	-1.43264	-1.77526	-2.13335
400	-0.0792	-0.15149	-0.22222	-0.29463	-0.40104	-0.55764	-0.80372	-1.1059	-1.43258	-1.77267	-2.1354
402	-0.07827	-0.14998	-0.21945	-0.29645	-0.3968	-0.55806	-0.80479	-1.10691	-1.43611	-1.77509	-2.13667
404	-0.07993	-0.15166	-0.2215	-0.29601	-0.39708	-0.56233	-0.80838	-1.1084	-1.43647	-1.77678	-2.13647
406	-0.07633	-0.1523	-0.2204	-0.29668	-0.3986	-0.5626	-0.8049	-1.11195	-1.43824	-1.77542	-2.1404
408	-0.07711	-0.15364	-0.22354	-0.29458	-0.39704	-0.56356	-0.80988	-1.10851	-1.44023	-1.78219	-2.14141
410	-0.07943	-0.15154	-0.22242	-0.29469	-0.40099	-0.56341	-0.80942	-1.11616	-1.44336	-1.78126	-2.14399
412	-0.07902	-0.15307	-0.22053	-0.29651	-0.39993	-0.56556	-0.80983	-1.11689	-1.44406	-1.78427	-2.14692
414	-0.07892	-0.15256	-0.22119	-0.29733	-0.39937	-0.56689	-0.81254	-1.11856	-1.44598	-1.78594	-2.14546
416	-0.07842	-0.15391	-0.21989	-0.29192	-0.40068	-0.56727	-0.8171	-1.12108	-1.44723	-1.78656	-2.1495
418	-0.07816	-0.15045	-0.22203	-0.29803	-0.40048	-0.56269	-0.8148	-1.12036	-1.44918	-1.78823	-2.14684
420	-0.08011	-0.15328	-0.21929	-0.29465	-0.40125	-0.56778	-0.8162	-1.12109	-1.44939	-1.78825	-2.14748
422	-0.07793	-0.15077	-0.22158	-0.2944	-0.40191	-0.56829	-0.81921	-1.12402	-1.45106	-1.78928	-2.15379
424	-0.08064	-0.15213	-0.22115	-0.29745	-0.40147	-0.56992	-0.8182	-1.12587	-1.45765	-1.79504	-2.15443
426	-0.07846	-0.15036	-0.22165	-0.29547	-0.40223	-0.57049	-0.82109	-1.12964	-1.45472	-1.79349	-2.15594
428	-0.081	-0.15139	-0.22259	-0.29323	-0.40193	-0.56928	-0.82235	-1.12973	-1.45788	-1.79687	-2.1558
430	-0.07752	-0.154	-0.21957	-0.29489	-0.40305	-0.5707	-0.81971	-1.12918	-1.46322	-1.79795	-2.15629
432	-0.07966	-0.14945	-0.22378	-0.29669	-0.40399	-0.57094	-0.82525	-1.13501	-1.4593	-1.79922	-2.16108
434	-0.07785	-0.15019	-0.21993	-0.29638	-0.40456	-0.57214	-0.82658	-1.13471	-1.45871	-1.79751	-2.15954
436	-0.07771	-0.15194	-0.21884	-0.29567	-0.40202	-0.57279	-0.82828	-1.13698	-1.46447	-1.80114	-2.16081
438	-0.07991	-0.15133	-0.2232	-0.29485	-0.40289	-0.57616	-0.82882	-1.13616	-1.46173	-1.80097	-2.16245
440	-0.08218	-0.15248	-0.21845	-0.29386	-0.40254	-0.57562	-0.83017	-1.13802	-1.46391	-1.80201	-2.16444
442	-0.07942	-0.15099	-0.22348	-0.29628	-0.40234	-0.57765	-0.83046	-1.14008	-1.4674	-1.8063	-2.16743
444	-0.07879	-0.14699	-0.22091	-0.29572	-0.40363	-0.57748	-0.82966	-1.13955	-1.46784	-1.8057	-2.16836
446	-0.07833	-0.14934	-0.22046	-0.2967	-0.40447	-0.57713	-0.83307	-1.14454	-1.46964	-1.80698	-2.16775
448	-0.07679	-0.15045	-0.22165	-0.29379	-0.40394	-0.57664	-0.83811	-1.1465	-1.46906	-1.81201	-2.17
450	-0.07772	-0.1484	-0.21992	-0.29743	-0.40894	-0.57723	-0.83407	-1.14851	-1.47336	-1.81062	-2.17105
452	-0.08008	-0.15348	-0.22212	-0.29548	-0.40372	-0.58131	-0.8385	-1.14717	-1.47402	-1.81192	-2.17345
454	-0.07921	-0.14758	-0.21957	-0.2943	-0.40358	-0.58063	-0.83682	-1.15025	-1.47263	-1.81102	-2.1749
456	-0.07627	-0.15211	-0.21968	-0.29829	-0.4081	-0.57859	-0.83971	-1.15072	-1.47671	-1.81137	-2.17533
458	-0.08118	-0.15125	-0.22189	-0.29512	-0.40775	-0.58392	-0.83947	-1.1513	-1.47836	-1.8164	-2.17704
460	-0.07917	-0.15058	-0.22204	-0.29539	-0.40651	-0.58457	-0.841	-1.1548	-1.47854	-1.81361	-2.17632
462	-0.08007	-0.15255	-0.22168	-0.29609	-0.4075	-0.58455	-0.8419	-1.15505	-1.47961	-1.81561	-2.17908
464	-0.07636	-0.15202	-0.22148	-0.29671	-0.40817	-0.58491	-0.84449	-1.15662	-1.48408	-1.81898	-2.18026
466	-0.07804	-0.14986	-0.22287	-0.29432	-0.41106	-0.5844	-0.84921	-1.15955	-1.4821	-1.82054	-2.18182
468	-0.07737	-0.15218	-0.22063	-0.29903	-0.40983	-0.58509	-0.84811	-1.15835	-1.48299	-1.81961	-2.18145
470	-0.07681	-0.1507	-0.22084	-0.29866	-0.40632	-0.58788	-0.84906	-1.15871	-1.48379	-1.82093	-2.18292
472	-0.07941	-0.14831	-0.21777	-0.29878	-0.40801	-0.58694	-0.85034	-1.16126	-1.48333	-1.82143	-2.18432
474	-0.0811	-0.15253	-0.21878	-0.29911	-0.40903	-0.589	-0.85059	-1.16196	-1.48805	-1.82395	-2.18494
476	-0.08006	-0.15173	-0.22121	-0.29657	-0.41035	-0.5906	-0.85369	-1.16499	-1.48804	-1.82605	-2.18696
478	-0.07974	-0.15076	-0.22441	-0.29415	-0.40924	-0.58943	-0.8522	-1.16068	-1.48783	-1.8271	-2.18785
480	-0.07731	-0.15149	-0.22116	-0.2964	-0.41012	-0.58975	-0.85376	-1.16473	-1.49271	-1.82732	-2.18872
482	-0.07891	-0.15064	-0.22279	-0.2936	-0.41198	-0.58781	-0.85637	-1.1696	-1.49348	-1.82999	-2.18904
484	-0.07887	-0.15088	-0.22197	-0.29728	-0.41032	-0.59013	-0.85601	-1.1687	-1.49109	-1.82783	-2.19012
486	-0.07779	-0.15248	-0.2194	-0.29709	-0.41019	-0.59105	-0.85901	-1.16773	-1.49574	-1.83006	-2.19367
488	-0.07838	-0.15179	-0.2216	-0.29837	-0.41067	-0.59597	-0.86068	-1.17208	-1.49334	-1.8293	-2.19484
490	-0.07923	-0.14987	-0.21827	-0.29895	-0.41289	-0.59246	-0.85994	-1.16946	-1.49413	-1.83149	-2.19272
492	-0.08074	-0.1525	-0.22075	-0.29793	-0.41064	-0.59576	-0.86268	-1.17286	-1.49635	-1.83412	-2.19576
494	-0.07781	-0.14823	-0.21876	-0.29854	-0.41318	-0.59705	-0.86285	-1.1752	-1.49889	-1.83431	-2.19684
496	-0.08094	-0.14897	-0.21868	-0.29797	-0.41131	-0.59643	-0.8627	-1.17653	-1.50134	-1.83547	-2.19903
498	-0.07847	-0.14933	-0.22125	-0.29663	-0.41294	-0.59603	-0.86526	-1.17695	-1.50011	-1.83769	-2.19886
500	-0.07899	-0.15069	-0.22124	-0.29826	-0.41295	-0.59793	-0.8633	-1.17856	-1.50157	-1.83737	-2.20098
502	-0.07798	-0.1487	-0.21927	-0.30087	-0.41287	-0.59796	-0.86766	-1.17647	-1.50055	-1.83836	-2.19849
504	-0.07769	-0.15011	-0.22027	-0.29823	-0.41115	-0.59915	-0.86773	-1.18045	-1.5028	-1.84086	-2.20291
506	-0.08128	-0.15065	-0.22096	-0.30069	-0.41288	-0.5981	-0.86861	-1.18056	-1.50439	-1.83906	-2.20467
508	-0.07765	-0.15207	-0.21902	-0.30046	-0.41215	-0.60051	-0.86977	-1.18199	-1.5067	-1.84311	-2.20372
510	-0.07782	-0.1525	-0.2232	-0.29571	-0.41357	-0.60344	-0.87099	-1.1837	-1.50816	-1.84403	-2.20407
512	-0.08058	-0.15064	-0.22088	-0.29944	-0.41334	-0.60231	-0.87004	-1.185	-1.50869	-1.8432	-2.20717
514	-0.07729	-0.15255	-0.22294	-0.29792	-0.41419	-0.60287	-0.87269	-1.18596	-1.51021	-1.84502	-2.20492
516	-0.07679	-0.14962	-0.22179	-0.29627	-0.41747	-0.60406	-0.87392	-1.18766	-1.50996	-1.84352	-2.20438
518	-0.07843	-0.14994	-0.21957	-0.30117	-0.41512	-0.60121	-0.87274	-1.1874	-1.51005	-1.84642	-2.20945
520	-0.07737	-0.15095	-0.21871	-0.29794	-0.41694	-0.6068	-0.8778	-1.18798	-1.51136	-1.847	-2.20662
522	-0.08008	-0.1476	-0.22246	-0.29928	-0.41422	-0.60582	-0.87726	-1.18993	-1.51225	-1.846	-2.21162
524	-0.07816	-0.15134	-0.21806	-0.30071	-0.41469	-0.60681	-0.87884	-1.18778	-1.51411	-1.8513	-2.21066
526	-0.08074	-0.14978	-0.22013	-0.29877	-0.41581	-0.60911	-0.87892	-1.1926	-1.51463	-1.85032	-2.21127
528	-0.07764	-0.14876	-0.22061	-0.29846	-0.41669	-0.60596	-0.87803	-1.1926	-1.51491	-1.85096	-2.213
530	-0.07648	-0.14896	-0.21947	-0.30028	-0.41547	-0.60633	-0.87954	-1.1934	-1.51757	-1.85595	-2.21761
532	-0.07829	-0.14994	-0.22297	-0.29663	-0.41677	-0.60585	-0.88228	-1.19556	-1.51563	-1.85236	-2.216
534	-0.07891	-0.14984	-0.22052	-0.29994	-0.41843	-0.60779	-0.87928	-1.19533	-1.51637	-1.85368	-2.21855
536	-0.0779	-0.15142	-0.22049	-0.29917	-0.41783	-0.60997	-0.88267	-1.19709	-1.51747	-1.85379	-2.21581
538	-0.07901	-0.15123	-0.22169	-0.29854	-0.4189	-0.61179	-0.88616	-1.198	-1.51814	-1.8564	-2.21838
540	-0.0807	-0.15321	-0.21762	-0.30213	-0.41661	-0.61101	-0.88727	-1.19733	-1.52189	-1.85253	-2.21891
542	-0.07749	-0.15166	-0.22163	-0.29883	-0.41723	-0.61253	-0.88569	-1.19982	-1.52116	-1.85947	-2.22009
544	-0.08166	-0.14979	-0.22023	-0.30013	-0.41908	-0.61231	-0.88635	-1.20108	-1.52374	-1.85709	-2.22222
546	-0.07888	-0.14966	-0.21972	-0.29978	-0.42009	-0.61408	-0.88611	-1.20149	-1.52504	-1.85954	-2.22224
548	-0.07971	-0.1497	-0.2216	-0.29809	-0.41907	-0.61242	-0.88905	-1.20158	-1.52384	-1.86145	-2.21973
550	-0.07645	-0.14516	-0.22133	-0.29848	-0.41985	-0.61428	-0.8885	-1.2015	-1.52555	-1.85849	-2.22213
552	-0.07781	-0.15181	-0.22173	-0.29918	-0.41862	-0.61521	-0.88762	-1.20326	-1.52732	-1.85993	-2.22441
554	-0.07971	-0.1508	-0.2205	-0.3001	-0.4219	-0.6174	-0.89139	-1.20497	-1.52667	-1.85959	-2.22448
556	-0.07755	-0.15126	-0.2191	-0.2984	-0.4202	-0.61404	-0.89108	-1.20534	-1.52923	-1.86084	-2.22667
558	-0.07977	-0.15358	-0.22051	-0.30183	-0.41838	-0.61903	-0.89327	-1.20688	-1.52929	-1.86302	-2.22873
560	-0.07807	-0.14717	-0.22303	-0.29869	-0.42191	-0.61762	-0.8934	-1.20863	-1.52909	-1.8641	-2.22825
562	-0.0769	-0.14921	-0.22102	-0.29873	-0.42095	-0.61794	-0.89522	-1.20769	-1.53072	-1.86415	-2.23139
564	-0.0776	-0.14874	-0.2213	-0.29749	-0.42221	-0.6199	-0.8961	-1.20937	-1.53136	-1.86846	-2.22873
566	-0.079	-0.14803	-0.22219	-0.30085	-0.42304	-0.6182	-0.89716	-1.21144	-1.53195	-1.86521	-2.22862
568	-0.0809	-0.15194	-0.21958	-0.30092	-0.4197	-0.62068	-0.89805	-1.21162	-1.53307	-1.86875	-2.23101
570	-0.07947	-0.14752	-0.2192	-0.29815	-0.42248	-0.62048	-0.89666	-1.21402	-1.53318	-1.86595	-2.23036
572	-0.08012	-0.15074	-0.22221	-0.30166	-0.42396	-0.61946	-0.89831	-1.21423	-1.5336	-1.86917	-2.23227
574	-0.0803	-0.15034	-0.21973	-0.30284	-0.42151	-0.62309	-0.90094	-1.21344	-1.53582	-1.87	-2.23209
576	-0.08104	-0.14903	-0.22002	-0.30099	-0.42142	-0.62396	-0.90296	-1.21449	-1.5379	-1.87121	-2.23439
578	-0.0807	-0.15012	-0.21887	-0.30395	-0.42433	-0.62548	-0.90261	-1.21746	-1.53719	-1.87181	-2.23428
580	-0.07889	-0.14875	-0.2204	-0.29892	-0.42273	-0.62383	-0.90147	-1.21574	-1.538	-1.87214	-2.23603
582	-0.07823	-0.14844	-0.22423	-0.29869	-0.42408	-0.62422	-0.90389	-1.22024	-1.53878	-1.87627	-2.23624
584	-0.0785	-0.14745	-0.22155	-0.30084	-0.42508	-0.62394	-0.90389	-1.2194	-1.53811	-1.87186	-2.23677
586	-0.07715	-0.15084	-0.22175	-0.30089	-0.42504	-0.62431	-0.90569	-1.2192	-1.53935	-1.87308	-2.23706
588	-0.08033	-0.15184	-0.21905	-0.2983	-0.42359	-0.62632	-0.90707	-1.2209	-1.5384	-1.87477	-2.23821
590	-0.07964	-0.14934	-0.2178	-0.30239	-0.42706	-0.62639	-0.90634	-1.21843	-1.5412	-1.87238	-2.2378
592	-0.07994	-0.15045	-0.22014	-0.30208	-0.42492	-0.62687	-0.90843	-1.22087	-1.5424	-1.87602	-2.23797
594	-0.0825	-0.14924	-0.22272	-0.30065	-0.42495	-0.6303	-0.90898	-1.22278	-1.5438	-1.87755	-2.24205
596	-0.07852	-0.1496	-0.22248	-0.29924	-0.4255	-0.62688	-0.90743	-1.22348	-1.54496	-1.87912	-2.23988
598	-0.07712	-0.15006	-0.22067	-0.29977	-0.42653	-0.63099	-0.90926	-1.22552	-1.54454	-1.88317	-2.24034
600	-0.07631	-0.14929	-0.21967	-0.30299	-0.4282	-0.63018	-0.91064	-1.22505	-1.54318	-1.87871	-2.24128
602	-0.07997	-0.14897	-0.21906	-0.30358	-0.42678	-0.6305	-0.91255	-1.22645	-1.54583	-1.87778	-2.24208
604	-0.08066	-0.14851	-0.22099	-0.30048	-0.42887	-0.63128	-0.91188	-1.22861	-1.5459	-1.88051	-2.24395
606	-0.0771	-0.14834	-0.21931	-0.30227	-0.4269	-0.6307	-0.91403	-1.22632	-1.54856	-1.87798	-2.24561
608	-0.07954	-0.15062	-0.22098	-0.30039	-0.42728	-0.63123	-0.9139	-1.22815	-1.5475	-1.88381	-2.24442
610	-0.0791	-0.14799	-0.21967	-0.29972	-0.4288	-0.6335	-0.91323	-1.23105	-1.54807	-1.88256	-2.24471
612	-0.07837	-0.14822	-0.2226	-0.30097	-0.42797	-0.63234	-0.91527	-1.22796	-1.5494	-1.8824	-2.2477
614	-0.07882	-0.14856	-0.22089	-0.30017	-0.42765	-0.63302	-0.91538	-1.22963	-1.54975	-1.88437	-2.24541
616	-0.0785	-0.14678	-0.22053	-0.29954	-0.42796	-0.63368	-0.91761	-1.23179	-1.55165	-1.8847	-2.2479
618	-0.07731	-0.15133	-0.22124	-0.30105	-0.42866	-0.63344	-0.91662	-1.23265	-1.55069	-1.88625	-2.24663
620	-0.07786	-0.1465	-0.22054	-0.30091	-0.42706	-0.63664	-0.91875	-1.23047	-1.55075	-1.88484	-2.24639
622	-0.07827	-0.14939	-0.21899	-0.30355	-0.42919	-0.63728	-0.92213	-1.23296	-1.55154	-1.88582	-2.24853
624	-0.07773	-0.15215	-0.21721	-0.30602	-0.42829	-0.63399	-0.92063	-1.23275	-1.55587	-1.88634	-2.24943
626	-0.08206	-0.15109	-0.21921	-0.30252	-0.43001	-0.64068	-0.92179	-1.23707	-1.55665	-1.88753	-2.25117
628	-0.07953	-0.15008	-0.22219	-0.30557	-0.4308	-0.63696	-0.9235	-1.2353	-1.55421	-1.88917	-2.25083
630	-0.07767	-0.14772	-0.22133	-0.30169	-0.42991	-0.63827	-0.92141	-1.23532	-1.55527	-1.88923	-2.25057
632	-0.07943	-0.14943	-0.22514	-0.30065	-0.43184	-0.63667	-0.92457	-1.23862	-1.5556	-1.88992	-2.25499
634	-0.07821	-0.15083	-0.21785	-0.30314	-0.43101	-0.6395	-0.9232	-1.23838	-1.55627	-1.89029	-2.25371
636	-0.07476	-0.15144	-0.22042	-0.3027	-0.43011	-0.6425	-0.92485	-1.23808	-1.55705	-1.88947	-2.25345
638	-0.0813	-0.1493	-0.2175	-0.30221	-0.43047	-0.64039	-0.92496	-1.23927	-1.55665	-1.89091	-2.25541
640	-0.08119	-0.15046	-0.22005	-0.3011	-0.4323	-0.64131	-0.92506	-1.23816	-1.55749	-1.89146	-2.25548
642	-0.07772	-0.14984	-0.21672	-0.30191	-0.43391	-0.64172	-0.92566	-1.24086	-1.55767	-1.89417	-2.25767
644	-0.07912	-0.14779	-0.21921	-0.30149	-0.43284	-0.64324	-0.92738	-1.24419	-1.55983	-1.89349	-2.25624
646	-0.07913	-0.14943	-0.22044	-0.30269	-0.43147	-0.64069	-0.92616	-1.2425	-1.56327	-1.89303	-2.25638
648	-0.079	-0.1505	-0.22167	-0.30005	-0.4332	-0.64276	-0.92813	-1.24102	-1.56034	-1.89651	-2.25661
650	-0.07754	-0.15091	-0.22201	-0.30338	-0.43449	-0.64366	-0.93237	-1.24204	-1.56271	-1.8945	-2.25592
652	-0.07919	-0.15097	-0.21766	-0.30326	-0.43426	-0.64336	-0.93187	-1.24403	-1.56244	-1.89578	-2.25711
654	-0.07694	-0.1488	-0.2204	-0.30111	-0.43238	-0.64737	-0.93148	-1.24385	-1.56401	-1.89489	-2.25769
656	-0.07681	-0.14982	-0.2205	-0.30425	-0.43407	-0.6463	-0.93288	-1.24536	-1.56354	-1.89531	-2.26032
658	-0.07558	-0.15022	-0.22023	-0.30202	-0.43568	-0.64897	-0.93233	-1.24631	-1.5654	-1.89835	-2.26035
660	-0.07948	-0.14624	-0.21754	-0.30059	-0.43746	-0.65048	-0.93219	-1.24697	-1.56435	-1.89673	-2.25993
662	-0.07787	-0.14935	-0.22074	-0.30332	-0.43533	-0.647	-0.93272	-1.24809	-1.56549	-1.89774	-2.26149
664	-0.07716	-0.14911	-0.22154	-0.30329	-0.43299	-0.64577	-0.93296	-1.24839	-1.56723	-1.90021	-2.26107
666	-0.07589	-0.15032	-0.22277	-0.30079	-0.43627	-0.64976	-0.93513	-1.25072	-1.56613	-1.89925	-2.26197
668	-0.07839	-0.14995	-0.22143	-0.30643	-0.43603	-0.64956	-0.93657	-1.24973	-1.56695	-1.90124	-2.26401
670	-0.07882	-0.1507	-0.21924	-0.30515	-0.43406	-0.65063	-0.93583	-1.24777	-1.56712	-1.9006	-2.2643
672	-0.07829	-0.15045	-0.22154	-0.30095	-0.43485	-0.64929	-0.93751	-1.25161	-1.56627	-1.90019	-2.26452
674	-0.07863	-0.1483	-0.21945	-0.3059	-0.43562	-0.65114	-0.93736	-1.2512	-1.57075	-1.90265	-2.26407
676	-0.07971	-0.14927	-0.22068	-0.30276	-0.43573	-0.65265	-0.93891	-1.25438	-1.57021	-1.90294	-2.26573
678	-0.07837	-0.14846	-0.22016	-0.30309	-0.43495	-0.65197	-0.93907	-1.25255	-1.5682	-1.90424	-2.26954
680	-0.07935	-0.14721	-0.22014	-0.30124	-0.43677	-0.65225	-0.93643	-1.25441	-1.57467	-1.90429	-2.2655
682	-0.08086	-0.1482	-0.22262	-0.2999	-0.43934	-0.65207	-0.9416	-1.25603	-1.57256	-1.90507	-2.26642
684	-0.07853	-0.14974	-0.21933	-0.30219	-0.43651	-0.6551	-0.94122	-1.25373	-1.57062	-1.90387	-2.26782
686	-0.07573	-0.14875	-0.21654	-0.3022	-0.43767	-0.65564	-0.94199	-1.25335	-1.57284	-1.90503	-2.26719
688	-0.07915	-0.15208	-0.22063	-0.30411	-0.43967	-0.65521	-0.94513	-1.25572	-1.57154	-1.90563	-2.27003
690	-0.0788	-0.15113	-0.2175	-0.30577	-0.43647	-0.65437	-0.94297	-1.25288	-1.57371	-1.90469	-2.27107
692	-0.07973	-0.15019	-0.22307	-0.30468	-0.43795	-0.65298	-0.94256	-1.25736	-1.57448	-1.90893	-2.27018
694	-0.07929	-0.14633	-0.21722	-0.30438	-0.43614	-0.65848	-0.94313	-1.2577	-1.57576	-1.90774	-2.26937
696	-0.07927	-0.14888	-0.21841	-0.30348	-0.43786	-0.65603	-0.94408	-1.25697	-1.57674	-1.90996	-2.27426
698	-0.07398	-0.14902	-0.22169	-0.30383	-0.43837	-0.65508	-0.94637	-1.25976	-1.57354	-1.91192	-2.26978
700	-0.07771	-0.1487	-0.21907	-0.30702	-0.44227	-0.65914	-0.94714	-1.25974	-1.57712	-1.90775	-2.2709
702	-0.07894	-0.15132	-0.21826	-0.303	-0.43997	-0.65616	-0.94718	-1.2582	-1.57788	-1.90917	-2.27183
704	-0.07857	-0.14986	-0.22046	-0.30521	-0.43791	-0.65688	-0.94654	-1.25843	-1.57698	-1.91027	-2.27258
706	-0.0771	-0.14967	-0.21828	-0.30537	-0.43927	-0.65938	-0.94824	-1.25983	-1.57697	-1.90916	-2.27369
708	-0.07838	-0.15164	-0.22226	-0.30456	-0.4392	-0.6575	-0.94784	-1.2617	-1.57993	-1.91243	-2.27537
710	-0.07897	-0.14559	-0.22044	-0.30512	-0.4386	-0.66002	-0.94835	-1.26263	-1.57909	-1.91269	-2.27449
712	-0.07911	-0.14974	-0.21998	-0.30471	-0.44262	-0.6574	-0.95024	-1.26212	-1.57997	-1.91197	-2.27405
714	-0.0786	-0.15088	-0.22029	-0.30237	-0.4405	-0.65897	-0.95169	-1.26141	-1.57933	-1.91382	-2.27411
716	-0.07643	-0.14659	-0.2183	-0.30372	-0.44256	-0.66017	-0.95322	-1.26717	-1.57807	-1.91414	-2.27548
718	-0.07847	-0.14784	-0.22007	-0.305	-0.4421	-0.66012	-0.95347	-1.26284	-1.58155	-1.91714	-2.27709
720	-0.08064	-0.15062	-0.21845	-0.304	-0.44056	-0.66108	-0.95381	-1.2646	-1.5808	-1.91233	-2.27629
722	-0.08013	-0.14695	-0.21889	-0.30395	-0.4422	-0.66149	-0.95502	-1.26537	-1.57888	-1.91371	-2.27771
724	-0.07916	-0.15092	-0.21986	-0.30688	-0.44177	-0.66254	-0.95146	-1.26341	-1.58191	-1.91633	-2.27792
726	-0.0779	-0.14657	-0.21869	-0.30432	-0.44164	-0.66245	-0.95252	-1.26865	-1.58184	-1.91597	-2.27823
728	-0.07831	-0.14832	-0.21842	-0.30553	-0.44425	-0.66198	-0.95385	-1.26733	-1.58361	-1.91885	-2.27862
730	-0.07771	-0.15089	-0.21944	-0.30546	-0.44326	-0.66311	-0.95411	-1.26735	-1.58564	-1.9168	-2.28013
732	-0.08001	-0.14841	-0.22385	-0.30347	-0.44413	-0.66509	-0.95664	-1.26942	-1.58332	-1.91783	-2.28069
734	-0.07942	-0.14863	-0.21718	-0.30841	-0.44325	-0.66485	-0.95603	-1.2699	-1.58226	-1.91596	-2.27927
736	-0.07735	-0.14935	-0.21991	-0.30605	-0.44433	-0.66595	-0.95621	-1.26932	-1.58679	-1.91752	-2.2766
738	-0.07891	-0.15003	-0.21965	-0.30493	-0.44408	-0.66727	-0.95814	-1.26879	-1.58596	-1.91755	-2.27972
740	-0.07959	-0.15084	-0.21908	-0.30682	-0.44462	-0.66755	-0.95749	-1.26829	-1.58683	-1.91741	-2.2817
742	-0.07688	-0.14846	-0.21915	-0.30534	-0.44207	-0.66671	-0.95706	-1.27183	-1.58662	-1.92038	-2.28127
744	-0.08128	-0.1459	-0.21883	-0.30794	-0.44552	-0.67057	-0.95917	-1.26909	-1.58698	-1.91928	-2.28336
746	-0.07917	-0.14792	-0.21973	-0.30448	-0.44489	-0.66786	-0.95977	-1.27126	-1.59059	-1.92169	-2.28249
748	-0.07483	-0.1495	-0.22238	-0.30592	-0.44476	-0.66803	-0.96042	-1.27251	-1.58746	-1.92489	-2.28341
750	-0.07706	-0.14655	-0.22259	-0.30794	-0.44836	-0.66888	-0.95775	-1.27192	-1.58746	-1.9206	-2.28227
752	-0.07641	-0.15204	-0.22155	-0.30859	-0.44536	-0.66707	-0.96076	-1.27174	-1.58842	-1.92171	-2.28219
754	-0.07806	-0.14912	-0.22009	-0.30834	-0.44406	-0.67023	-0.9624	-1.27144	-1.58786	-1.92225	-2.28226
756	-0.07946	-0.14588	-0.21767	-0.30642	-0.44546	-0.67134	-0.96268	-1.27472	-1.59009	-1.92129	-2.28641
758	-0.07759	-0.15032	-0.22191	-0.30671	-0.44539	-0.67025	-0.96259	-1.27208	-1.58957	-1.92464	-2.28406
760	-0.08075	-0.14622	-0.22225	-0.30475	-0.44727	-0.6752	-0.96309	-1.27554	-1.59163	-1.92156	-2.2848
762	-0.07685	-0.14945	-0.21894	-0.30644	-0.44677	-0.67177	-0.96554	-1.27463	-1.59125	-1.92552	-2.28785
764	-0.07795	-0.14865	-0.22081	-0.30633	-0.44686	-0.67378	-0.96295	-1.2757	-1.59037	-1.92501	-2.28609
766	-0.07863	-0.14896	-0.21915	-0.30305	-0.44829	-0.67383	-0.96553	-1.27663	-1.59185	-1.92355	-2.28836
768	-0.07787	-0.15032	-0.21909	-0.30483	-0.44942	-0.67207	-0.96379	-1.27494	-1.59234	-1.9258	-2.28662
770	-0.07752	-0.14923	-0.21856	-0.30557	-0.44956	-0.67229	-0.96386	-1.27676	-1.59258	-1.92437	-2.28699
772	-0.08117	-0.14637	-0.22009	-0.30465	-0.44618	-0.67281	-0.96858	-1.27746	-1.59218	-1.9246	-2.29038
774	-0.07839	-0.14906	-0.21952	-0.30711	-0.44769	-0.67573	-0.96795	-1.27611	-1.59437	-1.92538	-2.28741
776	-0.0805	-0.14782	-0.22044	-0.30722	-0.44942	-0.6786	-0.9671	-1.28051	-1.59555	-1.92689	-2.28816
778	-0.07717	-0.1482	-0.21835	-0.30774	-0.44932	-0.67355	-0.9663	-1.27875	-1.59637	-1.9284	-2.2919
780	-0.07781	-0.14542	-0.22183	-0.30625	-0.44979	-0.6766	-0.96611	-1.28054	-1.59742	-1.92886	-2.28837
782	-0.07635	-0.14846	-0.21909	-0.30444	-0.45012	-0.67621	-0.96888	-1.28172	-1.59491	-1.92803	-2.2901
784	-0.07815	-0.14978	-0.2193	-0.30598	-0.44984	-0.67634	-0.96911	-1.28034	-1.59509	-1.92943	-2.29253
786	-0.07757	-0.15038	-0.2182	-0.30566	-0.44764	-0.6788	-0.97018	-1.28013	-1.59553	-1.92758	-2.29055
788	-0.07831	-0.14716	-0.21871	-0.3058	-0.45173	-0.67946	-0.97099	-1.28139	-1.59553	-1.92804	-2.29244
790	-0.07956	-0.14977	-0.22024	-0.30788	-0.44969	-0.6789	-0.9684	-1.28068	-1.59648	-1.93034	-2.29365
792	-0.07952	-0.14994	-0.21886	-0.30712	-0.44894	-0.67929	-0.97159	-1.28177	-1.59683	-1.932	-2.29189
794	-0.08004	-0.14795	-0.22202	-0.30585	-0.45065	-0.67767	-0.9731	-1.28359	-1.59707	-1.93033	-2.29271
796	-0.07912	-0.14762	-0.21971	-0.30667	-0.45107	-0.67874	-0.97006	-1.28425	-1.6015	-1.92907	-2.29415
798	-0.07713	-0.14854	-0.22132	-0.30435	-0.45115	-0.67987	-0.97292	-1.28393	-1.59743	-1.9336	-2.29252
800	-0.07889	-0.14661	-0.21764	-0.30738	-0.45368	-0.67945	-0.97167	-1.28479	-1.60151	-1.93307	-2.29292
802	-0.07461	-0.14895	-0.22093	-0.30808	-0.45195	-0.67736	-0.97358	-1.28402	-1.59893	-1.93437	-2.29293
804	-0.07867	-0.14784	-0.21869	-0.30761	-0.44774	-0.68284	-0.97493	-1.28374	-1.59837	-1.93192	-2.29446
806	-0.08025	-0.14958	-0.22034	-0.30785	-0.45123	-0.68118	-0.9719	-1.28568	-1.60193	-1.93244	-2.29494
808	-0.07601	-0.15214	-0.21856	-0.30804	-0.44833	-0.68223	-0.97354	-1.28306	-1.60117	-1.93339	-2.29546
810	-0.07723	-0.14925	-0.21977	-0.30625	-0.45353	-0.68406	-0.97496	-1.28658	-1.60171	-1.93227	-2.29634
812	-0.07543	-0.14826	-0.21892	-0.30613	-0.45231	-0.68076	-0.97276	-1.28649	-1.60309	-1.9344	-2.29717
814	-0.07732	-0.14804	-0.21799	-0.30617	-0.45238	-0.6843	-0.97793	-1.28827	-1.60157	-1.93571	-2.29619
816	-0.07722	-0.14898	-0.22043	-0.30464	-0.45379	-0.68055	-0.97882	-1.28815	-1.60172	-1.93515	-2.2956
818	-0.07758	-0.14925	-0.21954	-0.30714	-0.45348	-0.68125	-0.97812	-1.28766	-1.60194	-1.93395	-2.29631
820	-0.07756	-0.14907	-0.21985	-0.30601	-0.45202	-0.68514	-0.9758	-1.28806	-1.60384	-1.9348	-2.29531
822	-0.07877	-0.14923	-0.21749	-0.30621	-0.45305	-0.68424	-0.97895	-1.28991	-1.60053	-1.93612	-2.29829
824	-0.07918	-0.15137	-0.21782	-0.30964	-0.45229	-0.68401	-0.97639	-1.28669	-1.60708	-1.93627	-2.3006
826	-0.08092	-0.14881	-0.21955	-0.30533	-0.45376	-0.68504	-0.97732	-1.29144	-1.60655	-1.93665	-2.29792
828	-0.07876	-0.14948	-0.21967	-0.30683	-0.45254	-0.68636	-0.97942	-1.28759	-1.60601	-1.93765	-2.29822
830	-0.07629	-0.14787	-0.21869	-0.31135	-0.45305	-0.6845	-0.97932	-1.29124	-1.60662	-1.93938	-2.29759
832	-0.07793	-0.14959	-0.22247	-0.30597	-0.45543	-0.68422	-0.98009	-1.2918	-1.60667	-1.93787	-2.2971
834	-0.07605	-0.14887	-0.21711	-0.31145	-0.4573	-0.68658	-0.97889	-1.29179	-1.60593	-1.93733	-2.30113
836	-0.07914	-0.14578	-0.22358	-0.30823	-0.45469	-0.68648	-0.98155	-1.29077	-1.60521	-1.93859	-2.30063
838	-0.0783	-0.14969	-0.21939	-0.30746	-0.45446	-0.68719	-0.98457	-1.29215	-1.60611	-1.93748	-2.30131
840	-0.07876	-0.15044	-0.21998	-0.30863	-0.45478	-0.68749	-0.98241	-1.29087	-1.60885	-1.93763	-2.29937
842	-0.07967	-0.14863	-0.22004	-0.30639	-0.45268	-0.68803	-0.98352	-1.29185	-1.60751	-1.93913	-2.29977
844	-0.07878	-0.14933	-0.22106	-0.30414	-0.45517	-0.6894	-0.98275	-1.29212	-1.60845	-1.93987	-2.30196
846	-0.07895	-0.149	-0.21737	-0.30836	-0.45505	-0.68745	-0.98231	-1.29209	-1.60923	-1.93955	-2.30388
848	-0.07612	-0.14656	-0.22146	-0.30543	-0.45439	-0.68772	-0.98474	-1.29582	-1.60982	-1.94188	-2.30433
850	-0.07646	-0.14681	-0.21733	-0.30727	-0.45638	-0.69031	-0.98546	-1.2954	-1.60794	-1.94043	-2.30326
852	-0.07686	-0.15076	-0.21798	-0.30893	-0.45661	-0.68902	-0.9849	-1.29257	-1.60996	-1.94127	-2.30485
854	-0.0803	-0.14756	-0.21648	-0.3079	-0.45423	-0.69341	-0.98451	-1.29452	-1.60807	-1.94068	-2.30499
856	-0.07529	-0.14887	-0.21816	-0.30913	-0.45655	-0.68918	-0.9833	-1.29502	-1.60779	-1.93833	-2.30572
858	-0.07982	-0.1476	-0.22204	-0.3076	-0.45492	-0.69028	-0.98466	-1.29415	-1.61039	-1.94488	-2.30529
860	-0.07812	-0.14786	-0.22068	-0.30762	-0.45867	-0.69585	-0.98644	-1.29709	-1.61065	-1.94026	-2.30481
862	-0.07789	-0.14713	-0.21873	-0.30847	-0.45567	-0.69242	-0.98587	-1.29729	-1.61089	-1.94296	-2.3079
864	-0.07805	-0.15141	-0.21992	-0.30702	-0.45817	-0.69057	-0.98852	-1.29818	-1.613	-1.94433	-2.30458
866	-0.07907	-0.145	-0.22033	-0.30881	-0.45962	-0.69026	-0.98995	-1.29949	-1.61318	-1.94234	-2.30654
868	-0.07646	-0.14927	-0.22004	-0.30829	-0.45834	-0.69221	-0.98714	-1.29677	-1.61146	-1.94382	-2.30656
870	-0.07516	-0.14767	-0.21961	-0.30896	-0.45819	-0.69467	-0.98702	-1.29568	-1.61248	-1.9446	-2.30603
872	-0.07628	-0.1471	-0.21848	-0.31073	-0.456	-0.69473	-0.99039	-1.29844	-1.61054	-1.94436	-2.30655
874	-0.07725	-0.14974	-0.21917	-0.31209	-0.45739	-0.69378	-0.98813	-1.29486	-1.61435	-1.94578	-2.3078
876	-0.07784	-0.14671	-0.22132	-0.30834	-0.45821	-0.69758	-0.98932	-1.29966	-1.61284	-1.94582	-2.30692
878	-0.08091	-0.14852	-0.21936	-0.30854	-0.45991	-0.6956	-0.98986	-1.29892	-1.61377	-1.94567	-2.31113
880	-0.07713	-0.14907	-0.22057	-0.30775	-0.46003	-0.6941	-0.99009	-1.29959	-1.6179	-1.94707	-2.30746
882	-0.07776	-0.14472	-0.22197	-0.3037	-0.45882	-0.69568	-0.99118	-1.30158	-1.61279	-1.94553	-2.30863
884	-0.07654	-0.14629	-0.2193	-0.31261	-0.46072	-0.69625	-0.9888	-1.30068	-1.61349	-1.94631	-2.30773
886	-0.0776	-0.14617	-0.2184	-0.30958	-0.45937	-0.69691	-0.99273	-1.30018	-1.61389	-1.94895	-2.30579
888	-0.07753	-0.14682	-0.21855	-0.30793	-0.4608	-0.69652	-0.99444	-1.30106	-1.61489	-1.94539	-2.30983
890	-0.08069	-0.14865	-0.21949	-0.31062	-0.46063	-0.69727	-0.99364	-1.30155	-1.61611	-1.94685	-2.30986
892	-0.07782	-0.15066	-0.22158	-0.30974	-0.45843	-0.69976	-0.99326	-1.30199	-1.61531	-1.94774	-2.31104
894	-0.07911	-0.1474	-0.2161	-0.30703	-0.45938	-0.69692	-0.99103	-1.30271	-1.61799	-1.94865	-2.31006
896	-0.07711	-0.14686	-0.21835	-0.30889	-0.45898	-0.69784	-0.99322	-1.30146	-1.61744	-1.94665	-2.30913
898	-0.07603	-0.14799	-0.22057	-0.30738	-0.46028	-0.69785	-0.99525	-1.30259	-1.61792	-1.95053	-2.31242
900	-0.0789	-0.14554	-0.21906	-0.30914	-0.46332	-0.7001	-0.9947	-1.30137	-1.6162	-1.94864	-2.31055
902	-0.07657	-0.14951	-0.2211	-0.30936	-0.4608	-0.69949	-0.99508	-1.30461	-1.61522	-1.94825	-2.31181
904	-0.07979	-0.14874	-0.21846	-0.30903	-0.46026	-0.69983	-0.99546	-1.3032	-1.61725	-1.94671	-2.31065
906	-0.07885	-0.14909	-0.21952	-0.31153	-0.46286	-0.70036	-0.99528	-1.30372	-1.61822	-1.94765	-2.31364
908	-0.07798	-0.14883	-0.21952	-0.30996	-0.45972	-0.70198	-0.99436	-1.30321	-1.61886	-1.95034	-2.31165
910	-0.07615	-0.14671	-0.22091	-0.30932	-0.46332	-0.70073	-0.99525	-1.30608	-1.61972	-1.94734	-2.31382
912	-0.07982	-0.14633	-0.22009	-0.30908	-0.46112	-0.69914	-0.99525	-1.30447	-1.62026	-1.94745	-2.31489
914	-0.07718	-0.14909	-0.22141	-0.30904	-0.46348	-0.69986	-0.99768	-1.30586	-1.62016	-1.95169	-2.31475
916	-0.07635	-0.14645	-0.21994	-0.3087	-0.46404	-0.70088	-0.99672	-1.3084	-1.61931	-1.95108	-2.31219
918	-0.07645	-0.149	-0.21766	-0.3106	-0.46397	-0.70078	-0.99752	-1.30612	-1.61941	-1.95032	-2.31402
920	-0.07673	-0.14346	-0.21874	-0.31161	-0.46326	-0.7005	-0.99766	-1.30736	-1.61937	-1.95144	-2.31277
922	-0.07511	-0.14837	-0.21847	-0.31052	-0.46427	-0.70411	-0.99997	-1.30749	-1.61769	-1.9494	-2.31649
924	-0.07964	-0.1529	-0.2181	-0.3112	-0.46144	-0.70158	-0.99756	-1.30749	-1.62146	-1.95282	-2.31407
926	-0.0773	-0.14714	-0.22042	-0.30795	-0.46329	-0.70458	-1.00093	-1.30656	-1.62056	-1.95202	-2.31618
928	-0.07873	-0.14943	-0.22084	-0.30847	-0.46375	-0.70173	-0.99788	-1.30779	-1.61982	-1.95108	-2.31761
930	-0.07495	-0.14807	-0.21778	-0.3106	-0.46466	-0.70268	-1.00126	-1.30778	-1.62266	-1.95193	-2.31509
932	-0.07826	-0.14761	-0.22063	-0.30748	-0.46623	-0.70455	-1.00214	-1.30974	-1.62204	-1.9524	-2.31374
934	-0.07975	-0.15004	-0.21822	-0.31103	-0.46547	-0.70209	-0.99984	-1.30811	-1.61987	-1.95161	-2.31647
936	-0.07389	-0.1494	-0.2186	-0.31152	-0.46325	-0.70602	-1.00025	-1.30911	-1.62269	-1.95092	-2.31628
938	-0.07702	-0.14942	-0.21733	-0.31132	-0.4623	-0.70571	-1.00204	-1.30916	-1.62209	-1.95177	-2.31597
940	-0.07712	-0.14694	-0.21664	-0.3099	-0.46477	-0.70486	-0.99947	-1.30809	-1.62395	-1.95232	-2.31733
942	-0.07587	-0.14725	-0.21984	-0.30921	-0.46093	-0.70495	-1.00158	-1.3089	-1.62428	-1.9552	-2.31746
944	-0.08111	-0.14841	-0.21775	-0.30902	-0.46344	-0.70878	-1.00291	-1.30764	-1.62327	-1.95332	-2.31684
946	-0.07535	-0.14442	-0.21863	-0.31088	-0.46486	-0.70622	-1.00172	-1.31044	-1.6252	-1.95667	-2.31605
948	-0.07386	-0.14618	-0.22352	-0.30901	-0.46467	-0.70781	-1.00472	-1.31278	-1.62388	-1.95709	-2.31934
950	-0.07828	-0.14593	-0.21892	-0.31058	-0.46813	-0.70767	-1.00276	-1.31099	-1.62317	-1.95395	-2.32031
952	-0.07876	-0.14737	-0.22	-0.31158	-0.46514	-0.70757	-1.00376	-1.31062	-1.62365	-1.95396	-2.31902
954	-0.07856	-0.14707	-0.21737	-0.31092	-0.46378	-0.70878	-1.00579	-1.31123	-1.62549	-1.955	-2.31769
956	-0.07781	-0.14656	-0.21747	-0.31243	-0.46771	-0.70913	-1.00487	-1.31085	-1.62447	-1.95388	-2.32051
958	-0.07643	-0.15057	-0.2181	-0.31151	-0.465	-0.70854	-1.00399	-1.31317	-1.62391	-1.95505	-2.31996
960	-0.07966	-0.1493	-0.21928	-0.3084	-0.46793	-0.71285	-1.00338	-1.31431	-1.62407	-1.95662	-2.32054
962	-0.08022	-0.15145	-0.21885	-0.30995	-0.46747	-0.70942	-1.00271	-1.3119	-1.62775	-1.95809	-2.32108
964	-0.07521	-0.14737	-0.21951	-0.30728	-0.46922	-0.70678	-1.00545	-1.31416	-1.62627	-1.95836	-2.32165
966	-0.07736	-0.1478	-0.2194	-0.30937	-0.4674	-0.70887	-1.00728	-1.31462	-1.62541	-1.95838	-2.32026
968	-0.07798	-0.14931	-0.21618	-0.31114	-0.46512	-0.70806	-1.00766	-1.31109	-1.62622	-1.95841	-2.32125
970	-0.07748	-0.14531	-0.21941	-0.30965	-0.46543	-0.71117	-1.00791	-1.31422	-1.62641	-1.95813	-2.32004
972	-0.07952	-0.1469	-0.21672	-0.31185	-0.46789	-0.71112	-1.00783	-1.31632	-1.62559	-1.9583	-2.32188
974	-0.07989	-0.151	-0.2192	-0.31327	-0.46875	-0.71072	-1.0072	-1.31236	-1.62839	-1.96106	-2.32117
976	-0.0778	-0.14724	-0.21939	-0.31245	-0.46747	-0.71275	-1.00805	-1.31417	-1.62695	-1.95941	-2.3226
978	-0.07871	-0.14654	-0.21686	-0.31046	-0.4672	-0.7118	-1.00789	-1.31648	-1.62768	-1.95928	-2.32426
980	-0.07665	-0.1484	-0.22015	-0.31121	-0.46755	-0.7101	-1.00543	-1.31502	-1.62966	-1.96073	-2.32289
982	-0.07809	-0.14624	-0.21936	-0.31111	-0.46971	-0.71233	-1.01009	-1.31853	-1.62731	-1.96037	-2.32309
984	-0.07991	-0.14542	-0.21668	-0.31177	-0.46679	-0.71227	-1.00742	-1.31757	-1.62769	-1.96072	-2.32516
986	-0.07692	-0.14685	-0.21936	-0.30956	-0.46804	-0.71445	-1.00887	-1.31653	-1.62558	-1.95875	-2.32114
988	-0.07796	-0.14865	-0.21782	-0.31169	-0.46764	-0.71372	-1.0109	-1.31557	-1.62591	-1.95759	-2.3235
990	-0.07782	-0.14949	-0.21603	-0.31404	-0.46739	-0.71304	-1.00988	-1.31635	-1.62912	-1.95909	-2.32285
992	-0.07727	-0.14658	-0.21916	-0.31196	-0.46793	-0.71418	-1.00824	-1.31615	-1.62743	-1.96017	-2.32252
994	-0.07823	-0.14458	-0.22039	-0.31074	-0.47055	-0.71604	-1.01064	-1.31704	-1.62958	-1.96152	-2.32657
996	-0.07827	-0.14608	-0.21757	-0.31216	-0.46949	-0.71329	-1.01002	-1.31859	-1.62954	-1.96182	-2.3262
998	-0.07648	-0.1466	-0.22046	-0.31157	-0.4703	-0.71592	-1.01076	-1.32052	-1.63075	-1.96451	-2.32495
1000	-0.07584	-0.14847	-0.21855	-0.31255	-0.47351	-0.71594	-1.0109	-1.31782	-1.62966	-1.96162	-2.32485
1002	-0.07655	-0.14905	-0.21584	-0.3107	-0.46777	-0.71431	-1.01058	-1.31475	-1.63174	-1.96107	-2.32547
1004	-0.07634	-0.14424	-0.2183	-0.31388	-0.47091	-0.71551	-1.01178	-1.31879	-1.62857	-1.96132	-2.32607
1006	-0.07927	-0.149	-0.21865	-0.31478	-0.46924	-0.71719	-1.0155	-1.31707	-1.6322	-1.96298	-2.32611
1008	-0.07813	-0.14911	-0.21711	-0.31299	-0.4689	-0.7188	-1.01228	-1.32084	-1.63159	-1.96339	-2.32909
1010	-0.08027	-0.14852	-0.21997	-0.30909	-0.47081	-0.71949	-1.01268	-1.32107	-1.6325	-1.96287	-2.32706
1012	-0.07876	-0.14789	-0.21869	-0.31226	-0.47131	-0.71702	-1.0111	-1.3203	-1.6308	-1.96405	-2.32683
1014	-0.07804	-0.14796	-0.21975	-0.31063	-0.4719	-0.71803	-1.01285	-1.32021	-1.63445	-1.96461	-2.32838
1016	-0.0766	-0.1482	-0.2177	-0.31151	-0.4718	-0.71572	-1.01613	-1.32402	-1.63121	-1.9641	-2.3269
1018	-0.07671	-0.14595	-0.21696	-0.31258	-0.47172	-0.71743	-1.01149	-1.321	-1.62982	-1.96316	-2.32914
1020	-0.07649	-0.14977	-0.21831	-0.31202	-0.47004	-0.71775	-1.01377	-1.32331	-1.63191	-1.96419	-2.32704
1022	-0.07904	-0.14911	-0.21879	-0.31264	-0.47329	-0.71899	-1.01668	-1.32061	-1.6317	-1.96211	-2.33001
1024	-0.07348	-0.14874	-0.2173	-0.31328	-0.46984	-0.71979	-1.01328	-1.32117	-1.63346	-1.96802	-2.32707
1026	-0.07822	-0.14727	-0.21953	-0.30913	-0.47111	-0.72122	-1.01294	-1.32223	-1.63337	-1.96449	-2.32902
1028	-0.07696	-0.14513	-0.2182	-0.31126	-0.4735	-0.71983	-1.01439	-1.32114	-1.63395	-1.9655	-2.33136
1030	-0.07532	-0.15011	-0.21956	-0.31374	-0.47232	-0.72017	-1.01436	-1.32128	-1.63483	-1.96527	-2.32885
1032	-0.07621	-0.14761	-0.22057	-0.31133	-0.47537	-0.72082	-1.0159	-1.32411	-1.63504	-1.96521	-2.33019
1034	-0.08093	-0.14926	-0.21932	-0.31444	-0.47538	-0.7198	-1.01615	-1.32272	-1.63191	-1.96625	-2.3303
1036	-0.07554	-0.15016	-0.21733	-0.31012	-0.47333	-0.72345	-1.01671	-1.32238	-1.63421	-1.96333	-2.32733
1038	-0.07913	-0.14782	-0.217	-0.31316	-0.47298	-0.72123	-1.01788	-1.32238	-1.63397	-1.96549	-2.32863
1040	-0.0756	-0.14792	-0.21601	-0.31498	-0.4731	-0.7188	-1.0182	-1.323	-1.63575	-1.96377	-2.32843
1042	-0.07891	-0.14698	-0.21959	-0.31339	-0.47115	-0.72341	-1.01673	-1.32408	-1.63416	-1.96599	-2.33036
1044	-0.07953	-0.14547	-0.22145	-0.31316	-0.47519	-0.72271	-1.01693	-1.32255	-1.63591	-1.96509	-2.33283
1046	-0.07705	-0.14611	-0.21639	-0.31473	-0.47489	-0.72229	-1.0182	-1.32586	-1.6374	-1.96755	-2.32954
1048	-0.07762	-0.14655	-0.21883	-0.3111	-0.47524	-0.72221	-1.01896	-1.32364	-1.63522	-1.96914	-2.32836
1050	-0.08065	-0.14626	-0.21845	-0.31164	-0.47598	-0.72026	-1.01736	-1.32367	-1.635	-1.9668	-2.32865
1052	-0.07699	-0.14819	-0.22046	-0.31398	-0.47455	-0.72325	-1.01877	-1.3227	-1.63777	-1.96738	-2.33262
1054	-0.07708	-0.14802	-0.21796	-0.31313	-0.47311	-0.72363	-1.02005	-1.32578	-1.63475	-1.96702	-2.33145
1056	-0.08013	-0.14553	-0.21673	-0.31368	-0.4727	-0.72445	-1.01913	-1.32593	-1.63647	-1.96835	-2.3309
1058	-0.07844	-0.15235	-0.22012	-0.31327	-0.47301	-0.72461	-1.01951	-1.32631	-1.63619	-1.96865	-2.33238
1060	-0.07855	-0.14606	-0.21621	-0.3121	-0.47597	-0.7271	-1.01905	-1.32581	-1.63695	-1.96643	-2.33409
1062	-0.07808	-0.14826	-0.21747	-0.31152	-0.47488	-0.7247	-1.02065	-1.32744	-1.63782	-1.96729	-2.33339
1064	-0.07774	-0.14799	-0.21843	-0.31214	-0.47473	-0.72314	-1.01957	-1.32736	-1.63833	-1.96943	-2.32922
1066	-0.07629	-0.14682	-0.2172	-0.31256	-0.47698	-0.72602	-1.02179	-1.32877	-1.63667	-1.9697	-2.3335
1068	-0.07552	-0.14962	-0.21679	-0.31356	-0.4748	-0.72309	-1.02192	-1.32661	-1.63769	-1.97001	-2.33308
1070	-0.07549	-0.1483	-0.21728	-0.31154	-0.47525	-0.72544	-1.02287	-1.329	-1.6375	-1.96889	-2.3313
1072	-0.07858	-0.15012	-0.21504	-0.31546	-0.47692	-0.72425	-1.02312	-1.32869	-1.63614	-1.96825	-2.3347
1074	-0.07625	-0.14672	-0.21717	-0.31517	-0.47767	-0.72459	-1.02241	-1.32642	-1.63933	-1.97126	-2.33432
1076	-0.07751	-0.1475	-0.21875	-0.31277	-0.47665	-0.72873	-1.02172	-1.32995	-1.63918	-1.97085	-2.33402
1078	-0.07924	-0.14663	-0.2193	-0.31369	-0.47551	-0.72901	-1.02155	-1.32866	-1.63953	-1.9707	-2.33463
1080	-0.07831	-0.14476	-0.21928	-0.31344	-0.47776	-0.72783	-1.02184	-1.32738	-1.64197	-1.97078	-2.33249
1082	-0.07794	-0.14585	-0.2208	-0.31229	-0.47696	-0.72825	-1.02349	-1.33152	-1.63968	-1.97148	-2.33429
1084	-0.07919	-0.14751	-0.21855	-0.31469	-0.47601	-0.72732	-1.02261	-1.32962	-1.63745	-1.97032	-2.335
1086	-0.07549	-0.1458	-0.21799	-0.3134	-0.47752	-0.72675	-1.02331	-1.32868	-1.63887	-1.96853	-2.33539
1088	-0.07845	-0.14572	-0.2165	-0.31211	-0.47717	-0.72747	-1.0237	-1.32989	-1.63641	-1.96791	-2.33627
1090	-0.07785	-0.15002	-0.2177	-0.3128	-0.47753	-0.72567	-1.02315	-1.32807	-1.64102	-1.97067	-2.33459
1092	-0.07694	-0.14705	-0.22175	-0.31394	-0.47744	-0.73061	-1.02527	-1.3281	-1.63961	-1.97386	-2.33623
1094	-0.07616	-0.1461	-0.21823	-0.31407	-0.47837	-0.73037	-1.02252	-1.33109	-1.64127	-1.96982	-2.33641
1096	-0.07661	-0.14604	-0.21605	-0.31383	-0.477	-0.72697	-1.02355	-1.3301	-1.6404	-1.97118	-2.33713
1098	-0.07896	-0.14517	-0.2176	-0.31124	-0.47731	-0.73058	-1.02601	-1.33007	-1.64206	-1.97564	-2.33753
1100	-0.07545	-0.14605	-0.21712	-0.31423	-0.47972	-0.73037	-1.02573	-1.3312	-1.64001	-1.97159	-2.33683
1102	-0.07903	-0.14763	-0.21892	-0.31442	-0.47803	-0.72681	-1.0256	-1.3314	-1.63976	-1.9721	-2.33498
1104	-0.08115	-0.14758	-0.21789	-0.31376	-0.47452	-0.73216	-1.02796	-1.33109	-1.64144	-1.97311	-2.33734
1106	-0.07863	-0.1499	-0.21634	-0.31401	-0.47709	-0.72988	-1.02552	-1.33101	-1.64194	-1.97237	-2.33868
1108	-0.07876	-0.14795	-0.21937	-0.31467	-0.47874	-0.72947	-1.02621	-1.33117	-1.64234	-1.97257	-2.33799
1110	-0.07918	-0.14448	-0.21786	-0.31285	-0.48054	-0.73147	-1.02703	-1.33337	-1.64185	-1.97185	-2.33922
1112	-0.07746	-0.14449	-0.21626	-0.31405	-0.4783	-0.73164	-1.02658	-1.33051	-1.64349	-1.97304	-2.34001
1114	-0.07699	-0.14707	-0.21897	-0.31467	-0.47635	-0.72928	-1.02801	-1.33185	-1.64403	-1.97643	-2.33855
1116	-0.07589	-0.14485	-0.21864	-0.31318	-0.47943	-0.73199	-1.02885	-1.33334	-1.64248	-1.97543	-2.34158
1118	-0.07827	-0.14752	-0.21865	-0.3143	-0.47979	-0.72957	-1.02713	-1.33162	-1.64331	-1.9724	-2.3385
1120	-0.07712	-0.14618	-0.21967	-0.31394	-0.47933	-0.73283	-1.02966	-1.33142	-1.64116	-1.97512	-2.34006
1122	-0.07913	-0.14728	-0.2182	-0.31273	-0.47889	-0.73345	-1.0295	-1.33195	-1.64149	-1.97419	-2.33912
1124	-0.07761	-0.14773	-0.21913	-0.31659	-0.47834	-0.73329	-1.02891	-1.33198	-1.64431	-1.97556	-2.33688
1126	-0.07892	-0.14882	-0.22006	-0.31212	-0.47912	-0.73335	-1.02875	-1.33497	-1.64177	-1.97553	-2.33854
1128	-0.07708	-0.14631	-0.21524	-0.31292	-0.48053	-0.73348	-1.0288	-1.33479	-1.6434	-1.97414	-2.34164
1130	-0.07704	-0.14574	-0.21834	-0.31426	-0.48004	-0.7343	-1.02654	-1.33552	-1.64633	-1.97555	-2.33765
1132	-0.07757	-0.14689	-0.2204	-0.31208	-0.48022	-0.7336	-1.03034	-1.33674	-1.64416	-1.97763	-2.34259
1134	-0.07889	-0.14585	-0.21834	-0.3139	-0.48481	-0.73427	-1.02722	-1.33401	-1.6417	-1.97749	-2.34131
1136	-0.07476	-0.14807	-0.21627	-0.31487	-0.47949	-0.73318	-1.02957	-1.33445	-1.64449	-1.97482	-2.34007
1138	-0.07983	-0.14601	-0.21962	-0.3149	-0.48098	-0.73512	-1.0326	-1.33518	-1.64457	-1.97536	-2.34258
1140	-0.07691	-0.14829	-0.21706	-0.31525	-0.47796	-0.73541	-1.03059	-1.33403	-1.64566	-1.97407	-2.3416
1142	-0.07556	-0.14635	-0.22129	-0.31339	-0.47935	-0.73695	-1.03195	-1.33453	-1.64378	-1.97679	-2.34124
1144	-0.07891	-0.14634	-0.21866	-0.31256	-0.48015	-0.7355	-1.02952	-1.33482	-1.6435	-1.97604	-2.3435
1146	-0.07792	-0.14733	-0.21815	-0.31426	-0.47945	-0.73387	-1.02976	-1.33474	-1.64706	-1.97638	-2.3419
1148	-0.07515	-0.14725	-0.2199	-0.31448	-0.48214	-0.73578	-1.03296	-1.33733	-1.6471	-1.98	-2.34323
1150	-0.0766	-0.14772	-0.21839	-0.31552	-0.48135	-0.73577	-1.03199	-1.33667	-1.6466	-1.97583	-2.3422
1152	-0.07651	-0.14474	-0.21764	-0.31411	-0.4816	-0.73368	-1.03089	-1.33589	-1.64334	-1.97687	-2.34075
1154	-0.07768	-0.14779	-0.21745	-0.31432	-0.48105	-0.73598	-1.0332	-1.3365	-1.64459	-1.97644	-2.34252
1156	-0.07725	-0.14539	-0.21637	-0.31438	-0.48169	-0.73614	-1.03302	-1.33551	-1.64653	-1.97667	-2.34372
1158	-0.07675	-0.1506	-0.21739	-0.3133	-0.47887	-0.73856	-1.0328	-1.33572	-1.64617	-1.97937	-2.34156
1160	-0.07789	-0.14677	-0.21744	-0.31429	-0.4825	-0.73714	-1.03282	-1.33793	-1.6464	-1.97578	-2.34302
1162	-0.0773	-0.14608	-0.21754	-0.31297	-0.48006	-0.73855	-1.03052	-1.3395	-1.64781	-1.97692	-2.34362
1164	-0.07809	-0.1467	-0.22024	-0.31322	-0.48364	-0.7364	-1.03379	-1.33643	-1.64502	-1.97912	-2.34097
1166	-0.07841	-0.14549	-0.21937	-0.31088	-0.48377	-0.73588	-1.03298	-1.33883	-1.64609	-1.97761	-2.34018
1168	-0.07785	-0.14575	-0.21662	-0.31404	-0.4827	-0.73654	-1.03154	-1.33658	-1.64822	-1.97796	-2.3421
1170	-0.07581	-0.14567	-0.21923	-0.31554	-0.48437	-0.73839	-1.03246	-1.33758	-1.65001	-1.97767	-2.34075
1172	-0.07526	-0.14735	-0.21726	-0.31395	-0.48161	-0.73804	-1.03409	-1.33734	-1.64681	-1.97687	-2.34688
1174	-0.07841	-0.14761	-0.21704	-0.31734	-0.48237	-0.73702	-1.03215	-1.3363	-1.6468	-1.98033	-2.34092
1176	-0.07846	-0.14556	-0.21798	-0.31239	-0.48278	-0.73909	-1.03277	-1.34012	-1.64845	-1.97923	-2.34447
1178	-0.07904	-0.14817	-0.21659	-0.31378	-0.48265	-0.73729	-1.03547	-1.33931	-1.6477	-1.97759	-2.3458
1180	-0.07518	-0.14713	-0.21856	-0.31574	-0.48302	-0.7374	-1.03262	-1.3373	-1.64891	-1.9787	-2.34447
1182	-0.0773	-0.14646	-0.21974	-0.31394	-0.48287	-0.73966	-1.0357	-1.34007	-1.64803	-1.97928	-2.34401
1184	-0.0776	-0.14487	-0.21846	-0.31578	-0.48402	-0.73836	-1.03369	-1.34023	-1.64697	-1.97791	-2.34437
1186	-0.0764	-0.14783	-0.21922	-0.31392	-0.48369	-0.73982	-1.03537	-1.33809	-1.64922	-1.98052	-2.34198
1188	-0.08078	-0.1486	-0.21644	-0.31546	-0.48112	-0.74134	-1.03804	-1.34032	-1.64766	-1.97745	-2.34597
1190	-0.07826	-0.14673	-0.21677	-0.31737	-0.48532	-0.73971	-1.03514	-1.33876	-1.64826	-1.97894	-2.34585
1192	-0.07796	-0.14723	-0.21812	-0.31579	-0.4824	-0.74054	-1.03652	-1.34099	-1.64881	-1.98042	-2.34378
1194	-0.07903	-0.14551	-0.21868	-0.31523	-0.48506	-0.74145	-1.03493	-1.33962	-1.64769	-1.98105	-2.34625
1196	-0.07751	-0.14906	-0.21726	-0.31467	-0.48412	-0.74005	-1.03616	-1.34059	-1.6498	-1.98249	-2.34465
1198	-0.07807	-0.14554	-0.22069	-0.31388	-0.4836	-0.74128	-1.03883	-1.34189	-1.64751	-1.9831	-2.34446
1200	-0.07586	-0.14515	-0.21803	-0.31653	-0.48822	-0.74183	-1.03684	-1.33929	-1.64789	-1.98076	-2.34547
1202	-0.07564	-0.14817	-0.21733	-0.31405	-0.48486	-0.73976	-1.03703	-1.34065	-1.64883	-1.97931	-2.34486
1204	-0.07921	-0.14423	-0.21943	-0.31448	-0.48631	-0.74248	-1.03872	-1.34266	-1.64764	-1.98162	-2.34635
1206	-0.07885	-0.14957	-0.21563	-0.31585	-0.48634	-0.74205	-1.03719	-1.34005	-1.6489	-1.97812	-2.34646
1208	-0.07443	-0.14872	-0.21593	-0.31421	-0.48361	-0.74326	-1.03755	-1.33957	-1.64842	-1.98245	-2.34655
1210	-0.07593	-0.1445	-0.21737	-0.31649	-0.4874	-0.74442	-1.03806	-1.34168	-1.65132	-1.98339	-2.34714
1212	-0.08013	-0.14662	-0.21802	-0.31352	-0.48692	-0.74138	-1.03637	-1.34277	-1.65126	-1.98153	-2.34891
1214	-0.07623	-0.14718	-0.22129	-0.31407	-0.48427	-0.74261	-1.03978	-1.34046	-1.65197	-1.98258	-2.34819
1216	-0.07902	-0.14408	-0.22009	-0.31549	-0.48796	-0.7427	-1.03971	-1.34446	-1.64911	-1.98247	-2.34771
1218	-0.07914	-0.1481	-0.21692	-0.3147	-0.48426	-0.74155	-1.03673	-1.34185	-1.65241	-1.98238	-2.34582
1220	-0.07635	-0.14743	-0.21862	-0.31584	-0.48718	-0.74194	-1.04169	-1.34327	-1.64877	-1.98408	-2.34639
1222	-0.07779	-0.14608	-0.2189	-0.31584	-0.48292	-0.7439	-1.0395	-1.34317	-1.64836	-1.98235	-2.34766
1224	-0.07596	-0.15053	-0.21884	-0.31779	-0.48441	-0.74169	-1.03919	-1.34086	-1.65314	-1.98254	-2.34743
1226	-0.0783	-0.14656	-0.21933	-0.31511	-0.48561	-0.7468	-1.04002	-1.34532	-1.64956	-1.98358	-2.35012
1228	-0.08015	-0.14467	-0.21692	-0.31557	-0.48683	-0.74342	-1.04008	-1.34389	-1.65101	-1.98426	-2.35068
1230	-0.07739	-0.14864	-0.21849	-0.31599	-0.48712	-0.7451	-1.03916	-1.34311	-1.65378	-1.98448	-2.34839
1232	-0.07815	-0.14611	-0.22011	-0.31274	-0.48994	-0.74416	-1.04248	-1.34546	-1.6507	-1.98224	-2.34793
1234	-0.07794	-0.14769	-0.21891	-0.31589	-0.48863	-0.74437	-1.04077	-1.34285	-1.6497	-1.98396	-2.34898
1236	-0.07634	-0.14684	-0.21842	-0.31431	-0.48953	-0.74452	-1.04191	-1.34418	-1.65058	-1.98311	-2.3471
1238	-0.07618	-0.14727	-0.21673	-0.31406	-0.48626	-0.74752	-1.04514	-1.34483	-1.65191	-1.98376	-2.34965
1240	-0.07709	-0.14909	-0.21721	-0.31509	-0.48715	-0.74593	-1.04149	-1.34323	-1.6516	-1.98405	-2.35107
1242	-0.07705	-0.14543	-0.22054	-0.31659	-0.48595	-0.74635	-1.04041	-1.34404	-1.65287	-1.98318	-2.34716
1244	-0.08005	-0.14573	-0.2197	-0.31698	-0.48894	-0.74588	-1.04129	-1.34544	-1.6505	-1.98525	-2.34865
1246	-0.07485	-0.14561	-0.21792	-0.3171	-0.48479	-0.7451	-1.0416	-1.34578	-1.65286	-1.98475	-2.34944
1248	-0.07763	-0.14733	-0.22229	-0.3128	-0.48901	-0.74423	-1.04187	-1.34531	-1.65243	-1.98697	-2.35083
1250	-0.07767	-0.14721	-0.2185	-0.31587	-0.48867	-0.74493	-1.043	-1.34794	-1.65278	-1.98378	-2.3496
1252	-0.07513	-0.14723	-0.21826	-0.31636	-0.48678	-0.74609	-1.04233	-1.34556	-1.65089	-1.98721	-2.34821
1254	-0.07722	-0.14878	-0.21476	-0.318	-0.49009	-0.74881	-1.04159	-1.3446	-1.6517	-1.98281	-2.35029
1256	-0.08146	-0.14609	-0.21793	-0.31761	-0.48829	-0.74601	-1.04494	-1.34496	-1.65315	-1.98417	-2.35164
1258	-0.0772	-0.15072	-0.21821	-0.31486	-0.48886	-0.74849	-1.04297	-1.34614	-1.65512	-1.98589	-2.3499
1260	-0.07582	-0.14546	-0.21826	-0.31572	-0.48767	-0.74763	-1.04209	-1.34844	-1.65291	-1.98433	-2.34971
1262	-0.07847	-0.14621	-0.2184	-0.31565	-0.49138	-0.74851	-1.04237	-1.34642	-1.654	-1.98598	-2.35125
1264	-0.07612	-0.14689	-0.218	-0.31543	-0.48798	-0.74845	-1.04512	-1.34844	-1.65506	-1.98729	-2.34999
1266	-0.07687	-0.1455	-0.21864	-0.31569	-0.49021	-0.74561	-1.0455	-1.34652	-1.6529	-1.98487	-2.35108
1268	-0.07645	-0.14905	-0.21971	-0.31682	-0.48733	-0.74874	-1.04221	-1.3463	-1.65576	-1.98741	-2.35217
1270	-0.0762	-0.1468	-0.21736	-0.31648	-0.48917	-0.74787	-1.04524	-1.34573	-1.65389	-1.98688	-2.34664
1272	-0.07978	-0.14529	-0.21777	-0.31704	-0.48761	-0.74819	-1.04731	-1.34764	-1.6516	-1.98454	-2.35159
1274	-0.07611	-0.14808	-0.21722	-0.31728	-0.48828	-0.74805	-1.04445	-1.34419	-1.65474	-1.98619	-2.35099
1276	-0.07828	-0.14785	-0.21774	-0.31697	-0.48907	-0.74864	-1.04499	-1.34663	-1.65449	-1.98787	-2.35042
1278	-0.08003	-0.14305	-0.21977	-0.31502	-0.48914	-0.74814	-1.04458	-1.34657	-1.65384	-1.98691	-2.3536
1280	-0.07605	-0.147	-0.21871	-0.31278	-0.49132	-0.7481	-1.04155	-1.34895	-1.65747	-1.98757	-2.35082
1282	-0.07661	-0.14606	-0.21791	-0.31542	-0.49129	-0.7477	-1.04695	-1.34926	-1.65652	-1.98944	-2.35141
1284	-0.07809	-0.14888	-0.21672	-0.3147	-0.49121	-0.75088	-1.04527	-1.3466	-1.65347	-1.98732	-2.35158
1286	-0.07609	-0.14234	-0.21684	-0.31557	-0.48981	-0.74937	-1.04475	-1.34951	-1.65608	-1.98721	-2.35161
1288	-0.07799	-0.14624	-0.21771	-0.31587	-0.49129	-0.75116	-1.04878	-1.34757	-1.65454	-1.98678	-2.35141
1290	-0.07706	-0.14647	-0.21773	-0.31934	-0.49047	-0.74869	-1.04574	-1.34729	-1.65696	-1.98699	-2.3528
1292	-0.07845	-0.14529	-0.21957	-0.3159	-0.48931	-0.75114	-1.04618	-1.34915	-1.65565	-1.98788	-2.3532
1294	-0.07843	-0.14802	-0.21669	-0.31811	-0.4913	-0.75163	-1.04625	-1.34974	-1.65552	-1.98839	-2.35406
1296	-0.07537	-0.14584	-0.21871	-0.31465	-0.49055	-0.75064	-1.04373	-1.34697	-1.65604	-1.98834	-2.35166
1298	-0.07686	-0.14733	-0.21829	-0.31387	-0.49024	-0.75019	-1.04806	-1.35022	-1.65625	-1.99171	-2.35322
1300	-0.07683	-0.145	-0.21737	-0.31727	-0.49404	-0.75267	-1.04927	-1.34884	-1.65325	-1.98773	-2.35481
1302	-0.07639	-0.14733	-0.2173	-0.31809	-0.49159	-0.75311	-1.04474	-1.34844	-1.65446	-1.98949	-2.35507
1304	-0.0786	-0.14586	-0.21901	-0.31851	-0.49176	-0.75141	-1.04968	-1.34976	-1.65723	-1.98807	-2.35618
1306	-0.07614	-0.14721	-0.21673	-0.31672	-0.49203	-0.75293	-1.04667	-1.34723	-1.65607	-1.98688	-2.35566
1308	-0.0766	-0.14916	-0.21782	-0.31661	-0.48969	-0.75262	-1.04841	-1.35158	-1.65782	-1.99102	-2.35656
1310	-0.07846	-0.14444	-0.21604	-0.31634	-0.49165	-0.75592	-1.04701	-1.35066	-1.65567	-1.98805	-2.35714
1312	-0.07668	-0.14471	-0.21828	-0.31615	-0.49208	-0.75063	-1.04669	-1.34816	-1.65759	-1.98867	-2.35562
1314	-0.07806	-0.14658	-0.22057	-0.31589	-0.49239	-0.75456	-1.04706	-1.35147	-1.6577	-1.98877	-2.3576
1316	-0.07696	-0.14514	-0.21811	-0.31599	-0.493	-0.75323	-1.04919	-1.35164	-1.65654	-1.9897	-2.35765
1318	-0.07629	-0.14803	-0.21771	-0.31908	-0.49115	-0.75057	-1.04825	-1.34917	-1.65793	-1.98992	-2.35623
1320	-0.07499	-0.14803	-0.21778	-0.31568	-0.48897	-0.75413	-1.04909	-1.35072	-1.65556	-1.99206	-2.35722
1322	-0.07835	-0.14609	-0.21782	-0.31799	-0.4923	-0.75222	-1.05081	-1.35178	-1.65564	-1.99001	-2.35815
1324	-0.07717	-0.14875	-0.21807	-0.31745	-0.49159	-0.752	-1.04664	-1.34935	-1.6592	-1.98964	-2.35789
1326	-0.07646	-0.14685	-0.21937	-0.31661	-0.49323	-0.75574	-1.04888	-1.35102	-1.6591	-1.99008	-2.35562
1328	-0.08052	-0.14582	-0.21979	-0.31736	-0.49272	-0.75253	-1.04855	-1.35167	-1.65724	-1.98929	-2.35866
1330	-0.07918	-0.14546	-0.21613	-0.31685	-0.49367	-0.75364	-1.0479	-1.35046	-1.66075	-1.9912	-2.35663
1332	-0.07666	-0.14444	-0.21786	-0.31605	-0.49515	-0.75559	-1.05258	-1.35168	-1.65744	-1.9922	-2.35403
1334	-0.07689	-0.14736	-0.21768	-0.31822	-0.49375	-0.75258	-1.05078	-1.35025	-1.65732	-1.99017	-2.35558
1336	-0.07754	-0.14594	-0.21751	-0.31698	-0.49224	-0.755	-1.05087	-1.34989	-1.65844	-1.99103	-2.35563
1338	-0.0803	-0.14554	-0.21842	-0.31674	-0.49248	-0.75587	-1.05162	-1.35053	-1.6563	-1.99	-2.35727
1340	-0.07844	-0.14698	-0.21641	-0.3204	-0.49246	-0.75566	-1.05061	-1.35187	-1.65956	-1.99118	-2.35588
1342	-0.07921	-0.14721	-0.21907	-0.31501	-0.49398	-0.75476	-1.05079	-1.35217	-1.65955	-1.99161	-2.35804
1344	-0.07996	-0.14684	-0.21605	-0.31777	-0.4959	-0.75591	-1.05053	-1.35241	-1.65778	-1.99147	-2.35784
1346	-0.07853	-0.14648	-0.21921	-0.31632	-0.49295	-0.75569	-1.05059	-1.35101	-1.65786	-1.99185	-2.35753
1348	-0.07584	-0.14555	-0.21647	-0.31577	-0.49341	-0.75601	-1.05066	-1.35246	-1.66003	-1.9943	-2.35663
1350	-0.07511	-0.14546	-0.2174	-0.32004	-0.49638	-0.75475	-1.0504	-1.35243	-1.65895	-1.99079	-2.35648
1352	-0.07711	-0.14705	-0.22014	-0.31701	-0.49446	-0.75407	-1.05054	-1.35192	-1.65728	-1.99404	-2.35689
1354	-0.07581	-0.14819	-0.21844	-0.31708	-0.49243	-0.75679	-1.05345	-1.35119	-1.65956	-1.99118	-2.35885
1356	-0.07819	-0.14792	-0.21684	-0.31832	-0.49598	-0.75574	-1.05303	-1.35161	-1.65898	-1.99104	-2.35915
1358	-0.07814	-0.14798	-0.21708	-0.31689	-0.4937	-0.75645	-1.05208	-1.35088	-1.65841	-1.99448	-2.36031
1360	-0.07792	-0.1452	-0.2191	-0.31637	-0.49476	-0.76058	-1.05201	-1.35294	-1.65827	-1.99186	-2.36003
1362	-0.07793	-0.14503	-0.21882	-0.31882	-0.49282	-0.75519	-1.05166	-1.35379	-1.66009	-1.99281	-2.36224
1364	-0.07587	-0.14745	-0.21977	-0.31584	-0.49101	-0.7568	-1.0529	-1.35369	-1.66003	-1.99293	-2.35709
1366	-0.07764	-0.14412	-0.21619	-0.31777	-0.49815	-0.75752	-1.05424	-1.3536	-1.65939	-1.99292	-2.36066
1368	-0.07515	-0.14561	-0.21738	-0.31911	-0.49589	-0.75562	-1.05213	-1.35195	-1.66056	-1.99361	-2.35996
1370	-0.07657	-0.14468	-0.21682	-0.31914	-0.49498	-0.75754	-1.05193	-1.3543	-1.65879	-1.99281	-2.35868
1372	-0.07717	-0.14785	-0.21754	-0.3165	-0.49664	-0.75622	-1.0536	-1.35269	-1.65898	-1.99215	-2.35918
1374	-0.07431	-0.14754	-0.21807	-0.3199	-0.49412	-0.75863	-1.05228	-1.34987	-1.66269	-1.992	-2.35831
1376	-0.07698	-0.14685	-0.21795	-0.31399	-0.49515	-0.75923	-1.05419	-1.3542	-1.66132	-1.99552	-2.35988
1378	-0.07859	-0.14766	-0.21696	-0.31822	-0.494	-0.758	-1.05316	-1.35525	-1.65993	-1.99522	-2.36134
1380	-0.07574	-0.14632	-0.21916	-0.31611	-0.4967	-0.75759	-1.05104	-1.35476	-1.66344	-1.99445	-2.3603
1382	-0.07767	-0.14416	-0.21918	-0.31713	-0.49639	-0.75752	-1.05592	-1.35674	-1.66216	-1.99407	-2.36065
1384	-0.07615	-0.1492	-0.21715	-0.32061	-0.49827	-0.75656	-1.05486	-1.35306	-1.66255	-1.9946	-2.36264
1386	-0.0764	-0.14494	-0.21979	-0.31955	-0.49397	-0.76005	-1.05532	-1.35439	-1.6603	-1.99503	-2.35851
1388	-0.07764	-0.14793	-0.21675	-0.31657	-0.49476	-0.75767	-1.05572	-1.35371	-1.65996	-1.9949	-2.36035
1390	-0.07585	-0.1464	-0.21577	-0.31785	-0.49545	-0.7601	-1.05433	-1.35391	-1.66236	-1.99367	-2.36043
1392	-0.07608	-0.14569	-0.21728	-0.31776	-0.49613	-0.76128	-1.05237	-1.3553	-1.66017	-1.99367	-2.36185
1394	-0.07937	-0.14606	-0.22021	-0.31668	-0.49764	-0.76007	-1.05514	-1.35619	-1.6618	-1.9925	-2.36204
1396	-0.07733	-0.14609	-0.21593	-0.31755	-0.49871	-0.75907	-1.05354	-1.35489	-1.66414	-1.99448	-2.36093
1398	-0.07528	-0.14523	-0.21837	-0.31677	-0.49848	-0.7593	-1.05614	-1.35457	-1.66303	-1.99511	-2.36068
1400	-0.0756	-0.14532	-0.21721	-0.31922	-0.49732	-0.75965	-1.05315	-1.35587	-1.66143	-1.99321	-2.36425
1402	-0.07591	-0.14796	-0.21909	-0.31821	-0.49609	-0.75867	-1.05561	-1.35609	-1.66246	-1.99415	-2.36163
1404	-0.07808	-0.14564	-0.21769	-0.31677	-0.49539	-0.76179	-1.05595	-1.35483	-1.66133	-1.99606	-2.3627
1406	-0.07573	-0.14618	-0.21718	-0.31914	-0.49693	-0.76201	-1.05621	-1.35607	-1.65906	-1.99404	-2.36255
1408	-0.07632	-0.1481	-0.21927	-0.3176	-0.49457	-0.76114	-1.05507	-1.35641	-1.66498	-1.99615	-2.3627
1410	-0.08053	-0.14739	-0.21883	-0.31804	-0.49789	-0.76225	-1.05524	-1.35541	-1.6616	-1.99495	-2.36364
1412	-0.07723	-0.1462	-0.21889	-0.31746	-0.49327	-0.75985	-1.05576	-1.35396	-1.66481	-1.99441	-2.36472
1414	-0.07694	-0.14647	-0.2206	-0.31814	-0.49889	-0.75937	-1.05627	-1.35771	-1.66155	-1.99615	-2.36374
1416	-0.07676	-0.14455	-0.21865	-0.31747	-0.50132	-0.76028	-1.06009	-1.35782	-1.66371	-1.99545	-2.36306
1418	-0.07523	-0.14829	-0.21773	-0.3208	-0.49854	-0.76083	-1.05646	-1.35463	-1.66272	-1.99424	-2.36257
1420	-0.07651	-0.14309	-0.21625	-0.31829	-0.49915	-0.76294	-1.05622	-1.35752	-1.66458	-1.99612	-2.36164
1422	-0.07602	-0.14507	-0.21533	-0.3187	-0.49684	-0.76286	-1.05677	-1.35637	-1.66305	-1.99633	-2.36559
1424	-0.07619	-0.14587	-0.21824	-0.32202	-0.49645	-0.76182	-1.05413	-1.35444	-1.66372	-1.99663	-2.36455
1426	-0.079	-0.14546	-0.21833	-0.31672	-0.49875	-0.76395	-1.05637	-1.35853	-1.66496	-1.99392	-2.36373
1428	-0.07927	-0.14896	-0.21672	-0.31668	-0.49868	-0.76008	-1.05508	-1.35692	-1.66305	-1.99607	-2.36711
1430	-0.07554	-0.14502	-0.21873	-0.31936	-0.49827	-0.76401	-1.05504	-1.35728	-1.66571	-1.99678	-2.36627
1432	-0.07583	-0.14469	-0.21816	-0.31563	-0.49988	-0.76125	-1.05813	-1.36091	-1.66224	-1.99565	-2.36422
1434	-0.07611	-0.14676	-0.21724	-0.3185	-0.49961	-0.76301	-1.05561	-1.35768	-1.6615	-1.99589	-2.36789
1436	-0.07679	-0.14774	-0.21707	-0.31626	-0.49989	-0.76291	-1.05843	-1.35812	-1.662	-1.99636	-2.36523
1438	-0.07778	-0.14549	-0.21964	-0.31769	-0.49793	-0.76244	-1.06026	-1.35972	-1.66333	-1.99545	-2.36605
1440	-0.07741	-0.14683	-0.21867	-0.32169	-0.49766	-0.76343	-1.05768	-1.35734	-1.6634	-1.99609	-2.36532
1442	-0.07883	-0.14803	-0.21926	-0.31734	-0.49857	-0.76367	-1.05953	-1.35845	-1.66551	-1.99918	-2.36662
1444	-0.07763	-0.14518	-0.21948	-0.31687	-0.49957	-0.76483	-1.05978	-1.35773	-1.66398	-1.99643	-2.36644
1446	-0.07721	-0.14536	-0.21776	-0.32052	-0.49913	-0.76284	-1.05592	-1.35776	-1.66515	-1.99869	-2.3676
1448	-0.07715	-0.14357	-0.2193	-0.31688	-0.49939	-0.76357	-1.06026	-1.35867	-1.66342	-2	-2.36421
1450	-0.07831	-0.14913	-0.21551	-0.32034	-0.49982	-0.76433	-1.05922	-1.35951	-1.66311	-1.9977	-2.36523
1452	-0.07592	-0.14723	-0.21786	-0.31794	-0.50025	-0.7618	-1.05725	-1.35749	-1.66404	-1.99816	-2.3649
1454	-0.07745	-0.14602	-0.21876	-0.31795	-0.49957	-0.76384	-1.06222	-1.35954	-1.66418	-1.99715	-2.36457
1456	-0.07729	-0.14667	-0.21725	-0.31943	-0.49961	-0.76474	-1.06068	-1.35708	-1.66535	-1.99671	-2.36427
1458	-0.07842	-0.14704	-0.21927	-0.31823	-0.49779	-0.76661	-1.05848	-1.35803	-1.66473	-1.99724	-2.36672
1460	-0.07706	-0.14423	-0.21637	-0.31823	-0.50225	-0.76615	-1.05949	-1.35974	-1.66499	-1.99716	-2.36582
1462	-0.0773	-0.14674	-0.21722	-0.32112	-0.50028	-0.76363	-1.05855	-1.35984	-1.66612	-1.99799	-2.36783
1464	-0.07739	-0.14785	-0.22075	-0.31746	-0.50043	-0.76178	-1.06209	-1.36083	-1.6656	-2.00059	-2.3652
1466	-0.07608	-0.14511	-0.21734	-0.31701	-0.50112	-0.76539	-1.0599	-1.36058	-1.66182	-1.99745	-2.36529
1468	-0.07859	-0.14709	-0.21827	-0.31731	-0.49941	-0.76338	-1.06013	-1.36023	-1.66584	-1.99849	-2.36601
1470	-0.07508	-0.1425	-0.21879	-0.32099	-0.50078	-0.76673	-1.06034	-1.35948	-1.66536	-1.99761	-2.36574
1472	-0.07734	-0.14612	-0.21879	-0.31958	-0.49813	-0.7638	-1.06033	-1.35973	-1.6634	-1.99862	-2.36718
1474	-0.07659	-0.14757	-0.21838	-0.32219	-0.49893	-0.76662	-1.0599	-1.35804	-1.66555	-1.99689	-2.36488
1476	-0.07692	-0.14589	-0.21839	-0.31833	-0.49859	-0.76524	-1.05882	-1.36082	-1.66609	-1.99836	-2.36765
1478	-0.0784	-0.14464	-0.21908	-0.31903	-0.50233	-0.76407	-1.0579	-1.35966	-1.66547	-1.99816	-2.36774
1480	-0.0761	-0.14471	-0.21766	-0.31947	-0.49834	-0.76553	-1.05957	-1.36142	-1.66735	-1.99803	-2.36583
1482	-0.07802	-0.14439	-0.21902	-0.31828	-0.50128	-0.7662	-1.06045	-1.36099	-1.66511	-1.99973	-2.36701
1484	-0.07667	-0.14792	-0.21511	-0.31976	-0.50035	-0.76622	-1.06151	-1.35924	-1.66706	-1.99907	-2.36827
1486	-0.07586	-0.14493	-0.21971	-0.31695	-0.50074	-0.76726	-1.06182	-1.36168	-1.66553	-1.99989	-2.36693
1488	-0.07766	-0.14494	-0.21799	-0.31833	-0.50245	-0.76551	-1.06451	-1.3601	-1.66437	-1.99851	-2.36916
1490	-0.07598	-0.14605	-0.21692	-0.32098	-0.50153	-0.76443	-1.06067	-1.36082	-1.66712	-1.99789	-2.36625
1492	-0.07879	-0.14752	-0.21897	-0.32111	-0.49839	-0.76874	-1.06173	-1.36209	-1.6668	-2.00227	-2.3666
1494	-0.07964	-0.14542	-0.2163	-0.3191	-0.50087	-0.76803	-1.06343	-1.36158	-1.66703	-1.99938	-2.36874
1496	-0.07516	-0.14587	-0.21509	-0.3199	-0.50197	-0.76557	-1.06057	-1.36133	-1.66779	-2.00022	-2.3674
1498	-0.07783	-0.14433	-0.21946	-0.31644	-0.49971	-0.76597	-1.0634	-1.3625	-1.66804	-2.0026	-2.3685
1500	-0.07638	-0.14409	-0.21624	-0.3202	-0.50224	-0.76789	-1.06313	-1.36009	-1.66662	-1.99887	-2.3714
1502	-0.07507	-0.14754	-0.217	-0.32081	-0.50082	-0.76531	-1.06239	-1.36041	-1.66682	-2.00064	-2.36849
1504	-0.07628	-0.14588	-0.21734	-0.32046	-0.5018	-0.76831	-1.06278	-1.36256	-1.66634	-1.99889	-2.3681
1506	-0.07657	-0.14682	-0.21854	-0.32058	-0.50193	-0.76736	-1.06215	-1.36192	-1.66679	-2.00002	-2.36889
1508	-0.07559	-0.14919	-0.21719	-0.31895	-0.50102	-0.77126	-1.06057	-1.36126	-1.66798	-2.00184	-2.37114
1510	-0.07879	-0.14474	-0.21738	-0.31914	-0.50348	-0.7708	-1.06375	-1.36319	-1.66953	-2.00099	-2.37035
1512	-0.07724	-0.14625	-0.21877	-0.3182	-0.5029	-0.76711	-1.0607	-1.36013	-1.66845	-2.00093	-2.37153
1514	-0.07629	-0.14539	-0.21971	-0.3194	-0.50142	-0.76993	-1.06238	-1.36351	-1.66723	-2.00087	-2.3682
1516	-0.07367	-0.14183	-0.21758	-0.31827	-0.50513	-0.76839	-1.06217	-1.36361	-1.66767	-2.00027	-2.36862
1518	-0.07621	-0.14645	-0.21718	-0.31994	-0.50004	-0.76627	-1.06307	-1.36069	-1.66787	-2.00005	-2.36859
1520	-0.07558	-0.14616	-0.21828	-0.32016	-0.50256	-0.7706	-1.06267	-1.36189	-1.6681	-2.00174	-2.36826
1522	-0.07956	-0.14764	-0.21739	-0.31907	-0.50092	-0.76697	-1.06547	-1.36236	-1.66564	-2.00092	-2.36968
1524	-0.07832	-0.14708	-0.21662	-0.31844	-0.50331	-0.76829	-1.06462	-1.36032	-1.66888	-2.00168	-2.36942
1526	-0.07661	-0.14496	-0.21784	-0.32105	-0.50255	-0.77039	-1.06393	-1.36589	-1.66783	-2.00036	-2.37172
1528	-0.08087	-0.14149	-0.21786	-0.31877	-0.50293	-0.76873	-1.06458	-1.3605	-1.66808	-2.00312	-2.37273
1530	-0.07726	-0.14502	-0.21906	-0.31917	-0.50373	-0.76886	-1.06194	-1.36236	-1.67027	-2.00166	-2.37195
1532	-0.07595	-0.14513	-0.21807	-0.31689	-0.50471	-0.76827	-1.06554	-1.3653	-1.667	-2.00454	-2.3721
1534	-0.07659	-0.14668	-0.21385	-0.32068	-0.50448	-0.7683	-1.06365	-1.36523	-1.66902	-2.003	-2.37136
1536	-0.07566	-0.14462	-0.21511	-0.31789	-0.50094	-0.76984	-1.0647	-1.36326	-1.66702	-2.00152	-2.37101
1538	-0.07997	-0.14638	-0.21573	-0.32079	-0.50442	-0.76984	-1.06728	-1.36497	-1.66642	-2.00133	-2.37239
1540	-0.07662	-0.14659	-0.21654	-0.31979	-0.50324	-0.77084	-1.06482	-1.36211	-1.66927	-2.00139	-2.37112
1542	-0.0755	-0.14418	-0.21951	-0.32045	-0.50238	-0.77043	-1.0644	-1.36447	-1.66972	-2.00291	-2.37314
1544	-0.07823	-0.14627	-0.21614	-0.31752	-0.50555	-0.77245	-1.06645	-1.36296	-1.66956	-2.0016	-2.37402
1546	-0.07786	-0.14771	-0.21633	-0.31999	-0.50366	-0.77073	-1.06397	-1.36498	-1.66869	-2.00066	-2.37485
1548	-0.07858	-0.14796	-0.2199	-0.31818	-0.50316	-0.77012	-1.06584	-1.36432	-1.66772	-2.00717	-2.37294
1550	-0.07641	-0.14261	-0.21814	-0.32027	-0.50723	-0.77115	-1.06504	-1.36379	-1.66735	-2.00248	-2.37288
1552	-0.07434	-0.14586	-0.21706	-0.32	-0.50409	-0.76964	-1.06472	-1.36348	-1.67051	-2.00313	-2.37118
1554	-0.07614	-0.14601	-0.21545	-0.31803	-0.50621	-0.77214	-1.06768	-1.36121	-1.66896	-2.00235	-2.37312
1556	-0.0768	-0.14654	-0.21716	-0.32126	-0.50394	-0.7728	-1.06533	-1.36345	-1.67035	-2.00201	-2.37255
1558	-0.07799	-0.14947	-0.21611	-0.31963	-0.50012	-0.77389	-1.06592	-1.36346	-1.66985	-2.00302	-2.37412
1560	-0.07982	-0.14544	-0.21735	-0.31965	-0.50507	-0.77312	-1.06838	-1.36521	-1.66942	-2.00347	-2.37601
1562	-0.07779	-0.14755	-0.21839	-0.32286	-0.50562	-0.77215	-1.06511	-1.36546	-1.66857	-2.00103	-2.37359
1564	-0.07825	-0.14414	-0.21741	-0.3199	-0.50485	-0.77142	-1.06705	-1.36619	-1.6697	-2.00479	-2.37384
1566	-0.07655	-0.1439	-0.21626	-0.31999	-0.50704	-0.77051	-1.06769	-1.36478	-1.66968	-2.00393	-2.37429
1568	-0.07827	-0.14562	-0.21628	-0.3227	-0.5062	-0.77025	-1.06705	-1.36281	-1.66862	-2.00285	-2.37596
1570	-0.07552	-0.14665	-0.21857	-0.32054	-0.50206	-0.77236	-1.06974	-1.36497	-1.66895	-2.00277	-2.37251
1572	-0.07843	-0.14663	-0.21693	-0.32113	-0.50366	-0.77362	-1.06672	-1.36403	-1.66816	-2.0015	-2.37545
1574	-0.07759	-0.14691	-0.21698	-0.32245	-0.50354	-0.77234	-1.06837	-1.36233	-1.67213	-2.00307	-2.37222
1576	-0.07776	-0.14545	-0.21774	-0.319	-0.50406	-0.77527	-1.06799	-1.36653	-1.6723	-2.00522	-2.37324
1578	-0.07576	-0.14614	-0.2185	-0.32223	-0.50664	-0.77515	-1.06551	-1.36545	-1.67092	-2.00481	-2.37709
1580	-0.07538	-0.14298	-0.21657	-0.3197	-0.50564	-0.77263	-1.06306	-1.3651	-1.67206	-2.00473	-2.37426
1582	-0.07655	-0.14407	-0.21925	-0.31851	-0.50479	-0.7722	-1.06802	-1.36612	-1.67143	-2.00582	-2.37374
1584	-0.0762	-0.14789	-0.21696	-0.32083	-0.50494	-0.77261	-1.06735	-1.3668	-1.6692	-2.00192	-2.37626
1586	-0.07825	-0.14472	-0.21804	-0.32232	-0.50398	-0.77222	-1.06773	-1.36543	-1.67167	-2.00432	-2.3753
1588	-0.07901	-0.14609	-0.21564	-0.31916	-0.50523	-0.77276	-1.06986	-1.3647	-1.67134	-2.00223	-2.37758
1590	-0.07483	-0.14667	-0.21677	-0.31987	-0.50358	-0.77141	-1.06966	-1.36487	-1.67295	-2.00379	-2.37728
1592	-0.07584	-0.14601	-0.21954	-0.31847	-0.50621	-0.77227	-1.06704	-1.3669	-1.67155	-2.00405	-2.37514
1594	-0.0806	-0.14475	-0.21763	-0.31823	-0.50785	-0.77554	-1.06696	-1.36699	-1.67051	-2.00317	-2.37689
1596	-0.07677	-0.14726	-0.21926	-0.32061	-0.50658	-0.77408	-1.06552	-1.3651	-1.67185	-2.00391	-2.37666
1598	-0.07836	-0.14524	-0.21788	-0.31951	-0.50481	-0.77258	-1.06965	-1.36611	-1.66999	-2.00624	-2.37574
1600	-0.07618	-0.14436	-0.21715	-0.32188	-0.50681	-0.77359	-1.06819	-1.36565	-1.67218	-2.00239	-2.37678
1602	-0.07771	-0.14396	-0.21891	-0.32027	-0.5037	-0.77334	-1.06744	-1.36586	-1.67252	-2.00452	-2.37631
1604	-0.07485	-0.14578	-0.21658	-0.3213	-0.50601	-0.77544	-1.07057	-1.36596	-1.66903	-2.00417	-2.37566
1606	-0.07915	-0.14825	-0.21717	-0.32178	-0.50809	-0.774	-1.06734	-1.36694	-1.67379	-2.00188	-2.37702
1608	-0.07886	-0.14516	-0.21712	-0.31929	-0.5061	-0.77304	-1.06735	-1.36406	-1.66978	-2.00694	-2.37643
1610	-0.08028	-0.14388	-0.2182	-0.32026	-0.50683	-0.7765	-1.0693	-1.36614	-1.67263	-2.00489	-2.37899
1612	-0.07704	-0.14492	-0.21551	-0.31937	-0.50787	-0.77355	-1.0669	-1.36631	-1.6731	-2.00392	-2.3776
1614	-0.07592	-0.14472	-0.21995	-0.32247	-0.50552	-0.77469	-1.07077	-1.36557	-1.67383	-2.00813	-2.37818
1616	-0.07531	-0.14523	-0.21657	-0.32086	-0.50743	-0.77552	-1.06888	-1.36831	-1.67298	-2.00461	-2.37747
1618	-0.07357	-0.14664	-0.21751	-0.31952	-0.50661	-0.7739	-1.06827	-1.3665	-1.6702	-2.00506	-2.37689
1620	-0.07553	-0.1452	-0.21868	-0.32027	-0.50638	-0.77569	-1.07017	-1.36586	-1.67417	-2.00582	-2.37897
1622	-0.07918	-0.14532	-0.21607	-0.32143	-0.50798	-0.77566	-1.0715	-1.3654	-1.6718	-2.00685	-2.38007
1624	-0.07716	-0.14706	-0.21678	-0.32265	-0.50387	-0.77848	-1.06876	-1.36633	-1.67433	-2.00664	-2.37662
1626	-0.07689	-0.14526	-0.2182	-0.3184	-0.50834	-0.77772	-1.06723	-1.36631	-1.6733	-2.00764	-2.37703
1628	-0.07802	-0.14643	-0.22012	-0.3201	-0.50769	-0.7759	-1.06925	-1.36582	-1.67382	-2.00611	-2.38152
1630	-0.07431	-0.1466	-0.21687	-0.32177	-0.50678	-0.77583	-1.0674	-1.3665	-1.67573	-2.00483	-2.37911
1632	-0.07665	-0.14404	-0.2183	-0.31726	-0.50845	-0.77501	-1.07098	-1.36892	-1.67334	-2.00649	-2.37704
1634	-0.07533	-0.14728	-0.21668	-0.32038	-0.50813	-0.77547	-1.06856	-1.36811	-1.67328	-2.00724	-2.37717
1636	-0.07539	-0.14521	-0.21744	-0.32102	-0.5096	-0.77583	-1.07051	-1.36641	-1.67192	-2.00451	-2.37751
1638	-0.07979	-0.1462	-0.21697	-0.32213	-0.50715	-0.77702	-1.07031	-1.36846	-1.67261	-2.00503	-2.37844
1640	-0.0779	-0.14577	-0.21718	-0.32347	-0.50721	-0.77642	-1.07063	-1.36616	-1.67478	-2.00484	-2.38052
1642	-0.07731	-0.14505	-0.21796	-0.31815	-0.50665	-0.77672	-1.06886	-1.36909	-1.67446	-2.00763	-2.38005
1644	-0.08009	-0.14505	-0.21769	-0.32008	-0.50972	-0.77732	-1.07047	-1.36816	-1.67301	-2.00494	-2.38349
1646	-0.07493	-0.14708	-0.2167	-0.32035	-0.50622	-0.77524	-1.07098	-1.36738	-1.67449	-2.00669	-2.37908
1648	-0.07803	-0.14515	-0.22115	-0.32053	-0.50732	-0.77595	-1.07117	-1.36918	-1.67319	-2.00806	-2.37895
1650	-0.07675	-0.14635	-0.21576	-0.32125	-0.51232	-0.77751	-1.07122	-1.36911	-1.67338	-2.00637	-2.3792
1652	-0.07697	-0.14568	-0.21586	-0.32066	-0.50799	-0.7762	-1.07029	-1.36839	-1.67336	-2.00652	-2.37921
1654	-0.07892	-0.14579	-0.21627	-0.31995	-0.50981	-0.77793	-1.072	-1.36687	-1.67213	-2.00733	-2.38095
1656	-0.0791	-0.1487	-0.21649	-0.32255	-0.50817	-0.77552	-1.07136	-1.36545	-1.67208	-2.00561	-2.37897
1658	-0.07447	-0.14534	-0.21837	-0.32003	-0.5073	-0.77776	-1.07131	-1.36904	-1.67229	-2.0092	-2.38074
1660	-0.07988	-0.14332	-0.21643	-0.3214	-0.50949	-0.77955	-1.07006	-1.3716	-1.67283	-2.00817	-2.38003
1662	-0.0765	-0.14559	-0.21675	-0.3209	-0.50709	-0.77925	-1.07086	-1.36944	-1.67492	-2.00738	-2.38135
1664	-0.07343	-0.14504	-0.21784	-0.32186	-0.50819	-0.777	-1.07122	-1.37015	-1.67583	-2.00766	-2.3802
1666	-0.07647	-0.14556	-0.21461	-0.32225	-0.51049	-0.77677	-1.07361	-1.37012	-1.67444	-2.00802	-2.38074
1668	-0.07678	-0.14353	-0.21616	-0.32269	-0.5085	-0.7771	-1.07122	-1.36886	-1.67354	-2.00735	-2.37987
1670	-0.0741	-0.14388	-0.21728	-0.32295	-0.51033	-0.77632	-1.07306	-1.3685	-1.67412	-2.00713	-2.37902
1672	-0.07724	-0.14717	-0.21499	-0.32316	-0.50947	-0.77934	-1.07332	-1.36868	-1.67408	-2.00533	-2.37993
1674	-0.07487	-0.1463	-0.21798	-0.32321	-0.50745	-0.77772	-1.07146	-1.36781	-1.67582	-2.00818	-2.37841
1676	-0.07636	-0.14694	-0.21684	-0.3214	-0.50878	-0.77995	-1.07165	-1.37056	-1.67229	-2.00863	-2.37884
1678	-0.08002	-0.14762	-0.21519	-0.32152	-0.50836	-0.77749	-1.07088	-1.36987	-1.67272	-2.00993	-2.38178
1680	-0.07524	-0.1452	-0.21948	-0.31958	-0.50957	-0.77811	-1.07093	-1.36985	-1.6754	-2.00855	-2.38053
1682	-0.07687	-0.143	-0.21834	-0.31957	-0.50937	-0.77852	-1.07266	-1.37013	-1.67333	-2.0081	-2.37808
1684	-0.0773	-0.1484	-0.21663	-0.32085	-0.51199	-0.77723	-1.07286	-1.37047	-1.67505	-2.00686	-2.37917
1686	-0.07484	-0.14457	-0.21608	-0.32151	-0.50977	-0.77874	-1.07208	-1.3701	-1.67174	-2.00829	-2.38166
1688	-0.07729	-0.14866	-0.21581	-0.32009	-0.51053	-0.77865	-1.07451	-1.36903	-1.67335	-2.00788	-2.38157
1690	-0.07401	-0.14604	-0.21433	-0.32283	-0.50939	-0.77886	-1.07269	-1.36698	-1.67464	-2.00642	-2.3805
1692	-0.07708	-0.14694	-0.2166	-0.32301	-0.51039	-0.78	-1.07244	-1.37051	-1.67552	-2.00861	-2.38065
1694	-0.08052	-0.14412	-0.21793	-0.32191	-0.51257	-0.78105	-1.0721	-1.37127	-1.67549	-2.00959	-2.38329
1696	-0.07724	-0.14643	-0.21654	-0.32035	-0.51014	-0.78032	-1.07105	-1.37012	-1.67631	-2.00832	-2.38086
1698	-0.07804	-0.14377	-0.21611	-0.31911	-0.5104	-0.77975	-1.07258	-1.37144	-1.67523	-2.00966	-2.38219
1700	-0.07937	-0.14591	-0.21527	-0.32397	-0.51071	-0.77877	-1.07503	-1.37122	-1.67538	-2.00921	-2.38167
1702	-0.07548	-0.14638	-0.21613	-0.31984	-0.50788	-0.77926	-1.07241	-1.37178	-1.6749	-2.01057	-2.38128
1704	-0.07623	-0.14419	-0.21673	-0.32024	-0.50858	-0.77982	-1.07687	-1.36977	-1.67612	-2.01059	-2.38043
1706	-0.07749	-0.14596	-0.21556	-0.32292	-0.51188	-0.78077	-1.07316	-1.36927	-1.67483	-2.00727	-2.37919
1708	-0.07629	-0.14768	-0.21701	-0.32082	-0.50794	-0.78187	-1.07205	-1.36812	-1.67569	-2.00972	-2.38026
1710	-0.07742	-0.14516	-0.2176	-0.32098	-0.51261	-0.78326	-1.07446	-1.37039	-1.67643	-2.0104	-2.38281
1712	-0.07733	-0.14437	-0.21455	-0.32247	-0.50933	-0.7802	-1.07484	-1.37244	-1.67562	-2.00865	-2.38257
1714	-0.0773	-0.14634	-0.22049	-0.32006	-0.51094	-0.77869	-1.07469	-1.37009	-1.67726	-2.01082	-2.38122
1716	-0.07915	-0.14302	-0.21866	-0.32084	-0.51169	-0.78076	-1.076	-1.37011	-1.67548	-2.00899	-2.38069
1718	-0.07612	-0.14633	-0.21944	-0.32212	-0.50974	-0.77874	-1.07434	-1.36893	-1.67619	-2.00942	-2.38164
1720	-0.07573	-0.14504	-0.21817	-0.323	-0.51172	-0.78348	-1.0746	-1.36942	-1.67611	-2.00816	-2.38118
1722	-0.07674	-0.14669	-0.21549	-0.32251	-0.50958	-0.78122	-1.07848	-1.36944	-1.6745	-2.01063	-2.3851
1724	-0.07804	-0.14911	-0.21628	-0.32398	-0.51084	-0.78157	-1.07382	-1.36892	-1.67638	-2.0089	-2.38085
1726	-0.07789	-0.14541	-0.2181	-0.32166	-0.51269	-0.78349	-1.07473	-1.37181	-1.67759	-2.01094	-2.3831
1728	-0.07948	-0.14551	-0.21716	-0.31966	-0.51059	-0.78077	-1.07482	-1.37148	-1.67429	-2.00927	-2.38455
1730	-0.0761	-0.14509	-0.21635	-0.32215	-0.5109	-0.77871	-1.07434	-1.37185	-1.6781	-2.01011	-2.38046
1732	-0.07471	-0.14506	-0.21995	-0.32021	-0.51129	-0.78227	-1.07663	-1.37493	-1.67519	-2.01	-2.38151
1734	-0.0771	-0.14409	-0.21472	-0.32128	-0.51001	-0.78185	-1.07406	-1.37218	-1.67742	-2.01077	-2.38217
1736	-0.07512	-0.14729	-0.21589	-0.32071	-0.50973	-0.78209	-1.07557	-1.3721	-1.67496	-2.00906	-2.38142
1738	-0.07893	-0.14639	-0.21849	-0.32109	-0.5106	-0.78245	-1.07804	-1.37008	-1.67524	-2.01106	-2.38315
1740	-0.07519	-0.14675	-0.21978	-0.32527	-0.51188	-0.78248	-1.07594	-1.37027	-1.67779	-2.00777	-2.38401
1742	-0.07605	-0.14593	-0.21773	-0.32191	-0.51135	-0.78341	-1.07597	-1.37186	-1.67904	-2.01248	-2.38305
1744	-0.07656	-0.1434	-0.21673	-0.32254	-0.51486	-0.78361	-1.07586	-1.37247	-1.67617	-2.00887	-2.38365
1746	-0.07499	-0.14513	-0.21551	-0.32251	-0.51269	-0.78092	-1.0735	-1.37124	-1.67925	-2.01089	-2.38349
1748	-0.07542	-0.14597	-0.21779	-0.31746	-0.51257	-0.78131	-1.07457	-1.37238	-1.67621	-2.0122	-2.38382
1750	-0.07732	-0.14545	-0.21632	-0.32229	-0.51353	-0.78282	-1.07655	-1.37232	-1.67711	-2.00957	-2.38246
1752	-0.07791	-0.1465	-0.217	-0.32301	-0.51202	-0.78077	-1.07571	-1.37185	-1.67735	-2.0105	-2.38325
1754	-0.07817	-0.14603	-0.21857	-0.32296	-0.51259	-0.784	-1.07656	-1.37301	-1.67424	-2.00966	-2.38165
1756	-0.07782	-0.14523	-0.21682	-0.3238	-0.51126	-0.78298	-1.07631	-1.37203	-1.67816	-2.00584	-2.38415
1758	-0.07645	-0.14716	-0.21628	-0.32025	-0.51029	-0.78541	-1.07636	-1.37215	-1.67702	-2.01368	-2.38385
1760	-0.07636	-0.14503	-0.21863	-0.32137	-0.51136	-0.7851	-1.07504	-1.37143	-1.67664	-2.01052	-2.38412
1762	-0.07879	-0.1442	-0.21806	-0.32179	-0.50913	-0.78365	-1.07554	-1.37324	-1.67858	-2.01009	-2.38361
1764	-0.07839	-0.14417	-0.21804	-0.32088	-0.51388	-0.78073	-1.07668	-1.37311	-1.67892	-2.01111	-2.3831
1766	-0.07689	-0.14206	-0.2163	-0.32163	-0.51513	-0.78365	-1.0771	-1.37287	-1.67657	-2.01109	-2.38516
1768	-0.07458	-0.14652	-0.21654	-0.32173	-0.51181	-0.78074	-1.07599	-1.37382	-1.679	-2.0097	-2.38458
1770	-0.07643	-0.14603	-0.21532	-0.32125	-0.51281	-0.78355	-1.07639	-1.37238	-1.67742	-2.01058	-2.38289
1772	-0.0776	-0.14358	-0.21486	-0.32177	-0.51084	-0.78221	-1.07784	-1.37353	-1.67613	-2.01377	-2.38467
1774	-0.07925	-0.14821	-0.21607	-0.32282	-0.51027	-0.78391	-1.07562	-1.37299	-1.67885	-2.01127	-2.3832
1776	-0.07523	-0.14334	-0.21544	-0.31985	-0.51397	-0.78544	-1.0759	-1.37435	-1.67726	-2.01126	-2.38467
1778	-0.07629	-0.14119	-0.21649	-0.32186	-0.51187	-0.78504	-1.07606	-1.37343	-1.67933	-2.01211	-2.38943
1780	-0.07839	-0.14272	-0.21746	-0.32284	-0.51363	-0.783	-1.07607	-1.37402	-1.68098	-2.01191	-2.38396
1782	-0.07599	-0.14487	-0.21718	-0.32461	-0.51393	-0.78329	-1.07826	-1.37731	-1.6779	-2.0142	-2.38413
1784	-0.07859	-0.1444	-0.21377	-0.32175	-0.51379	-0.78234	-1.07835	-1.37461	-1.67721	-2.0099	-2.38751
1786	-0.07504	-0.14422	-0.21439	-0.32187	-0.51422	-0.78571	-1.07884	-1.37517	-1.68043	-2.01223	-2.38462
1788	-0.07697	-0.14762	-0.21721	-0.32254	-0.51354	-0.78448	-1.07884	-1.37456	-1.67819	-2.01366	-2.38487
1790	-0.07681	-0.14667	-0.21437	-0.32525	-0.51462	-0.78517	-1.07886	-1.37312	-1.6805	-2.00972	-2.38572
1792	-0.07848	-0.14657	-0.21952	-0.32013	-0.50999	-0.78497	-1.0784	-1.37377	-1.67968	-2.01237	-2.38546
1794	-0.08064	-0.14412	-0.21577	-0.32287	-0.51456	-0.7854	-1.0776	-1.37247	-1.67906	-2.01204	-2.38829
1796	-0.07392	-0.14464	-0.21939	-0.32047	-0.51563	-0.78327	-1.07646	-1.37439	-1.67929	-2.01265	-2.3844
1798	-0.07643	-0.14471	-0.22151	-0.32047	-0.51399	-0.78383	-1.07746	-1.3762	-1.67976	-2.01492	-2.38759
1800	-0.07596	-0.1469	-0.21591	-0.32297	-0.51509	-0.78344	-1.07924	-1.37405	-1.67915	-2.01248	-2.38609
1802	-0.07656	-0.14387	-0.21785	-0.32125	-0.51331	-0.78237	-1.07883	-1.37607	-1.67806	-2.01396	-2.38391
1804	-0.0766	-0.14554	-0.21572	-0.32174	-0.5149	-0.7847	-1.07997	-1.3744	-1.67875	-2.01441	-2.38495
1806	-0.07611	-0.14603	-0.21595	-0.32429	-0.51517	-0.78553	-1.07935	-1.37602	-1.67863	-2.01137	-2.38863
1808	-0.07551	-0.14773	-0.21974	-0.32191	-0.51369	-0.7854	-1.07668	-1.37465	-1.68022	-2.01579	-2.38455
1810	-0.07935	-0.14532	-0.21661	-0.31877	-0.51395	-0.78813	-1.07735	-1.37418	-1.67886	-2.01417	-2.38911
1812	-0.07838	-0.14674	-0.21533	-0.32139	-0.51695	-0.78547	-1.079	-1.37459	-1.67974	-2.01308	-2.38524
1814	-0.07525	-0.14565	-0.21828	-0.32075	-0.51495	-0.78344	-1.07862	-1.37583	-1.68356	-2.01505	-2.38674
1816	-0.07721	-0.14267	-0.21729	-0.32163	-0.51632	-0.78421	-1.07803	-1.37682	-1.67529	-2.01399	-2.3876
1818	-0.07731	-0.14736	-0.21564	-0.32291	-0.51387	-0.78415	-1.07733	-1.37415	-1.67864	-2.01184	-2.38615
1820	-0.07547	-0.14554	-0.21631	-0.32248	-0.51392	-0.7891	-1.07922	-1.37521	-1.68057	-2.01362	-2.38764
1822	-0.07998	-0.14487	-0.21573	-0.32466	-0.51393	-0.78352	-1.07973	-1.37444	-1.67742	-2.01345	-2.38776
1824	-0.07665	-0.14512	-0.21746	-0.323	-0.51433	-0.78622	-1.07844	-1.37266	-1.67983	-2.01451	-2.38714
1826	-0.0764	-0.14258	-0.21735	-0.32211	-0.51569	-0.78723	-1.07936	-1.37741	-1.67903	-2.01205	-2.38815
1828	-0.07862	-0.1435	-0.21821	-0.32146	-0.51257	-0.7869	-1.07957	-1.3757	-1.68113	-2.01403	-2.38867
1830	-0.07676	-0.14394	-0.21787	-0.32447	-0.51547	-0.78798	-1.07892	-1.37488	-1.68066	-2.01525	-2.38807
1832	-0.07464	-0.14386	-0.21622	-0.3225	-0.51633	-0.78531	-1.07996	-1.37743	-1.67943	-2.01147	-2.3857
1834	-0.07691	-0.14732	-0.21715	-0.32325	-0.5146	-0.78531	-1.0792	-1.3741	-1.67889	-2.01463	-2.38721
1836	-0.07266	-0.14425	-0.21732	-0.31832	-0.51612	-0.78533	-1.07866	-1.37685	-1.6781	-2.01483	-2.38802
1838	-0.08007	-0.14491	-0.2164	-0.32214	-0.51402	-0.78669	-1.08381	-1.3742	-1.67691	-2.01341	-2.3909
1840	-0.07494	-0.14581	-0.21651	-0.3253	-0.5137	-0.78662	-1.08006	-1.37493	-1.67985	-2.01464	-2.38751
1842	-0.07737	-0.14769	-0.21655	-0.3229	-0.51466	-0.78879	-1.0798	-1.37603	-1.68125	-2.01713	-2.38895
1844	-0.07681	-0.14812	-0.21787	-0.32129	-0.51655	-0.78779	-1.08048	-1.37589	-1.68062	-2.01415	-2.38949
1846	-0.07647	-0.14462	-0.21522	-0.32222	-0.51496	-0.78737	-1.07858	-1.37544	-1.68108	-2.01665	-2.38884
1848	-0.07607	-0.1439	-0.21929	-0.32003	-0.51582	-0.78513	-1.08148	-1.37619	-1.68004	-2.0159	-2.38877
1850	-0.07706	-0.14506	-0.21618	-0.32335	-0.51766	-0.78832	-1.0808	-1.37539	-1.67914	-2.01335	-2.39047
1852	-0.07455	-0.1454	-0.21632	-0.32298	-0.51575	-0.78646	-1.07756	-1.37551	-1.67926	-2.01524	-2.38835
1854	-0.0796	-0.14523	-0.21586	-0.32225	-0.5156	-0.78771	-1.08203	-1.37522	-1.6792	-2.01439	-2.38985
1856	-0.07624	-0.14483	-0.21563	-0.32335	-0.51494	-0.78665	-1.08174	-1.37611	-1.679	-2.01387	-2.39051
1858	-0.07481	-0.14709	-0.21721	-0.32453	-0.51475	-0.78755	-1.08104	-1.37643	-1.67781	-2.01628	-2.3907
1860	-0.07813	-0.14504	-0.21876	-0.3242	-0.5179	-0.78974	-1.0785	-1.37635	-1.68211	-2.01678	-2.3907
1862	-0.07437	-0.14412	-0.21759	-0.32159	-0.51566	-0.78866	-1.08207	-1.37769	-1.68244	-2.01345	-2.39239
1864	-0.07627	-0.14673	-0.21852	-0.32301	-0.5154	-0.78767	-1.08094	-1.37688	-1.68306	-2.01601	-2.38765
1866	-0.07786	-0.14444	-0.21559	-0.32277	-0.51752	-0.78815	-1.08172	-1.3785	-1.67878	-2.01514	-2.38983
1868	-0.07489	-0.1445	-0.21676	-0.32305	-0.51747	-0.78778	-1.08023	-1.37696	-1.68035	-2.01502	-2.39213
1870	-0.0741	-0.1466	-0.21515	-0.3238	-0.5159	-0.78846	-1.08219	-1.37515	-1.67954	-2.0154	-2.38785
1872	-0.07875	-0.14454	-0.21617	-0.32177	-0.51615	-0.78836	-1.08182	-1.37788	-1.6792	-2.0125	-2.39105
1874	-0.07748	-0.14676	-0.21815	-0.32366	-0.51489	-0.78748	-1.08171	-1.37547	-1.68076	-2.01485	-2.39256
1876	-0.07729	-0.14449	-0.2174	-0.32352	-0.51719	-0.7901	-1.08011	-1.37795	-1.68167	-2.01503	-2.3901
1878	-0.07891	-0.14138	-0.2161	-0.32289	-0.5147	-0.78966	-1.08359	-1.37805	-1.68184	-2.01582	-2.39263
1880	-0.07581	-0.144	-0.21713	-0.32162	-0.51755	-0.78774	-1.0811	-1.37867	-1.68268	-2.01598	-2.39263
1882	-0.07531	-0.14396	-0.21695	-0.32198	-0.5178	-0.7891	-1.08027	-1.3795	-1.68133	-2.0159	-2.3913
1884	-0.07579	-0.14657	-0.21709	-0.32411	-0.51748	-0.78804	-1.08227	-1.3769	-1.6826	-2.01436	-2.39246
1886	-0.07714	-0.14608	-0.21704	-0.32254	-0.51787	-0.78899	-1.08155	-1.37593	-1.68236	-2.01508	-2.39072
1888	-0.07805	-0.14529	-0.21557	-0.32192	-0.51628	-0.78876	-1.08261	-1.37676	-1.68097	-2.01479	-2.39066
1890	-0.07721	-0.14807	-0.21395	-0.32512	-0.5184	-0.78889	-1.0804	-1.37747	-1.68172	-2.01355	-2.39381
1892	-0.07643	-0.14416	-0.21772	-0.32243	-0.516	-0.79071	-1.08015	-1.37881	-1.68233	-2.01588	-2.39179
1894	-0.0787	-0.14408	-0.2172	-0.32055	-0.51892	-0.78794	-1.0823	-1.37497	-1.68155	-2.01523	-2.39506
1896	-0.07653	-0.14456	-0.21526	-0.32341	-0.51788	-0.78696	-1.07941	-1.37744	-1.68432	-2.01711	-2.39164
1898	-0.07506	-0.14291	-0.21609	-0.32235	-0.51688	-0.78787	-1.08265	-1.37813	-1.68021	-2.01727	-2.39117
1900	-0.07468	-0.14745	-0.21763	-0.32524	-0.51864	-0.78844	-1.08203	-1.37857	-1.681	-2.01616	-2.39339
1902	-0.07298	-0.14497	-0.21464	-0.32129	-0.51614	-0.79152	-1.08029	-1.37675	-1.68081	-2.01678	-2.39302
1904	-0.0777	-0.14437	-0.21715	-0.32169	-0.51815	-0.79037	-1.08353	-1.37653	-1.68147	-2.01458	-2.39543
1906	-0.07728	-0.14427	-0.21531	-0.32313	-0.51662	-0.7908	-1.08346	-1.37744	-1.68203	-2.01356	-2.39479
1908	-0.07727	-0.14717	-0.21651	-0.32517	-0.51646	-0.7891	-1.08269	-1.3773	-1.68271	-2.01663	-2.39502
1910	-0.07833	-0.14539	-0.21605	-0.32333	-0.51905	-0.79087	-1.07947	-1.37645	-1.68158	-2.01733	-2.39344
1912	-0.07789	-0.14382	-0.21422	-0.3226	-0.51721	-0.79044	-1.08185	-1.37839	-1.68171	-2.0167	-2.39351
1914	-0.07752	-0.14428	-0.21931	-0.32294	-0.51788	-0.78944	-1.08372	-1.37762	-1.6844	-2.0181	-2.39359
1916	-0.07645	-0.14389	-0.21579	-0.32255	-0.52214	-0.78815	-1.0816	-1.37806	-1.68217	-2.01421	-2.39343
1918	-0.07605	-0.14595	-0.21723	-0.32595	-0.51668	-0.78735	-1.08357	-1.37907	-1.68188	-2.0185	-2.39209
1920	-0.07455	-0.14429	-0.2154	-0.32424	-0.51807	-0.79131	-1.08444	-1.37867	-1.68138	-2.01684	-2.39199
1922	-0.07881	-0.14419	-0.21618	-0.32264	-0.5194	-0.79134	-1.0844	-1.37929	-1.67974	-2.0144	-2.39384
1924	-0.07736	-0.14741	-0.21673	-0.324	-0.51633	-0.79121	-1.08272	-1.37692	-1.68243	-2.01602	-2.39309
1926	-0.07623	-0.14544	-0.2146	-0.32167	-0.51877	-0.79162	-1.0823	-1.37943	-1.68234	-2.01796	-2.3954
1928	-0.0786	-0.14618	-0.21795	-0.32255	-0.51863	-0.79139	-1.07962	-1.37905	-1.68227	-2.01766	-2.39463
1930	-0.07737	-0.14209	-0.21797	-0.32216	-0.51738	-0.78939	-1.08118	-1.37913	-1.6848	-2.01892	-2.39496
1932	-0.07612	-0.14272	-0.21559	-0.32159	-0.51963	-0.79142	-1.08293	-1.38097	-1.68256	-2.01672	-2.39264
1934	-0.07456	-0.14429	-0.21535	-0.32332	-0.51921	-0.78878	-1.08379	-1.37772	-1.68422	-2.01686	-2.3939
1936	-0.07626	-0.14782	-0.21507	-0.32266	-0.51871	-0.79306	-1.08451	-1.37676	-1.68137	-2.01586	-2.39
1938	-0.07703	-0.14626	-0.21439	-0.32135	-0.51846	-0.79217	-1.08402	-1.37912	-1.68104	-2.01676	-2.39521
1940	-0.07883	-0.14619	-0.2158	-0.32428	-0.5175	-0.79249	-1.08252	-1.37679	-1.68177	-2.01627	-2.39256
1942	-0.07596	-0.14483	-0.21855	-0.32117	-0.51814	-0.79327	-1.082	-1.37797	-1.68405	-2.01691	-2.39335
1944	-0.07828	-0.14193	-0.21562	-0.32231	-0.52139	-0.79334	-1.08343	-1.37771	-1.68307	-2.01836	-2.39575
1946	-0.07583	-0.14271	-0.21694	-0.32257	-0.51911	-0.78895	-1.08358	-1.37924	-1.6844	-2.0165	-2.39571
1948	-0.07517	-0.14248	-0.21798	-0.32112	-0.52003	-0.78984	-1.08366	-1.37929	-1.68332	-2.01964	-2.39597
1950	-0.07704	-0.14415	-0.21669	-0.32461	-0.51877	-0.79035	-1.08189	-1.37736	-1.68079	-2.01705	-2.39691
1952	-0.07679	-0.1471	-0.2173	-0.32355	-0.51896	-0.79073	-1.08312	-1.3801	-1.68111	-2.01683	-2.39496
1954	-0.07574	-0.14179	-0.21622	-0.32397	-0.51846	-0.79175	-1.08695	-1.37817	-1.68305	-2.01965	-2.39584
1956	-0.07622	-0.14443	-0.21392	-0.32291	-0.5162	-0.79365	-1.08637	-1.37823	-1.68376	-2.01576	-2.39766
1958	-0.07809	-0.14683	-0.21592	-0.32469	-0.51673	-0.79148	-1.08426	-1.37794	-1.68402	-2.02027	-2.39581
1960	-0.07646	-0.14292	-0.2162	-0.32339	-0.52009	-0.7924	-1.08503	-1.38019	-1.68153	-2.02028	-2.39703
1962	-0.07753	-0.1424	-0.2145	-0.32288	-0.51765	-0.79196	-1.08336	-1.38	-1.68482	-2.01906	-2.39622
1964	-0.07493	-0.14579	-0.21933	-0.32241	-0.519	-0.79192	-1.08613	-1.3797	-1.68532	-2.02008	-2.39625
1966	-0.07415	-0.14269	-0.21884	-0.32227	-0.52347	-0.7924	-1.08506	-1.38095	-1.68285	-2.01767	-2.39485
1968	-0.07453	-0.14681	-0.21763	-0.32508	-0.52067	-0.79177	-1.08404	-1.37745	-1.68375	-2.01853	-2.39723
1970	-0.07714	-0.14567	-0.21618	-0.32388	-0.51945	-0.79263	-1.08458	-1.3778	-1.68469	-2.01949	-2.39432
1972	-0.07962	-0.14425	-0.21352	-0.32185	-0.51909	-0.79228	-1.085	-1.37866	-1.68401	-2.01866	-2.39664
1974	-0.07635	-0.14847	-0.21777	-0.32398	-0.51812	-0.79376	-1.08213	-1.37865	-1.68451	-2.0203	-2.39574
1976	-0.07579	-0.14469	-0.21767	-0.32344	-0.51962	-0.79273	-1.08425	-1.38141	-1.68338	-2.01915	-2.3964
1978	-0.08032	-0.14348	-0.21453	-0.32317	-0.51997	-0.79064	-1.08297	-1.37969	-1.68452	-2.01679	-2.39786
1980	-0.07672	-0.14488	-0.21678	-0.32155	-0.51788	-0.79405	-1.08442	-1.38046	-1.68875	-2.0184	-2.3953
1982	-0.07629	-0.14436	-0.21698	-0.32346	-0.52089	-0.79244	-1.0854	-1.38158	-1.68485	-2.0194	-2.39785
1984	-0.07696	-0.14641	-0.21579	-0.32299	-0.51841	-0.79299	-1.08453	-1.37822	-1.6843	-2.01852	-2.39756
1986	-0.07382	-0.14517	-0.21723	-0.32304	-0.51782	-0.79483	-1.08516	-1.37963	-1.68458	-2.01747	-2.39421
1988	-0.07722	-0.1455	-0.21638	-0.32215	-0.5189	-0.79334	-1.0866	-1.37911	-1.68148	-2.01811	-2.39723
1990	-0.07855	-0.14715	-0.21514	-0.32553	-0.51929	-0.79413	-1.08476	-1.37788	-1.68485	-2.01764	-2.39745
1992	-0.07644	-0.14661	-0.21569	-0.3219	-0.51911	-0.79313	-1.08621	-1.3803	-1.68749	-2.01998	-2.39706
1994	-0.07772	-0.14415	-0.21771	-0.32521	-0.52012	-0.79443	-1.08579	-1.37888	-1.68535	-2.01972	-2.39954
1996	-0.07566	-0.14358	-0.21833	-0.32484	-0.51991	-0.79211	-1.08423	-1.37879	-1.68596	-2.0187	-2.39792
1998	-0.07498	-0.14478	-0.21856	-0.32353	-0.52094	-0.7945	-1.08535	-1.38313	-1.68444	-2.0217	-2.39671
2000	-0.07915	-0.14651	-0.21615	-0.32328	-0.52081	-0.79292	-1.08482	-1.38015	-1.68298	-2.01798	-2.39723
2002	-0.07472	-0.14515	-0.21856	-0.32233	-0.51965	-0.79195	-1.08609	-1.38047	-1.68249	-2.01828	-2.39609
2004	-0.07602	-0.14513	-0.21617	-0.32345	-0.5218	-0.79423	-1.0874	-1.37906	-1.68231	-2.02151	-2.39562
2006	-0.07629	-0.14626	-0.2132	-0.32424	-0.52013	-0.79339	-1.08609	-1.3792	-1.68459	-2.01924	-2.39934
2008	-0.07508	-0.14638	-0.21399	-0.32221	-0.51901	-0.79616	-1.08598	-1.37991	-1.68626	-2.02025	-2.39961
2010	-0.07641	-0.14518	-0.21755	-0.32081	-0.52227	-0.7948	-1.08561	-1.38167	-1.68447	-2.01853	-2.39979
2012	-0.08141	-0.14503	-0.21758	-0.32546	-0.52032	-0.79385	-1.08553	-1.3792	-1.68546	-2.02034	-2.39812
2014	-0.07581	-0.14425	-0.21743	-0.32134	-0.51964	-0.79449	-1.08711	-1.38015	-1.68707	-2.02338	-2.39859
2016	-0.07572	-0.14297	-0.21558	-0.32242	-0.5222	-0.79488	-1.08861	-1.38156	-1.68456	-2.01985	-2.39624
2018	-0.07565	-0.14407	-0.21351	-0.32324	-0.5217	-0.79138	-1.08712	-1.37746	-1.68465	-2.02077	-2.39963
2020	-0.07743	-0.14441	-0.21552	-0.32399	-0.52226	-0.79383	-1.08753	-1.38105	-1.68334	-2.01867	-2.39538
2022	-0.07751	-0.14568	-0.2134	-0.3263	-0.51905	-0.79623	-1.0858	-1.37874	-1.68168	-2.02083	-2.39974
2024	-0.07643	-0.14652	-0.21941	-0.32351	-0.52227	-0.79632	-1.08667	-1.37968	-1.68686	-2.02111	-2.39825
2026	-0.07718	-0.1446	-0.21836	-0.32218	-0.52288	-0.79632	-1.08507	-1.3811	-1.6838	-2.01984	-2.39915
2028	-0.07777	-0.14132	-0.21602	-0.32234	-0.5218	-0.79449	-1.08731	-1.37938	-1.686	-2.02129	-2.40044
2030	-0.07651	-0.14474	-0.21604	-0.32305	-0.5229	-0.79426	-1.08453	-1.3802	-1.6871	-2.02119	-2.40025
2032	-0.07719	-0.14337	-0.21815	-0.32165	-0.52158	-0.7951	-1.08847	-1.38074	-1.68361	-2.02217	-2.40107
2034	-0.07857	-0.14464	-0.21484	-0.324	-0.52253	-0.79428	-1.08798	-1.38056	-1.68437	-2.02011	-2.3981
2036	-0.07401	-0.14357	-0.21497	-0.3248	-0.52154	-0.79483	-1.08671	-1.38001	-1.68524	-2.02006	-2.39718
2038	-0.07687	-0.14605	-0.21367	-0.32369	-0.52201	-0.79419	-1.0884	-1.38069	-1.68573	-2.02	-2.40085
2040	-0.07824	-0.14658	-0.21545	-0.32536	-0.52066	-0.796	-1.08548	-1.37911	-1.68592	-2.0205	-2.39852
2042	-0.07576	-0.14415	-0.21705	-0.32306	-0.52191	-0.79633	-1.08699	-1.38116	-1.68549	-2.02359	-2.3994
2044	-0.07822	-0.14306	-0.21734	-0.32593	-0.52081	-0.79589	-1.088	-1.38011	-1.68624	-2.01922	-2.40132
2046	-0.07799	-0.14535	-0.21692	-0.32289	-0.51946	-0.79326	-1.08608	-1.38159	-1.68743	-2.02004	-2.39888
2048	-0.07848	-0.14663	-0.21991	-0.32224	-0.52362	-0.79449	-1.08844	-1.38347	-1.68461	-2.02358	-2.39845
2050	-0.07597	-0.14722	-0.21589	-0.32339	-0.52358	-0.79311	-1.08868	-1.38308	-1.68487	-2.02153	-2.39805
2052	-0.07528	-0.14619	-0.21374	-0.32295	-0.522	-0.79385	-1.08687	-1.38088	-1.68498	-2.01975	-2.3987
2054	-0.07722	-0.14566	-0.2164	-0.32507	-0.52302	-0.7961	-1.08851	-1.3809	-1.68571	-2.02122	-2.39893
2056	-0.07639	-0.14313	-0.21358	-0.32491	-0.51834	-0.79617	-1.08828	-1.38076	-1.68721	-2.02009	-2.39863
2058	-0.07567	-0.14425	-0.21803	-0.32446	-0.52017	-0.79731	-1.08452	-1.38179	-1.6854	-2.02191	-2.39993
2060	-0.07679	-0.14429	-0.21656	-0.32309	-0.52294	-0.79755	-1.08899	-1.38217	-1.68731	-2.02147	-2.399
2062	-0.07677	-0.14461	-0.21647	-0.32428	-0.5221	-0.79423	-1.08669	-1.38102	-1.68651	-2.02016	-2.39958
2064	-0.0738	-0.142	-0.21802	-0.32321	-0.522	-0.7957	-1.08775	-1.38487	-1.68893	-2.02298	-2.39911
2066	-0.07628	-0.14188	-0.21532	-0.32344	-0.5233	-0.795	-1.08861	-1.38013	-1.68654	-2.02345	-2.40024
2068	-0.07565	-0.1447	-0.21686	-0.32387	-0.52087	-0.79411	-1.08778	-1.3803	-1.68593	-2.02055	-2.40016
2070	-0.07657	-0.14523	-0.21642	-0.3245	-0.52223	-0.79747	-1.08874	-1.37987	-1.68714	-2.02195	-2.40014
2072	-0.07638	-0.14078	-0.21635	-0.32533	-0.5223	-0.79652	-1.0875	-1.37993	-1.68805	-2.02131	-2.39997
2074	-0.07421	-0.14957	-0.21685	-0.32276	-0.52147	-0.79711	-1.08754	-1.38129	-1.69011	-2.02196	-2.3988
2076	-0.0732	-0.1449	-0.21561	-0.3213	-0.52217	-0.79663	-1.08765	-1.38258	-1.68755	-2.02207	-2.39816
2078	-0.07736	-0.14317	-0.21559	-0.32469	-0.52457	-0.79629	-1.0873	-1.38239	-1.68798	-2.02304	-2.40207
2080	-0.07504	-0.14361	-0.21673	-0.32477	-0.5223	-0.79527	-1.08591	-1.38217	-1.69002	-2.02374	-2.3991
2082	-0.07671	-0.14444	-0.21654	-0.32205	-0.52523	-0.79713	-1.0887	-1.38362	-1.68735	-2.0236	-2.40093
2084	-0.07781	-0.14503	-0.21639	-0.32502	-0.52312	-0.79605	-1.08775	-1.37996	-1.68597	-2.02284	-2.40174
2086	-0.07356	-0.14317	-0.21844	-0.32307	-0.51947	-0.7982	-1.09001	-1.38267	-1.68599	-2.02288	-2.39821
2088	-0.07847	-0.14612	-0.21509	-0.32445	-0.522	-0.79671	-1.0899	-1.38005	-1.68613	-2.02365	-2.39935
2090	-0.07646	-0.14491	-0.21588	-0.32528	-0.52337	-0.79704	-1.0903	-1.37994	-1.68707	-2.02166	-2.40095
2092	-0.07347	-0.14161	-0.21173	-0.31802	-0.51472	-0.78933	-1.07717	-1.3701	-1.67349	-2.00965	-2.38379
2094	0.09681	0.11711	0.13737	0.13288	0.03939	0.85994	0.69215	0.48522	0.3092	0.09555	0.86675
2096	0.34175	0.47472	0.60885	0.7447	0.87445	0.99001	1.09585	1.19357	1.28582	1.37767	1.4614
2098	0.1168	0.13097	0.14948	0.17923	0.21748	0.2563	0.28173	0.3	0.31407	0.32559	0.34033
2100	0.08804	0.08959	0.09664	0.11413	0.14301	0.17133	0.18576	0.1965	0.2034	0.20725	0.21073
2102	0.08492	0.08296	0.08709	0.10122	0.1314	0.15416	0.17108	0.17792	0.18023	0.18691	0.18917
2104	0.08235	0.08408	0.08598	0.098	0.12196	0.14885	0.1641	0.17261	0.17613	0.17904	0.18004
2106	0.08247	0.0842	0.08663	0.09431	0.1237	0.14721	0.16221	0.17198	0.17445	0.17715	0.17994
2108	0.08337	0.07911	0.08281	0.09693	0.12177	0.14532	0.16092	0.1684	0.1719	0.17496	0.17699
2110	0.08134	0.08158	0.08359	0.09715	0.11985	0.14232	0.16158	0.16647	0.1717	0.17434	0.17461
2112	0.08254	0.08284	0.084	0.09467	0.11929	0.14712	0.16253	0.16601	0.17034	0.17409	0.17493
2114	0.08369	0.07956	0.07921	0.09427	0.11811	0.14483	0.15816	0.16482	0.16778	0.17243	0.17511
2116	0.08114	0.08061	0.08263	0.09343	0.11683	0.14164	0.15748	0.1643	0.17027	0.17024	0.17478
2118	0.08338	0.07868	0.08059	0.09648	0.11821	0.14469	0.15819	0.16478	0.17038	0.17184	0.17531
2120	0.0835	0.08274	0.08179	0.09363	0.11811	0.14147	0.15627	0.1652	0.168	0.17219	0.17483
2122	0.07943	0.07929	0.08294	0.08881	0.11712	0.14203	0.15527	0.16542	0.17126	0.17333	0.17287
2124	0.08409	0.07893	0.08114	0.09289	0.11838	0.14146	0.15657	0.16633	0.16743	0.17096	0.17306
2126	0.08147	0.07974	0.08219	0.09204	0.1165	0.13812	0.15502	0.16159	0.16774	0.17011	0.1717
2128	0.08263	0.08001	0.08224	0.09052	0.11674	0.14106	0.15505	0.16246	0.16795	0.17016	0.17177
2130	0.085	0.07938	0.08029	0.09279	0.11407	0.14168	0.15405	0.16155	0.16427	0.16933	0.17153
2132	0.0807	0.08069	0.08162	0.09262	0.11378	0.13698	0.15286	0.15847	0.16823	0.17023	0.17288
2134	0.08346	0.07845	0.08308	0.09029	0.11622	0.13856	0.15102	0.1597	0.16538	0.16857	0.17274
2136	0.0833	0.07984	0.08097	0.09094	0.11482	0.13747	0.15242	0.15913	0.1654	0.16957	0.17359
2138	0.08143	0.08303	0.08199	0.09003	0.11441	0.1357	0.14899	0.16029	0.16611	0.17107	0.17035
2140	0.08199	0.07785	0.08189	0.08833	0.11297	0.13656	0.15034	0.16013	0.16434	0.16844	0.17106
2142	0.08234	0.07975	0.07792	0.09131	0.11074	0.13362	0.15057	0.15697	0.16322	0.16585	0.17071
2144	0.07884	0.07971	0.07897	0.09073	0.10894	0.13187	0.15073	0.15768	0.16228	0.16761	0.16786
2146	0.08281	0.08055	0.08074	0.0882	0.11105	0.13629	0.15073	0.15811	0.16174	0.16594	0.1691
2148	0.08232	0.07916	0.07942	0.0893	0.11141	0.13348	0.14613	0.15605	0.16167	0.16407	0.17048
2150	0.08355	0.08004	0.08278	0.08979	0.10715	0.13258	0.14725	0.15546	0.16253	0.16639	0.16876
2152	0.08381	0.07917	0.07915	0.08856	0.10871	0.13214	0.14675	0.15632	0.16081	0.16402	0.16704
2154	0.08129	0.07926	0.08157	0.08787	0.10851	0.13076	0.14322	0.15396	0.16042	0.16367	0.16843
2156	0.08276	0.07808	0.08167	0.08859	0.1083	0.12971	0.14404	0.15339	0.15915	0.16514	0.16587
2158	0.08177	0.0793	0.07919	0.08644	0.11046	0.12814	0.14289	0.15159	0.15768	0.16071	0.16441
2160	0.08251	0.07957	0.07933	0.08782	0.10621	0.12668	0.14318	0.15261	0.15893	0.16242	0.16377
2162	0.08226	0.0781	0.08153	0.08686	0.10717	0.12887	0.14355	0.15068	0.1555	0.1614	0.1634
2164	0.08211	0.07966	0.07932	0.08587	0.10616	0.12721	0.14097	0.14963	0.15371	0.16056	0.16466
2166	0.08258	0.08039	0.07952	0.0853	0.10564	0.12757	0.14083	0.14697	0.15647	0.15964	0.16224
2168	0.08208	0.0783	0.07852	0.08768	0.10245	0.12794	0.14021	0.14948	0.15563	0.1595	0.16324
2170	0.08263	0.08024	0.07902	0.0847	0.10605	0.12473	0.13879	0.14979	0.15324	0.15915	0.16295
2172	0.08059	0.07834	0.0783	0.08827	0.10448	0.12443	0.13908	0.14719	0.15459	0.15854	0.15936
2174	0.08077	0.07616	0.08069	0.08371	0.1066	0.12429	0.13815	0.1462	0.15308	0.1575	0.1605
2176	0.08271	0.07923	0.07631	0.08627	0.10557	0.12211	0.13693	0.14612	0.15347	0.15723	0.15903
2178	0.08003	0.07639	0.08023	0.08873	0.10256	0.1227	0.13647	0.14535	0.1512	0.15667	0.15674
2180	0.0837	0.07912	0.07749	0.08322	0.10269	0.1216	0.13733	0.14394	0.14862	0.15399	0.15926
2182	0.08087	0.0812	0.07807	0.08488	0.10214	0.1189	0.1338	0.13964	0.14989	0.15182	0.15746
2184	0.08214	0.07861	0.07892	0.08346	0.09877	0.12132	0.13326	0.14385	0.14858	0.15431	0.15654
2186	0.08178	0.07722	0.07912	0.08158	0.0991	0.11809	0.13118	0.14177	0.14781	0.15238	0.15681
2188	0.08007	0.07874	0.07798	0.08457	0.10018	0.11868	0.12938	0.1401	0.14711	0.15179	0.15437
2190	0.0821	0.07651	0.07779	0.08216	0.10035	0.11889	0.13256	0.14194	0.14582	0.15005	0.15357
2192	0.0792	0.07716	0.08031	0.0839	0.09855	0.1166	0.1318	0.1384	0.14502	0.14845	0.15393
2194	0.07819	0.07855	0.08047	0.08323	0.09715	0.11489	0.13028	0.13641	0.14443	0.14826	0.14974
2196	0.08057	0.07678	0.07948	0.08251	0.09561	0.1159	0.13142	0.1363	0.14289	0.14693	0.15189
2198	0.08391	0.07898	0.07574	0.08332	0.09803	0.11606	0.12649	0.13706	0.14112	0.14439	0.15199
2200	0.08044	0.07722	0.07895	0.08393	0.09571	0.11513	0.1274	0.13592	0.14158	0.14607	0.14947
2202	0.08348	0.07848	0.07618	0.08191	0.09946	0.1142	0.12651	0.13549	0.14147	0.14618	0.14869
2204	0.08034	0.07935	0.07819	0.08207	0.09704	0.11132	0.12398	0.13339	0.1402	0.14518	0.14777
2206	0.07967	0.07611	0.07784	0.07985	0.09677	0.11119	0.12558	0.13474	0.13977	0.14513	0.14612
2208	0.07905	0.07511	0.07647	0.08279	0.09617	0.11108	0.1245	0.13136	0.13724	0.14182	0.14744
2210	0.0821	0.07934	0.07863	0.08102	0.09374	0.1095	0.12274	0.13266	0.13713	0.1414	0.14407
2212	0.08175	0.07903	0.07632	0.08282	0.09382	0.11056	0.12208	0.13096	0.1342	0.14207	0.14474
2214	0.08151	0.07758	0.07467	0.08191	0.09593	0.10663	0.12151	0.12867	0.13472	0.13993	0.14482
2216	0.08103	0.07943	0.07987	0.08187	0.09284	0.10788	0.12177	0.12874	0.13441	0.13998	0.1423
2218	0.08289	0.07454	0.07808	0.07888	0.09446	0.10984	0.12074	0.1275	0.13454	0.14049	0.1423
2220	0.08243	0.07747	0.07782	0.08216	0.0917	0.10681	0.11775	0.12703	0.1342	0.13663	0.14151
2222	0.07858	0.07737	0.07703	0.07952	0.09334	0.10975	0.11868	0.12738	0.1319	0.13746	0.13919
2224	0.08198	0.07421	0.07476	0.08081	0.09511	0.10614	0.11794	0.12548	0.12972	0.13639	0.13829
2226	0.0815	0.07831	0.07912	0.08098	0.09265	0.10389	0.11767	0.12458	0.13045	0.13449	0.1385
2228	0.07903	0.07688	0.07773	0.08092	0.09138	0.10525	0.11745	0.1225	0.13065	0.13433	0.13486
2230	0.07922	0.07909	0.07457	0.07889	0.09108	0.10549	0.1174	0.1233	0.12651	0.13266	0.13488
2232	0.08109	0.08051	0.07449	0.07994	0.08903	0.10402	0.11693	0.11951	0.12938	0.13237	0.13823
2234	0.07873	0.07711	0.07694	0.07753	0.09083	0.10727	0.11478	0.12066	0.12766	0.1327	0.13431
2236	0.08218	0.07504	0.0763	0.07958	0.09235	0.10227	0.11313	0.12049	0.12652	0.13133	0.13654
2238	0.07966	0.0781	0.07642	0.07947	0.08839	0.10137	0.11179	0.12113	0.12691	0.12966	0.13381
2240	0.07878	0.07904	0.07541	0.07543	0.09156	0.10193	0.11285	0.11964	0.12563	0.13022	0.1316
2242	0.08132	0.07996	0.0742	0.08002	0.09144	0.10075	0.1131	0.11863	0.1257	0.1272	0.13096
2244	0.08049	0.07995	0.0767	0.07694	0.08717	0.10167	0.11277	0.1189	0.12392	0.12709	0.12894
2246	0.08374	0.07683	0.07762	0.08111	0.08812	0.10104	0.11076	0.11793	0.12134	0.12698	0.13117
2248	0.08461	0.07722	0.07246	0.08102	0.08774	0.10057	0.10869	0.11607	0.12249	0.12523	0.12899
2250	0.07913	0.07556	0.07619	0.07663	0.08645	0.10234	0.11193	0.11693	0.12262	0.12552	0.12894
2252	0.08014	0.07857	0.07679	0.07865	0.08878	0.10095	0.10978	0.11578	0.12137	0.12522	0.12727
2254	0.07855	0.0768	0.07626	0.07785	0.08931	0.09549	0.10593	0.11525	0.12088	0.1232	0.12573
2256	0.07897	0.07763	0.07812	0.07728	0.08783	0.09753	0.10761	0.11457	0.11864	0.12404	0.12599
2258	0.08331	0.07845	0.07546	0.07651	0.08853	0.09941	0.10692	0.1135	0.11916	0.12278	0.12578
2260	0.07928	0.07706	0.07625	0.07645	0.08512	0.09721	0.10727	0.11221	0.11708	0.12263	0.12393
2262	0.08222	0.07389	0.07537	0.08015	0.08657	0.09845	0.1073	0.11283	0.11738	0.12107	0.12338
2264	0.08206	0.07661	0.07437	0.0786	0.08563	0.09702	0.10595	0.11116	0.11439	0.11807	0.12485
2266	0.08164	0.07807	0.07644	0.07746	0.08486	0.09502	0.10521	0.11037	0.11428	0.12045	0.12196
2268	0.08119	0.07773	0.07639	0.07688	0.08527	0.09661	0.10377	0.11127	0.11633	0.11997	0.12149
2270	0.08314	0.07608	0.0763	0.0763	0.08282	0.0962	0.10326	0.10948	0.11373	0.11851	0.12124
2272	0.07934	0.07713	0.07594	0.07602	0.08422	0.09632	0.10488	0.10924	0.11602	0.11749	0.11858
2274	0.08083	0.07555	0.07476	0.07701	0.08627	0.09328	0.10286	0.11015	0.1118	0.11647	0.11878
2276	0.07996	0.07906	0.07751	0.07875	0.0854	0.09241	0.10254	0.10787	0.11414	0.11678	0.11832
2278	0.07769	0.08137	0.07511	0.07768	0.08384	0.09326	0.10328	0.10609	0.11307	0.11435	0.11566
2280	0.08051	0.07537	0.07621	0.07639	0.08389	0.09457	0.10177	0.10501	0.10849	0.11478	0.1185
2282	0.08175	0.08086	0.07481	0.07649	0.08481	0.09357	0.10031	0.10438	0.11034	0.11167	0.1154
2284	0.07992	0.07688	0.07692	0.07688	0.0835	0.09229	0.09855	0.10663	0.11076	0.11292	0.11601
2286	0.08051	0.07941	0.07664	0.07818	0.08605	0.09276	0.10016	0.10474	0.11084	0.11419	0.11739
2288	0.07988	0.07809	0.07727	0.07546	0.08357	0.08977	0.09778	0.10423	0.11053	0.11106	0.11404
2290	0.08115	0.07623	0.07603	0.07304	0.08186	0.09174	0.10013	0.10393	0.10682	0.11239	0.11583
2292	0.08175	0.07708	0.075	0.07613	0.08206	0.09132	0.09937	0.10346	0.10593	0.10999	0.11283
2294	0.07592	0.07711	0.07382	0.0764	0.08218	0.091	0.09715	0.10306	0.10644	0.11072	0.10875
2296	0.08367	0.0774	0.07388	0.07624	0.0835	0.09132	0.10021	0.10242	0.10442	0.1086	0.11253
2298	0.08303	0.07829	0.07506	0.07661	0.08386	0.09107	0.09716	0.09986	0.10574	0.10653	0.11042
2300	0.08239	0.07645	0.075	0.07439	0.07958	0.09032	0.09801	0.10111	0.1073	0.1083	0.11051
2302	0.08268	0.07717	0.07976	0.07629	0.08329	0.0885	0.09686	0.09948	0.10422	0.10815	0.10987
2304	0.08177	0.07524	0.07491	0.07889	0.07907	0.08715	0.09445	0.10261	0.10556	0.10769	0.11032
2306	0.08119	0.07781	0.07595	0.07479	0.08194	0.08926	0.09408	0.1008	0.10436	0.10761	0.10616
2308	0.08304	0.07549	0.07343	0.07632	0.08396	0.08829	0.09562	0.09703	0.10425	0.10524	0.10905
2310	0.08242	0.07998	0.07528	0.07538	0.08065	0.08613	0.09583	0.09947	0.10167	0.10454	0.10783
2312	0.08171	0.07799	0.07687	0.078	0.08022	0.08993	0.09438	0.09756	0.10119	0.10487	0.10644
2314	0.08134	0.07745	0.07551	0.07456	0.08091	0.0867	0.09376	0.09684	0.10119	0.10166	0.10644
2316	0.08427	0.07971	0.07458	0.07569	0.07806	0.08762	0.09086	0.09612	0.10357	0.10298	0.10678
2318	0.08185	0.07724	0.0756	0.07552	0.08073	0.08872	0.09448	0.09901	0.10092	0.10426	0.1047
2320	0.08285	0.07589	0.075	0.07465	0.08103	0.08523	0.09175	0.09746	0.10063	0.10201	0.10533
2322	0.07915	0.07621	0.07447	0.07573	0.08043	0.08446	0.09274	0.09618	0.10224	0.10511	0.10361
2324	0.08023	0.07628	0.07212	0.07762	0.08344	0.08444	0.09189	0.0971	0.09718	0.10158	0.10218
2326	0.07964	0.07838	0.07592	0.0741	0.0791	0.08389	0.09187	0.09414	0.09877	0.10127	0.10462
2328	0.07909	0.07983	0.07357	0.07348	0.07533	0.0843	0.09185	0.09497	0.0992	0.09959	0.10007
2330	0.0816	0.07456	0.07513	0.07421	0.07809	0.08421	0.0905	0.09511	0.09669	0.09786	0.10294
2332	0.08334	0.08021	0.07812	0.07834	0.07826	0.08582	0.09076	0.09131	0.09782	0.09934	0.1013
2334	0.08057	0.07604	0.07364	0.07381	0.07901	0.08521	0.09081	0.09572	0.09659	0.10102	0.1006
2336	0.08371	0.07845	0.0756	0.07385	0.07869	0.08361	0.08945	0.09397	0.09775	0.09878	0.10436
2338	0.083	0.07579	0.07771	0.07257	0.07601	0.08319	0.08717	0.09269	0.09648	0.09835	0.09899
2340	0.08056	0.07569	0.07554	0.07086	0.07876	0.08587	0.08789	0.09321	0.09548	0.09764	0.10147
2342	0.0813	0.07871	0.07332	0.07322	0.07751	0.08166	0.08792	0.09173	0.0938	0.09746	0.09917
2344	0.07926	0.07466	0.07262	0.07583	0.07771	0.08403	0.08805	0.09168	0.09447	0.09757	0.09625
2346	0.07939	0.08018	0.074	0.07516	0.07788	0.08459	0.0888	0.09082	0.09259	0.09524	0.09787
2348	0.08277	0.07793	0.07347	0.07483	0.07524	0.07978	0.08747	0.08843	0.09473	0.09554	0.09885
2350	0.08109	0.08117	0.07537	0.0709	0.07699	0.08134	0.08783	0.09194	0.09377	0.09455	0.09705
2352	0.08148	0.07499	0.0732	0.07182	0.07857	0.0827	0.08693	0.0904	0.09147	0.09655	0.09805
2354	0.07873	0.07503	0.07599	0.07626	0.07607	0.08355	0.0857	0.09166	0.09298	0.09526	0.09726
2356	0.08143	0.07483	0.07563	0.07402	0.07682	0.08034	0.08759	0.09103	0.09142	0.09625	0.09527
2358	0.08123	0.07698	0.07569	0.07418	0.07938	0.08273	0.08714	0.08861	0.09262	0.09319	0.09597
2360	0.07926	0.0785	0.07514	0.0745	0.07679	0.07899	0.08559	0.09055	0.09135	0.09342	0.09521
2362	0.08027	0.07943	0.07622	0.07674	0.0752	0.08144	0.08795	0.09004	0.08967	0.09402	0.09321
2364	0.08234	0.07872	0.07168	0.0727	0.07777	0.08233	0.08628	0.08896	0.08938	0.09193	0.09478
2366	0.08088	0.07716	0.07408	0.07457	0.07424	0.08267	0.08462	0.0879	0.09123	0.0908	0.0943
2368	0.08421	0.07527	0.07565	0.07337	0.0775	0.08339	0.08689	0.08858	0.09135	0.09354	0.09551
2370	0.08221	0.07717	0.07496	0.0724	0.07913	0.08165	0.08308	0.0886	0.09068	0.09171	0.09394
2372	0.07761	0.0736	0.07666	0.07227	0.07666	0.08144	0.08433	0.08892	0.09116	0.09516	0.09301
2374	0.08369	0.07436	0.07635	0.07524	0.07801	0.08087	0.08543	0.08907	0.08905	0.09022	0.09142
2376	0.08259	0.07866	0.07418	0.07278	0.07607	0.07936	0.08502	0.08688	0.08956	0.09206	0.09084
2378	0.08142	0.07837	0.07429	0.07359	0.08059	0.08051	0.08508	0.08851	0.0891	0.09053	0.08786
2380	0.07853	0.07885	0.07406	0.07376	0.07506	0.08168	0.0851	0.08575	0.08597	0.0912	0.09207
2382	0.08069	0.0795	0.07479	0.07526	0.07365	0.08018	0.08264	0.08386	0.08773	0.08833	0.08952
2384	0.07974	0.0755	0.07703	0.07392	0.07664	0.0816	0.08378	0.08575	0.08881	0.08929	0.09007
2386	0.084	0.08007	0.07329	0.07175	0.07779	0.07856	0.08351	0.0879	0.08771	0.09028	0.09065
2388	0.08241	0.07728	0.07642	0.07432	0.07651	0.07992	0.08104	0.08622	0.08855	0.08914	0.08879
2390	0.08204	0.07642	0.07427	0.07111	0.07606	0.07844	0.08292	0.0863	0.08758	0.0904	0.0904
2392	0.08249	0.07668	0.07422	0.07486	0.07648	0.07971	0.08248	0.08655	0.0874	0.08695	0.08919
2394	0.08091	0.07696	0.07502	0.07525	0.07554	0.07986	0.08217	0.08589	0.08448	0.09022	0.08736
2396	0.08061	0.078	0.07587	0.07308	0.07365	0.07964	0.08322	0.08563	0.08574	0.08823	0.08877
2398	0.08001	0.07746	0.0744	0.07438	0.07399	0.07885	0.08234	0.08295	0.08539	0.08597	0.08859
2400	0.08263	0.07698	0.07451	0.07147	0.07281	0.07847	0.0833	0.08358	0.08569	0.08874	0.08824

## Sheet: sample_C309A
SUPPL. FIG. 6b (inset in right panel) - hHCN1-F186C-S264C-C309A-pUNIV: sample trace
22906000.abf, hHCN1-F186C-S264C-C309A
	-20	-30	-40	-50	-60	-70	-80	-90	-100	-110	-120
0	-0.00119	0.00298	0.000851557	0.00198	0.00323	0.000905737	-0.002	0.000612877	0.000766486	0.00112	-0.01867
2	0.002	0.00227	-0.0024	-0.00207	0.000819229	0.000390038	-0.00109	-0.00108	-0.00246	-0.00398	-0.03698
4	0.00198	0.00266	-0.00408	0.00237	0.00231	-0.000791512	-0.0051	0.00237	0.00223	-0.00228	0.00269
6	-0.000179403	-0.00424	0.00297	0.00066103	-0.00107	-0.00266	0.000368066	-0.00255	0.000793129	-0.000452511	-0.00951
8	0.004	0.000145666	-0.00408	0.00335	-0.00121	-0.000290923	-0.000381693	-0.00524	-0.00191	-0.000497214	0.01795
10	0.00108	0.00116	0.00176	0.00121	0.00219	0.00138	0.00298	0.00489	0.00104	0.00234	-0.00646
12	0.000324667	0.000583522	1.68234e-05	-0.00106	-0.00152	0.00106	-0.00273	-3.63514e-05	-0.00136	0.00105	0.0149
14	-0.000373438	0.00225	0.00143	0.00353	-0.00274	0.00525	-0.00134	0.000975408	-0.00274	0.000711083	0.00269
16	-0.00074017	0.000849999	0.00252	-0.000104599	0.00333	-0.000219159	0.00165	0.000630461	-0.00136	-0.00344	-0.01867
18	-0.00055249	0.00152	0.00151	-0.0057	-0.00124	-0.000595108	-0.00281	0.000347652	0.00128	0.00292	0.00574
20	0.00028237	0.00253	2.1182e-05	-0.000474989	-0.00161	0.00185	0.00278	-0.00413	0.00141	0.000809811	0.0088
22	-0.000992604	-0.003	-0.00195	0.00112	-0.00295	0.00438	-0.00354	-0.000862971	0.00119	-0.00231	-0.02477
24	0.00259	0.00308	-0.000711158	0.00249	-0.000613101	-0.00324	-0.00117	0.000424877	0.000243083	-0.000484921	-0.00951
26	-0.00357	-0.00153	-0.00307	0.00418	-0.00451	0.00209	0.00281	-0.00143	-0.00198	-0.000161342	0.0088
28	0.000128053	0.00632	-0.006	0.000282414	0.00488	-1.03414e-05	-3.43993e-05	-0.002	-0.00336	-0.00048583	-0.00341
30	0.000550464	-0.00228	-0.000391141	0.000813708	0.000228368	0.00203	-0.0027	0.00278	-1.75908e-05	0.00566	0.01795
32	0.000215925	0.00396	0.000127703	-0.000191458	0.00111	-0.00267	-0.00084801	-0.00523	0.00163	-0.00476	0.0088
34	0.00733	0.00181	-0.00213	-0.00145	-0.00185	0.00368	-0.00274	-0.000578769	0.000598118	-0.0025	-0.00951
36	0.00243	0.000878371	0.00322	0.00256	-0.00351	0.00381	-0.00193	-0.00221	-6.96629e-05	0.00157	0.00574
38	0.00366	-0.000438996	5.2467e-05	0.00341	-0.00305	-0.00376	-0.000178747	-0.00109	0.000147611	-1.83508e-05	-0.03698
40	0.000682481	-0.00209	0.00229	-0.00024233	0.00366	0.000794828	0.00277	-0.00156	-0.00108	0.000156723	0.00574
42	0.00287	0.000657938	-0.00476	0.000744186	0.00168	0.000374727	0.000636891	-0.00437	-0.00197	-0.0051	-0.01562
44	-0.000568122	-0.00309	0.00121	-0.000211954	0.00218	-0.00272	0.00167	0.00315	-0.00461	0.0032	0.02406
46	0.00162	-0.000886962	-0.000724889	-0.00288	-0.000163972	-0.00189	-0.000303186	0.00191	-0.00252	-0.00161	-0.01257
48	-0.000704899	0.0016	0.00378	0.000343762	-0.00348	0.00018616	-0.000305921	-0.00383	0.00309	-0.00145	-0.00341
50	0.00116	-0.00126	0.0059	-0.0026	-0.00168	-0.000234745	0.00178	-0.00128	4.44949e-05	0.00141	0.00574
52	-0.000804141	0.000901438	0.00124	-0.000909515	0.00285	-0.00235	-1.14217e-05	-0.00355	3.07113e-05	0.00479	-0.01257
54	-2.64049e-05	-0.00532	0.00617	0.00174	-0.000416346	0.00195	-0.000810921	-0.000973292	-0.00354	-0.000558876	-0.03088
56	0.00036709	-0.000797778	4.07696e-05	0.000878029	-0.000895724	-0.00155	-0.00406	0.00131	-0.000865251	0.00211	-0.000359029
58	-0.00195	-0.000417173	-0.00383	-0.000460722	-0.00522	0.00127	0.00939	-0.000881061	0.00488	-0.00373	-0.000359029
60	-1.92821e-05	0.000954039	0.00306	-0.0025	0.00231	0.00228	0.00307	9.72673e-05	-0.00129	-0.000650808	-0.02477
62	0.00444	-0.00131	0.00015863	0.00609	0.000556692	0.00456	-0.0009434	-0.00284	0.00218	0.00504	-0.00646
64	0.00375	0.000940375	0.000815257	0.000929043	0.0024	0.00363	-0.00502	-0.000173815	-0.00418	-0.00191	0.00269
66	-0.00195	-0.000127397	0.00432	-0.000252597	0.00313	-0.00205	0.00159	-0.00375	0.00348	-0.000134028	-0.03393
68	0.00105	0.000308149	-0.000216559	-0.00119	0.00355	0.000638656	0.0025	0.00185	0.000224203	-0.00291	-0.00951
70	-0.000685655	0.000978656	0.00155	0.00135	-0.000731356	-0.00182	-0.00525	-0.00403	0.00354	0.000187196	-0.000359029
72	3.48464e-05	-0.000224732	-0.00177	-0.000714563	-0.000336476	-0.00418	-0.00265	0.00397	-0.00192	0.00168	0.021
74	0.00151	-0.00089737	-0.00239	0.00296	-0.00156	0.00125	0.00331	0.00177	-0.00269	-0.000412844	0.01185
76	-4.13135e-05	-0.00341	0.000315174	-0.000848673	-0.00232	-0.00452	0.000688091	0.000101335	0.000121661	-0.00114	-0.01257
78	0.000149213	-0.00118	-0.00228	-0.00107	0.00246	-0.000343584	-0.000226989	0.000537716	-0.00525	-0.000201009	0.021
80	-0.00227	0.000473872	0.00186	-0.00257	0.000801347	0.00382	0.00509	0.00343	-0.00374	-0.00282	-0.01257
82	-0.00785	0.00344	-0.000980452	-0.00239	-0.00212	-0.00334	0.00453	-0.000883274	-0.00198	-0.00122	-0.000359029
84	-0.000274345	0.00123	-0.00256	0.00499	-0.00108	0.00695	-0.0018	0.00304	-0.000988431	0.00314	-0.01867
86	-0.00193	-0.00217	0.00491	-0.00363	-0.000484176	0.0012	-0.000770926	-0.000578605	-0.00222	-0.00298	-0.02782
88	-0.00172	-0.000629269	0.000633925	0.00266	0.000755645	-0.00141	-0.0024	0.000774883	0.0037	-0.00194	0.01185
90	0.0032	0.00361	0.000604779	-0.00297	-0.00669	0.00166	0.00208	-0.0012	-0.00125	0.000705279	-0.00646
92	0.00332	-0.000450306	-0.00836	-0.01249	-0.01693	-0.009	-0.01238	-0.0172	-0.01504	-0.021	-0.01257
94	-1.21079	-2.42271	-2.63471	-2.84046	-3.03059	-3.21065	-3.37465	-3.53711	-3.66506	-4.644	-4.33617
96	-0.14573	-0.2934	-0.4414	-0.58526	-0.72293	-0.86167	-1.00487	-1.1583	-1.31219	-1.49209	-1.58422
98	-0.08879	-0.17408	-0.26011	-0.34377	-0.43617	-0.52353	-0.6136	-0.71949	-0.83223	-0.98173	-1.14477
100	-0.07666	-0.1645	-0.24167	-0.3249	-0.40601	-0.48914	-0.5739	-0.67878	-0.79709	-0.94103	-1.13256
102	-0.08009	-0.15513	-0.24397	-0.32117	-0.40065	-0.47923	-0.57618	-0.67509	-0.79472	-0.94579	-1.18749
104	-0.07507	-0.1573	-0.2445	-0.31823	-0.39536	-0.4804	-0.57106	-0.66935	-0.80172	-0.96186	-1.16613
106	-0.0781	-0.16162	-0.24279	-0.3146	-0.40306	-0.47441	-0.56779	-0.6805	-0.81223	-0.98196	-1.22411
108	-0.0773	-0.16015	-0.24212	-0.3185	-0.39827	-0.47956	-0.57095	-0.68664	-0.82378	-0.99903	-1.23937
110	-0.07618	-0.15771	-0.23681	-0.31324	-0.39257	-0.47739	-0.57359	-0.69086	-0.83458	-1.02076	-1.25463
112	-0.08216	-0.15735	-0.24033	-0.31827	-0.39633	-0.47712	-0.57492	-0.69759	-0.84679	-1.04385	-1.32482
114	-0.07411	-0.15385	-0.23843	-0.31543	-0.39573	-0.48333	-0.58097	-0.70462	-0.86182	-1.06399	-1.35534
116	-0.07833	-0.15751	-0.23438	-0.31456	-0.397	-0.48377	-0.58157	-0.70972	-0.87056	-1.08866	-1.38891
118	-0.07884	-0.16044	-0.23993	-0.3131	-0.39589	-0.47917	-0.58738	-0.71873	-0.88482	-1.1136	-1.42858
120	-0.0784	-0.15549	-0.24099	-0.31276	-0.40019	-0.47908	-0.58598	-0.72755	-0.89681	-1.13509	-1.46825
122	-0.07359	-0.16032	-0.23877	-0.31944	-0.39786	-0.48702	-0.59773	-0.7273	-0.9117	-1.16725	-1.52013
124	-0.08005	-0.1562	-0.23579	-0.31865	-0.40104	-0.48744	-0.59179	-0.73608	-0.92823	-1.18386	-1.55065
126	-0.07454	-0.16192	-0.24188	-0.32101	-0.40002	-0.49055	-0.59893	-0.74499	-0.93652	-1.21234	-1.59643
128	-0.07562	-0.15239	-0.23805	-0.31751	-0.39765	-0.48715	-0.60093	-0.75447	-0.95244	-1.24213	-1.64526
130	-0.08007	-0.15527	-0.23727	-0.31847	-0.40128	-0.49001	-0.60375	-0.75557	-0.97647	-1.26754	-1.66357
132	-0.07925	-0.15643	-0.24058	-0.31504	-0.39967	-0.49841	-0.60846	-0.76725	-0.98284	-1.29373	-1.73071
134	-0.0767	-0.15992	-0.2401	-0.31577	-0.39803	-0.49172	-0.61144	-0.77395	-1.0036	-1.32111	-1.73681
136	-0.07693	-0.15334	-0.23549	-0.31569	-0.40655	-0.49792	-0.61487	-0.78112	-1.01768	-1.34298	-1.79479
138	-0.08008	-0.15933	-0.2331	-0.31882	-0.39904	-0.49927	-0.61765	-0.78644	-1.0325	-1.37094	-1.80395
140	-0.07998	-0.15051	-0.23933	-0.31604	-0.40027	-0.49426	-0.6175	-0.79542	-1.04598	-1.39433	-1.8894
142	-0.07384	-0.15529	-0.23726	-0.31413	-0.41044	-0.49428	-0.62435	-0.80332	-1.05829	-1.4243	-1.92907
144	-0.08226	-0.15558	-0.23797	-0.3191	-0.40035	-0.49759	-0.62784	-0.81424	-1.07996	-1.44445	-1.93823
146	-0.07781	-0.15705	-0.23831	-0.31893	-0.39897	-0.50587	-0.63145	-0.82542	-1.09626	-1.47532	-1.99011
148	-0.07731	-0.15466	-0.23924	-0.31951	-0.40075	-0.50263	-0.6354	-0.82537	-1.10916	-1.50006	-1.99621
150	-0.07664	-0.1567	-0.23481	-0.3137	-0.4016	-0.49695	-0.63422	-0.83623	-1.12349	-1.5254	-2.06335
152	-0.08103	-0.15678	-0.23689	-0.31961	-0.40572	-0.49747	-0.64354	-0.84171	-1.14318	-1.55329	-2.09692
154	-0.07209	-0.15416	-0.2366	-0.31108	-0.40165	-0.5034	-0.64536	-0.85236	-1.14911	-1.57731	-2.13964
156	-0.07504	-0.1602	-0.23785	-0.31637	-0.40105	-0.50761	-0.65029	-0.85825	-1.17017	-1.60036	-2.17931
158	-0.07459	-0.15598	-0.23891	-0.31813	-0.40402	-0.50628	-0.64976	-0.8678	-1.18803	-1.62594	-2.20373
160	-0.07527	-0.15919	-0.23871	-0.31589	-0.40122	-0.50831	-0.65194	-0.87283	-1.20257	-1.65019	-2.20678
162	-0.07213	-0.15731	-0.24221	-0.31613	-0.40945	-0.51052	-0.65384	-0.88417	-1.22099	-1.6716	-2.28918
164	-0.07206	-0.15327	-0.23022	-0.31726	-0.40603	-0.51242	-0.66144	-0.89445	-1.23071	-1.69395	-2.29833
166	-0.08216	-0.1531	-0.23757	-0.31791	-0.40579	-0.51089	-0.66546	-0.8988	-1.24589	-1.717	-2.33495
168	-0.0738	-0.15662	-0.23132	-0.31674	-0.40766	-0.50992	-0.6684	-0.90643	-1.2662	-1.74347	-2.37157
170	-0.0759	-0.15737	-0.23627	-0.31743	-0.40681	-0.51668	-0.66967	-0.91263	-1.27867	-1.76317	-2.40209
172	-0.07862	-0.1602	-0.23891	-0.31438	-0.41131	-0.51806	-0.6766	-0.9255	-1.29053	-1.79352	-2.4204
174	-0.07534	-0.15639	-0.23971	-0.31619	-0.40476	-0.51987	-0.67951	-0.93336	-1.31446	-1.81346	-2.44177
176	-0.07708	-0.15428	-0.23797	-0.31935	-0.40924	-0.52037	-0.68373	-0.94437	-1.32812	-1.8346	-2.46008
178	-0.07709	-0.15374	-0.24196	-0.31655	-0.40517	-0.51748	-0.68606	-0.95365	-1.34397	-1.85777	-2.48449
180	-0.07531	-0.15093	-0.23451	-0.31181	-0.40823	-0.52405	-0.69152	-0.95938	-1.36059	-1.87782	-2.53637
182	-0.07752	-0.15526	-0.23931	-0.31498	-0.40775	-0.52933	-0.69481	-0.9741	-1.37167	-1.90371	-2.56384
184	-0.07231	-0.15544	-0.23929	-0.31196	-0.40715	-0.52473	-0.69713	-0.9748	-1.38651	-1.92019	-2.56994
186	-0.08243	-0.15367	-0.23246	-0.31317	-0.40976	-0.52812	-0.70168	-0.98445	-1.40099	-1.93933	-2.61572
188	-0.07858	-0.15866	-0.23797	-0.31618	-0.40944	-0.52035	-0.70246	-0.99039	-1.41585	-1.9646	-2.64928
190	-0.07231	-0.15403	-0.23593	-0.32049	-0.40856	-0.52768	-0.70832	-0.99792	-1.42723	-1.98084	-2.64623
192	-0.07226	-0.15758	-0.23436	-0.31676	-0.41299	-0.53092	-0.71136	-1.00915	-1.44221	-2.00449	-2.68285
194	-0.07779	-0.15313	-0.23035	-0.31921	-0.40957	-0.5297	-0.71646	-1.01138	-1.46036	-2.02474	-2.69811
196	-0.07906	-0.15588	-0.23629	-0.32007	-0.41201	-0.53288	-0.72018	-1.02636	-1.47316	-2.04365	-2.71032
198	-0.07254	-0.15751	-0.23327	-0.32038	-0.41244	-0.52896	-0.72633	-1.03648	-1.48583	-2.06847	-2.73779
200	-0.07773	-0.15499	-0.23394	-0.31318	-0.41071	-0.53515	-0.73086	-1.04565	-1.50209	-2.08114	-2.7561
202	-0.08142	-0.15527	-0.23337	-0.31891	-0.41179	-0.53294	-0.73396	-1.04953	-1.51486	-2.09794	-2.79882
204	-0.07205	-0.15925	-0.23724	-0.31372	-0.40942	-0.53593	-0.73486	-1.06083	-1.52826	-2.11805	-2.84155
206	-0.0756	-0.15953	-0.23409	-0.31986	-0.41548	-0.53148	-0.74303	-1.06779	-1.5425	-2.13196	-2.83239
208	-0.07648	-0.15244	-0.23722	-0.31982	-0.41651	-0.54102	-0.74208	-1.07596	-1.55487	-2.15191	-2.88122
210	-0.06967	-0.1575	-0.23598	-0.31786	-0.41026	-0.54538	-0.7523	-1.08727	-1.56653	-2.16537	-2.89648
212	-0.07846	-0.15431	-0.24113	-0.31799	-0.41355	-0.54406	-0.75263	-1.09545	-1.58083	-2.18708	-2.90563
214	-0.07527	-0.15486	-0.23515	-0.31794	-0.41444	-0.53994	-0.75561	-1.1003	-1.59535	-2.20176	-2.94836
216	-0.07606	-0.15519	-0.23475	-0.31941	-0.41611	-0.54605	-0.75566	-1.10591	-1.6064	-2.2219	-2.92699
218	-0.07882	-0.1544	-0.23293	-0.31532	-0.41261	-0.54525	-0.76213	-1.11815	-1.61977	-2.23379	-2.97887
220	-0.07687	-0.15444	-0.23459	-0.31263	-0.41667	-0.5494	-0.76603	-1.12369	-1.62991	-2.25278	-2.97582
222	-0.07348	-0.1608	-0.23976	-0.31926	-0.4184	-0.55322	-0.77403	-1.13522	-1.64278	-2.26501	-2.99413
224	-0.07928	-0.15769	-0.23576	-0.31598	-0.41753	-0.55003	-0.77624	-1.14249	-1.65898	-2.28069	-3.02465
226	-0.07271	-0.15853	-0.23844	-0.31535	-0.42029	-0.55125	-0.77966	-1.14835	-1.66819	-2.29907	-3.0277
228	-0.07672	-0.15351	-0.23709	-0.3161	-0.4118	-0.55383	-0.78109	-1.15794	-1.68221	-2.31384	-3.08569
230	-0.0758	-0.15776	-0.23266	-0.31713	-0.41825	-0.55313	-0.78197	-1.16563	-1.69496	-2.32792	-3.0277
232	-0.08162	-0.15134	-0.23833	-0.32123	-0.41505	-0.55999	-0.78864	-1.17448	-1.70432	-2.34194	-3.07653
234	-0.06912	-0.15798	-0.23386	-0.31833	-0.41709	-0.55503	-0.79716	-1.18032	-1.71094	-2.35617	-3.07043
236	-0.07795	-0.15887	-0.23844	-0.31998	-0.41841	-0.55855	-0.79705	-1.18658	-1.73012	-2.36997	-3.12841
238	-0.08019	-0.16131	-0.23563	-0.31764	-0.42261	-0.56049	-0.80605	-1.19379	-1.73747	-2.38476	-3.13146
240	-0.07502	-0.15058	-0.23428	-0.32027	-0.42242	-0.56425	-0.80724	-1.20333	-1.7484	-2.39374	-3.14062
242	-0.07762	-0.15569	-0.24018	-0.31755	-0.42207	-0.56391	-0.81166	-1.21625	-1.76209	-2.41328	-3.13146
244	-0.07632	-0.15378	-0.23663	-0.31859	-0.42351	-0.56307	-0.813	-1.21994	-1.77387	-2.42072	-3.18639
246	-0.07829	-0.15739	-0.23695	-0.31987	-0.42121	-0.56621	-0.81651	-1.23407	-1.78395	-2.43825	-3.17114
248	-0.07143	-0.15523	-0.23385	-0.31743	-0.42425	-0.56479	-0.82396	-1.23333	-1.79533	-2.45208	-3.16503
250	-0.07026	-0.15556	-0.23618	-0.32035	-0.42229	-0.56692	-0.83164	-1.24513	-1.80454	-2.46297	-3.18029
252	-0.07623	-0.15476	-0.23572	-0.32022	-0.422	-0.57167	-0.83064	-1.2478	-1.81631	-2.47256	-3.24133
254	-0.07433	-0.15756	-0.23184	-0.31587	-0.42081	-0.5745	-0.82949	-1.25488	-1.82135	-2.48377	-3.24438
256	-0.07763	-0.1575	-0.23961	-0.32038	-0.42419	-0.57481	-0.83792	-1.26341	-1.83669	-2.49565	-3.26574
258	-0.07574	-0.15718	-0.23927	-0.31551	-0.42465	-0.57659	-0.84063	-1.26704	-1.84574	-2.50933	-3.25964
260	-0.07942	-0.15763	-0.23681	-0.31776	-0.4221	-0.57905	-0.84175	-1.27936	-1.85117	-2.51858	-3.26574
262	-0.07868	-0.15237	-0.24135	-0.32276	-0.42592	-0.57661	-0.85191	-1.28339	-1.86942	-2.53019	-3.281
264	-0.07575	-0.15454	-0.23232	-0.31783	-0.42327	-0.57367	-0.8522	-1.29171	-1.87248	-2.54396	-3.29931
266	-0.07866	-0.15288	-0.23091	-0.31989	-0.42628	-0.58829	-0.85338	-1.30306	-1.88268	-2.55625	-3.32983
268	-0.07538	-0.15372	-0.23698	-0.31726	-0.42642	-0.58179	-0.85946	-1.30678	-1.8939	-2.56529	-3.32067
270	-0.07672	-0.15965	-0.23682	-0.31977	-0.42579	-0.58678	-0.86545	-1.31125	-1.90253	-2.57386	-3.35729
272	-0.07947	-0.15911	-0.23461	-0.32121	-0.42724	-0.58703	-0.87075	-1.31772	-1.91603	-2.58222	-3.35424
274	-0.07513	-0.15452	-0.23813	-0.3216	-0.42544	-0.58641	-0.8654	-1.32999	-1.92419	-2.59934	-3.36645
276	-0.07169	-0.1568	-0.23864	-0.32352	-0.42638	-0.5811	-0.8726	-1.33377	-1.93258	-2.60934	-3.35729
278	-0.07691	-0.15388	-0.22934	-0.32075	-0.42709	-0.58559	-0.87915	-1.3357	-1.9435	-2.61654	-3.36645
280	-0.07205	-0.15264	-0.23614	-0.32005	-0.42661	-0.59066	-0.8808	-1.34768	-1.95406	-2.62514	-3.39391
282	-0.07822	-0.15561	-0.23503	-0.32244	-0.42351	-0.59611	-0.88171	-1.35691	-1.96145	-2.63555	-3.40612
284	-0.07187	-0.15732	-0.23302	-0.31876	-0.42605	-0.59053	-0.89059	-1.35552	-1.96637	-2.64838	-3.41833
286	-0.08046	-0.15753	-0.23075	-0.32348	-0.43379	-0.59537	-0.89437	-1.36499	-1.97524	-2.65596	-3.41528
288	-0.07453	-0.15503	-0.23645	-0.32122	-0.43041	-0.60056	-0.89904	-1.37622	-1.98344	-2.66206	-3.43053
290	-0.07884	-0.15807	-0.2331	-0.32071	-0.42392	-0.59674	-0.90233	-1.37825	-1.99186	-2.67352	-3.41222
292	-0.07712	-0.15253	-0.23382	-0.32417	-0.43529	-0.5999	-0.9053	-1.38414	-1.99751	-2.683	-3.44579
294	-0.07597	-0.15251	-0.23526	-0.32233	-0.4261	-0.5975	-0.90788	-1.39163	-2.00606	-2.68914	-3.45495
296	-0.0762	-0.15085	-0.23729	-0.31616	-0.43013	-0.59788	-0.91109	-1.39945	-2.01966	-2.69641	-3.41833
298	-0.07843	-0.15355	-0.23519	-0.31934	-0.42851	-0.60693	-0.91508	-1.40455	-2.02647	-2.70788	-3.44274
300	-0.07648	-0.15404	-0.23722	-0.32629	-0.43361	-0.6084	-0.92072	-1.40993	-2.02983	-2.71909	-3.43969
302	-0.08037	-0.15463	-0.23214	-0.32142	-0.43133	-0.60957	-0.92503	-1.41575	-2.03925	-2.72343	-3.47936
304	-0.07647	-0.15702	-0.23339	-0.32006	-0.43603	-0.60818	-0.92645	-1.42243	-2.04014	-2.73338	-3.48852
306	-0.07828	-0.1548	-0.23714	-0.31961	-0.43424	-0.60878	-0.92923	-1.4278	-2.05481	-2.73636	-3.50073
308	-0.07695	-0.15246	-0.23756	-0.31985	-0.43896	-0.61125	-0.9321	-1.43573	-2.05966	-2.7498	-3.51904
310	-0.0779	-0.15595	-0.23789	-0.31864	-0.43174	-0.61328	-0.93569	-1.43961	-2.06563	-2.75497	-3.48241
312	-0.07502	-0.15252	-0.24066	-0.32089	-0.42814	-0.61316	-0.9461	-1.45021	-2.07247	-2.76659	-3.52514
314	-0.07478	-0.1577	-0.23684	-0.32011	-0.43389	-0.61513	-0.9429	-1.45026	-2.08193	-2.76725	-3.51293
316	-0.07625	-0.15567	-0.2341	-0.31929	-0.43144	-0.61654	-0.94926	-1.45644	-2.0909	-2.77788	-3.51598
318	-0.07897	-0.15608	-0.2352	-0.31937	-0.43435	-0.61944	-0.95026	-1.46482	-2.09952	-2.78534	-3.56176
320	-0.07414	-0.1535	-0.23374	-0.31942	-0.43478	-0.62058	-0.95991	-1.47	-2.10241	-2.78724	-3.5465
322	-0.07424	-0.15402	-0.23497	-0.31978	-0.43153	-0.62385	-0.96219	-1.47365	-2.10798	-2.79855	-3.58007
324	-0.07591	-0.15423	-0.23255	-0.32579	-0.43474	-0.62512	-0.95603	-1.48155	-2.11818	-2.80253	-3.56786
326	-0.07468	-0.15383	-0.2339	-0.32364	-0.4354	-0.62823	-0.95875	-1.48637	-2.12365	-2.81396	-3.58617
328	-0.0771	-0.15823	-0.2365	-0.32256	-0.43428	-0.6278	-0.96536	-1.48479	-2.13209	-2.81876	-3.55871
330	-0.07873	-0.15666	-0.2375	-0.32023	-0.43586	-0.62833	-0.97169	-1.49822	-2.13554	-2.82907	-3.59533
332	-0.0807	-0.15118	-0.23205	-0.31732	-0.43459	-0.62748	-0.97461	-1.50455	-2.14219	-2.83481	-3.6289
334	-0.07515	-0.15555	-0.23157	-0.32253	-0.43486	-0.62171	-0.98366	-1.50576	-2.14746	-2.84183	-3.59228
336	-0.07864	-0.15367	-0.23725	-0.3255	-0.43399	-0.63308	-0.98182	-1.51341	-2.15568	-2.84441	-3.59838
338	-0.07808	-0.15593	-0.23291	-0.32603	-0.43907	-0.63799	-0.98148	-1.5208	-2.1611	-2.84989	-3.6289
340	-0.075	-0.15122	-0.23929	-0.32181	-0.44074	-0.63582	-0.98921	-1.52057	-2.16709	-2.85529	-3.61364
342	-0.07606	-0.1537	-0.23543	-0.32169	-0.43968	-0.63494	-0.99197	-1.52803	-2.17372	-2.86394	-3.6228
344	-0.07492	-0.15595	-0.23733	-0.32355	-0.43824	-0.6416	-0.99684	-1.5391	-2.18013	-2.87064	-3.63805
346	-0.07433	-0.15201	-0.23717	-0.32209	-0.43873	-0.63898	-0.99688	-1.54289	-2.186	-2.87598	-3.61974
348	-0.07344	-0.15503	-0.23258	-0.31858	-0.44508	-0.63925	-1.00376	-1.54309	-2.18733	-2.88274	-3.64416
350	-0.07877	-0.15105	-0.2292	-0.31896	-0.43801	-0.64371	-1.00657	-1.54431	-2.19644	-2.88989	-3.64111
352	-0.07558	-0.15758	-0.2371	-0.32798	-0.43761	-0.64098	-1.01338	-1.5529	-2.20306	-2.89014	-3.64416
354	-0.07201	-0.15712	-0.23352	-0.31911	-0.44361	-0.64423	-1.01363	-1.56129	-2.20375	-2.89726	-3.67468
356	-0.07837	-0.15427	-0.23249	-0.32411	-0.43944	-0.64644	-1.01747	-1.56077	-2.21482	-2.90046	-3.66247
358	-0.07986	-0.1533	-0.2346	-0.3255	-0.44361	-0.64892	-1.01456	-1.56758	-2.21797	-2.91327	-3.66552
360	-0.07632	-0.15559	-0.2351	-0.31875	-0.44391	-0.64758	-1.0212	-1.57048	-2.22645	-2.9137	-3.66857
362	-0.07779	-0.15595	-0.23306	-0.32422	-0.44191	-0.64985	-1.02528	-1.58294	-2.23149	-2.9191	-3.67773
364	-0.07346	-0.15503	-0.2383	-0.32081	-0.44018	-0.64645	-1.02852	-1.58331	-2.23678	-2.92119	-3.67773
366	-0.07505	-0.15721	-0.23317	-0.3186	-0.43999	-0.65167	-1.02756	-1.58913	-2.2409	-2.9253	-3.69299
368	-0.08078	-0.15739	-0.23805	-0.317	-0.44076	-0.65573	-1.03546	-1.59388	-2.24077	-2.93544	-3.68688
370	-0.07885	-0.1539	-0.23305	-0.32053	-0.4492	-0.65377	-1.03961	-1.59614	-2.24681	-2.93873	-3.66552
372	-0.07533	-0.15686	-0.24061	-0.32312	-0.44378	-0.66144	-1.04073	-1.59905	-2.2574	-2.94546	-3.66857
374	-0.075	-0.15514	-0.2336	-0.31545	-0.44583	-0.66075	-1.0451	-1.60615	-2.25941	-2.94348	-3.66857
376	-0.07881	-0.15604	-0.23623	-0.32255	-0.44856	-0.66289	-1.03992	-1.6087	-2.26216	-2.9523	-3.68688
378	-0.07397	-0.15972	-0.24218	-0.31762	-0.44471	-0.66353	-1.04869	-1.61435	-2.26917	-2.957	-3.69299
380	-0.07884	-0.15364	-0.23472	-0.32343	-0.44635	-0.65999	-1.05294	-1.61587	-2.27375	-2.96183	-3.7235
382	-0.07512	-0.15156	-0.23151	-0.32537	-0.44455	-0.66354	-1.05618	-1.62244	-2.28026	-2.9656	-3.7235
384	-0.07764	-0.15454	-0.23535	-0.31944	-0.44497	-0.65926	-1.05876	-1.63004	-2.28141	-2.96817	-3.7174
386	-0.07729	-0.15666	-0.23452	-0.32584	-0.45061	-0.66611	-1.05836	-1.63405	-2.2819	-2.97451	-3.75097
388	-0.07524	-0.15364	-0.23517	-0.31785	-0.44724	-0.66752	-1.06454	-1.6363	-2.2915	-2.97744	-3.72656
390	-0.07124	-0.1514	-0.23275	-0.32201	-0.44639	-0.66802	-1.06411	-1.63977	-2.29591	-2.97836	-3.73571
392	-0.08268	-0.15167	-0.23539	-0.32529	-0.4489	-0.67426	-1.06712	-1.64462	-2.29837	-2.98899	-3.77233
394	-0.07591	-0.1502	-0.23858	-0.33214	-0.44276	-0.67068	-1.07124	-1.64896	-2.30605	-2.98984	-3.75402
396	-0.07706	-0.15523	-0.23381	-0.32526	-0.44855	-0.67016	-1.07528	-1.65393	-2.31331	-2.9947	-3.72656
398	-0.07622	-0.15543	-0.23453	-0.32548	-0.45062	-0.67077	-1.07777	-1.66023	-2.31154	-3.00273	-3.72961
400	-0.08137	-0.15564	-0.2312	-0.32317	-0.44979	-0.67515	-1.07892	-1.6601	-2.3162	-3.00163	-3.73571
402	-0.07963	-0.14856	-0.23401	-0.32296	-0.44954	-0.67216	-1.08833	-1.66626	-2.31932	-3.00817	-3.75402
404	-0.07436	-0.15808	-0.23017	-0.31983	-0.45093	-0.6797	-1.08178	-1.66616	-2.32435	-3.01063	-3.76928
406	-0.07404	-0.15706	-0.23499	-0.32261	-0.45074	-0.68043	-1.09384	-1.67425	-2.32675	-3.0148	-3.79064
408	-0.07347	-0.15374	-0.23402	-0.32243	-0.4502	-0.6782	-1.09074	-1.67761	-2.33206	-3.02208	-3.75402
410	-0.07481	-0.15579	-0.23466	-0.32255	-0.45391	-0.68041	-1.09424	-1.68213	-2.33756	-3.02126	-3.79064
412	-0.07485	-0.15368	-0.23498	-0.32322	-0.45285	-0.6805	-1.09636	-1.68788	-2.3467	-3.02801	-3.77538
414	-0.07463	-0.15378	-0.23019	-0.32415	-0.44945	-0.68408	-1.10346	-1.68418	-2.34683	-3.02305	-3.76318
416	-0.07752	-0.15846	-0.23584	-0.31908	-0.45288	-0.68438	-1.10737	-1.69297	-2.34785	-3.03126	-3.76623
418	-0.07343	-0.15546	-0.23453	-0.32473	-0.44943	-0.68322	-1.1084	-1.69397	-2.35482	-3.03582	-3.812
420	-0.07627	-0.15371	-0.23536	-0.32106	-0.45124	-0.68535	-1.10511	-1.69981	-2.35673	-3.0382	-3.78454
422	-0.07333	-0.15168	-0.23311	-0.32382	-0.45232	-0.68631	-1.11504	-1.70013	-2.35984	-3.04348	-3.79675
424	-0.07875	-0.14719	-0.23289	-0.32309	-0.45653	-0.69155	-1.10815	-1.70781	-2.36581	-3.04788	-3.8059
426	-0.07783	-0.15714	-0.23578	-0.32981	-0.45767	-0.68999	-1.11625	-1.70778	-2.36824	-3.0547	-3.80285
428	-0.07694	-0.15524	-0.23517	-0.32358	-0.45053	-0.68791	-1.1162	-1.7157	-2.37426	-3.04909	-3.812
430	-0.07581	-0.1529	-0.23178	-0.3251	-0.45444	-0.69456	-1.124	-1.7162	-2.38146	-3.05563	-3.80285
432	-0.07736	-0.15068	-0.23781	-0.32234	-0.45512	-0.69176	-1.12447	-1.7232	-2.37916	-3.063	-3.80285
434	-0.07537	-0.15261	-0.23069	-0.32855	-0.45892	-0.6951	-1.12678	-1.72568	-2.37759	-3.0603	-3.7998
436	-0.07641	-0.15304	-0.23462	-0.32605	-0.4583	-0.69961	-1.12771	-1.7265	-2.38605	-3.06475	-3.81506
438	-0.07398	-0.15476	-0.22881	-0.32237	-0.45478	-0.70631	-1.13377	-1.73263	-2.38564	-3.06285	-3.8059
440	-0.07621	-0.15623	-0.23131	-0.32428	-0.45278	-0.70206	-1.13645	-1.73442	-2.39171	-3.07059	-3.81506
442	-0.07157	-0.15747	-0.24064	-0.31904	-0.4629	-0.69656	-1.13521	-1.73568	-2.39706	-3.07297	-3.82421
444	-0.07627	-0.15895	-0.23791	-0.32934	-0.45507	-0.70469	-1.1418	-1.73941	-2.40349	-3.08088	-3.8059
446	-0.07604	-0.15458	-0.23455	-0.32297	-0.45831	-0.70669	-1.1431	-1.74513	-2.40407	-3.07789	-3.81811
448	-0.07618	-0.15709	-0.23724	-0.32342	-0.45433	-0.70064	-1.14696	-1.74623	-2.39943	-3.0844	-3.83337
450	-0.07673	-0.15358	-0.23675	-0.31943	-0.45931	-0.70705	-1.14687	-1.75307	-2.4078	-3.08701	-3.83642
452	-0.07779	-0.15425	-0.23401	-0.31733	-0.45611	-0.70811	-1.15672	-1.75541	-2.40925	-3.08693	-3.80895
454	-0.07537	-0.15552	-0.23083	-0.32504	-0.45766	-0.70532	-1.15693	-1.75998	-2.41356	-3.09228	-3.86083
456	-0.07556	-0.15963	-0.23226	-0.32407	-0.46042	-0.7106	-1.16281	-1.76127	-2.41579	-3.09116	-3.85778
458	-0.0767	-0.15511	-0.23134	-0.32397	-0.4624	-0.70875	-1.15746	-1.7619	-2.41909	-3.09503	-3.83337
460	-0.07501	-0.15423	-0.23164	-0.32634	-0.45824	-0.71419	-1.15922	-1.76276	-2.42411	-3.09772	-3.85473
462	-0.07606	-0.15729	-0.23369	-0.3259	-0.45796	-0.71493	-1.16515	-1.77491	-2.42806	-3.10118	-3.84557
464	-0.07392	-0.14716	-0.23604	-0.32172	-0.45865	-0.71663	-1.16914	-1.77055	-2.42573	-3.10682	-3.85778
466	-0.07422	-0.15215	-0.23587	-0.32558	-0.45812	-0.71816	-1.16585	-1.77707	-2.43419	-3.10904	-3.86083
468	-0.07202	-0.15411	-0.23386	-0.32462	-0.45966	-0.71785	-1.17282	-1.77979	-2.4353	-3.10903	-3.85778
470	-0.07784	-0.15179	-0.23529	-0.32309	-0.46171	-0.72566	-1.17252	-1.78006	-2.43854	-3.1111	-3.85168
472	-0.07324	-0.15628	-0.23357	-0.33028	-0.46525	-0.72157	-1.17866	-1.78261	-2.44172	-3.11529	-3.86083
474	-0.07185	-0.15161	-0.23255	-0.32807	-0.46582	-0.71729	-1.17405	-1.78499	-2.44347	-3.11504	-3.86694
476	-0.0762	-0.14966	-0.23774	-0.32603	-0.46432	-0.72222	-1.17949	-1.79121	-2.44761	-3.12373	-3.85778
478	-0.074	-0.15169	-0.23475	-0.32422	-0.462	-0.72383	-1.18748	-1.79611	-2.44752	-3.12546	-3.88219
480	-0.07988	-0.15277	-0.23592	-0.32474	-0.46414	-0.72148	-1.18371	-1.79554	-2.4543	-3.12002	-3.90356
482	-0.08053	-0.1491	-0.23219	-0.31875	-0.46284	-0.72349	-1.18833	-1.8003	-2.45216	-3.12989	-3.86388
484	-0.0773	-0.15794	-0.23241	-0.32479	-0.46254	-0.72134	-1.18898	-1.7983	-2.45639	-3.12584	-3.90356
486	-0.07716	-0.14692	-0.22981	-0.32457	-0.4569	-0.7296	-1.19123	-1.8022	-2.45665	-3.12876	-3.8944
488	-0.0788	-0.15498	-0.23017	-0.32244	-0.45933	-0.73084	-1.19086	-1.80612	-2.46276	-3.13115	-3.89745
490	-0.08001	-0.15745	-0.23357	-0.32504	-0.46646	-0.72279	-1.19512	-1.8107	-2.4602	-3.13323	-3.88525
492	-0.07657	-0.15393	-0.23937	-0.32698	-0.4653	-0.72756	-1.19422	-1.81498	-2.46409	-3.14189	-3.86999
494	-0.07331	-0.1513	-0.23268	-0.32536	-0.46339	-0.72682	-1.19781	-1.81509	-2.46968	-3.13781	-3.87304
496	-0.07899	-0.15856	-0.23767	-0.32431	-0.46551	-0.73111	-1.20059	-1.82203	-2.47239	-3.13778	-3.8883
498	-0.0758	-0.15866	-0.23493	-0.32301	-0.46437	-0.73435	-1.20391	-1.82261	-2.47239	-3.14084	-3.89745
500	-0.07626	-0.15519	-0.23395	-0.3241	-0.46198	-0.73131	-1.20788	-1.82691	-2.47719	-3.14757	-3.88525
502	-0.07571	-0.15361	-0.23084	-0.32255	-0.46582	-0.7377	-1.2067	-1.82582	-2.47949	-3.14825	-3.90356
504	-0.0749	-0.14987	-0.23344	-0.32124	-0.46671	-0.73963	-1.21206	-1.83211	-2.47947	-3.15159	-3.91271
506	-0.07389	-0.1602	-0.23226	-0.32616	-0.46484	-0.73473	-1.21999	-1.83345	-2.48447	-3.14812	-3.89745
508	-0.07534	-0.15299	-0.23523	-0.32646	-0.46972	-0.73774	-1.21157	-1.83363	-2.48372	-3.15489	-3.90356
510	-0.07393	-0.16042	-0.23316	-0.32605	-0.46838	-0.74102	-1.21534	-1.83132	-2.48777	-3.1582	-3.92797
512	-0.07792	-0.15246	-0.23351	-0.32935	-0.46512	-0.7416	-1.22018	-1.83941	-2.49136	-3.15739	-3.91271
514	-0.07763	-0.15071	-0.23601	-0.32163	-0.46862	-0.74318	-1.22593	-1.83846	-2.49137	-3.15992	-3.90356
516	-0.08129	-0.15046	-0.2299	-0.32634	-0.46891	-0.7474	-1.22638	-1.8439	-2.49505	-3.16103	-3.93407
518	-0.07463	-0.15544	-0.23235	-0.32379	-0.4699	-0.74619	-1.2299	-1.84746	-2.49815	-3.1611	-3.92187
520	-0.07515	-0.15715	-0.23543	-0.32148	-0.46641	-0.74604	-1.23118	-1.84838	-2.49865	-3.16641	-3.90356
522	-0.0795	-0.15913	-0.23912	-0.326	-0.46692	-0.74785	-1.22681	-1.85248	-2.50155	-3.16598	-3.90051
524	-0.07535	-0.1503	-0.23538	-0.32523	-0.47062	-0.74908	-1.23088	-1.85751	-2.50261	-3.16908	-3.91271
526	-0.07471	-0.15454	-0.23524	-0.32492	-0.47167	-0.74789	-1.23615	-1.85953	-2.50427	-3.17374	-3.92797
528	-0.07355	-0.14998	-0.23628	-0.32783	-0.46611	-0.74825	-1.23895	-1.85905	-2.50754	-3.1684	-3.90356
530	-0.07562	-0.15164	-0.23277	-0.32386	-0.46759	-0.7523	-1.23686	-1.86043	-2.50679	-3.17304	-3.94018
532	-0.0744	-0.1458	-0.23098	-0.32452	-0.46942	-0.75488	-1.24116	-1.86294	-2.50974	-3.1762	-3.91271
534	-0.07461	-0.15759	-0.23238	-0.32677	-0.47327	-0.751	-1.24205	-1.86639	-2.51067	-3.18265	-3.92797
536	-0.07879	-0.14922	-0.23159	-0.32667	-0.46953	-0.75475	-1.24278	-1.8671	-2.51245	-3.17985	-3.91882
538	-0.0722	-0.15441	-0.22871	-0.32878	-0.47115	-0.7517	-1.24947	-1.87335	-2.51602	-3.17969	-3.93102
540	-0.07576	-0.15403	-0.23114	-0.32801	-0.47249	-0.75674	-1.24974	-1.87107	-2.52142	-3.18081	-3.94018
542	-0.07576	-0.15393	-0.23716	-0.32881	-0.47417	-0.75475	-1.2495	-1.87428	-2.52062	-3.19045	-3.94628
544	-0.07593	-0.15512	-0.23218	-0.3247	-0.47384	-0.75635	-1.24974	-1.87445	-2.52575	-3.18986	-3.94933
546	-0.076	-0.15069	-0.23522	-0.32381	-0.47473	-0.7567	-1.25262	-1.88115	-2.52726	-3.18489	-3.93713
548	-0.07542	-0.1464	-0.23083	-0.32252	-0.47099	-0.75521	-1.25805	-1.88427	-2.52799	-3.19051	-3.92187
550	-0.08033	-0.15257	-0.23467	-0.32583	-0.4725	-0.76103	-1.25978	-1.88239	-2.52554	-3.19501	-3.94933
552	-0.07578	-0.15456	-0.23507	-0.32549	-0.47142	-0.75982	-1.26081	-1.88461	-2.52703	-3.19188	-3.96459
554	-0.07656	-0.15396	-0.23334	-0.32129	-0.47299	-0.76504	-1.26581	-1.88686	-2.52827	-3.19571	-3.94323
556	-0.07725	-0.15561	-0.23553	-0.32803	-0.47195	-0.76643	-1.26634	-1.89067	-2.5288	-3.19162	-3.94018
558	-0.0705	-0.15131	-0.2378	-0.32766	-0.47089	-0.7661	-1.26175	-1.89145	-2.53895	-3.19899	-3.95544
560	-0.07818	-0.15232	-0.23295	-0.32631	-0.47354	-0.7665	-1.26591	-1.89124	-2.53133	-3.19881	-3.99206
562	-0.07573	-0.1513	-0.23598	-0.32918	-0.47278	-0.76673	-1.27241	-1.8966	-2.54058	-3.19975	-3.96154
564	-0.07523	-0.14992	-0.23028	-0.32472	-0.47412	-0.76961	-1.26821	-1.89646	-2.54232	-3.20158	-3.93407
566	-0.07795	-0.15053	-0.23638	-0.32768	-0.47019	-0.77037	-1.26997	-1.89847	-2.54678	-3.20851	-3.96459
568	-0.07101	-0.15509	-0.22747	-0.32378	-0.4793	-0.77094	-1.27539	-1.902	-2.54362	-3.2027	-3.96764
570	-0.07529	-0.15441	-0.23619	-0.32412	-0.47455	-0.77304	-1.27473	-1.90402	-2.54601	-3.20717	-3.95239
572	-0.0751	-0.15245	-0.2319	-0.32772	-0.47558	-0.77485	-1.27348	-1.90328	-2.54795	-3.21017	-3.95849
574	-0.07685	-0.15396	-0.23417	-0.32511	-0.47634	-0.77565	-1.27681	-1.90635	-2.54579	-3.20804	-3.95239
576	-0.07577	-0.15623	-0.23178	-0.32606	-0.47872	-0.77058	-1.2849	-1.90922	-2.55068	-3.21529	-3.95849
578	-0.06949	-0.1535	-0.23534	-0.32453	-0.47687	-0.77369	-1.28065	-1.91129	-2.55604	-3.21411	-3.95544
580	-0.07619	-0.15504	-0.23671	-0.32635	-0.47787	-0.77464	-1.28471	-1.91586	-2.55738	-3.21256	-3.96459
582	-0.07443	-0.15518	-0.22629	-0.32083	-0.47795	-0.77936	-1.28485	-1.91443	-2.55652	-3.21681	-3.95849
584	-0.07483	-0.15127	-0.22425	-0.3303	-0.47511	-0.77783	-1.29118	-1.91452	-2.55678	-3.21522	-3.9707
586	-0.07401	-0.15024	-0.23216	-0.32649	-0.47884	-0.77954	-1.28702	-1.91979	-2.56029	-3.21761	-3.98595
588	-0.07489	-0.15294	-0.22876	-0.32314	-0.47671	-0.78193	-1.29419	-1.92064	-2.55689	-3.21604	-3.95239
590	-0.07768	-0.15314	-0.23248	-0.33087	-0.47874	-0.78227	-1.29502	-1.91927	-2.55997	-3.21769	-3.98901
592	-0.06997	-0.15138	-0.23141	-0.3252	-0.48206	-0.77958	-1.2932	-1.92325	-2.56304	-3.22351	-3.98595
594	-0.07361	-0.15334	-0.23002	-0.32693	-0.48112	-0.78046	-1.29605	-1.92626	-2.56639	-3.22085	-3.97985
596	-0.07931	-0.14767	-0.23049	-0.32919	-0.47818	-0.77901	-1.29787	-1.93129	-2.56643	-3.2277	-3.96764
598	-0.07416	-0.15391	-0.23199	-0.32249	-0.48011	-0.7812	-1.29971	-1.9307	-2.56854	-3.22695	-4.00121
600	-0.07788	-0.15655	-0.23379	-0.3257	-0.48361	-0.78267	-1.30634	-1.93123	-2.56783	-3.22907	-3.9707
602	-0.07733	-0.15035	-0.22801	-0.32314	-0.48133	-0.78412	-1.30193	-1.93553	-2.57406	-3.23155	-3.99816
604	-0.07507	-0.15391	-0.2328	-0.32246	-0.47603	-0.78535	-1.30365	-1.93584	-2.56919	-3.2296	-4.01037
606	-0.07418	-0.15651	-0.22823	-0.3252	-0.48092	-0.78716	-1.30747	-1.9374	-2.57393	-3.23402	-3.99206
608	-0.0757	-0.15413	-0.23332	-0.32475	-0.48587	-0.79091	-1.30407	-1.93781	-2.57553	-3.23063	-3.99206
610	-0.07469	-0.15292	-0.23159	-0.32744	-0.47954	-0.79202	-1.31478	-1.94143	-2.58133	-3.23523	-4.00427
612	-0.07605	-0.15276	-0.23436	-0.33113	-0.48109	-0.78835	-1.30929	-1.94078	-2.57782	-3.23509	-3.9707
614	-0.07394	-0.15557	-0.22709	-0.32916	-0.47963	-0.79517	-1.31319	-1.9427	-2.58359	-3.23821	-4.01342
616	-0.07535	-0.1493	-0.22886	-0.3241	-0.48251	-0.79157	-1.31865	-1.94517	-2.58572	-3.24166	-4.00427
618	-0.07601	-0.1564	-0.22929	-0.32975	-0.48445	-0.78969	-1.3152	-1.9457	-2.58458	-3.23971	-4.02563
620	-0.07075	-0.15718	-0.23077	-0.32707	-0.48253	-0.79662	-1.3165	-1.95109	-2.58624	-3.24454	-4.04089
622	-0.07504	-0.15996	-0.23171	-0.3287	-0.48224	-0.80003	-1.32312	-1.94896	-2.58278	-3.23959	-3.99816
624	-0.07724	-0.15003	-0.22994	-0.32081	-0.47989	-0.79889	-1.31799	-1.95126	-2.58825	-3.24381	-3.99816
626	-0.07289	-0.15189	-0.23241	-0.32023	-0.48971	-0.79757	-1.3208	-1.94955	-2.58741	-3.24233	-4.03173
628	-0.07999	-0.14826	-0.23137	-0.32468	-0.4782	-0.79728	-1.31638	-1.95237	-2.58989	-3.24446	-3.99816
630	-0.07453	-0.15306	-0.23364	-0.32443	-0.47891	-0.79833	-1.32248	-1.95926	-2.59446	-3.24532	-4.04089
632	-0.08085	-0.15722	-0.22907	-0.32593	-0.48046	-0.79708	-1.32644	-1.95432	-2.59581	-3.249	-4.02868
634	-0.07502	-0.1513	-0.23061	-0.32923	-0.48486	-0.79501	-1.32916	-1.95861	-2.5895	-3.24529	-4.01952
636	-0.07194	-0.1522	-0.23226	-0.32691	-0.48736	-0.79797	-1.33201	-1.9611	-2.59765	-3.25226	-4.01952
638	-0.07439	-0.15081	-0.23454	-0.3236	-0.48651	-0.80533	-1.33323	-1.96038	-2.59861	-3.25508	-4.00732
640	-0.07636	-0.15498	-0.23046	-0.32719	-0.48534	-0.80416	-1.33243	-1.96121	-2.59425	-3.25216	-4.03478
642	-0.07478	-0.15108	-0.23039	-0.32571	-0.48692	-0.80332	-1.33289	-1.96264	-2.59723	-3.25643	-4.00427
644	-0.07615	-0.15115	-0.23413	-0.33088	-0.48304	-0.80403	-1.33331	-1.96611	-2.6008	-3.25406	-4.03783
646	-0.07753	-0.15083	-0.23252	-0.32751	-0.48644	-0.80786	-1.33625	-1.96998	-2.59964	-3.25588	-4.02563
648	-0.07537	-0.14867	-0.23003	-0.32781	-0.48594	-0.80589	-1.33158	-1.96639	-2.59967	-3.2588	-4.00427
650	-0.074	-0.14951	-0.22765	-0.32521	-0.48548	-0.80672	-1.33951	-1.97182	-2.59706	-3.25526	-4.03173
652	-0.07692	-0.15389	-0.22952	-0.3256	-0.48631	-0.80882	-1.3406	-1.96951	-2.60322	-3.25992	-4.01342
654	-0.0786	-0.1567	-0.23405	-0.32305	-0.4896	-0.81176	-1.33978	-1.97197	-2.60362	-3.26227	-4.01952
656	-0.08062	-0.15824	-0.2368	-0.32571	-0.48817	-0.81003	-1.3422	-1.97269	-2.60565	-3.2599	-4.02258
658	-0.07734	-0.15867	-0.23361	-0.32824	-0.48751	-0.81002	-1.34092	-1.97341	-2.60539	-3.25993	-4.03173
660	-0.07689	-0.15371	-0.22616	-0.331	-0.48858	-0.81089	-1.34322	-1.97697	-2.60714	-3.26322	-4.01952
662	-0.07601	-0.15374	-0.23191	-0.32774	-0.48512	-0.81171	-1.34482	-1.97887	-2.61096	-3.25994	-4.03478
664	-0.07377	-0.14473	-0.2304	-0.32989	-0.48622	-0.80599	-1.34969	-1.9767	-2.60704	-3.26099	-4.02563
666	-0.07446	-0.15525	-0.22968	-0.32341	-0.48323	-0.81535	-1.34913	-1.98567	-2.61244	-3.2668	-4.0653
668	-0.0753	-0.15358	-0.22731	-0.32266	-0.49122	-0.81338	-1.35125	-1.98518	-2.61343	-3.26854	-4.02258
670	-0.07906	-0.15338	-0.23133	-0.32683	-0.48899	-0.8178	-1.35451	-1.98631	-2.6152	-3.26844	-4.03173
672	-0.07612	-0.15642	-0.23371	-0.33054	-0.48802	-0.81684	-1.35794	-1.98366	-2.61406	-3.27	-4.03783
674	-0.07496	-0.15408	-0.23586	-0.32872	-0.49043	-0.81723	-1.35274	-1.98909	-2.61274	-3.27092	-4.03783
676	-0.07436	-0.14874	-0.22953	-0.32774	-0.48641	-0.8155	-1.35963	-1.98852	-2.61374	-3.27443	-4.05004
678	-0.07827	-0.1532	-0.23171	-0.32895	-0.48702	-0.81644	-1.35662	-1.98719	-2.61884	-3.27238	-4.0592
680	-0.07816	-0.14827	-0.23077	-0.3282	-0.48912	-0.82104	-1.35964	-1.99362	-2.62266	-3.27056	-4.04699
682	-0.07512	-0.15343	-0.23106	-0.32518	-0.48875	-0.819	-1.36229	-1.9936	-2.61755	-3.27757	-4.04089
684	-0.07357	-0.15562	-0.23131	-0.32705	-0.48728	-0.81529	-1.36402	-1.98932	-2.62138	-3.26985	-4.04699
686	-0.07484	-0.14985	-0.2323	-0.33019	-0.489	-0.82365	-1.35931	-1.9945	-2.62551	-3.27493	-4.05004
688	-0.07369	-0.1537	-0.22907	-0.32791	-0.48702	-0.82119	-1.36513	-1.99541	-2.62003	-3.27434	-4.03173
690	-0.0752	-0.1522	-0.22986	-0.32973	-0.48868	-0.82499	-1.3691	-1.99709	-2.62369	-3.27302	-4.03478
692	-0.06832	-0.15102	-0.23001	-0.33246	-0.48948	-0.82404	-1.36547	-1.99952	-2.62104	-3.27586	-4.0592
694	-0.07256	-0.15546	-0.2338	-0.32852	-0.48923	-0.8245	-1.37144	-1.99902	-2.62784	-3.27911	-4.05615
696	-0.0723	-0.15155	-0.23469	-0.32912	-0.49308	-0.82608	-1.36441	-1.99936	-2.63394	-3.28452	-4.0714
698	-0.07519	-0.15396	-0.22883	-0.32825	-0.49002	-0.82511	-1.36855	-2.00036	-2.62747	-3.28335	-4.07446
700	-0.07426	-0.15604	-0.23608	-0.32744	-0.48991	-0.82454	-1.37423	-2.00299	-2.63101	-3.28288	-4.02563
702	-0.08115	-0.15476	-0.23243	-0.32916	-0.49275	-0.8266	-1.37131	-2.00501	-2.63055	-3.28214	-4.0653
704	-0.0753	-0.15294	-0.23243	-0.32521	-0.49134	-0.83287	-1.37389	-2.00599	-2.62603	-3.28298	-4.07751
706	-0.07409	-0.15474	-0.22821	-0.32883	-0.48706	-0.83272	-1.37433	-2.00281	-2.63102	-3.28245	-4.05615
708	-0.07376	-0.15522	-0.23596	-0.3277	-0.49413	-0.83214	-1.36987	-2.00792	-2.63295	-3.28567	-4.04699
710	-0.0722	-0.15104	-0.23562	-0.32636	-0.48949	-0.8285	-1.37607	-2.00313	-2.63635	-3.28288	-4.06835
712	-0.07572	-0.1532	-0.23309	-0.32858	-0.49024	-0.83034	-1.37921	-2.01135	-2.63392	-3.28814	-4.06225
714	-0.07345	-0.14839	-0.23158	-0.32709	-0.49063	-0.82898	-1.37704	-2.01074	-2.63643	-3.28974	-4.05004
716	-0.07989	-0.15444	-0.22937	-0.32859	-0.48851	-0.83324	-1.38192	-2.01071	-2.63166	-3.29157	-4.07446
718	-0.07311	-0.15732	-0.23392	-0.32618	-0.49614	-0.82782	-1.38003	-2.01217	-2.63525	-3.29286	-4.08361
720	-0.07672	-0.15624	-0.23153	-0.32818	-0.49362	-0.8331	-1.38062	-2.01329	-2.64133	-3.29269	-4.05615
722	-0.07792	-0.14974	-0.23429	-0.32554	-0.49446	-0.83183	-1.38852	-2.018	-2.63862	-3.28614	-4.07751
724	-0.07339	-0.15077	-0.23356	-0.32704	-0.49546	-0.83495	-1.38441	-2.01525	-2.63778	-3.29145	-4.05309
726	-0.0788	-0.15476	-0.23464	-0.32986	-0.49598	-0.83901	-1.38555	-2.01735	-2.64181	-3.29484	-4.06835
728	-0.07445	-0.15481	-0.22806	-0.32768	-0.49174	-0.83587	-1.38704	-2.02035	-2.64077	-3.29197	-4.0592
730	-0.07676	-0.15235	-0.2383	-0.32291	-0.49587	-0.83521	-1.38529	-2.02004	-2.64385	-3.29436	-4.06225
732	-0.0748	-0.14859	-0.23083	-0.32783	-0.49317	-0.83853	-1.39028	-2.01988	-2.64205	-3.29394	-4.08666
734	-0.07752	-0.14972	-0.23198	-0.32427	-0.49794	-0.83562	-1.39169	-2.02537	-2.63804	-3.29484	-4.06225
736	-0.07859	-0.15354	-0.23364	-0.32868	-0.49787	-0.84179	-1.39466	-2.02076	-2.64551	-3.2966	-4.05615
738	-0.07649	-0.15315	-0.23063	-0.32326	-0.49522	-0.8419	-1.39817	-2.02283	-2.64605	-3.29894	-4.07751
740	-0.07365	-0.1554	-0.22683	-0.33145	-0.49934	-0.83917	-1.3943	-2.02762	-2.64811	-3.29633	-4.0714
742	-0.07424	-0.1498	-0.23107	-0.32807	-0.4991	-0.84035	-1.39764	-2.03086	-2.64976	-3.3044	-4.08666
744	-0.07579	-0.15229	-0.22919	-0.3288	-0.49153	-0.83807	-1.39997	-2.02784	-2.64454	-3.30261	-4.08056
746	-0.0756	-0.15628	-0.23145	-0.3265	-0.49186	-0.84342	-1.3999	-2.03193	-2.64726	-3.29991	-4.05309
748	-0.07	-0.15234	-0.23048	-0.32845	-0.48909	-0.84646	-1.39958	-2.02711	-2.64595	-3.30216	-4.0653
750	-0.07557	-0.15379	-0.2306	-0.32717	-0.49411	-0.84334	-1.39719	-2.02976	-2.64815	-3.30055	-4.10497
752	-0.07429	-0.15384	-0.22999	-0.33199	-0.49491	-0.84521	-1.40277	-2.02683	-2.64702	-3.30613	-4.08056
754	-0.07571	-0.14773	-0.22841	-0.32503	-0.49908	-0.84647	-1.40108	-2.03578	-2.64953	-3.30826	-4.08971
756	-0.07247	-0.15424	-0.23334	-0.32932	-0.49669	-0.85124	-1.40152	-2.02896	-2.65112	-3.30796	-4.08056
758	-0.07409	-0.15122	-0.23226	-0.33047	-0.49862	-0.84654	-1.40446	-2.03579	-2.65357	-3.30698	-4.10192
760	-0.0732	-0.15218	-0.23413	-0.32535	-0.49678	-0.85049	-1.40161	-2.0325	-2.65234	-3.31	-4.09277
762	-0.07082	-0.15475	-0.23282	-0.32756	-0.49659	-0.84597	-1.41107	-2.0392	-2.65374	-3.30843	-4.08361
764	-0.07518	-0.15512	-0.22946	-0.33445	-0.49561	-0.84872	-1.40748	-2.04074	-2.65116	-3.31172	-4.08056
766	-0.07445	-0.15006	-0.22863	-0.32541	-0.49697	-0.85034	-1.40378	-2.04096	-2.65533	-3.31241	-4.08056
768	-0.07387	-0.1494	-0.23427	-0.326	-0.49632	-0.84749	-1.41318	-2.03957	-2.6545	-3.31057	-4.12023
770	-0.07335	-0.15312	-0.23231	-0.32757	-0.50058	-0.85326	-1.40726	-2.04077	-2.65481	-3.30919	-4.07751
772	-0.07916	-0.15769	-0.23088	-0.32762	-0.49677	-0.84855	-1.4105	-2.04062	-2.65898	-3.31301	-4.09277
774	-0.07221	-0.15094	-0.22964	-0.32828	-0.49914	-0.85443	-1.41079	-2.04154	-2.66139	-3.31073	-4.0714
776	-0.07313	-0.15242	-0.23271	-0.32875	-0.5022	-0.84849	-1.41452	-2.04416	-2.65738	-3.31721	-4.11718
778	-0.07837	-0.15419	-0.23024	-0.33081	-0.49286	-0.85423	-1.41533	-2.04696	-2.65832	-3.31249	-4.13549
780	-0.0778	-0.15189	-0.23042	-0.32633	-0.50161	-0.85243	-1.4181	-2.04721	-2.65887	-3.31502	-4.08361
782	-0.07684	-0.14752	-0.232	-0.32761	-0.49633	-0.85357	-1.41513	-2.04338	-2.66381	-3.31885	-4.08361
784	-0.07282	-0.1489	-0.23023	-0.32697	-0.49725	-0.85434	-1.41967	-2.04874	-2.66205	-3.32247	-4.09887
786	-0.07977	-0.15343	-0.23179	-0.32629	-0.5023	-0.85246	-1.4188	-2.04686	-2.66585	-3.32317	-4.09887
788	-0.07125	-0.1534	-0.22956	-0.32609	-0.49564	-0.85794	-1.41818	-2.04883	-2.6628	-3.31879	-4.12328
790	-0.07683	-0.15572	-0.23417	-0.32858	-0.49828	-0.85682	-1.42222	-2.04335	-2.66981	-3.31942	-4.10192
792	-0.07485	-0.15036	-0.23462	-0.32611	-0.49866	-0.85546	-1.42231	-2.05208	-2.66276	-3.32343	-4.12328
794	-0.07184	-0.1512	-0.23324	-0.32593	-0.49665	-0.86276	-1.42058	-2.04803	-2.6637	-3.3195	-4.09582
796	-0.07415	-0.15247	-0.22947	-0.3269	-0.50151	-0.85807	-1.42615	-2.05616	-2.66974	-3.31872	-4.11413
798	-0.07656	-0.15269	-0.22829	-0.32798	-0.50471	-0.85797	-1.42548	-2.0521	-2.66675	-3.32184	-4.10192
800	-0.07656	-0.15496	-0.23292	-0.32968	-0.50262	-0.85852	-1.43028	-2.05317	-2.66622	-3.32407	-4.13854
802	-0.07681	-0.14997	-0.22576	-0.32409	-0.50134	-0.858	-1.4259	-2.05125	-2.66901	-3.323	-4.10803
804	-0.07727	-0.15208	-0.23347	-0.32672	-0.50217	-0.86289	-1.42662	-2.05494	-2.67029	-3.32738	-4.08666
806	-0.07369	-0.15079	-0.23162	-0.33055	-0.50439	-0.8573	-1.42843	-2.05423	-2.67239	-3.32734	-4.13549
808	-0.07647	-0.14795	-0.22997	-0.33026	-0.50517	-0.86085	-1.42337	-2.05198	-2.66914	-3.33021	-4.10803
810	-0.077	-0.15392	-0.23421	-0.32941	-0.5042	-0.86498	-1.42848	-2.055	-2.66835	-3.32993	-4.12634
812	-0.07358	-0.1541	-0.23258	-0.32629	-0.49883	-0.86402	-1.42912	-2.0594	-2.67029	-3.32787	-4.11413
814	-0.07715	-0.15224	-0.22776	-0.3287	-0.5049	-0.86167	-1.42865	-2.06251	-2.67495	-3.32637	-4.12634
816	-0.07976	-0.15218	-0.22583	-0.32833	-0.50308	-0.86747	-1.43068	-2.06401	-2.67171	-3.33029	-4.13854
818	-0.07601	-0.15128	-0.22948	-0.32677	-0.50227	-0.86543	-1.43358	-2.05749	-2.676	-3.33099	-4.11413
820	-0.07474	-0.15402	-0.23372	-0.32628	-0.49702	-0.8652	-1.43354	-2.06236	-2.67168	-3.33266	-4.12328
822	-0.0721	-0.15514	-0.23341	-0.32725	-0.50419	-0.8687	-1.43773	-2.0645	-2.67377	-3.33328	-4.11718
824	-0.07301	-0.15755	-0.22987	-0.32844	-0.50381	-0.87181	-1.43624	-2.05921	-2.67638	-3.32842	-4.16296
826	-0.07408	-0.15238	-0.23298	-0.33084	-0.5068	-0.86767	-1.43803	-2.06418	-2.67421	-3.33343	-4.12328
828	-0.07366	-0.15695	-0.23469	-0.32974	-0.50599	-0.86794	-1.4389	-2.0655	-2.67579	-3.33001	-4.12939
830	-0.07363	-0.15352	-0.23437	-0.33065	-0.50254	-0.87161	-1.44062	-2.067	-2.68059	-3.33703	-4.12939
832	-0.07747	-0.15312	-0.22737	-0.32851	-0.50069	-0.86879	-1.43737	-2.06519	-2.67011	-3.33718	-4.10192
834	-0.07489	-0.15355	-0.22972	-0.3284	-0.50408	-0.86794	-1.4394	-2.06799	-2.68044	-3.33806	-4.12939
836	-0.07462	-0.14782	-0.23296	-0.32899	-0.50491	-0.86869	-1.44073	-2.06433	-2.68164	-3.33192	-4.10497
838	-0.07265	-0.14822	-0.23227	-0.32971	-0.50283	-0.87023	-1.44462	-2.06463	-2.67681	-3.33325	-4.12634
840	-0.07637	-0.15237	-0.22835	-0.33229	-0.50525	-0.87291	-1.44576	-2.06485	-2.67821	-3.33929	-4.10803
842	-0.07397	-0.14868	-0.23416	-0.32667	-0.5016	-0.87191	-1.4385	-2.07154	-2.68415	-3.3361	-4.1477
844	-0.07664	-0.15013	-0.2299	-0.32809	-0.50351	-0.87442	-1.44246	-2.06837	-2.682	-3.3389	-4.1538
846	-0.07845	-0.1558	-0.23129	-0.32733	-0.50071	-0.87098	-1.44488	-2.06932	-2.6828	-3.34142	-4.13244
848	-0.07371	-0.14888	-0.22838	-0.32665	-0.50413	-0.87638	-1.44217	-2.06972	-2.68109	-3.33896	-4.13549
850	-0.07799	-0.15253	-0.23496	-0.32782	-0.50411	-0.87641	-1.44824	-2.07295	-2.68036	-3.33868	-4.1538
852	-0.07101	-0.15165	-0.23125	-0.32846	-0.50648	-0.87689	-1.45016	-2.07368	-2.68601	-3.34126	-4.15685
854	-0.07292	-0.15241	-0.2352	-0.32765	-0.50258	-0.88037	-1.44939	-2.07146	-2.68016	-3.3366	-4.14465
856	-0.07057	-0.15098	-0.23382	-0.33174	-0.5014	-0.87594	-1.44963	-2.07563	-2.68492	-3.34218	-4.14159
858	-0.0714	-0.15197	-0.23619	-0.32525	-0.50629	-0.87883	-1.44671	-2.07275	-2.68758	-3.34317	-4.12328
860	-0.07099	-0.15131	-0.23305	-0.32826	-0.50381	-0.87851	-1.45036	-2.07591	-2.68694	-3.34343	-4.13244
862	-0.07361	-0.14638	-0.235	-0.32704	-0.50596	-0.87678	-1.45505	-2.07765	-2.69013	-3.34558	-4.13244
864	-0.07214	-0.15349	-0.22698	-0.32454	-0.50933	-0.8772	-1.45225	-2.08012	-2.68987	-3.34567	-4.17211
866	-0.0779	-0.14933	-0.23307	-0.32848	-0.50896	-0.88126	-1.45362	-2.07821	-2.68619	-3.34042	-4.14159
868	-0.07655	-0.15235	-0.23104	-0.32676	-0.5027	-0.88365	-1.45643	-2.07912	-2.68694	-3.34799	-4.11718
870	-0.07418	-0.1518	-0.22864	-0.32666	-0.50648	-0.8748	-1.45326	-2.08214	-2.6914	-3.34398	-4.1538
872	-0.08183	-0.15494	-0.23008	-0.32734	-0.51367	-0.87997	-1.45992	-2.07864	-2.68599	-3.34489	-4.1538
874	-0.07087	-0.15444	-0.23148	-0.33145	-0.5097	-0.87977	-1.45603	-2.08102	-2.69009	-3.34613	-4.15685
876	-0.07434	-0.15285	-0.23808	-0.32725	-0.51117	-0.8834	-1.45558	-2.08177	-2.69076	-3.35169	-4.16296
878	-0.07014	-0.15325	-0.22645	-0.33363	-0.50313	-0.87992	-1.45945	-2.0825	-2.68889	-3.35072	-4.14159
880	-0.07637	-0.15146	-0.23553	-0.32718	-0.50663	-0.88141	-1.45935	-2.08594	-2.69519	-3.3491	-4.1599
882	-0.07705	-0.15256	-0.23206	-0.32446	-0.50793	-0.88535	-1.45963	-2.08083	-2.698	-3.3532	-4.15685
884	-0.07867	-0.14944	-0.22687	-0.3274	-0.51181	-0.88167	-1.45943	-2.08332	-2.69389	-3.3442	-4.14465
886	-0.07558	-0.15041	-0.22948	-0.32714	-0.50981	-0.88759	-1.4605	-2.0869	-2.69307	-3.34924	-4.15075
888	-0.07393	-0.15227	-0.22916	-0.32834	-0.51056	-0.88632	-1.46188	-2.08122	-2.68958	-3.35362	-4.15075
890	-0.07511	-0.15467	-0.22814	-0.33209	-0.50988	-0.88813	-1.46436	-2.08612	-2.69722	-3.35207	-4.1538
892	-0.0708	-0.1527	-0.23191	-0.32834	-0.51119	-0.8862	-1.46494	-2.08675	-2.69824	-3.35341	-4.17516
894	-0.07446	-0.14929	-0.23082	-0.32987	-0.50389	-0.89016	-1.46788	-2.08849	-2.69707	-3.35373	-4.16601
896	-0.07605	-0.15141	-0.23297	-0.32983	-0.50697	-0.88693	-1.4635	-2.08854	-2.69895	-3.35209	-4.1477
898	-0.07106	-0.14747	-0.22618	-0.32826	-0.50921	-0.88398	-1.46485	-2.08899	-2.69861	-3.35733	-4.15685
900	-0.07637	-0.15263	-0.22885	-0.32997	-0.50738	-0.89047	-1.46504	-2.09041	-2.70088	-3.35912	-4.1538
902	-0.0745	-0.15238	-0.22793	-0.32593	-0.51047	-0.88754	-1.46656	-2.09106	-2.69961	-3.35759	-4.18127
904	-0.07389	-0.1538	-0.22651	-0.32752	-0.51059	-0.89075	-1.46515	-2.09172	-2.70111	-3.35443	-4.16296
906	-0.07478	-0.15241	-0.22811	-0.32654	-0.50921	-0.88977	-1.46626	-2.09078	-2.69726	-3.35664	-4.17211
908	-0.07685	-0.15201	-0.22824	-0.3277	-0.51317	-0.89105	-1.46741	-2.09677	-2.70116	-3.35664	-4.17516
910	-0.07886	-0.15358	-0.23334	-0.32927	-0.51092	-0.88807	-1.46406	-2.09078	-2.69949	-3.35943	-4.19042
912	-0.07674	-0.15009	-0.22879	-0.32672	-0.51069	-0.89199	-1.47007	-2.0922	-2.70264	-3.35645	-4.17516
914	-0.07385	-0.15778	-0.22999	-0.32409	-0.51115	-0.89114	-1.47248	-2.09763	-2.70104	-3.36014	-4.14159
916	-0.07561	-0.15529	-0.22999	-0.33579	-0.50693	-0.89145	-1.46982	-2.09124	-2.70315	-3.36077	-4.18737
918	-0.07641	-0.15373	-0.22633	-0.32973	-0.50686	-0.89033	-1.47716	-2.09201	-2.70943	-3.35965	-4.18432
920	-0.07472	-0.15055	-0.23356	-0.327	-0.50868	-0.89444	-1.4738	-2.09722	-2.70868	-3.36041	-4.20568
922	-0.07544	-0.15154	-0.23022	-0.32718	-0.508	-0.8937	-1.47344	-2.0954	-2.70634	-3.36398	-4.17211
924	-0.07371	-0.14896	-0.2299	-0.3282	-0.51306	-0.88902	-1.47229	-2.10017	-2.70452	-3.36171	-4.16601
926	-0.07313	-0.15427	-0.23184	-0.32885	-0.51554	-0.89322	-1.47791	-2.09645	-2.70162	-3.36685	-4.16906
928	-0.07423	-0.14931	-0.22782	-0.32634	-0.50888	-0.89597	-1.47844	-2.09352	-2.70898	-3.36753	-4.18127
930	-0.07812	-0.1513	-0.23303	-0.32832	-0.5066	-0.89778	-1.47452	-2.09879	-2.70652	-3.36387	-4.16601
932	-0.07744	-0.15404	-0.2296	-0.32648	-0.50655	-0.89547	-1.4768	-2.09909	-2.70497	-3.36889	-4.18127
934	-0.07752	-0.15067	-0.22429	-0.32902	-0.50571	-0.89413	-1.47959	-2.09643	-2.70716	-3.36911	-4.16601
936	-0.07267	-0.15222	-0.23118	-0.32776	-0.51194	-0.89345	-1.47707	-2.10125	-2.7083	-3.37124	-4.20263
938	-0.07561	-0.15161	-0.227	-0.33051	-0.51114	-0.89676	-1.47913	-2.0951	-2.70342	-3.36725	-4.17822
940	-0.07638	-0.15297	-0.2333	-0.32512	-0.51758	-0.90251	-1.48305	-2.10027	-2.70377	-3.36846	-4.18432
942	-0.0708	-0.14837	-0.23057	-0.32665	-0.51571	-0.897	-1.47693	-2.10011	-2.7075	-3.36925	-4.19042
944	-0.07217	-0.14716	-0.23165	-0.33004	-0.51112	-0.89917	-1.48221	-2.09722	-2.70998	-3.36838	-4.18127
946	-0.07585	-0.15439	-0.23258	-0.32673	-0.51282	-0.90011	-1.47688	-2.10106	-2.70817	-3.37109	-4.19347
948	-0.07108	-0.15301	-0.23214	-0.32667	-0.50967	-0.89676	-1.47979	-2.1031	-2.70736	-3.37114	-4.17822
950	-0.0764	-0.15062	-0.23211	-0.33134	-0.50974	-0.89777	-1.48048	-2.10126	-2.70752	-3.37259	-4.20873
952	-0.0754	-0.15019	-0.22897	-0.32736	-0.51039	-0.89573	-1.48593	-2.10145	-2.70944	-3.37347	-4.18432
954	-0.07535	-0.14835	-0.22913	-0.32817	-0.50954	-0.90484	-1.48497	-2.103	-2.71077	-3.37261	-4.20263
956	-0.07509	-0.15285	-0.22861	-0.32966	-0.51283	-0.89937	-1.48624	-2.10229	-2.70947	-3.37282	-4.20568
958	-0.07942	-0.14987	-0.23061	-0.32481	-0.51998	-0.90414	-1.48452	-2.10526	-2.70989	-3.37476	-4.20873
960	-0.07486	-0.15216	-0.23077	-0.32836	-0.51786	-0.90419	-1.48724	-2.10512	-2.71409	-3.3772	-4.22399
962	-0.0784	-0.14546	-0.22619	-0.32882	-0.50953	-0.89937	-1.49008	-2.107	-2.71606	-3.37701	-4.19347
964	-0.07389	-0.15224	-0.22999	-0.32423	-0.51353	-0.90121	-1.48593	-2.10294	-2.71649	-3.37366	-4.17822
966	-0.07344	-0.14809	-0.22611	-0.32959	-0.51245	-0.90024	-1.49029	-2.10788	-2.7134	-3.37858	-4.16296
968	-0.07317	-0.14854	-0.23225	-0.3229	-0.51516	-0.89836	-1.48495	-2.10791	-2.71627	-3.37306	-4.17211
970	-0.07499	-0.15038	-0.22445	-0.33053	-0.51189	-0.90429	-1.48583	-2.10813	-2.71497	-3.37473	-4.19653
972	-0.07586	-0.14976	-0.22849	-0.32723	-0.51441	-0.90504	-1.48915	-2.1097	-2.71227	-3.37837	-4.17822
974	-0.07765	-0.15524	-0.23405	-0.32884	-0.51433	-0.90469	-1.49066	-2.10627	-2.71915	-3.37225	-4.19042
976	-0.07793	-0.14832	-0.23126	-0.3284	-0.51187	-0.90669	-1.4885	-2.10818	-2.71851	-3.38233	-4.20873
978	-0.07666	-0.15294	-0.22767	-0.33217	-0.51355	-0.90471	-1.49294	-2.10472	-2.7157	-3.37541	-4.20263
980	-0.08043	-0.15081	-0.23353	-0.32936	-0.51485	-0.90706	-1.49069	-2.11184	-2.72474	-3.37567	-4.21484
982	-0.07894	-0.14693	-0.22638	-0.32644	-0.51084	-0.90693	-1.49224	-2.10912	-2.71595	-3.38436	-4.20873
984	-0.07672	-0.15365	-0.22966	-0.32583	-0.5103	-0.90561	-1.49027	-2.11149	-2.71769	-3.38127	-4.19347
986	-0.07599	-0.15189	-0.22956	-0.33011	-0.51219	-0.9077	-1.49136	-2.10821	-2.71772	-3.3803	-4.17822
988	-0.07644	-0.15376	-0.2309	-0.32779	-0.51037	-0.90995	-1.49691	-2.11369	-2.7179	-3.37706	-4.19653
990	-0.07667	-0.15653	-0.23015	-0.32914	-0.51258	-0.90766	-1.49947	-2.11102	-2.72314	-3.38278	-4.18432
992	-0.07381	-0.15283	-0.22889	-0.32788	-0.51352	-0.9121	-1.49158	-2.11818	-2.71539	-3.38523	-4.21484
994	-0.08029	-0.15125	-0.22749	-0.32824	-0.51571	-0.90605	-1.50022	-2.1128	-2.72645	-3.38425	-4.21178
996	-0.07489	-0.15099	-0.22825	-0.3296	-0.51533	-0.90992	-1.49738	-2.11368	-2.72329	-3.38608	-4.2362
998	-0.07284	-0.15275	-0.22534	-0.32683	-0.51458	-0.90888	-1.49747	-2.11326	-2.72052	-3.38815	-4.20873
1000	-0.07426	-0.14854	-0.22949	-0.32633	-0.51235	-0.91504	-1.49557	-2.11636	-2.72391	-3.3864	-4.20873
1002	-0.08079	-0.15218	-0.2251	-0.32914	-0.51676	-0.9084	-1.50108	-2.1183	-2.72086	-3.38636	-4.22094
1004	-0.07277	-0.1507	-0.22974	-0.32656	-0.51741	-0.91338	-1.49764	-2.11144	-2.72208	-3.38277	-4.23315
1006	-0.07147	-0.15763	-0.23099	-0.32919	-0.51379	-0.91399	-1.49877	-2.11752	-2.72199	-3.38453	-4.22399
1008	-0.07482	-0.15074	-0.23195	-0.3254	-0.51725	-0.91064	-1.49966	-2.11685	-2.72116	-3.38933	-4.19042
1010	-0.07414	-0.15248	-0.22838	-0.33187	-0.51707	-0.91568	-1.50333	-2.11603	-2.72435	-3.38858	-4.22094
1012	-0.07551	-0.15054	-0.22937	-0.33087	-0.51455	-0.90974	-1.50138	-2.1198	-2.72687	-3.38953	-4.21484
1014	-0.07531	-0.15121	-0.22609	-0.3249	-0.51935	-0.9116	-1.49134	-2.12008	-2.72707	-3.38726	-4.20873
1016	-0.07334	-0.1543	-0.22781	-0.33063	-0.51509	-0.91262	-1.49889	-2.12045	-2.72726	-3.38806	-4.19958
1018	-0.07463	-0.1537	-0.22871	-0.32501	-0.51499	-0.90997	-1.50329	-2.11756	-2.7267	-3.38679	-4.21789
1020	-0.07445	-0.15273	-0.22604	-0.32644	-0.51511	-0.91288	-1.49979	-2.12115	-2.72783	-3.39251	-4.2423
1022	-0.07563	-0.1531	-0.23036	-0.32909	-0.5161	-0.91931	-1.50523	-2.11759	-2.72561	-3.38894	-4.25451
1024	-0.07689	-0.1521	-0.22962	-0.3284	-0.51709	-0.91001	-1.50577	-2.11831	-2.72739	-3.3914	-4.21789
1026	-0.076	-0.15	-0.23332	-0.32534	-0.51402	-0.91539	-1.50306	-2.11975	-2.72988	-3.40023	-4.21484
1028	-0.07499	-0.15276	-0.22842	-0.32826	-0.51023	-0.91716	-1.50518	-2.12153	-2.72995	-3.38613	-4.21789
1030	-0.07565	-0.1545	-0.23711	-0.33279	-0.51704	-0.91491	-1.50916	-2.12472	-2.72939	-3.39302	-4.26366
1032	-0.07274	-0.14869	-0.22705	-0.32898	-0.51489	-0.91624	-1.50268	-2.12552	-2.7305	-3.3965	-4.22094
1034	-0.07781	-0.14909	-0.2277	-0.32738	-0.51541	-0.91755	-1.50889	-2.1242	-2.72904	-3.39256	-4.21789
1036	-0.07823	-0.14706	-0.23293	-0.33237	-0.51753	-0.91643	-1.50911	-2.12315	-2.73254	-3.3928	-4.19042
1038	-0.0753	-0.15375	-0.22554	-0.32749	-0.51529	-0.91777	-1.50644	-2.12513	-2.72785	-3.39907	-4.18432
1040	-0.07433	-0.15821	-0.22576	-0.32686	-0.51627	-0.92093	-1.5066	-2.12459	-2.73166	-3.39213	-4.23925
1042	-0.07214	-0.15131	-0.23483	-0.32558	-0.51724	-0.91723	-1.50794	-2.12888	-2.73107	-3.39737	-4.22399
1044	-0.07742	-0.15326	-0.22483	-0.32699	-0.51494	-0.91914	-1.5082	-2.12117	-2.73121	-3.39171	-4.20263
1046	-0.07912	-0.15694	-0.22968	-0.33164	-0.51632	-0.92317	-1.50904	-2.12422	-2.73374	-3.39722	-4.2301
1048	-0.07484	-0.15141	-0.22419	-0.32696	-0.52016	-0.92115	-1.50961	-2.12448	-2.73399	-3.39735	-4.21789
1050	-0.07745	-0.15008	-0.23002	-0.32614	-0.52315	-0.91923	-1.51118	-2.12719	-2.73048	-3.3973	-4.26672
1052	-0.07303	-0.14907	-0.22888	-0.32548	-0.51925	-0.92273	-1.51276	-2.12317	-2.73329	-3.3929	-4.25451
1054	-0.07554	-0.15692	-0.22653	-0.32994	-0.51314	-0.92831	-1.51121	-2.12749	-2.7363	-3.39991	-4.26977
1056	-0.07558	-0.15142	-0.2284	-0.32639	-0.51743	-0.92098	-1.51162	-2.12459	-2.73817	-3.40102	-4.24535
1058	-0.07856	-0.15017	-0.23403	-0.32704	-0.5222	-0.9231	-1.51153	-2.12603	-2.73142	-3.40127	-4.23315
1060	-0.07417	-0.15364	-0.23125	-0.32678	-0.52286	-0.91852	-1.51449	-2.13163	-2.7377	-3.40178	-4.25146
1062	-0.07845	-0.14786	-0.23302	-0.33145	-0.51972	-0.92419	-1.51364	-2.12503	-2.73455	-3.40125	-4.24841
1064	-0.07896	-0.15074	-0.22855	-0.32554	-0.51729	-0.92722	-1.51083	-2.12879	-2.73704	-3.40205	-4.2423
1066	-0.07655	-0.15027	-0.22881	-0.33023	-0.51841	-0.92143	-1.51553	-2.1263	-2.73682	-3.40274	-4.22094
1068	-0.07156	-0.15286	-0.23034	-0.3235	-0.51944	-0.92215	-1.51648	-2.13245	-2.72736	-3.4065	-4.25756
1070	-0.08106	-0.15119	-0.22953	-0.32575	-0.51728	-0.92489	-1.51402	-2.1311	-2.7368	-3.40787	-4.23925
1072	-0.07422	-0.15249	-0.2303	-0.32577	-0.51669	-0.92738	-1.51701	-2.13066	-2.73342	-3.4052	-4.25146
1074	-0.07907	-0.15048	-0.23042	-0.32672	-0.51981	-0.92212	-1.5197	-2.13026	-2.73728	-3.40459	-4.21789
1076	-0.07819	-0.14827	-0.22984	-0.3321	-0.52279	-0.92215	-1.51848	-2.13233	-2.73907	-3.40594	-4.23925
1078	-0.07402	-0.15587	-0.23004	-0.33056	-0.51885	-0.92207	-1.51709	-2.13215	-2.7393	-3.4026	-4.22399
1080	-0.07301	-0.15131	-0.22986	-0.32949	-0.51631	-0.92534	-1.5203	-2.13348	-2.7406	-3.40613	-4.2301
1082	-0.07657	-0.15219	-0.22741	-0.32895	-0.52073	-0.92768	-1.5163	-2.13042	-2.73514	-3.40725	-4.24841
1084	-0.07928	-0.1588	-0.23107	-0.32711	-0.5211	-0.92831	-1.52233	-2.13213	-2.74184	-3.40597	-4.25146
1086	-0.07442	-0.14982	-0.22613	-0.32611	-0.52189	-0.93016	-1.51778	-2.12925	-2.74105	-3.40496	-4.28808
1088	-0.07401	-0.15046	-0.23093	-0.32568	-0.51965	-0.92624	-1.51822	-2.13015	-2.7393	-3.40577	-4.27282
1090	-0.07463	-0.15696	-0.22389	-0.33081	-0.52028	-0.9252	-1.51864	-2.13433	-2.74131	-3.40658	-4.2423
1092	-0.07979	-0.14899	-0.2266	-0.32504	-0.5207	-0.9218	-1.51949	-2.12809	-2.73895	-3.41069	-4.26061
1094	-0.07273	-0.15085	-0.23144	-0.32853	-0.5232	-0.92621	-1.52413	-2.13133	-2.74188	-3.40629	-4.26366
1096	-0.07268	-0.15184	-0.23359	-0.32605	-0.52105	-0.92613	-1.5227	-2.13747	-2.7447	-3.41593	-4.25146
1098	-0.0752	-0.15054	-0.22649	-0.32786	-0.51889	-0.9291	-1.52318	-2.13364	-2.73664	-3.41147	-4.26366
1100	-0.07669	-0.14871	-0.22981	-0.32786	-0.52436	-0.92791	-1.52064	-2.13156	-2.73993	-3.41017	-4.26366
1102	-0.07313	-0.1506	-0.23264	-0.33126	-0.51821	-0.92976	-1.52189	-2.13232	-2.74155	-3.4125	-4.2301
1104	-0.07309	-0.15084	-0.22734	-0.32769	-0.51863	-0.93031	-1.52437	-2.13577	-2.74108	-3.41081	-4.24841
1106	-0.07338	-0.15146	-0.22705	-0.33006	-0.52275	-0.92798	-1.52147	-2.13234	-2.7422	-3.40851	-4.25146
1108	-0.07494	-0.1508	-0.23141	-0.32936	-0.52324	-0.93328	-1.51947	-2.13357	-2.74287	-3.41571	-4.26061
1110	-0.07653	-0.15014	-0.22944	-0.33156	-0.52213	-0.93162	-1.52341	-2.13416	-2.7408	-3.41985	-4.26366
1112	-0.0728	-0.15007	-0.22955	-0.33094	-0.52105	-0.92911	-1.52985	-2.13771	-2.74464	-3.41754	-4.28808
1114	-0.07506	-0.14846	-0.22775	-0.32943	-0.51845	-0.93006	-1.52792	-2.13752	-2.74593	-3.41571	-4.28503
1116	-0.07725	-0.15057	-0.22713	-0.3302	-0.52127	-0.93546	-1.52676	-2.13665	-2.74278	-3.41742	-4.26061
1118	-0.07308	-0.14785	-0.22852	-0.32753	-0.52115	-0.93164	-1.52771	-2.13668	-2.74352	-3.41743	-4.26366
1120	-0.07888	-0.15154	-0.22763	-0.32785	-0.52213	-0.92977	-1.52111	-2.1403	-2.74803	-3.4172	-4.28503
1122	-0.07779	-0.15069	-0.23066	-0.32853	-0.52237	-0.93196	-1.5237	-2.13399	-2.7441	-3.41701	-4.24535
1124	-0.07489	-0.15219	-0.23164	-0.32646	-0.52158	-0.9312	-1.52512	-2.13543	-2.74729	-3.41476	-4.24535
1126	-0.07176	-0.15242	-0.22963	-0.3308	-0.52605	-0.9336	-1.52626	-2.13877	-2.74603	-3.41672	-4.25146
1128	-0.07922	-0.14598	-0.22637	-0.33144	-0.51633	-0.93401	-1.52562	-2.13772	-2.74965	-3.41677	-4.25756
1130	-0.07896	-0.14911	-0.23073	-0.33004	-0.52347	-0.93242	-1.53102	-2.14005	-2.75121	-3.4172	-4.28198
1132	-0.07525	-0.14998	-0.22429	-0.33139	-0.51901	-0.93197	-1.52859	-2.13985	-2.74337	-3.4234	-4.25451
1134	-0.07406	-0.15466	-0.22872	-0.32485	-0.52236	-0.93592	-1.53112	-2.13762	-2.74758	-3.41899	-4.27892
1136	-0.07312	-0.15062	-0.23331	-0.32798	-0.52025	-0.93801	-1.5342	-2.13915	-2.75195	-3.41883	-4.26061
1138	-0.07334	-0.15115	-0.22791	-0.3258	-0.52153	-0.93404	-1.53322	-2.14106	-2.7492	-3.42349	-4.25756
1140	-0.07558	-0.15216	-0.23085	-0.32964	-0.52265	-0.93496	-1.53118	-2.14218	-2.74568	-3.41712	-4.24841
1142	-0.07366	-0.14881	-0.23439	-0.32927	-0.52607	-0.93392	-1.52967	-2.14235	-2.75122	-3.41844	-4.26977
1144	-0.07628	-0.1524	-0.22368	-0.33105	-0.52274	-0.92933	-1.5288	-2.14219	-2.75115	-3.41966	-4.27892
1146	-0.07682	-0.15486	-0.23024	-0.32493	-0.52476	-0.93862	-1.53341	-2.14492	-2.75462	-3.42387	-4.27282
1148	-0.07518	-0.14581	-0.22504	-0.32363	-0.52284	-0.93435	-1.53327	-2.14409	-2.75224	-3.42127	-4.28198
1150	-0.07444	-0.15332	-0.22836	-0.33112	-0.52155	-0.93768	-1.53512	-2.13976	-2.75485	-3.42164	-4.28503
1152	-0.07779	-0.1529	-0.22988	-0.32571	-0.52473	-0.93572	-1.53363	-2.14254	-2.75178	-3.42685	-4.30029
1154	-0.07588	-0.15055	-0.22837	-0.32784	-0.52137	-0.94011	-1.53401	-2.1421	-2.75228	-3.4247	-4.26672
1156	-0.07804	-0.15239	-0.2297	-0.32985	-0.52236	-0.93571	-1.53481	-2.14183	-2.74885	-3.42608	-4.29723
1158	-0.07673	-0.15048	-0.22983	-0.32379	-0.5269	-0.93725	-1.53227	-2.14422	-2.74886	-3.42376	-4.27282
1160	-0.07587	-0.15068	-0.23295	-0.33157	-0.52654	-0.93916	-1.53504	-2.14712	-2.74701	-3.42416	-4.27282
1162	-0.07486	-0.15547	-0.23096	-0.33017	-0.52237	-0.93892	-1.53407	-2.14593	-2.75411	-3.42511	-4.26061
1164	-0.07854	-0.15117	-0.22608	-0.32612	-0.52542	-0.94306	-1.53686	-2.14892	-2.75339	-3.42479	-4.28198
1166	-0.07606	-0.14776	-0.23058	-0.32674	-0.52495	-0.93855	-1.53344	-2.14544	-2.75051	-3.42802	-4.29723
1168	-0.0737	-0.15041	-0.22758	-0.32594	-0.52445	-0.93829	-1.53892	-2.15032	-2.75379	-3.42203	-4.24841
1170	-0.07775	-0.15385	-0.23424	-0.33129	-0.52503	-0.93892	-1.53873	-2.14885	-2.75554	-3.41988	-4.30334
1172	-0.07523	-0.14997	-0.22956	-0.32597	-0.52432	-0.94125	-1.53834	-2.14722	-2.75092	-3.42903	-4.27587
1174	-0.07342	-0.15056	-0.23165	-0.32596	-0.52564	-0.93762	-1.53872	-2.14734	-2.75281	-3.42231	-4.29723
1176	-0.0739	-0.14935	-0.22914	-0.33244	-0.52681	-0.94079	-1.53438	-2.14565	-2.75219	-3.42919	-4.29113
1178	-0.07796	-0.15312	-0.23167	-0.32947	-0.52282	-0.93703	-1.53837	-2.14711	-2.75831	-3.43197	-4.27892
1180	-0.07857	-0.15075	-0.23043	-0.32741	-0.52387	-0.93954	-1.54181	-2.1507	-2.7523	-3.42951	-4.27282
1182	-0.07328	-0.14811	-0.22339	-0.32263	-0.52505	-0.94768	-1.53803	-2.14632	-2.75596	-3.42855	-4.32165
1184	-0.07774	-0.15571	-0.2292	-0.32968	-0.52253	-0.93926	-1.54058	-2.14625	-2.75247	-3.43492	-4.28808
1186	-0.07716	-0.15036	-0.22705	-0.33064	-0.52811	-0.94098	-1.53647	-2.14569	-2.75506	-3.43355	-4.29418
1188	-0.07961	-0.15065	-0.22703	-0.32669	-0.52789	-0.94229	-1.53904	-2.15139	-2.75066	-3.43477	-4.31554
1190	-0.07421	-0.15454	-0.2282	-0.32408	-0.52762	-0.94553	-1.54312	-2.14953	-2.75722	-3.42717	-4.30029
1192	-0.07604	-0.15137	-0.23231	-0.33039	-0.52669	-0.94316	-1.5383	-2.14956	-2.75594	-3.4323	-4.28198
1194	-0.07426	-0.14951	-0.2273	-0.33232	-0.5275	-0.94449	-1.53342	-2.15098	-2.75532	-3.43643	-4.3247
1196	-0.07194	-0.15127	-0.2263	-0.32723	-0.52456	-0.94423	-1.53957	-2.14983	-2.76074	-3.43399	-4.30639
1198	-0.0736	-0.14727	-0.22642	-0.32784	-0.52239	-0.94402	-1.53992	-2.15117	-2.75806	-3.43632	-4.30334
1200	-0.0788	-0.14926	-0.23035	-0.32975	-0.52352	-0.94631	-1.54083	-2.15164	-2.75293	-3.42705	-4.33691
1202	-0.07375	-0.14955	-0.22852	-0.32693	-0.52529	-0.94631	-1.54028	-2.15194	-2.75666	-3.43461	-4.28808
1204	-0.07512	-0.15787	-0.22787	-0.33039	-0.52362	-0.94068	-1.54233	-2.15222	-2.75954	-3.43602	-4.28503
1206	-0.07805	-0.15402	-0.23297	-0.32443	-0.52932	-0.9455	-1.54222	-2.15283	-2.75348	-3.43316	-4.30639
1208	-0.08113	-0.15354	-0.23015	-0.32848	-0.52624	-0.94301	-1.54373	-2.15199	-2.76111	-3.43148	-4.30029
1210	-0.07722	-0.14914	-0.22621	-0.32844	-0.52634	-0.94622	-1.54343	-2.15221	-2.76022	-3.43864	-4.27587
1212	-0.07256	-0.15015	-0.22791	-0.32784	-0.52181	-0.94575	-1.54567	-2.153	-2.7598	-3.43467	-4.30334
1214	-0.07523	-0.15372	-0.22406	-0.32855	-0.52299	-0.94459	-1.54608	-2.15632	-2.76617	-3.43579	-4.27892
1216	-0.07771	-0.15402	-0.22959	-0.33034	-0.52999	-0.94727	-1.54681	-2.15239	-2.7638	-3.43891	-4.3247
1218	-0.0741	-0.1525	-0.23031	-0.3289	-0.52788	-0.94352	-1.55003	-2.15088	-2.76305	-3.44224	-4.27282
1220	-0.0746	-0.14769	-0.22892	-0.33037	-0.52744	-0.94832	-1.54759	-2.15533	-2.76413	-3.43701	-4.30334
1222	-0.07416	-0.15044	-0.22927	-0.33162	-0.52636	-0.94621	-1.54482	-2.15227	-2.76048	-3.44087	-4.29723
1224	-0.07554	-0.15439	-0.23166	-0.32847	-0.53051	-0.94672	-1.54563	-2.15505	-2.76328	-3.44111	-4.28808
1226	-0.07527	-0.14815	-0.23196	-0.32708	-0.52907	-0.9491	-1.54707	-2.15191	-2.76025	-3.43897	-4.30334
1228	-0.0708	-0.15364	-0.22974	-0.32996	-0.52236	-0.94453	-1.54577	-2.15544	-2.76115	-3.43826	-4.31554
1230	-0.07741	-0.15445	-0.23266	-0.32994	-0.52729	-0.9511	-1.54891	-2.15879	-2.76129	-3.43985	-4.30944
1232	-0.07236	-0.15215	-0.22484	-0.3277	-0.52125	-0.94722	-1.54745	-2.15543	-2.76487	-3.44188	-4.31554
1234	-0.07272	-0.14956	-0.2254	-0.33035	-0.52619	-0.95155	-1.54875	-2.15311	-2.76551	-3.44161	-4.32165
1236	-0.07422	-0.15028	-0.22765	-0.32998	-0.5279	-0.94701	-1.54744	-2.15448	-2.76359	-3.43949	-4.28503
1238	-0.07469	-0.1541	-0.22545	-0.33026	-0.52964	-0.95023	-1.54754	-2.15597	-2.76637	-3.44642	-4.31554
1240	-0.07215	-0.15871	-0.22802	-0.32486	-0.5287	-0.95182	-1.54901	-2.15455	-2.76934	-3.43974	-4.31249
1242	-0.07182	-0.14665	-0.23351	-0.32679	-0.52939	-0.9505	-1.54544	-2.15567	-2.76221	-3.44102	-4.28503
1244	-0.07713	-0.14978	-0.22628	-0.32943	-0.53079	-0.95352	-1.55087	-2.15973	-2.76349	-3.44487	-4.32165
1246	-0.07623	-0.1509	-0.22861	-0.33003	-0.52857	-0.95152	-1.54953	-2.15807	-2.76712	-3.44368	-4.33386
1248	-0.07512	-0.1524	-0.22906	-0.33334	-0.52634	-0.94904	-1.55227	-2.15782	-2.76602	-3.44327	-4.30334
1250	-0.08227	-0.14919	-0.22832	-0.3265	-0.52746	-0.95404	-1.54993	-2.1575	-2.76591	-3.44319	-4.3247
1252	-0.07598	-0.15286	-0.2254	-0.32544	-0.52751	-0.948	-1.54934	-2.15641	-2.76805	-3.44481	-4.30334
1254	-0.07961	-0.14955	-0.2274	-0.33231	-0.53025	-0.94938	-1.55073	-2.15694	-2.76523	-3.44775	-4.30029
1256	-0.07193	-0.15537	-0.2283	-0.32845	-0.5272	-0.95463	-1.55423	-2.15886	-2.7653	-3.44364	-4.31554
1258	-0.07242	-0.15244	-0.22808	-0.32826	-0.53069	-0.94799	-1.54756	-2.15996	-2.76768	-3.44796	-4.34911
1260	-0.07337	-0.15444	-0.22679	-0.32803	-0.53196	-0.95429	-1.54946	-2.1586	-2.76562	-3.44892	-4.30639
1262	-0.07671	-0.15025	-0.22702	-0.32827	-0.5248	-0.94887	-1.54969	-2.16059	-2.77196	-3.44458	-4.28503
1264	-0.075	-0.15369	-0.22922	-0.32705	-0.52869	-0.95418	-1.5535	-2.15937	-2.77103	-3.44768	-4.31249
1266	-0.06993	-0.15073	-0.22193	-0.325	-0.52917	-0.95589	-1.55408	-2.16004	-2.76735	-3.44935	-4.32775
1268	-0.07535	-0.15126	-0.22876	-0.32381	-0.52686	-0.9533	-1.55231	-2.15819	-2.76687	-3.44944	-4.32775
1270	-0.07572	-0.15226	-0.22743	-0.32685	-0.52909	-0.95025	-1.55417	-2.16379	-2.76892	-3.44698	-4.3247
1272	-0.07497	-0.15267	-0.22802	-0.32657	-0.52897	-0.95622	-1.55507	-2.15889	-2.76676	-3.44949	-4.31554
1274	-0.07646	-0.15214	-0.23101	-0.33135	-0.52686	-0.95193	-1.55629	-2.16253	-2.76834	-3.44861	-4.3247
1276	-0.07807	-0.15152	-0.23629	-0.32634	-0.53455	-0.95419	-1.55395	-2.15998	-2.77018	-3.44865	-4.31554
1278	-0.07517	-0.15071	-0.22906	-0.33018	-0.52795	-0.9559	-1.55349	-2.16023	-2.77165	-3.4522	-4.3247
1280	-0.07605	-0.14757	-0.22938	-0.32935	-0.52912	-0.95338	-1.55737	-2.15849	-2.76839	-3.44958	-4.34911
1282	-0.07784	-0.15032	-0.2262	-0.32756	-0.52584	-0.95443	-1.55563	-2.16281	-2.77079	-3.4589	-4.32165
1284	-0.07819	-0.14545	-0.23029	-0.32954	-0.52737	-0.95992	-1.55208	-2.16315	-2.76889	-3.45427	-4.32165
1286	-0.08143	-0.15321	-0.23087	-0.32844	-0.53322	-0.95418	-1.55911	-2.16188	-2.77021	-3.45071	-4.32775
1288	-0.07587	-0.15601	-0.22775	-0.33188	-0.52965	-0.95491	-1.55701	-2.16232	-2.7741	-3.45352	-4.34301
1290	-0.07503	-0.1558	-0.22775	-0.32576	-0.52633	-0.95163	-1.56008	-2.16037	-2.77117	-3.44973	-4.35217
1292	-0.07412	-0.1425	-0.22699	-0.32766	-0.528	-0.95757	-1.55626	-2.16511	-2.77235	-3.45244	-4.30944
1294	-0.07347	-0.1502	-0.23164	-0.33052	-0.52987	-0.95997	-1.56169	-2.16554	-2.77561	-3.45326	-4.31554
1296	-0.07513	-0.15219	-0.2274	-0.32991	-0.53172	-0.95753	-1.5543	-2.16621	-2.7701	-3.45302	-4.32165
1298	-0.07645	-0.15129	-0.22469	-0.33068	-0.53014	-0.95613	-1.55676	-2.16365	-2.77088	-3.45654	-4.35827
1300	-0.07988	-0.15686	-0.2326	-0.32966	-0.52626	-0.95635	-1.56011	-2.16687	-2.774	-3.45734	-4.34911
1302	-0.07535	-0.14977	-0.22871	-0.33086	-0.53324	-0.9598	-1.5597	-2.16278	-2.77526	-3.44965	-4.33386
1304	-0.07942	-0.15484	-0.23159	-0.32929	-0.53113	-0.96167	-1.56298	-2.16651	-2.76636	-3.45494	-4.32775
1306	-0.07354	-0.15545	-0.23273	-0.3266	-0.53257	-0.959	-1.55922	-2.16414	-2.77425	-3.45694	-4.3247
1308	-0.07944	-0.14891	-0.23216	-0.33041	-0.53089	-0.95924	-1.55795	-2.16482	-2.77384	-3.46055	-4.3308
1310	-0.07636	-0.15061	-0.22828	-0.32971	-0.53087	-0.96	-1.5577	-2.16548	-2.7688	-3.45693	-4.33996
1312	-0.07234	-0.15083	-0.22961	-0.32417	-0.5293	-0.95954	-1.56323	-2.16803	-2.77854	-3.45646	-4.33386
1314	-0.07887	-0.15362	-0.23247	-0.32778	-0.5292	-0.95892	-1.56183	-2.16554	-2.77284	-3.45738	-4.3186
1316	-0.07887	-0.15035	-0.22455	-0.32347	-0.52175	-0.95908	-1.56147	-2.16565	-2.77683	-3.45618	-4.32165
1318	-0.07307	-0.14795	-0.23074	-0.32864	-0.52639	-0.96097	-1.55956	-2.16833	-2.77404	-3.45788	-4.32165
1320	-0.07165	-0.15291	-0.22794	-0.32877	-0.52669	-0.96163	-1.56114	-2.16643	-2.77682	-3.45836	-4.33691
1322	-0.07594	-0.15813	-0.22897	-0.32948	-0.52711	-0.9652	-1.56243	-2.16854	-2.77422	-3.45897	-4.34606
1324	-0.07289	-0.15054	-0.23446	-0.32879	-0.53174	-0.96003	-1.56799	-2.16974	-2.77463	-3.46107	-4.32165
1326	-0.076	-0.15145	-0.22754	-0.33136	-0.53272	-0.96289	-1.56167	-2.16583	-2.78092	-3.46213	-4.3247
1328	-0.07345	-0.15284	-0.2298	-0.32903	-0.52994	-0.95848	-1.56338	-2.1651	-2.78225	-3.45846	-4.36132
1330	-0.07794	-0.15113	-0.22895	-0.32763	-0.5315	-0.96322	-1.56226	-2.1727	-2.78066	-3.45922	-4.37353
1332	-0.07965	-0.15201	-0.22927	-0.32722	-0.53024	-0.96214	-1.56168	-2.16541	-2.7818	-3.46028	-4.36437
1334	-0.07955	-0.15482	-0.23032	-0.32918	-0.53417	-0.96315	-1.56589	-2.16537	-2.7825	-3.46023	-4.34911
1336	-0.07518	-0.15346	-0.22737	-0.32263	-0.53319	-0.96098	-1.5631	-2.17261	-2.77678	-3.45832	-4.32775
1338	-0.07467	-0.15074	-0.23023	-0.32744	-0.52569	-0.96198	-1.5631	-2.16746	-2.77527	-3.45966	-4.35827
1340	-0.07792	-0.15299	-0.23192	-0.3306	-0.52861	-0.96274	-1.56406	-2.1684	-2.77972	-3.46241	-4.37048
1342	-0.07449	-0.14642	-0.22974	-0.3314	-0.53318	-0.96325	-1.55765	-2.17038	-2.77698	-3.46936	-4.3247
1344	-0.07515	-0.15164	-0.23187	-0.32622	-0.52811	-0.96731	-1.5626	-2.17354	-2.78087	-3.46557	-4.34301
1346	-0.07532	-0.15235	-0.22931	-0.32363	-0.52585	-0.96415	-1.56311	-2.1695	-2.78431	-3.4596	-4.33691
1348	-0.07368	-0.14761	-0.2287	-0.3246	-0.53005	-0.96701	-1.56412	-2.1722	-2.7812	-3.467	-4.35522
1350	-0.07689	-0.15249	-0.22659	-0.33057	-0.53272	-0.96313	-1.56313	-2.16867	-2.78564	-3.4674	-4.37658
1352	-0.0761	-0.1495	-0.22819	-0.32585	-0.53257	-0.9635	-1.57011	-2.17342	-2.77982	-3.46344	-4.37353
1354	-0.07554	-0.14725	-0.23223	-0.3316	-0.52801	-0.9656	-1.56815	-2.16759	-2.78259	-3.46571	-4.35827
1356	-0.07594	-0.15202	-0.22295	-0.3307	-0.52885	-0.963	-1.57171	-2.16926	-2.78476	-3.46842	-4.35522
1358	-0.07462	-0.15121	-0.22955	-0.32733	-0.53388	-0.96362	-1.56622	-2.16696	-2.77827	-3.46421	-4.34301
1360	-0.07419	-0.14867	-0.2289	-0.32938	-0.53302	-0.97037	-1.56415	-2.17403	-2.78613	-3.47033	-4.38268
1362	-0.07242	-0.14866	-0.22828	-0.32839	-0.53189	-0.96205	-1.56763	-2.16984	-2.78114	-3.47029	-4.35827
1364	-0.07504	-0.15449	-0.231	-0.33102	-0.53105	-0.96397	-1.56618	-2.17123	-2.77965	-3.46317	-4.36132
1366	-0.0742	-0.1507	-0.22776	-0.33066	-0.52963	-0.96518	-1.57114	-2.16701	-2.77918	-3.46784	-4.34301
1368	-0.07206	-0.15611	-0.22965	-0.32599	-0.53564	-0.9618	-1.57019	-2.17181	-2.78073	-3.4658	-4.3308
1370	-0.07499	-0.15222	-0.22584	-0.33019	-0.52846	-0.9671	-1.56925	-2.17221	-2.78677	-3.46951	-4.35522
1372	-0.07179	-0.15662	-0.22826	-0.32265	-0.53416	-0.96511	-1.56705	-2.17104	-2.78073	-3.47315	-4.37658
1374	-0.07296	-0.15298	-0.22874	-0.33003	-0.53267	-0.96767	-1.57087	-2.17016	-2.78142	-3.46569	-4.35827
1376	-0.07287	-0.15004	-0.23106	-0.33344	-0.53082	-0.96551	-1.56631	-2.17118	-2.78619	-3.47003	-4.37658
1378	-0.07334	-0.15013	-0.22673	-0.32727	-0.532	-0.96474	-1.56769	-2.17421	-2.7866	-3.47262	-4.35522
1380	-0.07632	-0.15231	-0.22884	-0.32849	-0.5326	-0.96353	-1.57192	-2.17583	-2.78553	-3.476	-4.37963
1382	-0.07535	-0.15212	-0.22473	-0.32611	-0.53454	-0.9693	-1.56739	-2.1775	-2.78595	-3.4799	-4.36132
1384	-0.07661	-0.15094	-0.22762	-0.32758	-0.52976	-0.96859	-1.57123	-2.17159	-2.78832	-3.47034	-4.39794
1386	-0.07852	-0.14858	-0.23022	-0.32818	-0.53484	-0.96405	-1.57222	-2.17061	-2.78388	-3.47543	-4.38268
1388	-0.07406	-0.15107	-0.22945	-0.33254	-0.53449	-0.96501	-1.57168	-2.1725	-2.7839	-3.47612	-4.38879
1390	-0.07602	-0.15553	-0.2263	-0.33077	-0.53259	-0.97062	-1.57174	-2.17396	-2.78585	-3.4721	-4.36437
1392	-0.0716	-0.15151	-0.22944	-0.32618	-0.53352	-0.9708	-1.56816	-2.17456	-2.78788	-3.47367	-4.35522
1394	-0.07503	-0.15135	-0.23121	-0.33105	-0.53383	-0.96717	-1.56886	-2.17719	-2.7871	-3.48011	-4.36742
1396	-0.06729	-0.148	-0.22831	-0.33177	-0.5286	-0.96663	-1.57056	-2.17665	-2.78611	-3.47405	-4.36437
1398	-0.07577	-0.15389	-0.22157	-0.32401	-0.53626	-0.96615	-1.57194	-2.17983	-2.78682	-3.473	-4.37963
1400	-0.07859	-0.14972	-0.22565	-0.33057	-0.53448	-0.97172	-1.57244	-2.17987	-2.7866	-3.47467	-4.37353
1402	-0.07849	-0.15331	-0.22781	-0.33037	-0.53277	-0.96565	-1.57396	-2.17052	-2.78707	-3.47297	-4.38268
1404	-0.07859	-0.15261	-0.2245	-0.33432	-0.535	-0.965	-1.57181	-2.1752	-2.79006	-3.47999	-4.38574
1406	-0.07344	-0.15256	-0.22778	-0.32514	-0.5336	-0.96784	-1.57046	-2.17263	-2.78819	-3.47375	-4.4071
1408	-0.07351	-0.14822	-0.23082	-0.32636	-0.5361	-0.96925	-1.5703	-2.1768	-2.79007	-3.47661	-4.37658
1410	-0.07444	-0.15206	-0.23329	-0.33034	-0.53617	-0.96959	-1.57063	-2.18009	-2.78773	-3.48122	-4.37048
1412	-0.07412	-0.15258	-0.22769	-0.32859	-0.53263	-0.96757	-1.5735	-2.17772	-2.78909	-3.4794	-4.37048
1414	-0.07482	-0.15301	-0.23284	-0.3247	-0.52916	-0.97159	-1.57356	-2.17783	-2.7899	-3.47916	-4.39489
1416	-0.07211	-0.15178	-0.22688	-0.32662	-0.53227	-0.96792	-1.5756	-2.17969	-2.79327	-3.47669	-4.38879
1418	-0.07367	-0.14807	-0.22773	-0.3274	-0.53431	-0.97296	-1.57566	-2.17755	-2.78858	-3.48719	-4.35522
1420	-0.0757	-0.1512	-0.22543	-0.33302	-0.53496	-0.96579	-1.57392	-2.1812	-2.79102	-3.47978	-4.35827
1422	-0.07438	-0.15186	-0.23017	-0.32506	-0.53197	-0.97542	-1.57718	-2.17853	-2.78794	-3.47514	-4.37048
1424	-0.07335	-0.15253	-0.23032	-0.32646	-0.53366	-0.97194	-1.57504	-2.17835	-2.79202	-3.48015	-4.39184
1426	-0.07412	-0.15003	-0.23031	-0.334	-0.53805	-0.967	-1.57334	-2.17666	-2.7901	-3.48459	-4.35217
1428	-0.07564	-0.15313	-0.22857	-0.32956	-0.53308	-0.96915	-1.57664	-2.17609	-2.79528	-3.48167	-4.37963
1430	-0.07649	-0.15391	-0.22884	-0.32828	-0.53034	-0.96893	-1.58052	-2.18088	-2.79225	-3.47851	-4.38268
1432	-0.07872	-0.14873	-0.22617	-0.32932	-0.53392	-0.9719	-1.5753	-2.1799	-2.79263	-3.48602	-4.4193
1434	-0.07507	-0.15226	-0.22818	-0.32825	-0.53536	-0.97698	-1.57603	-2.17914	-2.7948	-3.48513	-4.39184
1436	-0.07423	-0.15146	-0.23262	-0.32799	-0.5366	-0.9709	-1.5752	-2.17936	-2.79615	-3.48664	-4.37963
1438	-0.07398	-0.14668	-0.23095	-0.32666	-0.533	-0.97701	-1.57823	-2.17704	-2.78908	-3.48901	-4.36437
1440	-0.07104	-0.15314	-0.22983	-0.3263	-0.53567	-0.97413	-1.58111	-2.17558	-2.79037	-3.48322	-4.36132
1442	-0.07735	-0.14922	-0.23112	-0.32729	-0.53651	-0.97325	-1.57611	-2.18153	-2.78849	-3.48462	-4.40099
1444	-0.07221	-0.15193	-0.22634	-0.33042	-0.5339	-0.97339	-1.57901	-2.18072	-2.79386	-3.48703	-4.40405
1446	-0.07683	-0.14781	-0.22934	-0.3247	-0.53228	-0.96996	-1.57809	-2.18123	-2.79753	-3.48746	-4.37963
1448	-0.07486	-0.14787	-0.2293	-0.32627	-0.53267	-0.97392	-1.57828	-2.17777	-2.7904	-3.48814	-4.38574
1450	-0.07714	-0.15249	-0.22524	-0.32794	-0.53418	-0.97481	-1.57785	-2.18218	-2.79537	-3.48923	-4.35217
1452	-0.07344	-0.15178	-0.22922	-0.32191	-0.53334	-0.97273	-1.58001	-2.18125	-2.79306	-3.48884	-4.38574
1454	-0.07421	-0.14889	-0.22871	-0.32916	-0.52892	-0.97311	-1.57722	-2.18091	-2.79453	-3.48906	-4.39794
1456	-0.07523	-0.15226	-0.23273	-0.32936	-0.53269	-0.97405	-1.57795	-2.17985	-2.79267	-3.49285	-4.38268
1458	-0.0759	-0.14777	-0.23272	-0.33058	-0.53411	-0.97119	-1.5756	-2.18368	-2.78813	-3.48658	-4.39184
1460	-0.07373	-0.15525	-0.22634	-0.32848	-0.54123	-0.97482	-1.5768	-2.18395	-2.79513	-3.4883	-4.41625
1462	-0.07383	-0.1501	-0.22957	-0.32701	-0.53023	-0.97684	-1.58175	-2.17846	-2.79818	-3.49028	-4.41015
1464	-0.07227	-0.15023	-0.23122	-0.32809	-0.53477	-0.97485	-1.58109	-2.19031	-2.79419	-3.49285	-4.4071
1466	-0.08312	-0.15142	-0.23158	-0.33048	-0.53375	-0.97613	-1.57893	-2.18179	-2.78884	-3.49127	-4.41015
1468	-0.07777	-0.1503	-0.2285	-0.32987	-0.53658	-0.97271	-1.58029	-2.18527	-2.79091	-3.49382	-4.37658
1470	-0.07622	-0.1489	-0.22567	-0.331	-0.53615	-0.97297	-1.57681	-2.18336	-2.79278	-3.49429	-4.4132
1472	-0.07659	-0.15284	-0.23038	-0.33205	-0.53613	-0.97463	-1.57948	-2.18383	-2.79322	-3.49336	-4.39794
1474	-0.073	-0.15242	-0.23031	-0.33005	-0.53768	-0.97721	-1.5826	-2.18201	-2.79055	-3.49534	-4.40405
1476	-0.07765	-0.15106	-0.23032	-0.33301	-0.53505	-0.9766	-1.57682	-2.18148	-2.79615	-3.49634	-4.40405
1478	-0.07413	-0.14692	-0.22937	-0.33149	-0.53281	-0.97462	-1.58285	-2.18367	-2.80265	-3.49393	-4.39794
1480	-0.07065	-0.15512	-0.22936	-0.32954	-0.53282	-0.97986	-1.58163	-2.18837	-2.79844	-3.50257	-4.39489
1482	-0.07654	-0.15285	-0.22622	-0.3259	-0.53929	-0.97675	-1.57821	-2.18246	-2.79892	-3.49689	-4.36742
1484	-0.07951	-0.15165	-0.22721	-0.33072	-0.53508	-0.98083	-1.58237	-2.18539	-2.79166	-3.49526	-4.39184
1486	-0.07339	-0.15007	-0.23265	-0.32735	-0.53349	-0.97684	-1.57933	-2.18207	-2.79341	-3.49739	-4.40099
1488	-0.07177	-0.1505	-0.22836	-0.3275	-0.53683	-0.97809	-1.58163	-2.183	-2.79431	-3.50065	-4.38574
1490	-0.07518	-0.15537	-0.22636	-0.33195	-0.53757	-0.97556	-1.58121	-2.1843	-2.79655	-3.49834	-4.39489
1492	-0.07175	-0.15455	-0.22865	-0.32965	-0.53872	-0.97721	-1.57793	-2.1845	-2.79741	-3.50084	-4.4132
1494	-0.07622	-0.14898	-0.22899	-0.32892	-0.53628	-0.9799	-1.5847	-2.18571	-2.79694	-3.49592	-4.4132
1496	-0.07501	-0.15045	-0.22814	-0.32873	-0.52948	-0.9771	-1.58102	-2.1892	-2.79603	-3.4988	-4.4193
1498	-0.07058	-0.1511	-0.22568	-0.32715	-0.54051	-0.98088	-1.58559	-2.18841	-2.79713	-3.50155	-4.39794
1500	-0.07738	-0.14926	-0.22375	-0.33338	-0.53543	-0.97941	-1.58645	-2.18658	-2.79264	-3.50074	-4.38268
1502	-0.07211	-0.1522	-0.22782	-0.32353	-0.53941	-0.97753	-1.58732	-2.18563	-2.79684	-3.49382	-4.41625
1504	-0.0734	-0.15085	-0.22981	-0.33365	-0.53425	-0.97921	-1.58161	-2.18659	-2.80054	-3.50394	-4.40405
1506	-0.07581	-0.1511	-0.22911	-0.32973	-0.53464	-0.9804	-1.58815	-2.18544	-2.79907	-3.50184	-4.4071
1508	-0.0776	-0.15352	-0.22977	-0.32901	-0.54237	-0.98025	-1.58481	-2.18436	-2.79697	-3.50269	-4.4071
1510	-0.07585	-0.14793	-0.23001	-0.32829	-0.53703	-0.97673	-1.58603	-2.1868	-2.79903	-3.50041	-4.40099
1512	-0.07377	-0.15041	-0.23188	-0.33105	-0.5354	-0.97679	-1.58502	-2.18313	-2.80509	-3.4993	-4.43761
1514	-0.07663	-0.15106	-0.23235	-0.3271	-0.53906	-0.97764	-1.58803	-2.18915	-2.80051	-3.50199	-4.37963
1516	-0.07466	-0.15129	-0.22665	-0.33068	-0.53904	-0.97868	-1.58277	-2.18761	-2.80295	-3.50434	-4.42236
1518	-0.07667	-0.15297	-0.2298	-0.32856	-0.53687	-0.97873	-1.5881	-2.18663	-2.80008	-3.50223	-4.43151
1520	-0.07703	-0.14742	-0.22842	-0.32866	-0.538	-0.9824	-1.58561	-2.1887	-2.80109	-3.50503	-4.42236
1522	-0.07283	-0.1516	-0.22821	-0.32095	-0.5396	-0.97789	-1.58578	-2.18375	-2.79957	-3.49957	-4.41015
1524	-0.0747	-0.15403	-0.2332	-0.33112	-0.53796	-0.98012	-1.58684	-2.19173	-2.80042	-3.50104	-4.4193
1526	-0.07107	-0.14696	-0.22853	-0.33401	-0.53984	-0.98093	-1.58195	-2.18576	-2.79956	-3.50553	-4.41015
1528	-0.0733	-0.15117	-0.22833	-0.33148	-0.53059	-0.9794	-1.5853	-2.19252	-2.8075	-3.50595	-4.4071
1530	-0.07222	-0.15145	-0.23078	-0.32869	-0.53843	-0.9879	-1.58423	-2.18949	-2.80171	-3.50619	-4.44372
1532	-0.07551	-0.1518	-0.22603	-0.3296	-0.53721	-0.98156	-1.58496	-2.18719	-2.80746	-3.50764	-4.4071
1534	-0.07195	-0.15037	-0.22901	-0.33211	-0.53679	-0.98317	-1.58817	-2.18873	-2.80058	-3.50964	-4.41015
1536	-0.07392	-0.15787	-0.23164	-0.32819	-0.53767	-0.98672	-1.58831	-2.18833	-2.80582	-3.50157	-4.38574
1538	-0.07668	-0.14673	-0.22888	-0.32811	-0.53819	-0.9849	-1.58348	-2.19108	-2.80127	-3.50656	-4.43456
1540	-0.07571	-0.15258	-0.22965	-0.32695	-0.53788	-0.98249	-1.58729	-2.18687	-2.80463	-3.50731	-4.43761
1542	-0.07463	-0.14784	-0.2282	-0.33143	-0.53593	-0.98077	-1.58346	-2.18818	-2.80555	-3.50773	-4.39489
1544	-0.0756	-0.15206	-0.2323	-0.33022	-0.53635	-0.98305	-1.58304	-2.19057	-2.80669	-3.50894	-4.41625
1546	-0.07518	-0.14954	-0.22499	-0.32794	-0.53396	-0.97866	-1.58647	-2.19125	-2.80439	-3.5087	-4.43151
1548	-0.07911	-0.14928	-0.22758	-0.3302	-0.53644	-0.98411	-1.5896	-2.18811	-2.80216	-3.51086	-4.42846
1550	-0.07423	-0.15036	-0.22246	-0.3262	-0.53649	-0.98145	-1.58866	-2.19074	-2.80669	-3.51636	-4.38574
1552	-0.07558	-0.15424	-0.22579	-0.32867	-0.54176	-0.97952	-1.5897	-2.19043	-2.80158	-3.50674	-4.4071
1554	-0.07498	-0.15394	-0.2275	-0.33342	-0.53997	-0.98306	-1.59088	-2.18586	-2.80672	-3.5123	-4.43761
1556	-0.07456	-0.15171	-0.23036	-0.32997	-0.53755	-0.98404	-1.58875	-2.19312	-2.8045	-3.50687	-4.44067
1558	-0.07309	-0.15117	-0.23044	-0.32785	-0.53513	-0.98297	-1.58807	-2.19082	-2.80264	-3.50906	-4.42846
1560	-0.07404	-0.14728	-0.22701	-0.32795	-0.54236	-0.98558	-1.58802	-2.19176	-2.80782	-3.51205	-4.42236
1562	-0.0747	-0.1488	-0.22704	-0.33103	-0.53613	-0.9855	-1.58758	-2.19199	-2.80546	-3.51023	-4.4193
1564	-0.07524	-0.1483	-0.23034	-0.33514	-0.53219	-0.9832	-1.58859	-2.19296	-2.80802	-3.51775	-4.41625
1566	-0.07334	-0.15287	-0.22902	-0.33096	-0.53931	-0.98712	-1.59059	-2.1904	-2.8071	-3.51331	-4.44982
1568	-0.07438	-0.15401	-0.2326	-0.33079	-0.53592	-0.98122	-1.59043	-2.18821	-2.8096	-3.51363	-4.40099
1570	-0.07458	-0.15309	-0.22427	-0.33136	-0.5352	-0.98222	-1.59086	-2.19163	-2.8097	-3.51136	-4.41625
1572	-0.07292	-0.15083	-0.22903	-0.32952	-0.539	-0.98427	-1.58802	-2.1935	-2.80697	-3.51517	-4.44067
1574	-0.07501	-0.15803	-0.22792	-0.32841	-0.53948	-0.98349	-1.59519	-2.18948	-2.80417	-3.51695	-4.42541
1576	-0.07297	-0.14815	-0.2234	-0.33121	-0.54005	-0.98411	-1.5885	-2.19065	-2.80205	-3.51712	-4.42541
1578	-0.07453	-0.14953	-0.22806	-0.33147	-0.53731	-0.98098	-1.59215	-2.19442	-2.81185	-3.51423	-4.4132
1580	-0.07553	-0.15013	-0.22681	-0.33016	-0.53737	-0.98296	-1.59029	-2.1926	-2.80942	-3.51265	-4.42236
1582	-0.07762	-0.15017	-0.22846	-0.32669	-0.53514	-0.98884	-1.58792	-2.19566	-2.81239	-3.51732	-4.4193
1584	-0.07716	-0.15146	-0.23308	-0.33235	-0.5361	-0.98735	-1.59151	-2.19167	-2.80253	-3.51673	-4.45287
1586	-0.0737	-0.15388	-0.22717	-0.32817	-0.5423	-0.98271	-1.59129	-2.18835	-2.8081	-3.51469	-4.41015
1588	-0.07189	-0.1527	-0.22395	-0.32961	-0.53732	-0.98609	-1.59103	-2.19395	-2.81134	-3.51559	-4.43456
1590	-0.07279	-0.1541	-0.2323	-0.33015	-0.53884	-0.98781	-1.59156	-2.18877	-2.80654	-3.51745	-4.42236
1592	-0.06993	-0.14545	-0.22733	-0.32647	-0.53544	-0.98488	-1.58606	-2.1932	-2.80651	-3.51333	-4.44067
1594	-0.07295	-0.15135	-0.22727	-0.33073	-0.53723	-0.9933	-1.59467	-2.19349	-2.81156	-3.51792	-4.42846
1596	-0.07854	-0.14912	-0.22977	-0.32549	-0.53708	-0.98664	-1.59078	-2.19002	-2.80867	-3.51786	-4.44677
1598	-0.07213	-0.149	-0.22522	-0.32715	-0.53639	-0.98052	-1.59254	-2.19392	-2.80806	-3.51485	-4.44372
1600	-0.07523	-0.15056	-0.22872	-0.32835	-0.53885	-0.98791	-1.59217	-2.19228	-2.80943	-3.52267	-4.44982
1602	-0.07683	-0.15261	-0.22256	-0.33019	-0.53612	-0.98282	-1.59396	-2.19562	-2.80965	-3.52026	-4.43151
1604	-0.07683	-0.15067	-0.23005	-0.32994	-0.53663	-0.98864	-1.596	-2.19243	-2.81242	-3.52209	-4.42541
1606	-0.073	-0.15476	-0.22827	-0.32829	-0.53633	-0.98847	-1.59312	-2.18899	-2.80812	-3.5199	-4.42541
1608	-0.07672	-0.15504	-0.23403	-0.32899	-0.53647	-0.98704	-1.59185	-2.19857	-2.81494	-3.51986	-4.43151
1610	-0.07331	-0.14803	-0.23022	-0.33158	-0.53663	-0.98767	-1.59255	-2.19276	-2.8124	-3.52581	-4.44982
1612	-0.07438	-0.14775	-0.22619	-0.33327	-0.53334	-0.98816	-1.59438	-2.19489	-2.81258	-3.52371	-4.44067
1614	-0.07382	-0.15067	-0.23164	-0.3253	-0.54074	-0.98804	-1.59063	-2.19973	-2.81554	-3.5256	-4.42236
1616	-0.07485	-0.15054	-0.22907	-0.3258	-0.54044	-0.98716	-1.59012	-2.19568	-2.81001	-3.52141	-4.44982
1618	-0.06995	-0.15456	-0.22749	-0.32511	-0.53754	-0.98983	-1.59677	-2.19562	-2.81369	-3.52529	-4.44677
1620	-0.07684	-0.14883	-0.2291	-0.32913	-0.54276	-0.98561	-1.59527	-2.1937	-2.81212	-3.52128	-4.44067
1622	-0.07629	-0.14793	-0.22936	-0.32927	-0.53978	-0.98763	-1.5974	-2.19536	-2.81522	-3.5188	-4.4193
1624	-0.07517	-0.15739	-0.22983	-0.32767	-0.53964	-0.99026	-1.591	-2.19209	-2.81276	-3.5222	-4.42236
1626	-0.0708	-0.14609	-0.23094	-0.33012	-0.54093	-0.9896	-1.5907	-2.19397	-2.81473	-3.52458	-4.42846
1628	-0.0762	-0.14587	-0.22626	-0.33081	-0.54108	-0.99145	-1.59438	-2.19276	-2.81468	-3.52645	-4.43761
1630	-0.07765	-0.14855	-0.22901	-0.32861	-0.53896	-0.98646	-1.5941	-2.1983	-2.81592	-3.53052	-4.44067
1632	-0.07479	-0.15088	-0.23041	-0.33135	-0.53938	-0.99312	-1.59259	-2.19813	-2.81149	-3.52446	-4.45593
1634	-0.08116	-0.15424	-0.22946	-0.3265	-0.53882	-0.98691	-1.59636	-2.19937	-2.81179	-3.52747	-4.42846
1636	-0.07603	-0.15112	-0.23047	-0.33017	-0.53761	-0.98982	-1.59204	-2.19709	-2.81367	-3.52458	-4.43151
1638	-0.07426	-0.15242	-0.22814	-0.32584	-0.53878	-0.99152	-1.59676	-2.19835	-2.81524	-3.52689	-4.45287
1640	-0.07363	-0.15579	-0.22734	-0.32655	-0.54088	-0.99017	-1.59795	-2.19489	-2.81116	-3.52532	-4.44677
1642	-0.07254	-0.15225	-0.22941	-0.32677	-0.54337	-0.98682	-1.59144	-2.19621	-2.81405	-3.52217	-4.47424
1644	-0.07093	-0.14792	-0.22538	-0.33454	-0.54174	-0.99336	-1.59758	-2.1995	-2.81662	-3.53157	-4.45593
1646	-0.07633	-0.15443	-0.22708	-0.33076	-0.53776	-0.99198	-1.59547	-2.19754	-2.81689	-3.52694	-4.44677
1648	-0.07145	-0.14819	-0.22679	-0.33039	-0.53896	-0.99077	-1.59649	-2.19977	-2.81318	-3.5264	-4.47118
1650	-0.07655	-0.14619	-0.22587	-0.32722	-0.53891	-0.99294	-1.59995	-2.19862	-2.81656	-3.52738	-4.46508
1652	-0.07409	-0.14829	-0.22963	-0.32158	-0.53631	-0.99118	-1.59762	-2.19584	-2.81777	-3.52713	-4.46203
1654	-0.07305	-0.14846	-0.22614	-0.3287	-0.54307	-0.99289	-1.59765	-2.19553	-2.82021	-3.52544	-4.44677
1656	-0.07025	-0.15301	-0.22718	-0.33121	-0.54063	-0.99237	-1.59057	-2.19656	-2.81928	-3.52923	-4.42541
1658	-0.07627	-0.14883	-0.22339	-0.32641	-0.54218	-0.98829	-1.59669	-2.19508	-2.81392	-3.53274	-4.45898
1660	-0.07309	-0.1507	-0.22374	-0.32635	-0.54221	-0.99249	-1.59353	-2.20219	-2.81524	-3.53157	-4.4132
1662	-0.07508	-0.15141	-0.23008	-0.33256	-0.53721	-0.98717	-1.59758	-2.19911	-2.82094	-3.52804	-4.46203
1664	-0.07017	-0.15014	-0.23124	-0.32995	-0.54176	-0.98855	-1.59337	-2.2042	-2.81611	-3.53378	-4.47729
1666	-0.07822	-0.14417	-0.22427	-0.32909	-0.53852	-0.9884	-1.59679	-2.20025	-2.81911	-3.53434	-4.44372
1668	-0.07995	-0.15099	-0.22978	-0.33435	-0.54492	-0.99064	-1.60013	-2.19946	-2.81752	-3.53088	-4.44677
1670	-0.07326	-0.14982	-0.2283	-0.32759	-0.53754	-0.99259	-1.59831	-2.20036	-2.81706	-3.53147	-4.47118
1672	-0.07477	-0.15052	-0.22509	-0.3312	-0.54158	-0.99244	-1.5978	-2.20023	-2.81341	-3.52662	-4.47729
1674	-0.07023	-0.15477	-0.22347	-0.32701	-0.54289	-0.98978	-1.59886	-2.19767	-2.81697	-3.53384	-4.48949
1676	-0.07549	-0.14851	-0.23427	-0.33178	-0.54115	-0.98953	-1.59559	-2.19688	-2.82153	-3.53283	-4.44372
1678	-0.07748	-0.14776	-0.22666	-0.33373	-0.5394	-0.99311	-1.59546	-2.20048	-2.82115	-3.53284	-4.46813
1680	-0.07534	-0.14767	-0.2281	-0.33038	-0.53715	-0.99619	-1.59668	-2.20449	-2.81834	-3.53348	-4.46203
1682	-0.07434	-0.14966	-0.22513	-0.32641	-0.53841	-0.98992	-1.59667	-2.20033	-2.81812	-3.53409	-4.46813
1684	-0.076	-0.14736	-0.22814	-0.32755	-0.53843	-0.99573	-1.59939	-2.20061	-2.81785	-3.54129	-4.4956
1686	-0.07618	-0.14597	-0.23085	-0.33005	-0.54571	-0.99156	-1.60259	-2.20347	-2.81775	-3.53101	-4.47424
1688	-0.07003	-0.15065	-0.22767	-0.33061	-0.53765	-0.99418	-1.59945	-2.19797	-2.82123	-3.53232	-4.46813
1690	-0.07363	-0.15241	-0.23236	-0.32907	-0.53659	-0.99516	-1.60026	-2.20082	-2.82003	-3.53198	-4.45898
1692	-0.07285	-0.1492	-0.2258	-0.33006	-0.54162	-0.99568	-1.59167	-2.19813	-2.82051	-3.53111	-4.44067
1694	-0.07819	-0.14751	-0.22998	-0.33184	-0.54044	-0.99634	-1.59481	-2.2024	-2.81914	-3.53515	-4.48949
1696	-0.07862	-0.1465	-0.23113	-0.33069	-0.53726	-0.99605	-1.60195	-2.19932	-2.8202	-3.52962	-4.45593
1698	-0.07377	-0.15072	-0.22871	-0.32729	-0.5423	-0.99208	-1.60044	-2.20301	-2.82223	-3.5364	-4.48339
1700	-0.07752	-0.14958	-0.22566	-0.32965	-0.54119	-0.99139	-1.60545	-2.20047	-2.8159	-3.53544	-4.44982
1702	-0.07218	-0.15025	-0.22615	-0.32986	-0.53691	-0.99075	-1.59794	-2.20157	-2.82502	-3.53314	-4.45898
1704	-0.0731	-0.15069	-0.22313	-0.33705	-0.54105	-0.99687	-1.60009	-2.20411	-2.82173	-3.53575	-4.46203
1706	-0.07678	-0.15123	-0.22804	-0.32592	-0.54067	-0.99423	-1.59956	-2.20099	-2.81925	-3.53522	-4.44982
1708	-0.07388	-0.15129	-0.22897	-0.32809	-0.5463	-0.99547	-1.6023	-2.20192	-2.82556	-3.53594	-4.50781
1710	-0.07482	-0.14843	-0.22975	-0.33049	-0.54395	-0.99203	-1.59933	-2.19864	-2.82414	-3.53619	-4.44677
1712	-0.07533	-0.14942	-0.22914	-0.32979	-0.54154	-0.99632	-1.60122	-2.19997	-2.82096	-3.53292	-4.46508
1714	-0.07685	-0.14934	-0.22939	-0.32826	-0.54168	-0.99403	-1.59992	-2.20347	-2.82377	-3.5407	-4.45287
1716	-0.07955	-0.14882	-0.22466	-0.3298	-0.5364	-0.99399	-1.60307	-2.20552	-2.82193	-3.53358	-4.48034
1718	-0.07614	-0.15462	-0.23004	-0.33061	-0.54262	-0.99465	-1.60432	-2.20563	-2.82003	-3.54122	-4.46508
1720	-0.07465	-0.14563	-0.22635	-0.33267	-0.53965	-0.99419	-1.6018	-2.20555	-2.82397	-3.53466	-4.47118
1722	-0.07624	-0.15297	-0.22604	-0.32311	-0.54061	-0.99257	-1.60271	-2.20667	-2.82225	-3.54237	-4.4956
1724	-0.07435	-0.1571	-0.22543	-0.3299	-0.54346	-0.99528	-1.6055	-2.20558	-2.82427	-3.53952	-4.48644
1726	-0.07729	-0.15213	-0.22574	-0.32566	-0.54467	-0.99349	-1.59851	-2.20493	-2.82246	-3.54374	-4.47729
1728	-0.07273	-0.14455	-0.22686	-0.33099	-0.53968	-0.99392	-1.6026	-2.20247	-2.8257	-3.53861	-4.47118
1730	-0.07301	-0.15127	-0.22839	-0.32683	-0.54024	-0.99491	-1.60259	-2.20746	-2.824	-3.5409	-4.49865
1732	-0.07469	-0.14927	-0.22741	-0.32776	-0.54152	-0.99924	-1.60352	-2.20575	-2.82372	-3.54458	-4.47118
1734	-0.0748	-0.14844	-0.22887	-0.32605	-0.54184	-0.99607	-1.60201	-2.20204	-2.82362	-3.54644	-4.49255
1736	-0.07499	-0.15007	-0.22909	-0.33072	-0.54173	-0.99708	-1.60386	-2.20644	-2.82568	-3.53881	-4.49255
1738	-0.07358	-0.15039	-0.22612	-0.32903	-0.53778	-0.99407	-1.60448	-2.19963	-2.83142	-3.5445	-4.45898
1740	-0.07459	-0.15124	-0.2247	-0.32775	-0.54341	-0.99819	-1.60328	-2.20169	-2.82385	-3.54459	-4.4956
1742	-0.07575	-0.14662	-0.22745	-0.33029	-0.54257	-0.99708	-1.60084	-2.20112	-2.82479	-3.54687	-4.47729
1744	-0.07308	-0.15035	-0.22577	-0.33179	-0.5444	-0.99534	-1.60861	-2.2055	-2.82667	-3.54813	-4.48949
1746	-0.07399	-0.15422	-0.22878	-0.33021	-0.54196	-0.99518	-1.601	-2.20859	-2.82578	-3.54012	-4.47424
1748	-0.076	-0.14914	-0.2282	-0.32869	-0.54416	-0.996	-1.60199	-2.2059	-2.82514	-3.54242	-4.48339
1750	-0.07525	-0.15134	-0.22235	-0.33286	-0.53992	-0.99318	-1.6031	-2.20479	-2.82677	-3.54415	-4.50781
1752	-0.07568	-0.15177	-0.22577	-0.32845	-0.5395	-0.99472	-1.60429	-2.2032	-2.82605	-3.54441	-4.46508
1754	-0.07271	-0.14736	-0.2341	-0.33078	-0.54129	-0.9977	-1.60341	-2.20924	-2.8269	-3.55127	-4.45898
1756	-0.0745	-0.1473	-0.22989	-0.32451	-0.54226	-1.00331	-1.60715	-2.20847	-2.82446	-3.54865	-4.46203
1758	-0.07337	-0.15319	-0.23287	-0.33112	-0.5406	-0.99604	-1.60225	-2.20665	-2.8242	-3.54654	-4.4956
1760	-0.07323	-0.15	-0.2293	-0.32949	-0.54191	-0.99859	-1.60254	-2.20514	-2.8224	-3.54799	-4.48949
1762	-0.07438	-0.14693	-0.2267	-0.33223	-0.53719	-0.99796	-1.60122	-2.206	-2.8266	-3.54568	-4.50781
1764	-0.06992	-0.15053	-0.22949	-0.33035	-0.54218	-0.99788	-1.60775	-2.20765	-2.82536	-3.54639	-4.50475
1766	-0.07522	-0.14525	-0.22744	-0.32843	-0.53844	-0.99986	-1.60592	-2.20525	-2.83002	-3.54676	-4.44982
1768	-0.07488	-0.14895	-0.22951	-0.32853	-0.5418	-1.00234	-1.6071	-2.20385	-2.82451	-3.54683	-4.50475
1770	-0.07664	-0.14564	-0.23074	-0.33425	-0.54462	-1.00013	-1.606	-2.20743	-2.8241	-3.54651	-4.49255
1772	-0.0747	-0.15201	-0.22174	-0.32614	-0.54269	-0.99768	-1.60696	-2.20556	-2.83039	-3.53961	-4.48339
1774	-0.07139	-0.15322	-0.229	-0.32909	-0.54161	-0.99782	-1.60849	-2.20695	-2.82623	-3.54796	-4.48949
1776	-0.07758	-0.15058	-0.22944	-0.3292	-0.54277	-1.0011	-1.59993	-2.21081	-2.82865	-3.54359	-4.47118
1778	-0.07025	-0.1508	-0.2234	-0.33396	-0.54043	-0.99734	-1.60558	-2.20792	-2.82942	-3.54831	-4.4956
1780	-0.07692	-0.14611	-0.23124	-0.33012	-0.5402	-0.99841	-1.60652	-2.20943	-2.83225	-3.55114	-4.49865
1782	-0.07735	-0.14692	-0.22824	-0.32582	-0.54045	-0.99911	-1.60624	-2.20505	-2.83096	-3.54813	-4.5017
1784	-0.07596	-0.15237	-0.22977	-0.32627	-0.54221	-1.0023	-1.60815	-2.20784	-2.83037	-3.55326	-4.48339
1786	-0.07479	-0.14943	-0.22931	-0.32901	-0.54183	-1.00207	-1.60529	-2.20799	-2.83346	-3.55205	-4.48034
1788	-0.07279	-0.15186	-0.22413	-0.33225	-0.5429	-1.00479	-1.60495	-2.20846	-2.83051	-3.55177	-4.47424
1790	-0.07214	-0.15401	-0.22484	-0.32932	-0.54495	-1.00066	-1.60751	-2.20745	-2.82909	-3.55236	-4.50781
1792	-0.07401	-0.14726	-0.23387	-0.3314	-0.5415	-1.00024	-1.60351	-2.21016	-2.83038	-3.54995	-4.48339
1794	-0.07241	-0.15215	-0.22835	-0.331	-0.54061	-0.99948	-1.60639	-2.20976	-2.82982	-3.55674	-4.48949
1796	-0.07492	-0.14889	-0.22654	-0.3269	-0.54128	-0.99802	-1.60809	-2.208	-2.83629	-3.55254	-4.51696
1798	-0.07262	-0.15324	-0.22864	-0.32594	-0.5466	-1.00019	-1.60732	-2.2105	-2.8325	-3.5538	-4.4956
1800	-0.07599	-0.14875	-0.22386	-0.3296	-0.54202	-1.0036	-1.60971	-2.21056	-2.82518	-3.55313	-4.48034
1802	-0.07233	-0.15	-0.22715	-0.33014	-0.5435	-0.99705	-1.60905	-2.21148	-2.83107	-3.55368	-4.48949
1804	-0.07285	-0.14853	-0.22386	-0.33219	-0.54249	-1.00511	-1.60973	-2.20763	-2.83299	-3.5549	-4.48949
1806	-0.07382	-0.15001	-0.22846	-0.32369	-0.54086	-1.00396	-1.60761	-2.21147	-2.83279	-3.54926	-4.48034
1808	-0.07601	-0.14981	-0.22636	-0.32776	-0.54066	-0.99661	-1.60908	-2.20714	-2.83242	-3.54921	-4.48644
1810	-0.07167	-0.14839	-0.22761	-0.32875	-0.544	-1.00093	-1.60578	-2.21132	-2.83074	-3.55197	-4.50475
1812	-0.07147	-0.15235	-0.22534	-0.33329	-0.54462	-1.00005	-1.60608	-2.21184	-2.83499	-3.55717	-4.51696
1814	-0.07457	-0.15083	-0.23047	-0.33025	-0.5415	-1.00352	-1.60436	-2.21159	-2.83487	-3.5559	-4.50475
1816	-0.07505	-0.15223	-0.2266	-0.32727	-0.54117	-0.99969	-1.61077	-2.21053	-2.82706	-3.55842	-4.53527
1818	-0.07367	-0.15113	-0.22494	-0.32885	-0.54373	-1.00095	-1.60741	-2.20861	-2.83413	-3.55865	-4.51086
1820	-0.08243	-0.15013	-0.23211	-0.32899	-0.54218	-0.99986	-1.60899	-2.20928	-2.83035	-3.55648	-4.51391
1822	-0.07961	-0.15194	-0.22908	-0.32784	-0.54581	-1.00162	-1.61085	-2.212	-2.83219	-3.5573	-4.49255
1824	-0.07426	-0.15201	-0.22702	-0.32811	-0.54254	-1.00234	-1.60994	-2.21198	-2.82973	-3.56003	-4.4956
1826	-0.07384	-0.15118	-0.23138	-0.32773	-0.53976	-1.00142	-1.60803	-2.21012	-2.83182	-3.55619	-4.52001
1828	-0.07278	-0.14934	-0.23279	-0.33063	-0.54245	-0.99773	-1.60856	-2.21229	-2.83406	-3.56043	-4.5017
1830	-0.0712	-0.14455	-0.22961	-0.33214	-0.54323	-0.99949	-1.60899	-2.21291	-2.83689	-3.55908	-4.51696
1832	-0.07535	-0.14716	-0.22514	-0.33203	-0.54308	-1.00063	-1.60927	-2.21042	-2.83628	-3.55987	-4.5017
1834	-0.08003	-0.15405	-0.22523	-0.33299	-0.53503	-1.00373	-1.60664	-2.21143	-2.83187	-3.56583	-4.51086
1836	-0.07413	-0.1485	-0.23253	-0.32882	-0.54505	-1.00477	-1.61117	-2.21002	-2.82891	-3.56468	-4.48644
1838	-0.07379	-0.14934	-0.2267	-0.32842	-0.54067	-1.00049	-1.60969	-2.20987	-2.83775	-3.56169	-4.52001
1840	-0.07115	-0.15326	-0.22544	-0.33381	-0.53858	-1.00248	-1.61226	-2.21128	-2.8318	-3.5599	-4.48644
1842	-0.07186	-0.14812	-0.232	-0.32374	-0.54509	-0.99929	-1.61002	-2.20871	-2.83402	-3.56092	-4.50475
1844	-0.06861	-0.14891	-0.23259	-0.33257	-0.54524	-1.00214	-1.60962	-2.21163	-2.83752	-3.56708	-4.52917
1846	-0.07603	-0.15207	-0.22659	-0.32705	-0.54212	-1.00032	-1.61065	-2.20861	-2.83671	-3.55891	-4.53222
1848	-0.07819	-0.14794	-0.23303	-0.3272	-0.54498	-1.00907	-1.61419	-2.2135	-2.83786	-3.56447	-4.50781
1850	-0.07485	-0.15409	-0.22862	-0.33004	-0.54097	-1.00112	-1.61195	-2.20951	-2.83662	-3.5604	-4.51696
1852	-0.07601	-0.14643	-0.22584	-0.33251	-0.54025	-1.00116	-1.61024	-2.20943	-2.83739	-3.55925	-4.51086
1854	-0.07483	-0.15094	-0.22732	-0.32683	-0.54451	-1.00453	-1.60867	-2.21318	-2.84085	-3.56341	-4.51391
1856	-0.07457	-0.15284	-0.23042	-0.3311	-0.54136	-1.00018	-1.61196	-2.21107	-2.83503	-3.56708	-4.52306
1858	-0.07468	-0.1515	-0.23163	-0.3327	-0.54346	-1.00436	-1.61319	-2.21361	-2.83848	-3.56537	-4.52917
1860	-0.07282	-0.14668	-0.23219	-0.33325	-0.54707	-1.00231	-1.61556	-2.21672	-2.84122	-3.56535	-4.53222
1862	-0.07599	-0.1513	-0.22609	-0.33222	-0.53966	-1.00596	-1.61314	-2.2133	-2.84109	-3.56267	-4.53832
1864	-0.07521	-0.14989	-0.2282	-0.3291	-0.54313	-1.00399	-1.61074	-2.21558	-2.83695	-3.56818	-4.51696
1866	-0.0752	-0.14989	-0.22445	-0.33044	-0.5413	-1.00418	-1.61474	-2.21265	-2.83427	-3.56487	-4.51391
1868	-0.07652	-0.15318	-0.22703	-0.32895	-0.54282	-1.00526	-1.61254	-2.21399	-2.83629	-3.5654	-4.51086
1870	-0.07414	-0.1499	-0.23122	-0.33014	-0.54337	-1.00332	-1.61036	-2.21106	-2.84043	-3.56395	-4.51696
1872	-0.07294	-0.14945	-0.2262	-0.32171	-0.54714	-1.0015	-1.61393	-2.21747	-2.8378	-3.56574	-4.48949
1874	-0.07207	-0.15359	-0.22907	-0.33344	-0.54556	-1.00201	-1.61183	-2.20882	-2.83426	-3.56676	-4.51391
1876	-0.0719	-0.14997	-0.22615	-0.32858	-0.54681	-1.00402	-1.61039	-2.2137	-2.83652	-3.56826	-4.51086
1878	-0.07723	-0.15035	-0.22768	-0.32696	-0.54422	-1.00586	-1.61124	-2.21451	-2.84016	-3.56739	-4.54137
1880	-0.07071	-0.14579	-0.22961	-0.32803	-0.53889	-1.00168	-1.61265	-2.21514	-2.83947	-3.56697	-4.4956
1882	-0.07506	-0.15222	-0.22774	-0.32973	-0.54191	-1.00491	-1.61504	-2.21274	-2.83931	-3.57157	-4.5017
1884	-0.07706	-0.15209	-0.22777	-0.32395	-0.54615	-1.00678	-1.61349	-2.21395	-2.83661	-3.56633	-4.56274
1886	-0.07655	-0.15158	-0.22625	-0.32975	-0.54136	-1.00256	-1.61404	-2.21183	-2.83763	-3.57093	-4.49865
1888	-0.07454	-0.14846	-0.22468	-0.32995	-0.54206	-1.00622	-1.61189	-2.20926	-2.83874	-3.56939	-4.51696
1890	-0.07052	-0.15152	-0.22189	-0.33145	-0.5458	-1.00349	-1.61576	-2.21125	-2.83719	-3.56499	-4.50475
1892	-0.0773	-0.1473	-0.22842	-0.328	-0.54598	-1.00584	-1.61423	-2.20999	-2.83758	-3.57103	-4.51086
1894	-0.07456	-0.15158	-0.22937	-0.3266	-0.54362	-1.00759	-1.6166	-2.21486	-2.84053	-3.56866	-4.52612
1896	-0.07676	-0.14621	-0.22703	-0.33026	-0.53998	-1.00586	-1.61306	-2.21453	-2.8406	-3.5673	-4.50781
1898	-0.07737	-0.1493	-0.23196	-0.32575	-0.54095	-1.00543	-1.61859	-2.21486	-2.8419	-3.57353	-4.55358
1900	-0.08052	-0.14984	-0.22739	-0.33117	-0.54509	-1.00241	-1.61496	-2.21588	-2.84364	-3.56967	-4.52306
1902	-0.07609	-0.14862	-0.23075	-0.33213	-0.54458	-1.00483	-1.61325	-2.21265	-2.8374	-3.56596	-4.52612
1904	-0.07306	-0.1469	-0.2295	-0.33276	-0.54032	-1.00513	-1.61464	-2.20935	-2.84129	-3.56996	-4.52001
1906	-0.07264	-0.14938	-0.22917	-0.3281	-0.54753	-1.00352	-1.60942	-2.20837	-2.8428	-3.56928	-4.52306
1908	-0.07333	-0.14764	-0.23079	-0.33231	-0.54462	-1.00617	-1.6162	-2.2155	-2.83886	-3.57307	-4.52612
1910	-0.07526	-0.14663	-0.23093	-0.32857	-0.54123	-1.00779	-1.61246	-2.21401	-2.83893	-3.57057	-4.52306
1912	-0.0747	-0.15026	-0.22522	-0.33072	-0.53863	-1.00434	-1.61139	-2.21619	-2.84122	-3.56892	-4.52612
1914	-0.07541	-0.15268	-0.22626	-0.33286	-0.54036	-1.00685	-1.61323	-2.21995	-2.84269	-3.576	-4.52612
1916	-0.07748	-0.14527	-0.22347	-0.32937	-0.54474	-1.00584	-1.61462	-2.21491	-2.84094	-3.57696	-4.52001
1918	-0.07804	-0.15232	-0.22814	-0.32803	-0.54272	-1.00562	-1.61692	-2.21616	-2.84122	-3.56985	-4.53527
1920	-0.07786	-0.15199	-0.22689	-0.33263	-0.54553	-1.00507	-1.6126	-2.21192	-2.84107	-3.57516	-4.54443
1922	-0.07251	-0.14847	-0.22673	-0.32386	-0.54254	-1.00803	-1.61221	-2.21332	-2.84128	-3.57193	-4.51696
1924	-0.07178	-0.15349	-0.23127	-0.32823	-0.54814	-1.00619	-1.61597	-2.21242	-2.84621	-3.57681	-4.53832
1926	-0.07405	-0.14845	-0.22751	-0.33042	-0.54687	-1.00771	-1.61102	-2.21671	-2.84143	-3.57302	-4.53222
1928	-0.07245	-0.14705	-0.22928	-0.33127	-0.54253	-1.00661	-1.61593	-2.2173	-2.84552	-3.57662	-4.55053
1930	-0.07367	-0.15174	-0.22589	-0.33162	-0.54519	-1.0071	-1.61672	-2.2157	-2.84503	-3.57557	-4.53832
1932	-0.0742	-0.15014	-0.22904	-0.33092	-0.54428	-1.00681	-1.61468	-2.21825	-2.84751	-3.58043	-4.52917
1934	-0.07697	-0.14727	-0.22739	-0.32631	-0.54078	-1.00912	-1.6172	-2.21618	-2.84241	-3.57759	-4.56274
1936	-0.07274	-0.14872	-0.22599	-0.32901	-0.54654	-1.00606	-1.61467	-2.21443	-2.84667	-3.58078	-4.55663
1938	-0.07285	-0.15289	-0.22762	-0.33176	-0.54361	-1.0089	-1.61616	-2.21609	-2.84598	-3.57858	-4.56884
1940	-0.07213	-0.15138	-0.23145	-0.32725	-0.54702	-1.00314	-1.61731	-2.21888	-2.8433	-3.58306	-4.53832
1942	-0.07431	-0.14966	-0.23051	-0.33434	-0.54527	-1.0088	-1.6148	-2.21617	-2.84137	-3.57728	-4.53832
1944	-0.07472	-0.15382	-0.22752	-0.33034	-0.54585	-1.01319	-1.61657	-2.21693	-2.84606	-3.57647	-4.52306
1946	-0.07778	-0.14926	-0.22625	-0.33352	-0.53866	-1.00661	-1.61722	-2.22051	-2.84536	-3.58075	-4.52612
1948	-0.0755	-0.15197	-0.22881	-0.32422	-0.54592	-1.00672	-1.61732	-2.21569	-2.84547	-3.58485	-4.51086
1950	-0.07414	-0.15336	-0.22743	-0.32652	-0.54519	-1.00615	-1.61609	-2.21917	-2.85282	-3.58152	-4.54748
1952	-0.07177	-0.15125	-0.22622	-0.32928	-0.5453	-1.00749	-1.61923	-2.21653	-2.85093	-3.58127	-4.54748
1954	-0.07878	-0.14915	-0.22668	-0.33142	-0.54909	-1.01082	-1.61604	-2.21781	-2.84438	-3.58195	-4.51696
1956	-0.07595	-0.15389	-0.22392	-0.32706	-0.54653	-1.0117	-1.61841	-2.2171	-2.84205	-3.58434	-4.51391
1958	-0.07376	-0.153	-0.22955	-0.33014	-0.54852	-1.0071	-1.61719	-2.21988	-2.85121	-3.57981	-4.53222
1960	-0.07375	-0.14866	-0.233	-0.3323	-0.54747	-1.00718	-1.61528	-2.21704	-2.84075	-3.58304	-4.55358
1962	-0.07238	-0.15013	-0.22719	-0.32933	-0.54313	-1.00796	-1.61504	-2.21479	-2.84828	-3.58142	-4.54137
1964	-0.07575	-0.14937	-0.2304	-0.33089	-0.54529	-1.00903	-1.61782	-2.22044	-2.84688	-3.58137	-4.55969
1966	-0.07673	-0.14762	-0.22821	-0.32645	-0.54272	-1.00773	-1.61679	-2.21635	-2.84691	-3.58245	-4.55663
1968	-0.07605	-0.15128	-0.22274	-0.33111	-0.54545	-1.01088	-1.62243	-2.22166	-2.84597	-3.58505	-4.55358
1970	-0.07376	-0.14804	-0.22808	-0.32783	-0.54372	-1.00476	-1.61798	-2.21502	-2.84935	-3.58257	-4.5841
1972	-0.07436	-0.15249	-0.22494	-0.3295	-0.54193	-1.01286	-1.61698	-2.21781	-2.84672	-3.58186	-4.55663
1974	-0.0739	-0.15477	-0.23254	-0.33094	-0.54464	-1.00794	-1.61958	-2.22014	-2.84639	-3.5832	-4.55358
1976	-0.07588	-0.14706	-0.23209	-0.33573	-0.54285	-1.00929	-1.61692	-2.21989	-2.8473	-3.58748	-4.55969
1978	-0.06793	-0.14811	-0.23206	-0.32889	-0.5418	-1.00623	-1.61937	-2.21613	-2.84995	-3.5879	-4.53527
1980	-0.07986	-0.15016	-0.22568	-0.33181	-0.54254	-1.00738	-1.62022	-2.22263	-2.85228	-3.58901	-4.54748
1982	-0.07699	-0.15042	-0.22774	-0.32843	-0.54088	-1.00792	-1.6136	-2.22403	-2.84988	-3.58907	-4.54748
1984	-0.07485	-0.1485	-0.23293	-0.32753	-0.54282	-1.00785	-1.61728	-2.22038	-2.84573	-3.58964	-4.54137
1986	-0.06947	-0.14784	-0.22135	-0.33001	-0.54316	-1.0095	-1.61328	-2.21764	-2.85121	-3.58718	-4.52612
1988	-0.07319	-0.15231	-0.23175	-0.33146	-0.54079	-1.00987	-1.62061	-2.22109	-2.85024	-3.58545	-4.56884
1990	-0.07749	-0.1548	-0.23002	-0.32468	-0.54274	-1.01212	-1.62509	-2.22086	-2.84937	-3.58709	-4.55053
1992	-0.07808	-0.14862	-0.23079	-0.32996	-0.54798	-1.00866	-1.61582	-2.2173	-2.85082	-3.58484	-4.53832
1994	-0.07003	-0.14779	-0.23296	-0.32289	-0.54703	-1.01168	-1.61656	-2.21904	-2.84894	-3.58584	-4.56579
1996	-0.07482	-0.15444	-0.22253	-0.32823	-0.54303	-1.00742	-1.62044	-2.22133	-2.85047	-3.59043	-4.55053
1998	-0.07581	-0.14578	-0.23437	-0.33321	-0.54408	-1.00994	-1.62141	-2.22523	-2.85393	-3.59062	-4.55663
2000	-0.07668	-0.15189	-0.2234	-0.32496	-0.54163	-1.00906	-1.61963	-2.21811	-2.85164	-3.59138	-4.55358
2002	-0.07567	-0.15039	-0.23044	-0.33118	-0.54411	-1.00745	-1.62414	-2.22398	-2.85405	-3.59022	-4.55358
2004	-0.07443	-0.14777	-0.22698	-0.33175	-0.54159	-1.01271	-1.61865	-2.21799	-2.85309	-3.58603	-4.578
2006	-0.073	-0.14966	-0.2298	-0.33062	-0.54787	-1.00455	-1.61846	-2.21691	-2.85365	-3.58791	-4.55053
2008	-0.07663	-0.1535	-0.22698	-0.33109	-0.54571	-1.00994	-1.62079	-2.2188	-2.85246	-3.58671	-4.56884
2010	-0.07053	-0.14797	-0.23019	-0.32998	-0.54846	-1.01076	-1.61541	-2.2197	-2.85358	-3.59098	-4.55969
2012	-0.07171	-0.15151	-0.22589	-0.32874	-0.5398	-1.01173	-1.61966	-2.22052	-2.85458	-3.5911	-4.57189
2014	-0.0747	-0.15181	-0.22854	-0.32876	-0.54154	-1.00947	-1.62158	-2.22311	-2.85044	-3.58906	-4.56274
2016	-0.07257	-0.14953	-0.22459	-0.32915	-0.55101	-1.00433	-1.62147	-2.22192	-2.84628	-3.59069	-4.56274
2018	-0.07916	-0.14933	-0.22528	-0.32789	-0.54307	-1.01497	-1.62465	-2.22267	-2.85366	-3.59253	-4.56884
2020	-0.07265	-0.15429	-0.23147	-0.33017	-0.54136	-1.00838	-1.62176	-2.2262	-2.85692	-3.59702	-4.578
2022	-0.07448	-0.15109	-0.2275	-0.32902	-0.54613	-1.01012	-1.61933	-2.22384	-2.84856	-3.59548	-4.578
2024	-0.07184	-0.15245	-0.22591	-0.33021	-0.54558	-1.01101	-1.62358	-2.22574	-2.85216	-3.59654	-4.55969
2026	-0.07358	-0.15016	-0.22943	-0.33011	-0.5478	-1.01277	-1.61449	-2.22025	-2.85054	-3.59439	-4.55969
2028	-0.07996	-0.15162	-0.22422	-0.33124	-0.54572	-1.01136	-1.62086	-2.22224	-2.85258	-3.59493	-4.56884
2030	-0.07344	-0.15241	-0.22299	-0.33371	-0.54829	-1.01552	-1.62065	-2.2202	-2.85348	-3.5967	-4.56884
2032	-0.07584	-0.15052	-0.23085	-0.33263	-0.54762	-1.01149	-1.61997	-2.22082	-2.85716	-3.59556	-4.56884
2034	-0.0781	-0.14967	-0.22587	-0.32546	-0.54285	-1.01302	-1.62258	-2.22198	-2.84948	-3.59533	-4.55969
2036	-0.0745	-0.14659	-0.22529	-0.33317	-0.5467	-1.01197	-1.62043	-2.22124	-2.85362	-3.59526	-4.57189
2038	-0.07656	-0.14487	-0.22644	-0.33577	-0.54702	-1.01186	-1.62418	-2.22219	-2.85437	-3.59701	-4.59325
2040	-0.07559	-0.15086	-0.23022	-0.3306	-0.54624	-1.01104	-1.62098	-2.22265	-2.85036	-3.59173	-4.58715
2042	-0.07117	-0.147	-0.22741	-0.32352	-0.54456	-1.0095	-1.62006	-2.22449	-2.85563	-3.59405	-4.55358
2044	-0.07459	-0.14018	-0.23136	-0.33276	-0.54416	-1.01022	-1.62095	-2.22391	-2.85283	-3.59374	-4.59936
2046	-0.07165	-0.15027	-0.2287	-0.33489	-0.54486	-1.0072	-1.62147	-2.22442	-2.85701	-3.5931	-4.57189
2048	-0.07356	-0.15219	-0.22719	-0.32642	-0.54775	-1.00876	-1.6215	-2.22378	-2.8576	-3.59707	-4.59325
2050	-0.07395	-0.15122	-0.22704	-0.32976	-0.54345	-1.01392	-1.62328	-2.22265	-2.85167	-3.60159	-4.56884
2052	-0.07172	-0.15191	-0.22863	-0.32634	-0.54422	-1.00799	-1.62466	-2.22166	-2.85189	-3.60011	-4.52001
2054	-0.07213	-0.15109	-0.22638	-0.33046	-0.54194	-1.01089	-1.62006	-2.2221	-2.85474	-3.59774	-4.58105
2056	-0.0777	-0.14858	-0.22753	-0.32825	-0.54774	-1.01207	-1.62209	-2.22492	-2.85514	-3.59763	-4.56884
2058	-0.07297	-0.15072	-0.22791	-0.33059	-0.54982	-1.01182	-1.6243	-2.22459	-2.85603	-3.59318	-4.55969
2060	-0.07311	-0.14659	-0.22791	-0.32787	-0.548	-1.01007	-1.61678	-2.22155	-2.85273	-3.59921	-4.55358
2062	-0.07406	-0.147	-0.22737	-0.33025	-0.54023	-1.00856	-1.62145	-2.22201	-2.85418	-3.59718	-4.56884
2064	-0.07311	-0.15377	-0.22855	-0.33002	-0.54782	-1.01208	-1.62111	-2.2247	-2.85297	-3.59926	-4.55358
2066	-0.07393	-0.15138	-0.2197	-0.32631	-0.54382	-1.01345	-1.62428	-2.2237	-2.85625	-3.60018	-4.578
2068	-0.07815	-0.15165	-0.22423	-0.32865	-0.54686	-1.01132	-1.62804	-2.22485	-2.85477	-3.59636	-4.56884
2070	-0.07271	-0.14796	-0.2288	-0.3297	-0.54699	-1.00892	-1.62322	-2.22474	-2.85523	-3.59921	-4.55358
2072	-0.07441	-0.14944	-0.22679	-0.32466	-0.54603	-1.01173	-1.62316	-2.22408	-2.85977	-3.59896	-4.55663
2074	-0.07452	-0.1555	-0.22941	-0.33141	-0.54837	-1.01126	-1.62983	-2.22348	-2.8572	-3.60013	-4.54748
2076	-0.07256	-0.14836	-0.22844	-0.32787	-0.54799	-1.01598	-1.61755	-2.22511	-2.85526	-3.59539	-4.56579
2078	-0.07504	-0.14865	-0.23007	-0.32753	-0.54716	-1.01103	-1.62494	-2.22689	-2.86195	-3.60179	-4.57189
2080	-0.07179	-0.15288	-0.22459	-0.32569	-0.54412	-1.01677	-1.62572	-2.2297	-2.85748	-3.59896	-4.56884
2082	-0.07561	-0.14915	-0.22473	-0.33125	-0.5429	-1.01437	-1.62298	-2.22473	-2.8573	-3.60381	-4.55969
2084	-0.07848	-0.1482	-0.22382	-0.32939	-0.54406	-1.01514	-1.61924	-2.22997	-2.85678	-3.60198	-4.59325
2086	-0.07561	-0.15104	-0.23226	-0.32679	-0.54583	-1.01161	-1.62245	-2.22643	-2.85553	-3.60188	-4.57189
2088	-0.07548	-0.14903	-0.22864	-0.33257	-0.54272	-1.01455	-1.62753	-2.22857	-2.85813	-3.60357	-4.56884
2090	-0.07425	-0.15303	-0.22827	-0.3325	-0.54362	-1.01113	-1.62522	-2.22481	-2.85626	-3.60249	-4.57494
2092	-0.07438	-0.14254	-0.22051	-0.31519	-0.53278	-1.00064	-1.60791	-2.20998	-2.84064	-3.58512	-4.58715
2094	2.34257	3.48238	3.80981	3.7227	3.95937	4.34257	4.54257	2.34257	4.64257	4.74257	4.34257
2096	0.21628	0.28835	0.35926	0.43022	0.52735	0.65869	0.77834	0.84882	0.89635	0.93918	0.80836
2098	0.09661	0.10512	0.11409	0.13448	0.1918	0.28718	0.37634	0.4265	0.45837	0.47609	0.50013
2100	0.08166	0.08793	0.09624	0.10891	0.15452	0.25054	0.33866	0.38616	0.41713	0.43852	0.43604
2102	0.08556	0.08747	0.09033	0.10518	0.14623	0.24329	0.32705	0.3775	0.40451	0.4264	0.46656
2104	0.07953	0.08558	0.08792	0.10255	0.1429	0.232	0.32482	0.36983	0.39734	0.42376	0.42994
2106	0.08076	0.08234	0.08843	0.10167	0.14425	0.22946	0.31996	0.37022	0.39361	0.41894	0.43909
2108	0.08522	0.07989	0.08508	0.09714	0.13674	0.22634	0.31133	0.36604	0.39553	0.41288	0.43909
2110	0.08313	0.08917	0.09007	0.0968	0.1377	0.22882	0.31226	0.36269	0.38925	0.4149	0.42994
2112	0.07956	0.08114	0.08912	0.1001	0.13381	0.22537	0.30639	0.35747	0.38689	0.41278	0.42994
2114	0.08381	0.0839	0.08977	0.09802	0.13498	0.219	0.30365	0.35466	0.38514	0.41111	0.44215
2116	0.08111	0.08122	0.08728	0.0968	0.12899	0.21508	0.29972	0.3509	0.38114	0.40313	0.42994
2118	0.07991	0.084	0.08896	0.09315	0.12985	0.21108	0.29319	0.34669	0.37542	0.40452	0.42384
2120	0.08128	0.08289	0.08264	0.09625	0.13336	0.21162	0.28989	0.34252	0.37339	0.39893	0.42384
2122	0.07783	0.08213	0.08426	0.0985	0.12992	0.20533	0.2823	0.34235	0.36757	0.39764	0.43299
2124	0.07817	0.07968	0.08172	0.09334	0.12679	0.20241	0.28228	0.33637	0.37008	0.39594	0.40247
2126	0.08354	0.08417	0.08331	0.0955	0.1284	0.1964	0.28338	0.3298	0.36186	0.39184	0.42078
2128	0.07842	0.07992	0.08906	0.09208	0.12514	0.19892	0.27317	0.32309	0.35501	0.38746	0.42994
2130	0.07968	0.07995	0.08534	0.09151	0.12292	0.19941	0.26773	0.31593	0.34908	0.37768	0.40858
2132	0.08158	0.08613	0.08289	0.09242	0.11787	0.18921	0.26602	0.31363	0.34844	0.37322	0.39332
2134	0.08004	0.08439	0.08654	0.0933	0.12201	0.18788	0.26169	0.3105	0.33954	0.37232	0.42994
2136	0.08007	0.08468	0.08633	0.08853	0.1177	0.18567	0.25075	0.30244	0.33676	0.3679	0.39332
2138	0.08256	0.08334	0.08526	0.09198	0.11636	0.17794	0.24807	0.29853	0.33532	0.36038	0.38416
2140	0.08143	0.08598	0.08933	0.09765	0.11739	0.17502	0.24341	0.29017	0.32479	0.35534	0.33839
2142	0.08535	0.08549	0.08323	0.09451	0.11359	0.17616	0.24389	0.2871	0.31467	0.34614	0.35975
2144	0.07993	0.08308	0.08696	0.09071	0.11189	0.17284	0.23194	0.27977	0.31029	0.34188	0.37196
2146	0.08454	0.08702	0.08139	0.09533	0.11778	0.16865	0.22633	0.27548	0.30843	0.33401	0.32923
2148	0.07654	0.08404	0.08253	0.09468	0.11412	0.16902	0.22526	0.26199	0.30639	0.3274	0.34449
2150	0.08257	0.08279	0.08363	0.09201	0.11496	0.16082	0.21746	0.26753	0.29887	0.32556	0.32923
2152	0.07681	0.08737	0.08646	0.09292	0.11332	0.15898	0.21338	0.26005	0.28375	0.31464	0.33839
2154	0.08045	0.08365	0.08531	0.08784	0.11106	0.15615	0.21368	0.25919	0.28228	0.31167	0.32923
2156	0.08578	0.07752	0.08448	0.08983	0.11114	0.15227	0.20454	0.25285	0.28198	0.30296	0.31397
2158	0.07957	0.08113	0.08262	0.08795	0.10736	0.15158	0.20396	0.24261	0.26782	0.29316	0.31702
2160	0.08157	0.08175	0.08291	0.0888	0.1037	0.14877	0.19587	0.23709	0.26807	0.29279	0.32313
2162	0.08563	0.08384	0.08952	0.09159	0.10544	0.14875	0.19593	0.23224	0.25909	0.28509	0.29566
2164	0.08185	0.07855	0.08519	0.09145	0.10486	0.14216	0.19118	0.22642	0.25193	0.28121	0.29871
2166	0.08257	0.08341	0.08723	0.08372	0.10496	0.14356	0.18613	0.22492	0.25031	0.26968	0.2743
2168	0.08019	0.07911	0.08556	0.0909	0.10687	0.13796	0.18296	0.2177	0.24825	0.26726	0.31092
2170	0.08132	0.08623	0.08618	0.08686	0.1028	0.13992	0.1802	0.21071	0.2379	0.25964	0.2804
2172	0.0804	0.08364	0.08456	0.08986	0.10119	0.13516	0.1772	0.21411	0.23621	0.25644	0.29566
2174	0.0847	0.08076	0.08292	0.0876	0.10364	0.13364	0.17494	0.20573	0.23265	0.25628	0.29261
2176	0.07872	0.08635	0.08463	0.08747	0.10301	0.13789	0.16883	0.20149	0.2276	0.24646	0.27125
2178	0.07901	0.08015	0.08437	0.09124	0.10238	0.13469	0.17252	0.20016	0.22308	0.23642	0.25599
2180	0.08379	0.08478	0.08473	0.08835	0.10052	0.13045	0.1635	0.19564	0.21392	0.23867	0.2682
2182	0.08276	0.0825	0.0845	0.0909	0.10062	0.12436	0.1599	0.19331	0.22164	0.22808	0.24989
2184	0.07502	0.08664	0.08502	0.09141	0.1018	0.12742	0.15781	0.18843	0.2059	0.22548	0.25904
2186	0.07737	0.0805	0.08125	0.08621	0.09223	0.12643	0.15716	0.18407	0.20324	0.22922	0.24683
2188	0.0843	0.08317	0.08148	0.08645	0.10232	0.12526	0.15232	0.18086	0.19975	0.21747	0.24989
2190	0.08284	0.08246	0.08623	0.0911	0.09991	0.11927	0.15232	0.1795	0.19717	0.21383	0.20716
2192	0.082	0.07941	0.08417	0.08478	0.09977	0.12182	0.1475	0.17241	0.19066	0.2125	0.22242
2194	0.07933	0.08759	0.08488	0.08606	0.09564	0.11681	0.14323	0.17001	0.18646	0.20244	0.21021
2196	0.08234	0.08218	0.08799	0.08536	0.10222	0.11857	0.14743	0.16323	0.1821	0.20307	0.19801
2198	0.08494	0.07907	0.08356	0.09065	0.09342	0.11799	0.14037	0.15979	0.17545	0.19956	0.21326
2200	0.0822	0.08187	0.08966	0.08885	0.09807	0.11294	0.14291	0.16328	0.18068	0.19456	0.23157
2202	0.07994	0.07831	0.08611	0.08869	0.0955	0.11343	0.13514	0.15694	0.17876	0.19345	0.1919
2204	0.08127	0.08483	0.08388	0.08762	0.09685	0.1148	0.14054	0.16168	0.17373	0.18972	0.1858
2206	0.07589	0.08175	0.08427	0.09055	0.09614	0.1154	0.13856	0.15407	0.17124	0.18366	0.18885
2208	0.0801	0.07952	0.08382	0.08682	0.0937	0.11615	0.13449	0.15298	0.16963	0.18519	0.17664
2210	0.07984	0.08713	0.08317	0.08603	0.09431	0.11196	0.13367	0.15148	0.16287	0.18266	0.21632
2212	0.07842	0.08487	0.08538	0.089	0.09059	0.1096	0.12909	0.14961	0.15919	0.17525	0.18885
2214	0.08198	0.08367	0.08365	0.0863	0.09126	0.10953	0.12855	0.14673	0.16117	0.17078	0.17664
2216	0.08132	0.08346	0.08394	0.08694	0.09441	0.10831	0.12687	0.14888	0.15688	0.17241	0.18275
2218	0.08152	0.08207	0.08528	0.08455	0.09666	0.10283	0.12435	0.1442	0.15596	0.17073	0.20106
2220	0.08171	0.08417	0.08545	0.08348	0.09978	0.10629	0.12836	0.14333	0.15335	0.16575	0.17969
2222	0.08086	0.08105	0.08651	0.08365	0.09479	0.10257	0.12716	0.1423	0.14949	0.16549	0.17664
2224	0.08001	0.07969	0.08284	0.08665	0.09011	0.10578	0.1188	0.14079	0.14842	0.16218	0.16749
2226	0.07643	0.08309	0.07898	0.08403	0.09431	0.10989	0.12589	0.13672	0.14919	0.16046	0.17664
2228	0.0815	0.08304	0.08358	0.08946	0.087	0.10958	0.12261	0.13562	0.14285	0.15578	0.16749
2230	0.08233	0.08412	0.08547	0.08209	0.09276	0.10711	0.11859	0.13261	0.14339	0.15301	0.15833
2232	0.08027	0.08629	0.08442	0.08738	0.0936	0.10365	0.11866	0.13199	0.14235	0.15494	0.15223
2234	0.08218	0.08433	0.08926	0.08506	0.09091	0.11032	0.1126	0.13399	0.14215	0.15498	0.16138
2236	0.08457	0.08099	0.0841	0.08698	0.0916	0.11001	0.11841	0.12943	0.14353	0.15468	0.17359
2238	0.08626	0.08512	0.08221	0.08466	0.09225	0.10388	0.11987	0.13363	0.13783	0.15241	0.19495
2240	0.08182	0.08467	0.08419	0.08958	0.09119	0.10256	0.11894	0.12963	0.13642	0.14463	0.1858
2242	0.08126	0.08161	0.08208	0.08321	0.09063	0.10386	0.11513	0.12906	0.13615	0.14168	0.14307
2244	0.08107	0.08608	0.08724	0.0885	0.09059	0.09939	0.1154	0.12859	0.13658	0.14487	0.15833
2246	0.08134	0.08191	0.08363	0.08827	0.0966	0.10281	0.11159	0.12519	0.13609	0.14401	0.13392
2248	0.0791	0.08554	0.08376	0.08647	0.08835	0.1015	0.11739	0.11957	0.13189	0.13804	0.12171
2250	0.08202	0.07875	0.0854	0.08627	0.08988	0.10575	0.11457	0.12223	0.1278	0.14159	0.14002
2252	0.07863	0.0873	0.08059	0.08711	0.09213	0.1044	0.1132	0.12318	0.12911	0.14038	0.11866
2254	0.0758	0.07731	0.08271	0.08368	0.09386	0.09977	0.11321	0.12524	0.13017	0.14203	0.12171
2256	0.07789	0.08478	0.08445	0.09131	0.0916	0.10354	0.11432	0.12785	0.13221	0.13843	0.12781
2258	0.08506	0.08041	0.08317	0.0855	0.09212	0.10312	0.11117	0.12197	0.12868	0.13584	0.12476
2260	0.0794	0.08248	0.08398	0.08459	0.08765	0.10525	0.11377	0.11839	0.12808	0.1363	0.15528
2262	0.08285	0.08292	0.07914	0.08106	0.09149	0.10137	0.11343	0.11989	0.128	0.13229	0.14307
2264	0.07988	0.0821	0.08487	0.08265	0.08788	0.09886	0.11006	0.11926	0.1244	0.13297	0.11256
2266	0.08075	0.08196	0.09096	0.08574	0.0935	0.09978	0.11012	0.12264	0.12452	0.13025	0.16749
2268	0.08058	0.0807	0.08403	0.0845	0.09022	0.09964	0.10951	0.1196	0.12695	0.13054	0.13697
2270	0.08168	0.08453	0.08344	0.08235	0.08557	0.09834	0.10803	0.11573	0.13014	0.13191	0.14307
2272	0.0874	0.08204	0.08169	0.08808	0.08785	0.09408	0.10842	0.11431	0.12489	0.13407	0.13087
2274	0.0808	0.08105	0.08516	0.08533	0.08839	0.09879	0.10486	0.11626	0.12244	0.13345	0.13392
2276	0.08205	0.08237	0.08079	0.0855	0.09161	0.09847	0.11107	0.11412	0.12136	0.12604	0.13087
2278	0.08353	0.0875	0.0798	0.08511	0.08792	0.09871	0.11214	0.1158	0.11866	0.12757	0.14613
2280	0.0796	0.08534	0.08593	0.0881	0.09213	0.09878	0.10852	0.11384	0.12024	0.13045	0.13392
2282	0.0829	0.08211	0.07945	0.08525	0.09345	0.09488	0.10875	0.11145	0.12281	0.12563	0.14002
2284	0.07687	0.07994	0.08636	0.09164	0.09119	0.09989	0.1045	0.11436	0.12072	0.12501	0.14307
2286	0.08336	0.08115	0.0835	0.09046	0.09053	0.099	0.10603	0.11468	0.12099	0.13154	0.15223
2288	0.0807	0.07946	0.08563	0.08568	0.09325	0.0945	0.10673	0.11336	0.11287	0.12758	0.14002
2290	0.0818	0.08286	0.09033	0.08979	0.09184	0.09383	0.10487	0.11295	0.12085	0.12627	0.15833
2292	0.08362	0.0826	0.08388	0.08703	0.09009	0.09277	0.10649	0.11208	0.12288	0.1267	0.13087
2294	0.08413	0.08482	0.08436	0.08301	0.08787	0.09706	0.10584	0.11349	0.11952	0.12442	0.13087
2296	0.08747	0.0841	0.08079	0.08933	0.09352	0.09964	0.09904	0.11044	0.11439	0.12319	0.13697
2298	0.08323	0.08214	0.08407	0.08579	0.08964	0.0923	0.10478	0.11222	0.11847	0.12177	0.1034
2300	0.07765	0.07855	0.08853	0.08887	0.09194	0.09059	0.10125	0.1095	0.11471	0.12525	0.1095
2302	0.07955	0.08333	0.0862	0.09024	0.0914	0.09341	0.10266	0.112	0.11611	0.12691	0.13392
2304	0.08669	0.08162	0.08429	0.08834	0.09067	0.09463	0.10314	0.11019	0.11693	0.11817	0.12781
2306	0.08085	0.08258	0.08967	0.08911	0.08902	0.09368	0.10292	0.10796	0.11397	0.1237	0.15223
2308	0.08091	0.07703	0.08442	0.08561	0.09138	0.09283	0.10137	0.1071	0.11755	0.12391	0.16138
2310	0.08342	0.08226	0.08339	0.08698	0.08604	0.09425	0.1045	0.11401	0.12089	0.12264	0.10645
2312	0.08255	0.0836	0.08484	0.08984	0.08976	0.09642	0.10187	0.11318	0.11351	0.12265	0.13392
2314	0.08226	0.08294	0.08574	0.08717	0.09196	0.09366	0.09735	0.10196	0.11126	0.12337	0.1034
2316	0.08298	0.08571	0.08703	0.08744	0.09204	0.09153	0.10067	0.11003	0.11417	0.12218	0.14918
2318	0.07627	0.08648	0.08745	0.09375	0.08819	0.08906	0.09823	0.1128	0.11881	0.1178	0.12781
2320	0.08076	0.08463	0.08284	0.08548	0.09098	0.09674	0.101	0.111	0.11297	0.11693	0.1034
2322	0.08743	0.08353	0.0837	0.08486	0.09058	0.09477	0.10496	0.10743	0.11424	0.11929	0.1095
2324	0.08357	0.0854	0.08166	0.08917	0.08693	0.09409	0.10227	0.1045	0.11543	0.11997	0.11866
2326	0.08214	0.08943	0.08356	0.08736	0.09207	0.09415	0.10281	0.10799	0.11493	0.11984	0.12781
2328	0.0851	0.0836	0.08356	0.08538	0.08175	0.09719	0.10064	0.10196	0.11242	0.12275	0.14918
2330	0.08112	0.0851	0.07921	0.08204	0.08609	0.09311	0.09782	0.11093	0.10959	0.11456	0.12781
2332	0.07953	0.08522	0.08459	0.08844	0.08784	0.09167	0.10095	0.10494	0.11062	0.11681	0.11866
2334	0.07652	0.08349	0.08103	0.09051	0.09182	0.09261	0.10003	0.10663	0.11301	0.11629	0.11866
2336	0.08173	0.08241	0.08384	0.08961	0.08807	0.09781	0.09911	0.10361	0.1108	0.11968	0.10035
2338	0.08008	0.08192	0.08493	0.08467	0.09081	0.09525	0.09976	0.11173	0.11218	0.1184	0.12171
2340	0.07914	0.08456	0.08142	0.08267	0.08671	0.09554	0.10178	0.11288	0.11363	0.11587	0.12781
2342	0.08258	0.07933	0.08527	0.08667	0.08772	0.09544	0.10054	0.10635	0.10876	0.11417	0.11866
2344	0.08179	0.08528	0.08354	0.08161	0.08828	0.09294	0.10254	0.10399	0.10888	0.11525	0.12781
2346	0.08205	0.08326	0.08692	0.09092	0.08736	0.09455	0.10156	0.10494	0.10636	0.11421	0.09425
2348	0.08714	0.08624	0.08619	0.08942	0.08721	0.09181	0.09795	0.10587	0.1116	0.11376	0.12781
2350	0.07838	0.07938	0.08822	0.08296	0.09072	0.09588	0.10178	0.10619	0.11045	0.11949	0.12476
2352	0.08307	0.08785	0.09228	0.08581	0.09083	0.09625	0.09663	0.10765	0.11186	0.11781	0.1095
2354	0.07715	0.0834	0.08292	0.08403	0.0904	0.09813	0.10389	0.10422	0.10893	0.11845	0.08509
2356	0.08023	0.07892	0.0874	0.08793	0.08575	0.09441	0.09991	0.11126	0.11094	0.11406	0.12781
2358	0.08097	0.07875	0.08344	0.08627	0.08563	0.08981	0.09804	0.11019	0.10931	0.11836	0.14307
2360	0.07947	0.08517	0.08364	0.08473	0.09196	0.09165	0.09987	0.10467	0.1096	0.11884	0.14002
2362	0.08182	0.08205	0.08253	0.08347	0.08808	0.09991	0.10197	0.10439	0.10712	0.11386	0.11561
2364	0.07982	0.08352	0.08544	0.08584	0.08923	0.09579	0.09917	0.10651	0.11212	0.11306	0.12171
2366	0.07965	0.08581	0.08524	0.08681	0.09064	0.0919	0.09381	0.1117	0.10619	0.11358	0.1095
2368	0.07785	0.08366	0.08664	0.0908	0.08773	0.09087	0.09769	0.10343	0.10913	0.11346	0.11866
2370	0.08074	0.08546	0.08168	0.08906	0.08813	0.09258	0.09702	0.10447	0.11395	0.11977	0.11866
2372	0.08284	0.08067	0.08416	0.08901	0.08902	0.09306	0.09517	0.10675	0.10629	0.11318	0.11866
2374	0.07956	0.08291	0.08541	0.08657	0.08927	0.09263	0.09986	0.1082	0.1087	0.11478	0.10645
2376	0.08594	0.08303	0.0798	0.08583	0.09321	0.09407	0.09891	0.10811	0.11531	0.11277	0.12781
2378	0.08038	0.07973	0.08364	0.08631	0.08975	0.093	0.10236	0.10251	0.11146	0.11408	0.12781
2380	0.07953	0.08179	0.08435	0.08572	0.09362	0.09344	0.09847	0.09784	0.1088	0.11883	0.0973
2382	0.08277	0.08873	0.08037	0.08886	0.08798	0.08963	0.09993	0.1029	0.10846	0.11696	0.14002
2384	0.07276	0.08331	0.08209	0.08814	0.08802	0.09442	0.09541	0.10265	0.10995	0.11711	0.12171
2386	0.086	0.08384	0.08568	0.08894	0.08971	0.09509	0.10078	0.10444	0.10867	0.11193	0.13087
2388	0.08413	0.08106	0.08342	0.082	0.08746	0.09356	0.0952	0.10114	0.11153	0.11968	0.10645
2390	0.08466	0.08279	0.08302	0.08545	0.08678	0.09244	0.09967	0.10204	0.10896	0.11665	0.12781
2392	0.08383	0.08377	0.08166	0.08665	0.09015	0.09555	0.10008	0.10148	0.11043	0.1135	0.12781
2394	0.08158	0.0845	0.08629	0.08479	0.08414	0.09546	0.1008	0.10131	0.10389	0.11703	0.11866
2396	0.07904	0.08354	0.08383	0.08507	0.08992	0.09118	0.10202	0.09958	0.10529	0.11529	0.0973
2398	0.08286	0.08444	0.08007	0.09068	0.08743	0.09632	0.09874	0.10517	0.10628	0.11163	0.09425
2400	0.08111	0.08348	0.09058	0.08503	0.09069	0.09365	0.09499	0.10736	0.10985	0.11574	0.12171

## Sheet: Inset_hHCN1-EM
SUPPL. FIG. 6b (inset in left panel) - hHCN1-EM-pUNIV: tail current
inset: 22o02008.abf, hHCN1-EM-pUNIV, sec 2.3 - 2.7
	-20	-30	-40	-50	-60	-70	-80	-90	-100	-110	-120
0	0.0849206	0.0829615	0.0870861	0.101216	0.131398	0.154159	0.171082	0.177919	0.180235	0.18691	0.189173
2	0.0823476	0.084078	0.0859791	0.0980026	0.121959	0.148853	0.164101	0.172609	0.176133	0.179042	0.180039
4	0.0824708	0.0841954	0.0866304	0.094314	0.123698	0.147206	0.162214	0.171982	0.17445	0.177155	0.179945
6	0.0833662	0.0791066	0.0828063	0.0969329	0.121774	0.145319	0.160916	0.168404	0.171901	0.174963	0.176994
8	0.0813351	0.0815834	0.0835889	0.0971488	0.119846	0.142322	0.161582	0.166469	0.171702	0.174339	0.174606
10	0.0825415	0.0828365	0.084	0.0946651	0.119287	0.147122	0.162533	0.166011	0.170341	0.174088	0.174931
12	0.0836931	0.0795565	0.0792076	0.0942698	0.118105	0.144833	0.158157	0.164819	0.167785	0.172427	0.17511
14	0.0811401	0.0806052	0.0826294	0.0934251	0.116827	0.141635	0.157485	0.164298	0.170271	0.170237	0.174776
16	0.0833797	0.0786758	0.080593	0.096479	0.11821	0.144692	0.158194	0.164784	0.170377	0.171835	0.17531
18	0.0834964	0.0827441	0.0817892	0.0936304	0.118114	0.141469	0.156272	0.165198	0.168001	0.172187	0.174828
20	0.0794298	0.0792925	0.0829418	0.08881	0.117119	0.142031	0.155272	0.165421	0.171261	0.17333	0.172873
22	0.084091	0.0789339	0.0811417	0.0928897	0.11838	0.141456	0.156573	0.166326	0.167431	0.170958	0.173063
24	0.0814661	0.079735	0.0821913	0.0920397	0.1165	0.13812	0.155017	0.16159	0.16774	0.170113	0.171697
26	0.0826305	0.0800073	0.0822391	0.0905192	0.116739	0.141059	0.15505	0.162461	0.167949	0.170156	0.171769
28	0.0850039	0.0793789	0.0802927	0.0927913	0.114066	0.141683	0.154049	0.161555	0.164274	0.169328	0.17153
30	0.0807022	0.0806893	0.0816153	0.0926151	0.113777	0.13698	0.152858	0.158465	0.16823	0.170235	0.172883
32	0.0834562	0.0784527	0.0830833	0.0902874	0.116217	0.138562	0.151018	0.159699	0.165381	0.168568	0.172737
34	0.0832973	0.0798406	0.0809664	0.0909447	0.11482	0.137468	0.152418	0.159131	0.165398	0.169575	0.173587
36	0.0814278	0.0830339	0.081992	0.0900346	0.114406	0.135699	0.148987	0.160293	0.166108	0.171068	0.170347
38	0.0819894	0.0778481	0.0818903	0.0883336	0.112971	0.136561	0.150339	0.160125	0.164341	0.16844	0.171057
40	0.0823414	0.0797478	0.0779226	0.0913092	0.11074	0.133622	0.150572	0.156967	0.163221	0.165851	0.17071
42	0.0788357	0.0797052	0.0789686	0.0907313	0.108936	0.131872	0.150726	0.157679	0.162277	0.167609	0.167863
44	0.0828123	0.0805481	0.0807423	0.0881985	0.111051	0.136287	0.150726	0.158106	0.161738	0.165942	0.169102
46	0.0823235	0.0791551	0.0794169	0.0893006	0.111411	0.133482	0.146127	0.156053	0.161669	0.164072	0.170478
48	0.0835484	0.0800357	0.082781	0.0897875	0.107149	0.132578	0.147252	0.155457	0.162526	0.166388	0.168759
50	0.0838054	0.0791694	0.0791533	0.0885608	0.10871	0.132139	0.14675	0.156322	0.160809	0.164018	0.16704
52	0.0812913	0.0792604	0.0815718	0.0878663	0.108515	0.13076	0.14322	0.153964	0.160416	0.163669	0.168428
54	0.0827568	0.0780757	0.0816688	0.0885879	0.1083	0.129711	0.144035	0.153394	0.159147	0.165141	0.165871
56	0.0817734	0.079297	0.0791876	0.0864378	0.110458	0.12814	0.142885	0.151589	0.157681	0.160709	0.16441
58	0.0825096	0.079574	0.0793331	0.0878194	0.106211	0.126682	0.14318	0.15261	0.158931	0.162423	0.163773
60	0.0822631	0.0781018	0.0815332	0.0868599	0.107168	0.128874	0.143549	0.150682	0.155503	0.161404	0.163405
62	0.0821097	0.0796607	0.0793178	0.0858748	0.106158	0.127215	0.14097	0.149629	0.153705	0.160563	0.164664
64	0.0825784	0.0803901	0.0795231	0.085305	0.105637	0.127566	0.140826	0.146975	0.156468	0.159643	0.162239
66	0.0820772	0.0782992	0.0785215	0.0876761	0.102449	0.127937	0.14021	0.14948	0.155635	0.159504	0.163244
68	0.0826349	0.0802361	0.0790179	0.0847038	0.106052	0.124731	0.138789	0.149794	0.153236	0.159155	0.162955
70	0.0805904	0.078345	0.0782956	0.0882667	0.104482	0.124427	0.139075	0.147194	0.154592	0.158536	0.159357
72	0.0807681	0.0761567	0.0806908	0.083708	0.106603	0.124289	0.138149	0.146203	0.153075	0.157501	0.160502
74	0.0827087	0.0792293	0.0763111	0.086267	0.105569	0.122107	0.136926	0.146121	0.153472	0.157228	0.159031
76	0.0800326	0.0763853	0.0802295	0.0887303	0.102555	0.122697	0.136473	0.145347	0.151203	0.156668	0.156739
78	0.0836957	0.0791239	0.0774871	0.0832208	0.102688	0.121601	0.137327	0.143938	0.148625	0.153987	0.159259
80	0.0808664	0.0811988	0.0780661	0.0848828	0.102139	0.118902	0.133805	0.139637	0.149889	0.151819	0.157456
82	0.0821354	0.0786098	0.0789232	0.0834623	0.0987688	0.121318	0.133263	0.143849	0.148577	0.154305	0.156536
84	0.0817825	0.0772225	0.0791206	0.0815755	0.0991008	0.118091	0.131177	0.141773	0.147807	0.152378	0.156815
86	0.0800656	0.0787386	0.0779784	0.0845652	0.100182	0.118684	0.129381	0.140101	0.147115	0.151786	0.154373
88	0.0821044	0.0765052	0.0777943	0.0821576	0.100353	0.118885	0.132561	0.141943	0.14582	0.150051	0.15357
90	0.0792034	0.0771569	0.0803076	0.0838977	0.0985459	0.116604	0.1318	0.138398	0.145021	0.148447	0.153934
92	0.0781857	0.0785488	0.0804692	0.0832339	0.097151	0.114887	0.13028	0.136407	0.144432	0.148258	0.149741
94	0.0805749	0.0767846	0.0794793	0.0825138	0.0956146	0.1159	0.131422	0.136301	0.142892	0.146927	0.15189
96	0.0839139	0.0789833	0.0757419	0.0833215	0.0980311	0.116062	0.126488	0.137061	0.141118	0.144392	0.151988
98	0.0804394	0.0772166	0.0789479	0.0839256	0.095709	0.115133	0.127396	0.135915	0.141582	0.146067	0.149467
100	0.0834782	0.0784832	0.0761822	0.0819086	0.0994605	0.114201	0.126507	0.135486	0.14147	0.146182	0.148685
102	0.0803431	0.0793466	0.0781891	0.0820652	0.0970425	0.111325	0.123978	0.133388	0.140195	0.145178	0.147775
104	0.0796706	0.076107	0.0778439	0.0798505	0.0967733	0.111195	0.125584	0.134737	0.139768	0.145129	0.146124
106	0.0790519	0.0751112	0.0764706	0.0827904	0.0961715	0.111077	0.124496	0.131364	0.137243	0.141816	0.147443
108	0.0821022	0.0793351	0.0786326	0.081018	0.0937366	0.109502	0.122736	0.132664	0.137129	0.141397	0.144075
110	0.0817529	0.0790264	0.0763211	0.0828231	0.09382	0.11056	0.122075	0.130964	0.134205	0.142072	0.144745
112	0.0815093	0.0775797	0.0746691	0.0819081	0.0959263	0.106632	0.121507	0.128671	0.134718	0.139931	0.144821
114	0.0810251	0.07943	0.0798706	0.081872	0.0928363	0.107883	0.121766	0.128736	0.134412	0.139981	0.142295
116	0.0828872	0.0745401	0.0780833	0.0788808	0.0944588	0.109841	0.120744	0.127498	0.134541	0.14049	0.142303
118	0.0824292	0.0774679	0.0778188	0.0821609	0.0917034	0.106814	0.11775	0.127034	0.134199	0.136632	0.141506
120	0.078576	0.077369	0.0770338	0.0795178	0.0933376	0.109751	0.118684	0.127384	0.131899	0.137456	0.139187
122	0.0819775	0.0742101	0.0747634	0.0808076	0.0951135	0.106139	0.117938	0.125485	0.129721	0.136395	0.138293
124	0.0815005	0.0783136	0.0791229	0.080976	0.0926492	0.103886	0.11767	0.124583	0.130452	0.134485	0.1385
126	0.0790325	0.076878	0.0777321	0.0809209	0.0913803	0.105252	0.117452	0.122503	0.130651	0.134326	0.134855
128	0.0792187	0.0790929	0.0745727	0.078885	0.0910804	0.105494	0.117396	0.123297	0.126515	0.132658	0.134876
130	0.081095	0.0805059	0.0744861	0.0799367	0.0890349	0.10402	0.116934	0.119512	0.129379	0.132373	0.138228
132	0.0787261	0.0771112	0.0769363	0.077533	0.0908331	0.107266	0.114776	0.120665	0.127655	0.132705	0.134309
134	0.0821826	0.0750414	0.0763018	0.0795787	0.0923536	0.102269	0.113133	0.120494	0.126517	0.131331	0.13654
136	0.0796641	0.0781043	0.076425	0.0794711	0.0883878	0.101367	0.111793	0.121131	0.126913	0.129664	0.133815
138	0.0787833	0.0790442	0.0754146	0.0754326	0.0915559	0.101929	0.112849	0.11964	0.125626	0.13022	0.131595
140	0.0813223	0.0799638	0.0741997	0.080023	0.0914388	0.10075	0.113101	0.118625	0.125698	0.1272	0.130959
142	0.0804916	0.0799498	0.0767029	0.0769367	0.0871714	0.101667	0.112768	0.1189	0.123916	0.127091	0.128943
144	0.0837386	0.0768327	0.077621	0.0811098	0.0881215	0.101045	0.110763	0.117926	0.121342	0.126976	0.131166
146	0.0846108	0.0772235	0.0724561	0.0810231	0.087745	0.100567	0.108689	0.116073	0.122493	0.12523	0.128988
148	0.079129	0.0755574	0.0761888	0.0766322	0.0864485	0.10234	0.111932	0.116933	0.122619	0.125521	0.128945
150	0.0801374	0.0785702	0.0767863	0.078654	0.0887795	0.100945	0.109777	0.11578	0.121375	0.125219	0.127266
152	0.0785461	0.0767984	0.0762575	0.0778511	0.0893059	0.095495	0.105931	0.115249	0.120883	0.1232	0.12573
154	0.0789705	0.0776311	0.0781154	0.0772787	0.0878264	0.0975343	0.107606	0.114565	0.118643	0.124036	0.125994
156	0.0833072	0.0784544	0.075459	0.0765091	0.0885254	0.099411	0.106917	0.113504	0.119164	0.122783	0.125777
158	0.0792809	0.0770608	0.076254	0.0764545	0.0851244	0.0972056	0.107267	0.112214	0.117084	0.122629	0.123925
160	0.0822167	0.0738903	0.0753745	0.0801491	0.0865651	0.0984525	0.107301	0.112834	0.117376	0.121066	0.123381
162	0.0820621	0.0766117	0.0743665	0.078596	0.0856267	0.097019	0.105946	0.111156	0.114393	0.118073	0.12485
164	0.0816428	0.0780658	0.0764437	0.0774582	0.0848642	0.0950179	0.105205	0.110365	0.114285	0.120451	0.121956
166	0.0811945	0.0777329	0.0763897	0.0768778	0.0852705	0.0966139	0.10377	0.111272	0.116332	0.119968	0.121494
168	0.0831399	0.0760758	0.0762994	0.076299	0.0828208	0.0962045	0.103264	0.109476	0.113735	0.118513	0.121241
170	0.0793363	0.0771331	0.0759436	0.0760245	0.0842218	0.0963154	0.104885	0.109238	0.11602	0.117493	0.118585
172	0.0808326	0.0755465	0.0747578	0.0770137	0.0862716	0.0932762	0.102858	0.110148	0.111805	0.11647	0.118783
174	0.0799593	0.0790562	0.0775111	0.0787469	0.0854003	0.0924076	0.102535	0.107869	0.114143	0.116778	0.118323
176	0.0776884	0.0813659	0.0751066	0.0776827	0.0838439	0.0932629	0.103276	0.106088	0.113069	0.114352	0.115661
178	0.0805057	0.0753722	0.0762082	0.0763878	0.0838929	0.0945656	0.101768	0.105012	0.10849	0.114782	0.118497
180	0.0817503	0.0808565	0.0748061	0.0764946	0.0848149	0.0935725	0.100311	0.104382	0.110344	0.111673	0.115396
182	0.0799203	0.0768828	0.0769167	0.076881	0.0835013	0.0922915	0.0985482	0.106632	0.110758	0.11292	0.116009
184	0.0805086	0.0794108	0.0766371	0.0781811	0.0860503	0.0927641	0.100156	0.104738	0.110839	0.114189	0.117394
186	0.0798759	0.0780854	0.0772681	0.0754575	0.0835741	0.0897695	0.0977791	0.104233	0.110533	0.111064	0.114043
188	0.0811529	0.0762262	0.0760273	0.073035	0.081857	0.0917433	0.10013	0.103926	0.10682	0.112385	0.115834
190	0.0817534	0.0770825	0.0749966	0.07613	0.0820613	0.0913201	0.0993675	0.103463	0.10593	0.109986	0.112835
192	0.0759198	0.0771063	0.0738234	0.0764034	0.0821823	0.0910044	0.0971529	0.103061	0.106441	0.11072	0.10875
194	0.0836682	0.0773995	0.07388	0.0762423	0.0835005	0.0913222	0.100214	0.102419	0.104416	0.108596	0.112532
196	0.0830277	0.0782854	0.075063	0.0766147	0.0838598	0.0910706	0.0971638	0.0998589	0.10574	0.106529	0.11042
198	0.0823936	0.076448	0.0749985	0.0743856	0.0795823	0.0903231	0.0980148	0.10111	0.107304	0.108295	0.110508
200	0.0826829	0.0771691	0.0797556	0.0762889	0.0832907	0.088496	0.0968557	0.099476	0.104217	0.108154	0.109872
202	0.0817747	0.0752425	0.074906	0.078893	0.0790722	0.0871472	0.094454	0.102611	0.105559	0.107695	0.110316
204	0.0811934	0.0778101	0.0759544	0.0747901	0.0819351	0.0892624	0.0940835	0.100803	0.104358	0.107613	0.106161
206	0.0830391	0.0754939	0.0734341	0.0763173	0.0839645	0.0882921	0.095619	0.0970333	0.104248	0.105238	0.109046
208	0.0824206	0.079984	0.0752844	0.0753824	0.0806488	0.0861326	0.0958287	0.0994679	0.101667	0.104538	0.107833
210	0.0817052	0.0779864	0.0768716	0.0780023	0.0802237	0.0899301	0.0943793	0.097561	0.101194	0.104867	0.106441
212	0.081344	0.0774507	0.0755054	0.0745605	0.0809133	0.0867032	0.0937574	0.0968369	0.101186	0.101658	0.106444
214	0.0842749	0.0797105	0.0745807	0.07569	0.0780619	0.0876154	0.0908558	0.0961222	0.103574	0.102984	0.106784
216	0.0818547	0.0772434	0.0756019	0.0755205	0.0807301	0.0887223	0.0944811	0.0990093	0.100917	0.104258	0.104702
218	0.0828549	0.0758943	0.074998	0.0746482	0.0810258	0.0852308	0.0917453	0.0974612	0.100628	0.102011	0.105332
220	0.0791479	0.0762098	0.0744692	0.0757345	0.0804301	0.0844554	0.09274	0.0961752	0.102237	0.105115	0.103615
222	0.0802324	0.0762821	0.072124	0.07762	0.0834437	0.084438	0.091887	0.0970965	0.0971826	0.101577	0.102184
224	0.0796412	0.0783843	0.0759213	0.0740961	0.0791004	0.0838933	0.0918695	0.0941402	0.098773	0.101274	0.104622
226	0.079091	0.0798284	0.0735698	0.0734802	0.0753301	0.0842988	0.0918522	0.0949749	0.0992014	0.0995904	0.100071
228	0.0815987	0.074559	0.0751299	0.0742116	0.0780903	0.0842089	0.0905031	0.095106	0.0966942	0.0978592	0.10294
230	0.0833424	0.0802103	0.0781171	0.0783352	0.0782571	0.0858152	0.0907634	0.0913121	0.0978185	0.0993361	0.1013
232	0.0805678	0.076036	0.0736385	0.0738071	0.0790084	0.0852129	0.0908104	0.0957235	0.0965876	0.101016	0.100603
234	0.0837112	0.0784464	0.0756022	0.0738475	0.0786913	0.0836099	0.089446	0.0939726	0.0977536	0.0987816	0.104357
236	0.0829953	0.0757922	0.0777077	0.0725667	0.0760085	0.0831888	0.0871677	0.0926906	0.0964843	0.0983548	0.0989923
238	0.0805628	0.0756933	0.0755388	0.0708587	0.0787574	0.0858705	0.0878855	0.0932073	0.0954841	0.0976362	0.101468
240	0.0812979	0.0787143	0.0733175	0.0732156	0.0775149	0.0816582	0.0879244	0.0917275	0.0937998	0.0974632	0.0991695
242	0.0792643	0.0746559	0.0726243	0.0758295	0.0777072	0.0840306	0.0880475	0.0916796	0.0944682	0.0975706	0.0962538
244	0.0793945	0.0801834	0.073998	0.0751636	0.0778802	0.0845889	0.0888036	0.0908195	0.0925916	0.0952403	0.0978721
246	0.0827695	0.0779273	0.0734719	0.0748346	0.0752352	0.0797824	0.0874748	0.0884299	0.0947279	0.0955414	0.0988456
248	0.0810931	0.0811705	0.0753709	0.0709012	0.0769907	0.0813441	0.0878308	0.0919357	0.0937742	0.0945478	0.097047
250	0.0814758	0.0749874	0.0731983	0.0718188	0.0785703	0.0826984	0.0869267	0.0903986	0.0914661	0.0965548	0.0980512
252	0.0787297	0.0750257	0.07599	0.0762578	0.0760675	0.0835479	0.0857033	0.0916604	0.0929824	0.0952624	0.0972574
254	0.0814328	0.0748302	0.0756275	0.0740229	0.0768201	0.0803427	0.0875925	0.0910306	0.0914249	0.0962456	0.095272
256	0.0812255	0.0769846	0.0756896	0.0741793	0.0793806	0.082731	0.0871428	0.0886103	0.0926224	0.0931915	0.0959697
258	0.079265	0.0785046	0.0751374	0.0745048	0.0767945	0.0789886	0.0855901	0.0905461	0.0913496	0.0934181	0.0952122
260	0.0802695	0.0794349	0.0762191	0.0767405	0.0751967	0.0814393	0.0879515	0.0900367	0.0896703	0.0940247	0.0932054
262	0.082344	0.0787248	0.071683	0.0726976	0.0777667	0.0823261	0.086275	0.0889606	0.0893833	0.0919282	0.0947846
264	0.080885	0.077155	0.0740832	0.0745674	0.0742388	0.0826689	0.0846158	0.0879025	0.0912336	0.0907974	0.0942951
266	0.0842056	0.0752746	0.0756512	0.0733714	0.0775022	0.0833868	0.0868912	0.0885807	0.0913545	0.0935405	0.0955102
268	0.0822095	0.0771685	0.074956	0.0723979	0.0791305	0.0816525	0.0830806	0.0886009	0.0906788	0.0917117	0.093936
270	0.077615	0.0735999	0.0766572	0.0722723	0.0766621	0.0814387	0.0843303	0.0889152	0.0911608	0.0951645	0.0930086
272	0.0836855	0.0743628	0.0763488	0.0752351	0.0780133	0.0808694	0.0854255	0.0890714	0.0890548	0.0902245	0.091422
274	0.0825947	0.0786636	0.0741783	0.0727753	0.0760717	0.0793599	0.0850175	0.0868828	0.0895589	0.0920594	0.0908363
276	0.0814155	0.0783698	0.0742938	0.0735912	0.080594	0.0805113	0.0850802	0.0885078	0.0890983	0.0905256	0.0878579
278	0.0785339	0.0788515	0.0740604	0.0737608	0.0750647	0.0816771	0.0851046	0.0857471	0.0859674	0.0912048	0.0920651
280	0.0806909	0.0794989	0.0747938	0.0752594	0.0736469	0.080176	0.0826411	0.0838618	0.0877345	0.0883317	0.0895175
282	0.079741	0.0755044	0.0770271	0.0739179	0.0766443	0.0815995	0.0837756	0.0857468	0.0888085	0.0892879	0.0900722
284	0.0839955	0.080071	0.0732933	0.0717504	0.0777888	0.0785623	0.0835128	0.0879003	0.0877099	0.0902828	0.0906534
286	0.0824129	0.0772824	0.0764186	0.0743167	0.0765089	0.079917	0.0810408	0.0862193	0.0885483	0.0891425	0.0887863
288	0.0820391	0.0764195	0.0742651	0.0711142	0.0760584	0.0784397	0.0829214	0.0862953	0.0875802	0.0903959	0.0904026
290	0.0824877	0.076681	0.0742211	0.0748591	0.0764774	0.0797052	0.0824756	0.086549	0.0874039	0.0869503	0.0891895
292	0.0809061	0.0769596	0.0750239	0.0752548	0.075537	0.0798608	0.0821694	0.0858899	0.0844793	0.0902188	0.0873606
294	0.0806118	0.0779955	0.0758678	0.0730837	0.0736544	0.0796423	0.0832159	0.0856307	0.0857434	0.0882317	0.0887708
296	0.0800104	0.077457	0.0744047	0.0743752	0.0739873	0.0788488	0.0823447	0.082947	0.0853904	0.0859663	0.088594
298	0.0826262	0.0769799	0.0745118	0.0714735	0.072812	0.0784683	0.0833046	0.0835796	0.0856872	0.0887406	0.0882369
300	0.0809334	0.0751441	0.0726846	0.0735978	0.0760103	0.0797346	0.0836884	0.0823141	0.0853329	0.0875401	0.0881748
302	0.0807878	0.0767928	0.0749762	0.0743096	0.0768456	0.0769692	0.079971	0.0837676	0.0849457	0.0892473	0.0871593
304	0.0812191	0.0772105	0.0774482	0.0699906	0.076946	0.0804299	0.0813186	0.0838778	0.0846423	0.0887279	0.0867592
306	0.0838455	0.0798228	0.0730023	0.0721631	0.0774977	0.0766284	0.0828979	0.0831319	0.0848723	0.0869937	0.087056
308	0.080069	0.0773406	0.076238	0.0720779	0.0752349	0.075015	0.0787499	0.0834724	0.0845762	0.0864694	0.0845789
310	0.0772607	0.0775149	0.0748418	0.0753319	0.0739504	0.0807776	0.0802872	0.0826307	0.0847124	0.0874104	0.0866746
312	0.0812804	0.0781659	0.0729473	0.0739608	0.0751813	0.0786978	0.0801726	0.0819923	0.0828977	0.0831084	0.0857117
314	0.0822393	0.0781259	0.0764338	0.0731916	0.0726157	0.0782426	0.0786274	0.0804449	0.0856889	0.0855933	0.085557
316	0.0810431	0.0763854	0.0783179	0.0721089	0.0755883	0.0797016	0.0794748	0.0828424	0.0840201	0.0833381	0.0854151
318	0.0833548	0.078779	0.0746367	0.0734087	0.073414	0.076543	0.0786618	0.0822743	0.0857683	0.0844831	0.0885725
320	0.0804562	0.0756639	0.075197	0.071687	0.0749423	0.0765054	0.0794683	0.0828801	0.0854515	0.0849882	0.0851045
322	0.081539	0.0767201	0.0748088	0.0729688	0.075927	0.0753385	0.0785113	0.0823938	0.0819866	0.0837753	0.0842032
324	0.0804082	0.077097	0.0745599	0.0724764	0.0717589	0.0765829	0.0795745	0.0811227	0.08317	0.084905	0.0842777
326	0.080464	0.0762407	0.074321	0.0733997	0.0752605	0.0785001	0.0813015	0.0790698	0.081509	0.0834115	0.0818546
328	0.0822617	0.0766469	0.0727567	0.0710901	0.072979	0.0779535	0.0810058	0.0799755	0.0804126	0.0814356	0.0831276
330	0.0827238	0.0792593	0.0721595	0.0718754	0.0721099	0.0766181	0.0767958	0.0794066	0.0829102	0.0825126	0.0843917
332	0.0819321	0.0751226	0.0774422	0.0733546	0.074542	0.0779995	0.0805268	0.0809322	0.0816032	0.0834411	0.08407
334	0.0792331	0.0749322	0.0757203	0.0724228	0.0732417	0.0758332	0.0773765	0.0785611	0.0814479	0.0835453	0.0839803
336	0.0818323	0.0777292	0.0752412	0.0732907	0.0739361	0.0761954	0.0776789	0.080539	0.0824721	0.0837949	0.0842084
338	0.0793167	0.0743108	0.07414	0.0707266	0.0741451	0.0777181	0.0795901	0.0822649	0.0806538	0.0832102	0.0840677
340	0.0833481	0.0797179	0.0726299	0.0742581	0.0741271	0.0753549	0.0786105	0.0804532	0.0798387	0.0817387	0.0837585
342	0.0783381	0.0785439	0.0762387	0.0724313	0.0725883	0.0751618	0.078239	0.08224	0.0829418	0.0806027	0.0826327
344	0.0825446	0.0791193	0.0748972	0.0718372	0.0738835	0.0773804	0.0812875	0.0794692	0.0802131	0.0817924	0.082269
346	0.0809294	0.077954	0.0724607	0.0744602	0.0745705	0.0768469	0.0792993	0.077963	0.0805415	0.0797614	0.0833046
348	0.0816433	0.0798009	0.0744081	0.0748262	0.0746304	0.0774065	0.0788451	0.0788765	0.0808929	0.0831431	0.0818559
350	0.0818474	0.0781043	0.075429	0.0756669	0.0765349	0.0748271	0.0778672	0.0787977	0.0803715	0.0824081	0.0815358
352	0.0816696	0.0790005	0.0764645	0.0716274	0.0749927	0.0732769	0.075509	0.0789371	0.0813254	0.0801743	0.0801268
354	0.0813392	0.0760365	0.0749038	0.0701669	0.0741454	0.0766719	0.0793287	0.0806519	0.0794378	0.0825162	0.0805457
356	0.0792851	0.0752492	0.0740326	0.0711677	0.0725624	0.0766952	0.0760781	0.079727	0.078205	0.0791855	0.080382
358	0.0789331	0.0798044	0.0732291	0.0721349	0.0726626	0.0704485	0.0769222	0.0766406	0.0783685	0.079832	0.0793669
360	0.081171	0.0769035	0.0755567	0.0731086	0.07132	0.0757561	0.0787128	0.078215	0.0778543	0.0798917	0.0807681
362	0.0816457	0.0769268	0.073563	0.0740074	0.0745915	0.0747236	0.077304	0.0764007	0.0779595	0.0776968	0.0840559
364	0.0826404	0.0791724	0.0744917	0.0735633	0.0732038	0.0750932	0.0796263	0.0784098	0.0801994	0.0796561	0.08024
366	0.0801924	0.0788821	0.0765163	0.0730441	0.0720072	0.0759653	0.0776963	0.0785711	0.0800983	0.0812851	0.0792308
368	0.0836732	0.0781513	0.0750188	0.073586	0.0719641	0.0741491	0.0768423	0.0789418	0.0792272	0.0793502	0.0821018
370	0.0809319	0.0767767	0.0747435	0.0712337	0.0714422	0.0744742	0.0760045	0.0780783	0.0799765	0.0801379	0.0791524
372	0.0806528	0.074159	0.0736495	0.0728702	0.0716944	0.0733707	0.0770621	0.0770243	0.0776511	0.0774714	0.0803552
374	0.0813492	0.0770044	0.0774362	0.0731545	0.0732814	0.0722571	0.0756263	0.0751693	0.0803493	0.0781492	0.0795984
376	0.0790769	0.0745875	0.0732086	0.0737336	0.0753403	0.0759254	0.0770345	0.0770696	0.0782893	0.0790942	0.0771345
378	0.082801	0.0776077	0.0712621	0.0733221	0.0727777	0.077238	0.0773748	0.0773166	0.0737582	0.0782387	0.0799232
380	0.0778338	0.0782431	0.0753618	0.07158	0.0731241	0.074839	0.0751924	0.0769124	0.0787761	0.0792123	0.0792642
382	0.0818046	0.0749292	0.0735204	0.0736605	0.0744315	0.0756347	0.0777392	0.0763151	0.0782509	0.0779701	0.0768028
384	0.0815564	0.075944	0.0740783	0.0711831	0.0712848	0.0738938	0.0772731	0.0774131	0.0784732	0.078732	0.0807106
386	0.0802103	0.0773882	0.0740758	0.0711097	0.0740716	0.0742848	0.0742976	0.0761559	0.0790609	0.0787671	0.078085
388	0.0816966	0.0749535	0.0754046	0.0714904	0.0745099	0.0747414	0.076142	0.077883	0.0771972	0.0786844	0.0790488
390	0.0802598	0.0758237	0.0719684	0.0731861	0.0728764	0.073611	0.0769174	0.0760892	0.0773806	0.0761715	0.078603
392	0.0782959	0.0777874	0.0727269	0.0698166	0.0735107	0.0739759	0.0761953	0.07714	0.0775931	0.0768507	0.0760454
394	0.0806616	0.0793075	0.0757879	0.0736784	0.0733413	0.0754849	0.0777742	0.0764309	0.077301	0.0782052	0.0784894
396	0.0805138	0.0778999	0.0734619	0.0750742	0.0730325	0.0754858	0.0743411	0.0744766	0.0751498	0.0761858	0.0786028
398	0.081476	0.0763301	0.0758742	0.0718321	0.0726824	0.0748511	0.0758223	0.077393	0.0784317	0.0772405	0.0798231
400	0.0832829	0.0766701	0.0757161	0.0712766	0.0725029	0.0743884	0.0755624	0.0758905	0.0776014	0.077874	0.0791754

## Sheet: Inset_C309A
SUPPL. FIG. 6b (inset in right panel) - hHCN1-F186C-S264C-C309A-pUNIV: tail current
inset: 22906000.abf, hHCN1-F186C-S264C-C309A; sec 2.3-2.7
	-20	-30	-40	-50	-60	-70	-80	-90	-100	-110
0	0.0033231	0.00462076	0.00611968	0.0196252	0.0596208	0.154537	0.235019	0.281652	0.306462	0.323989
2	-0.00269947	0.00272788	0.00370768	0.0170007	0.056287	0.143248	0.232784	0.273983	0.299296	0.321349
4	-0.0014754	-0.000510328	0.00422065	0.0161227	0.0576404	0.140705	0.227924	0.274371	0.295558	0.316528
6	0.00298588	-0.0029599	0.000867538	0.011587	0.050125	0.137588	0.219299	0.270199	0.297477	0.310471
8	0.000901489	0.00631654	0.00585672	0.0112475	0.0510882	0.140064	0.220228	0.266847	0.291202	0.312492
10	-0.00267607	-0.00171074	0.0049131	0.0145462	0.0471962	0.136611	0.214356	0.261625	0.288844	0.310367
12	0.00157863	0.00104514	0.00555988	0.0124681	0.0483626	0.130244	0.211619	0.258816	0.287088	0.308698
14	-0.00112178	-0.00162826	0.00307283	0.0112478	0.0423736	0.126324	0.20768	0.255056	0.283096	0.300715
16	-0.00232224	0.00114914	0.0047522	0.00760258	0.0432325	0.122324	0.201151	0.25084	0.277373	0.30211
18	-0.000957325	3.73088e-05	-0.00157088	0.0106973	0.0467497	0.122862	0.197858	0.246676	0.275342	0.296513
20	-0.00440327	-0.000722233	4.88795e-05	0.0129439	0.0433056	0.116571	0.190263	0.246499	0.269521	0.295222
22	-0.00406128	-0.00316871	-0.00249178	0.00779175	0.0401725	0.113656	0.190241	0.240521	0.27203	0.293531
24	0.00131109	0.00131788	-0.000895042	0.00994965	0.0417861	0.10765	0.191342	0.233957	0.26381	0.289431
26	-0.00381306	-0.00293456	0.00485041	0.00652798	0.0385253	0.110165	0.181133	0.22724	0.256966	0.285047
28	-0.0025549	-0.00290075	0.00112545	0.00595751	0.0363019	0.110651	0.175697	0.220083	0.251028	0.275266
30	-0.000654813	0.00328175	-0.00132131	0.00686574	0.0312593	0.100458	0.173982	0.217783	0.250388	0.270807
32	-0.00219763	0.00153587	0.00232571	0.00774757	0.0353961	0.0991289	0.169652	0.214655	0.241493	0.269907
34	-0.00216804	0.0018252	0.00212225	0.00297583	0.0310827	0.0969113	0.158712	0.206596	0.238708	0.265492
36	0.000330836	0.000494469	0.00104922	0.00642768	0.0297499	0.0891808	0.156038	0.202687	0.237272	0.257969
38	-0.000804961	0.0031321	0.00512018	0.0120965	0.0307775	0.0862702	0.151376	0.194323	0.226739	0.252931
40	0.00311386	0.00263797	-0.000975512	0.00896125	0.0269811	0.0874008	0.151858	0.191249	0.216618	0.243732
42	-0.00230178	0.000226211	0.00275088	0.00515684	0.0252737	0.084086	0.139908	0.18392	0.212239	0.239472
44	0.00230223	0.00417123	-0.00282148	0.00977716	0.031164	0.0798915	0.134297	0.179632	0.210377	0.231601
46	-0.00569373	0.0011945	-0.0016805	0.00912384	0.0275038	0.0802641	0.133224	0.166145	0.208346	0.224985
48	0.000331877	-6.40899e-05	-0.000578906	0.00645658	0.0283513	0.0720627	0.125426	0.171681	0.200823	0.223149
50	-0.00542153	0.00451863	0.00224653	0.00736463	0.0267068	0.0702296	0.12134	0.164204	0.185701	0.212227
52	-0.00178358	0.000803713	0.00110335	0.00228624	0.0244439	0.0673914	0.121647	0.163346	0.184236	0.209257
54	0.00354165	-0.00532753	0.000266764	0.00427769	0.0245234	0.0635147	0.112503	0.157006	0.183931	0.200544
56	-0.0026669	-0.00172038	-0.0015864	0.00240376	0.0207449	0.0628259	0.111925	0.146768	0.169776	0.190744
58	-0.000665953	-0.00109574	-0.00129525	0.0032443	0.0170903	0.060017	0.103833	0.141245	0.170023	0.190382
60	0.00339563	0.000993967	0.00531444	0.0060363	0.0188277	0.0600002	0.103895	0.136393	0.161041	0.182681
62	-0.000385888	-0.00429974	0.000983607	0.0058963	0.0182482	0.0534033	0.099148	0.13057	0.153884	0.1788
64	0.000339946	0.00055965	0.00302003	-0.00182966	0.0183501	0.0548038	0.0940933	0.129074	0.152261	0.167266
66	-0.00204043	-0.00374352	0.00134958	0.00534848	0.020256	0.0492041	0.090929	0.121857	0.1502	0.164846
68	-0.000912571	0.00337846	0.00196548	0.00130499	0.0161876	0.0511625	0.0881675	0.114865	0.139848	0.157232
70	-0.00183091	0.000794187	0.000347611	0.00431146	0.0145721	0.0464028	0.0851647	0.118264	0.138159	0.154024
72	0.00246715	-0.00209218	-0.00128637	0.00204769	0.0170297	0.0448868	0.0829007	0.109882	0.1346	0.153864
74	-0.00351224	0.00349602	0.000416309	0.00191995	0.0163971	0.0491354	0.0767938	0.105643	0.129555	0.144043
76	-0.0032212	-0.00270292	0.000165123	0.00569122	0.0157648	0.0459331	0.0804874	0.104318	0.125029	0.134006
78	0.00156	0.00193122	0.000519536	0.00280202	0.0139076	0.0416937	0.0714676	0.0997926	0.115868	0.136255
80	0.000529164	-0.000347069	0.000287645	0.0053517	0.0140048	0.0356016	0.0678685	0.0974616	0.123596	0.125671
82	-0.00721143	0.00378796	0.000810143	0.00586328	0.0151861	0.0386621	0.0657754	0.0925875	0.107851	0.123065
84	-0.00485921	-0.0023483	-0.00296101	0.000655189	0.00561984	0.0376749	0.0651277	0.0882231	0.105193	0.126811
86	0.00206613	0.000316031	-0.00273441	0.000894092	0.0157087	0.0365106	0.0602847	0.0850113	0.1017	0.115052
88	0.000611482	-0.000387581	0.00201992	0.00554508	0.0132968	0.0305128	0.0602831	0.0836529	0.0991236	0.111415
90	-0.000232724	-0.00343962	-4.45433e-05	-0.000771571	0.0131596	0.0330644	0.0554619	0.0765604	0.0926074	0.110091
92	-0.00290821	0.00473576	0.00066869	0.000504244	0.00902435	0.0280565	0.0511944	0.0741616	0.0884151	0.100032
94	0.000105923	-0.000668906	0.00378082	-0.000189915	0.0156059	0.0298175	0.0553978	0.0673865	0.0840534	0.100658
96	0.00270159	-0.0037783	-0.000652105	0.00510221	0.00680323	0.0292318	0.0483371	0.063941	0.0773965	0.0971448
98	-3.68562e-05	-0.000978133	0.00545258	0.00330335	0.0114532	0.024188	0.0508759	0.0674309	0.0826276	0.0921438
100	-0.00228881	-0.00454453	0.00190526	0.00314054	0.00888425	0.0246756	0.0431031	0.0610988	0.080708	0.0910366
102	-0.000959497	0.00197982	-0.000328586	0.00206923	0.0102357	0.026049	0.0485033	0.0658342	0.0756779	0.0873092
104	-0.00634842	-0.00110361	5.83716e-05	0.00500361	0.00953071	0.0266429	0.0465235	0.0582205	0.0731926	0.0812455
106	-0.00213224	-0.00333147	-0.000384577	0.00126627	0.00709021	0.0273961	0.0424572	0.0571328	0.0715838	0.082777
108	-0.00239715	0.00427692	-0.00104161	0.000480879	0.00769335	0.0232085	0.0416344	0.0556343	0.0648235	0.080243
110	-0.00381508	0.00201676	0.00117196	0.00344681	0.00397496	0.0208499	0.0370545	0.0537682	0.0611404	0.0728328
112	-0.000251152	0.000823297	-0.000562448	0.000748359	0.00464486	0.0207738	0.0365128	0.0508804	0.0631179	0.0683634
114	-0.000915561	0.000611234	-0.000268493	0.00139138	0.00779671	0.0195588	0.0348331	0.0530356	0.0588279	0.0699956
116	-0.000714118	-0.000781225	0.00106814	-0.0010034	0.0100477	0.0140709	0.0323102	0.0483507	0.0579152	0.0683171
118	-0.00051962	0.0013246	0.00124093	-0.00207187	0.0131651	0.0175389	0.036326	0.0474838	0.0552967	0.0633354
120	-0.00136882	-0.00180063	0.00229939	-0.00190065	0.00817448	0.0138138	0.035129	0.0464511	0.0514453	0.0630758
122	-0.00222222	-0.00316181	-0.00137107	0.0011004	0.00349392	0.0170224	0.0267609	0.0449414	0.0503724	0.0597683
124	-0.00580802	0.000239279	-0.00522728	-0.00151993	0.00769281	0.0211384	0.0338558	0.0408733	0.0511436	0.0580502
126	-0.000735177	0.000194989	-0.000630811	0.00390703	0.00038391	0.0208243	0.0305753	0.0397766	0.0447969	0.053367
128	9.58443e-05	0.00127137	0.00125619	-0.00345933	0.00614257	0.0183518	0.0265504	0.0367623	0.0453403	0.0506015
130	-0.00196792	0.00343692	0.00021074	0.00182431	0.00698564	0.0149003	0.0266218	0.036145	0.0443017	0.0525266
132	-5.145e-05	0.00148125	0.0050481	-0.000489656	0.0042991	0.0215661	0.0205619	0.0381476	0.0440976	0.0525712
134	0.00233331	-0.00185998	-0.000111453	0.00142763	0.00499095	0.0212535	0.0263792	0.03358	0.0454787	0.0522638
136	0.00402312	0.0022658	-0.00200021	-0.000890296	0.00563401	0.0151252	0.0278308	0.0377856	0.0397769	0.0499934
138	-0.000409672	0.00181561	-2.14614e-05	0.00403216	0.00457961	0.0138103	0.0269006	0.0337849	0.0383725	0.042216
140	-0.000974199	-0.00123941	-0.00212546	-0.00234213	0.00402085	0.0151011	0.02309	0.0332144	0.0381043	0.0392656
142	-0.00116752	0.00322698	0.00303416	0.0029494	0.00397588	0.0106364	0.023368	0.0327425	0.0385313	0.0424612
144	-0.000896299	-0.000940729	-0.000582837	0.0027215	0.00998871	0.0140554	0.0195539	0.0293393	0.0380431	0.0415927
146	-0.00313296	0.00268946	-0.000446633	0.000917483	0.00173936	0.0127461	0.0253596	0.0237214	0.0338457	0.0356277
148	-0.000216926	-0.00410155	0.00118842	0.000719968	0.0032616	0.0169984	0.0225351	0.0263883	0.0297493	0.0391795
150	-0.00360672	0.00444731	-0.00361609	0.00155936	0.00551428	0.0156433	0.02116	0.0273306	0.0310643	0.0379627
152	-0.00643501	-0.00553769	-0.00149699	-0.00187453	0.00724267	0.0110123	0.0211728	0.0293986	0.0321166	0.0396146
154	-0.0043473	0.00193034	0.000239454	0.00575409	0.00498882	0.0147895	0.022281	0.0319993	0.0341622	0.0360195
156	0.00282393	-0.00243694	-0.00103877	-4.92409e-05	0.00550911	0.0143671	0.0191349	0.0261204	0.030634	0.0334303
158	-0.00283749	-0.000373248	-0.000226058	-0.000962127	0.0010342	0.0164995	0.0217366	0.0225429	0.0300337	0.0338903
160	0.000619357	7.10748e-05	-0.00507125	-0.00448737	0.00487652	0.0126121	0.0213958	0.0240413	0.0299505	0.0298808
162	-0.00235394	-0.000754107	0.000660684	-0.00290544	0.00126945	0.010101	0.0180233	0.0234148	0.0263482	0.0305601
164	-0.00147999	-0.000888815	0.00674929	0.000184417	0.00688943	0.0110243	0.0180855	0.0267974	0.0264692	0.0278344
166	-0.00165248	-0.00214718	-0.00017732	-0.00105597	0.00360381	0.0108881	0.017475	0.023758	0.0289021	0.0281265
168	-0.000553686	0.00167674	-0.000766493	-0.00320563	-0.00104017	0.009581	0.0159909	0.0198827	0.0320905	0.0295008
170	0.00516653	-0.000809342	-0.00251933	0.00252992	0.00123708	0.00532801	0.0163833	0.0184598	0.0268418	0.0316615
172	-0.00143324	-0.00180443	0.000953455	-0.00022497	0.0017774	0.0100369	0.0128238	0.0204171	0.0243943	0.0310389
174	-0.000184687	-0.000475289	-0.00341592	-5.4352e-05	0.00499279	0.00971676	0.0190393	0.018278	0.0233111	0.0236264
176	0.00129171	0.00465131	-0.00440517	-0.000446003	0.0013035	0.00996057	0.0201005	0.0199514	0.0206112	0.0251557
178	-0.00263676	0.00249328	0.00171784	0.00254511	0.0055153	0.010025	0.0164861	0.0179927	0.0221932	0.0280411
180	0.000667339	-0.000740334	-0.00476333	-0.000301078	0.00683194	0.00612442	0.0167148	0.0156081	0.0247627	0.0232197
182	-0.00536143	-0.00291497	0.00215024	0.00609201	0.00457307	0.0111345	0.0124632	0.0185129	0.022669	0.0226009
184	0.00112719	-0.00170391	-0.00071219	0.0049096	0.0039175	0.010248	0.0139954	0.0188385	0.0229438	0.0291229
186	-0.00152958	-0.00339001	0.00142164	0.000132799	0.00664008	0.00574455	0.0146963	0.0175142	0.0148214	0.02517
188	-0.000434499	1.16378e-05	0.00612071	0.00424174	0.00522472	0.00507445	0.0128372	0.0171037	0.0227993	0.0238545
190	0.00138792	-0.000252785	-0.00032619	0.00148236	0.00347883	0.0040118	0.0144557	0.0162356	0.0248277	0.0242877
192	0.00189201	0.00196572	0.000150662	-0.00254278	0.00125812	0.008306	0.0138049	0.0176433	0.0214715	0.0220039
194	0.00523527	0.00124622	-0.00342263	0.00377531	0.00690169	0.0108832	0.00700084	0.0145938	0.0163405	0.0207735
196	0.000995914	-0.000711003	-0.000139467	0.000239681	0.00303016	0.00354087	0.0127415	0.0163693	0.0204228	0.0193583
198	-0.00458189	-0.00429538	0.00431869	0.00332211	0.0053308	0.00183126	0.00921938	0.0136583	0.0166581	0.0228344
200	-0.00268186	0.000475809	0.00199417	0.0046869	0.00478459	0.00465778	0.0106239	0.0161545	0.0180584	0.0244995
202	0.00445378	-0.00123142	8.52607e-05	0.00278985	0.00405374	0.00587418	0.0111078	0.0143395	0.0188855	0.0157552
204	-0.00138613	-0.000265777	0.00546146	0.00355805	0.00240765	0.00492091	0.0108887	0.012112	0.0159179	0.0212834
206	-0.00132217	-0.00582441	0.000209317	6.21863e-05	0.00476466	0.00407936	0.00933886	0.011249	0.0195047	0.0214967
208	0.00118276	-0.000593917	-0.000821177	0.00142813	-0.000574082	0.00549443	0.0124629	0.0181662	0.0228377	0.0202296
210	0.000317091	0.000751697	0.000625841	0.00428958	0.00314914	0.00766231	0.009834	0.0173389	0.0154625	0.0202387
212	2.61217e-05	9.36724e-05	0.00152677	0.0016166	0.00534882	0.00490255	0.00531459	0.00611104	0.0132086	0.0209529
214	0.000742929	0.00286216	0.00281712	0.0018901	0.00542719	0.0027726	0.00863918	0.0141841	0.0161254	0.0197644
216	-0.0059617	0.00363258	0.00323595	0.00819579	0.00157588	0.000307497	0.00619592	0.0169554	0.0207598	0.0153896
218	-0.0014706	0.00178185	-0.00136839	-7.0028e-05	0.0043711	0.00798742	0.00896231	0.0151561	0.0149229	0.0145181
220	0.00519929	0.000680845	-0.000509769	-0.000693038	0.00396694	0.00602042	0.0129271	0.0115833	0.0161884	0.0168769
222	0.00133805	0.0025535	-0.00254766	0.00361515	0.000316437	0.0053349	0.0102342	0.00865509	0.017383	0.0175611
224	-9.40636e-05	0.00657515	-0.000644773	0.00181185	0.00545875	0.00540038	0.0107749	0.012141	0.0168774	0.0174262
226	0.00286887	0.000754874	-0.000653107	-0.00017279	-0.00486745	0.00843485	0.00860245	0.00611832	0.0143752	0.0203418
228	-0.00111084	0.00225184	-0.00499948	-0.00351514	-0.000526253	0.00435328	0.00578509	0.0150846	0.011544	0.0121427
230	-0.00270504	0.00236668	0.000377402	0.0028884	0.00122516	0.00291826	0.00891101	0.00909635	0.0125682	0.0143924
232	-0.0057162	0.000641491	-0.00318213	0.0049539	0.00520343	0.00385163	0.00799417	0.0107819	0.0149645	0.0138742
234	-0.000499975	-0.000438059	-0.000372618	0.00406236	0.0014585	0.00906013	0.0070716	0.00775957	0.0127502	0.0172642
236	-0.00215186	-0.000926519	0.000725385	-0.000882145	0.0041972	0.00649699	0.00772281	0.0158813	0.0141309	0.0159891
238	-0.00309507	0.0017063	-0.00279285	-0.00288511	9.78298e-05	0.00678569	0.00973988	0.01703	0.0155799	0.0134609
240	0.000351397	-0.00351724	0.00105704	0.00112143	0.00110304	0.00668965	0.0085076	0.010508	0.01071	0.0117602
242	-0.000445291	0.00242977	-0.000667155	-0.00393904	0.00166413	0.00418951	0.0105087	0.00814505	0.0108275	0.0128336
244	-0.000187555	0.000410385	0.00270815	0.00536575	0.000750497	0.00579245	0.00952167	0.00909634	0.00830686	0.0117998
246	0.00490418	0.00338573	0.00197989	0.00387354	0.000597812	0.00305182	0.00591868	0.0100285	0.0135478	0.0113463
248	-0.00385257	-0.00346707	0.00401166	-0.00258645	0.00410423	0.00713024	0.00974731	0.0103448	0.0124012	0.0170784
250	0.000839172	0.00500124	0.00806722	0.000260182	0.00421419	0.00749491	0.00459041	0.0118059	0.0138132	0.0153996
252	-0.00507911	0.000553142	-0.00129003	-0.0015175	0.00379088	0.00937783	0.0118546	0.00837771	0.0108812	0.016036
254	-0.00200347	-0.00393271	0.00318636	0.0023808	-0.000859983	0.00565808	0.00787852	0.015414	0.0128867	0.0116488
256	-0.00126142	-0.00409534	-0.000771131	0.000718951	-0.000978872	0.00105214	0.00600601	0.0143434	0.0112606	0.0159494
258	-0.00276624	0.00231792	-0.00056712	-0.000819799	0.00534644	0.00289416	0.00782993	0.00882406	0.0115494	0.0164265
260	-0.000413623	-0.000798197	-0.00167536	-0.00207704	0.00146461	0.0111514	0.00993322	0.00854667	0.00907298	0.0114449
262	-0.0024143	0.000672583	0.00123144	0.000289194	0.00261283	0.00703476	0.00713293	0.0106607	0.014075	0.0106489
264	-0.0025876	0.00295823	0.00102682	0.00125838	0.00402854	0.00314082	0.00177451	0.015857	0.00814265	0.0111633
266	-0.00438769	0.000814632	0.00242674	0.00524764	0.00111683	0.00211318	0.00565431	0.00757928	0.01108	0.0110495
268	-0.00149809	0.00260776	-0.00253311	0.00351142	0.00151913	0.00382978	0.00498606	0.00862172	0.015898	0.0173605
270	0.000611134	-0.00217693	-4.93936e-05	0.00346349	0.00240688	0.00430122	0.00313873	0.0109016	0.00824178	0.0107697
272	-0.00266912	6.37434e-05	0.00119752	0.00101928	0.00265837	0.00387811	0.0078285	0.0123588	0.010648	0.0123711
274	0.00370538	0.000184685	-0.00440743	0.000283677	0.00659989	0.0053178	0.00687574	0.0122627	0.0172604	0.0103546
276	-0.00185141	-0.00312471	-0.000571217	0.000762057	0.00313866	0.00424154	0.0103239	0.0066627	0.0134086	0.0116668
278	-0.00270655	-0.001062	0.000145346	0.000165425	0.00700679	0.0046817	0.00643223	0.00199715	0.0107478	0.0164178
280	0.000533637	0.00588191	-0.00384415	0.00330796	0.00136633	0.000878207	0.00789403	0.00705102	0.0104079	0.0145515
282	-0.00947608	0.000458475	-0.0021214	0.0025881	0.00140575	0.00566212	0.00337716	0.00680714	0.0118978	0.0146976
284	0.00377005	0.000990614	0.00147168	0.00338626	0.00309503	0.00634056	0.00874402	0.00859104	0.0106238	0.00951732
286	0.00189596	-0.0017912	-0.00079181	-0.00354761	0.000843119	0.00480974	0.00316197	0.00528923	0.0134817	0.0172698
288	0.0024271	-5.50598e-05	-0.00118891	-9.67719e-05	0.000166725	0.00368696	0.00763683	0.00619652	0.0109095	0.0142357
290	0.00159734	0.000915583	-0.00255257	0.00109457	0.0035369	0.00679274	0.00804435	0.00563277	0.0123837	0.0110847
292	-0.000656294	0.0016468	0.00208541	-0.000761367	-0.00247851	0.00670787	0.0087605	0.0054652	0.00583925	0.0146179
294	-0.00319293	0.000688005	-0.000383429	-0.00048545	0.0033057	0.0024207	0.00998837	0.00373801	0.00723853	0.0128801
296	0.000630826	0.0015939	-0.00414144	0.00512578	0.000816673	0.00756552	0.00670228	0.00932031	0.0082309	0.00921639
298	-0.00112017	0.000631079	0.00637136	-0.000519302	0.00407308	0.00489144	0.00295648	0.0115177	0.011806	0.0133304
300	-0.00548374	-0.00273153	0.0022539	0.000382587	0.00130035	0.000197288	0.00582164	0.00862534	0.0107779	0.0084668
302	-0.000364542	-0.00554479	-0.00540612	-0.00427871	0.00111376	0.00186782	0.00518832	0.0037827	0.0143051	0.0104113
304	0.00187193	0.00164256	-0.00276036	0.00161542	-0.0029471	0.00147897	0.00553354	0.0110471	0.0150336	0.011722
306	-2.69488e-05	-0.000859451	0.0006488	0.000106532	0.00169813	0.00410557	0.0057984	0.00992763	0.00768807	0.0136595
308	0.000991547	0.00450501	-0.00274312	0.0019395	0.00462634	0.00428097	0.00491732	0.0104085	0.00937349	0.00784966
310	-0.000816498	0.00501362	8.16956e-05	0.00157418	0.0105889	0.00300285	0.00484985	0.00589972	0.00531369	0.0125016
312	-0.00332337	-0.00134411	-0.0015676	0.00532775	0.00414496	0.00478479	0.00166265	0.0057514	0.00510029	0.0136679
314	0.000395188	-0.000807108	0.000390947	-0.000551339	0.00183516	0.00698283	0.009517	0.00936936	0.00299671	0.00832715
316	-0.00300433	-0.00140547	0.000782792	0.00186145	-0.00190011	0.00437805	0.00208896	0.00799898	0.0113394	0.0133512
318	-0.00313084	-0.00013563	0.00217776	0.00242791	-0.000486862	0.00379837	0.00255258	0.00550902	0.0063605	0.0102366
320	0.00163626	0.000779148	0.00662949	-0.00421332	0.00367347	0.00327646	0.00391783	0.00481142	0.0113979	0.0116785
322	0.00242593	-0.00432602	-0.00125502	0.0055416	0.00318844	0.00452734	0.00989794	0.0137138	0.00890831	0.0140551
324	8.71662e-05	0.00173553	-0.00125095	0.00159873	0.000891689	0.00369478	0.00670353	0.00767737	0.0105161	0.00923299
326	0.000441484	-0.00513429	-0.00280854	0.00210685	-0.0013944	-0.0011357	0.00653335	0.00303546	0.0100231	0.0111823
328	-0.00455886	0.0039662	-0.000373296	0.00140499	-0.000377085	0.00922374	0.00624329	0.00375991	0.012406	0.0106545
330	0.002691	0.000687052	-0.00363703	0.00458086	0.002411	-0.00292974	0.00606142	0.00385039	0.0104145	0.00619304
332	-0.000306437	-0.00205804	0.00143893	0.00115766	-0.000903226	0.000962153	0.00100786	0.00587735	0.0100369	0.00886456
334	0.00151803	-0.00144643	-0.00147323	-0.000632189	-0.000151992	-0.000100456	0.0056367	0.00751013	0.0110577	0.0126823
336	0.00291917	-0.00078338	0.00180884	-0.000957035	0.000727467	0.000758156	0.00753928	0.00887053	0.00790576	0.0130082
338	0.000594988	-0.00140892	-0.00120665	0.00218243	0.00287882	0.00646864	0.00822628	0.00698695	0.00682246	0.00981757
340	0.00358101	-0.00155285	-0.00400939	0.00163134	-0.00281677	0.00374123	0.0068238	0.0074998	0.0140666	0.0124575
342	0.00241903	-0.000981471	-0.00278971	5.54845e-05	0.00265795	0.00674681	0.00422046	0.0111103	0.00472936	0.0100673
344	-0.00504488	-0.00141313	-0.000309456	0.00148036	0.00600439	0.00471495	0.00729669	0.00453153	0.00904046	0.0112965
346	0.00198303	0.0050609	0.00415743	-0.00417213	0.00251301	0.00497083	0.00398985	0.000850249	0.00803503	0.00706167
348	-0.000844091	-0.000782503	0.00421821	-0.000484474	0.00580536	0.000968512	0.00443751	0.00470057	0.00753907	0.00896291
350	0.00106083	0.00037913	0.00164223	0.000105575	-0.000499424	0.00528121	0.00125254	0.00764738	0.00862814	0.00756283
352	0.00324229	-0.00346742	-0.000612076	-0.00387277	0.00260218	0.00611247	0.00769206	0.0109808	0.00895419	0.00900197
354	0.000626061	-0.00204666	-0.00176581	0.000365984	0.00211329	-0.00292661	0.00790654	0.00755484	0.0132879	0.00977013
356	0.00032329	-0.00318101	-0.000165619	0.00432663	0.00219199	0.00323888	0.00525886	0.0118023	0.0111941	0.00960172
358	-0.000939026	0.00376257	-0.00449947	-0.00525506	0.00468908	0.00493376	0.0041021	0.00381496	0.00753131	0.00794574
360	-0.00103332	0.00067636	-0.00177763	0.000879884	-0.00247048	0.00370072	0.0037014	0.0051886	0.00687512	0.00988571
362	0.0018784	-0.00289845	0.00523771	-0.00202112	0.000218973	0.00493316	0.00264075	0.00186333	0.005591	0.00675267
364	0.00057444	0.000331677	0.000434015	0.0019986	0.00531086	0.00746339	0.0047983	0.00806345	0.00625649	0.0115537
366	0.00222383	0.00205073	0.00176613	0.000269037	-0.000176944	0.00490415	0.00222006	0.0106823	0.00915357	0.00630854
368	-0.00178945	-0.00370246	0.000655957	-0.00506355	0.000359811	0.00354312	0.00447078	0.00404188	0.00557289	0.0055995
370	0.000829713	0.00225604	0.000137374	-0.00141879	0.00546727	0.00139601	0.00433964	0.00543306	0.00692764	0.00926321
372	0.0013642	-0.0044599	-0.00112268	-0.000594765	0.00370019	0.00285656	0.0106786	0.00548295	0.00680167	0.013027
374	-0.000580667	0.0037615	-0.000992052	0.000300553	0.00025519	0.00627237	0.0084077	0.00380992	0.0109938	0.00885825
376	-0.00247701	-0.00138887	0.00292609	0.00279988	0.00203497	0.00200421	0.00345654	0.00299638	0.00547877	0.0128233
378	0.00715932	0.000359733	-0.00172127	0.00172772	0.00520679	0.00099114	0.00616754	0.000678517	0.00715068	0.011483
380	0.00625932	0.00366421	0.000820301	-0.00010268	-0.000407286	0.000152975	0.00677462	0.00533073	0.0066599	0.0109327
382	0.00128617	-3.04803e-05	0.00319542	0.00393791	0.00243471	0.00275585	0.00402617	0.00567001	0.00673024	0.0134549
384	-0.00110848	0.00156819	0.00195726	0.00255049	0.00044927	0.00359438	0.00420172	0.00654824	0.0100179	0.012633
386	-0.00299451	0.00656826	0.00139051	-0.00193692	0.00442185	0.004056	0.00913613	0.00791078	0.00522478	0.0112425
388	0.00181493	-0.00192992	0.00108416	0.00356243	-8.87178e-05	0.00374394	0.00386345	0.00909592	0.00925196	0.00495798
390	5.3145e-05	-0.00365887	-0.000932407	0.000925932	1.22264e-05	0.00626669	0.00130024	0.00575166	0.00613603	0.00756526
392	-0.000103237	-0.000352811	-0.00117572	0.00138542	0.00166103	0.00363851	0.00436214	0.00556046	0.00781566	0.0077869
394	-0.000378268	-0.00149267	-0.000168718	0.00210019	0.00545178	0.00537501	0.00644463	0.00808495	0.00804678	0.0122875
396	0.00366761	0.00269772	-0.000854053	0.00395928	0.00464824	0.00280034	0.00343426	0.00771518	0.00783838	0.00737597
398	0.000275448	0.00286473	0.0034996	-0.00664099	0.000934232	0.00526585	0.00367371	0.00811007	0.0075886	0.00785326
400	-0.00276218	0.00357631	-0.000247966	0.00264851	-0.00339651	-0.001173	0.00787239	0.00815798	0.00538579	0.0107435

## Sheet: hHCN1-EM
SUPPL. FIG. 6c - hHCN1-EM-pUNIV: activation curves
raw data	22o02003.abf	22o02004.abf	22o02005.abf	22o02007.abf	22o02008.abf	22o02009.abf
-20	-0.00254	-0.00225	-0.00104	-0.000308792	0.00171	-0.00143
-30	-0.00284	-0.0013	-0.00187	0.00256	0.00343	0.00128
-40	-0.00121	0.000450928	-3.52785e-05	0.00671	0.00776	0.00285
-50	0.00648	0.01394	0.00859	0.02091	0.0232	0.01658
-60	0.0238	0.04386	0.02567	0.05658	0.04763	0.03759
-70	0.04986	0.08213	0.04568	0.09379	0.07376	0.05489
-80	0.06788	0.11144	0.05739	0.11879	0.08807	0.06465
-90	0.07593	0.12869	0.06299	0.13154	0.09522	0.06884
-100	0.081	0.13493	0.06731	0.1369	0.09989	0.07358
-110	0.08436	0.14039	0.07055	0.14076	0.10227	0.07617
-120	0.08747	0.14463	0.0728	0.14656	0.10606	0.07734
normalized	22o02003.abf	22o02004.abf	22o02005.abf	22o02007.abf	22o02008.abf	22o02009.abf		Mean	SD	SE
-20	-0.02906	-0.01556	-0.0143	-0.00211	0.0161	-0.01844		-0.01056	0.01565	0.00639
-30	-0.03249	-0.00897	-0.02568	0.01744	0.03231	0.01651		-0.000144567	0.02614	0.01067
-40	-0.01381	0.00312	-0.00048458	0.04578	0.07313	0.03681		0.02409	0.03322	0.01356
-50	0.07408	0.09641	0.11804	0.1427	0.21875	0.21443		0.14407	0.06063	0.02475
-60	0.27207	0.30328	0.35264	0.38604	0.44904	0.48598		0.37484	0.08265	0.03374
-70	0.57007	0.56788	0.62744	0.6399	0.69547	0.70967		0.63507	0.06006	0.02452
-80	0.77609	0.77054	0.78831	0.81052	0.83032	0.83593		0.80195	0.02784	0.01136
-90	0.86808	0.88983	0.86521	0.89751	0.8978	0.89008		0.88475	0.01447	0.00591
-100	0.92605	0.93294	0.92451	0.93405	0.94182	0.95129		0.93511	0.01007	0.00411
-110	0.96451	0.97069	0.96912	0.96037	0.96426	0.98488		0.96897	0.00863	0.00352
-120	1	1	1	1	1	1		1	0	0

## Sheet: C309A
SUPPL. FIG. 6c - hHCN1-EM-F186C-S264C-C309A-pUNIV: activation curves
raw data	22905047.abf	22906000.abf	22906001.abf	22906002.abf
-20	-0.00277	0.00080399	-0.00168	-0.00611
-30	-0.000461407	0.000948769	6.51568e-05	-0.0019
-40	-0.000431591	0.00365	0.00195	-0.00138
-50	0.00534	0.01299	0.00388	0.0034
-60	0.02824	0.05295	0.02704	0.0232
-70	0.08456	0.13945	0.08009	0.07179
-80	0.13675	0.22248	0.13509	0.1161
-90	0.16319	0.27047	0.16264	0.14009
-100	0.18142	0.29475	0.18111	0.15017
-110	0.19715	0.31316	0.18881	0.16081
-120
normalized	22905047.abf	22906000.abf	22906001.abf	22906002.abf
						MEAN	SD	SE
-20	0	0	0	0		0	0	0
-30	0.01156	0.000463503	0.00914	0.02523		0.0116	0.01026	0.00513
-40	0.01171	0.00911	0.01903	0.02838		0.01706	0.00864	0.00432
-50	0.04058	0.039	0.02914	0.05703		0.04144	0.01156	0.00578
-60	0.15513	0.16695	0.15073	0.1756		0.1621	0.01131	0.00565
-70	0.43685	0.44388	0.42922	0.46673		0.44417	0.01619	0.00809
-80	0.69786	0.70969	0.718	0.73217		0.71443	0.01443	0.00721
-90	0.83011	0.86333	0.8626	0.87587		0.85798	0.01955	0.00978
-100	0.92131	0.94104	0.95956	0.93626		0.93954	0.01577	0.00789
-110	1	1	1	1		1	0	0
-120

## Sheet: V50_statistics
SUPPL. FIG. 6c - statistics for camparison of half maximal activtion
hHCN1-EM-pUNIV							hHCN1-EM-F186C-S264C-C309A-pUNIV
	V50	mean	SD	SE				V50	mean	SD	SE
22o02003.abf	-66.783	-63.9391	2.73382	1.11608			22905047.abf	-72.474	-72.1275	0.50321	0.25161
22o02004.abf	-66.845						22906000.abf	-72.0722
22o02005.abf	-64.384						22906001.abf	-72.527
22o02007.abf	-64.0082						22906002.abf	-71.4369
22o02008.abf	-61.5209
22o02009.abf	-60.0937
