# Supplementary material for: Structural basis for hyperpolarization-dependent opening of human HCN1 channel
Source: Nat Commun. 2024 Jun 18;15:5216. doi: 10.1038/s41467-024-49599-x (PMC11189445; doi:10.1038/s41467-024-49599-x)
Supplement: Supplementary file 9 — Source Data [file 41467_2024_49599_MOESM9_ESM.zip › Source data/Final configuration in closed state.txt]

REMARK    GENERATED BY TRJCONV
TITLE     Title t= 100000.00000 step= 50000000
REMARK    THIS IS A SIMULATION BOX
CRYST1  141.668  141.668  156.756  90.00  90.00  90.00 P 1           1
MODEL        1
ATOM      1  CAY MET    94     123.850  87.290  90.420  1.00  0.00           C
ATOM      2  HY1 MET    94     124.600  87.790  89.780  1.00  0.00           H
ATOM      3  HY2 MET    94     123.730  86.330  89.850  1.00  0.00           H
ATOM      4  HY3 MET    94     124.130  87.120  91.480  1.00  0.00           H
ATOM      5  CY  MET    94     122.560  87.960  90.270  1.00  0.00           C
ATOM      6  OY  MET    94     121.810  87.710  89.340  1.00  0.00           O
ATOM      7  N   MET    94     122.300  88.850  91.220  1.00  0.00           N
ATOM      8  HN  MET    94     123.100  89.110  91.760  1.00  0.00           H
ATOM      9  CA  MET    94     121.050  89.670  91.460  1.00  0.00           C
ATOM     10  HA  MET    94     120.230  88.990  91.660  1.00  0.00           H
ATOM     11  CB  MET    94     121.210  90.560  92.740  1.00  0.00           C
ATOM     12  HB1 MET    94     120.240  91.040  92.990  1.00  0.00           H
ATOM     13  HB2 MET    94     121.900  91.400  92.550  1.00  0.00           H
ATOM     14  CG  MET    94     121.580  89.790  94.040  1.00  0.00           C
ATOM     15  HG1 MET    94     122.020  90.540  94.730  1.00  0.00           H
ATOM     16  HG2 MET    94     122.360  89.050  93.770  1.00  0.00           H
ATOM     17  SD  MET    94     120.210  88.800  94.750  1.00  0.00           S
ATOM     18  CE  MET    94     119.500  90.130  95.690  1.00  0.00           C
ATOM     19  HE1 MET    94     120.220  90.790  96.220  1.00  0.00           H
ATOM     20  HE2 MET    94     118.620  89.840  96.310  1.00  0.00           H
ATOM     21  HE3 MET    94     119.030  90.730  94.880  1.00  0.00           H
ATOM     22  C   MET    94     120.590  90.490  90.310  1.00  0.00           C
ATOM     23  O   MET    94     119.560  90.320  89.680  1.00  0.00           O
ATOM     24  N   GLN    95     121.390  91.510  89.870  1.00  0.00           N
ATOM     25  HN  GLN    95     122.230  91.770  90.340  1.00  0.00           H
ATOM     26  CA  GLN    95     121.010  92.360  88.830  1.00  0.00           C
ATOM     27  HA  GLN    95     120.060  92.840  89.000  1.00  0.00           H
ATOM     28  CB  GLN    95     122.000  93.520  88.760  1.00  0.00           C
ATOM     29  HB1 GLN    95     121.960  93.990  87.770  1.00  0.00           H
ATOM     30  HB2 GLN    95     123.020  93.090  88.860  1.00  0.00           H
ATOM     31  CG  GLN    95     121.830  94.640  89.760  1.00  0.00           C
ATOM     32  HG1 GLN    95     122.740  95.250  89.900  1.00  0.00           H
ATOM     33  HG2 GLN    95     121.700  94.230  90.790  1.00  0.00           H
ATOM     34  CD  GLN    95     120.550  95.460  89.580  1.00  0.00           C
ATOM     35  OE1 GLN    95     119.460  95.060  90.000  1.00  0.00           O
ATOM     36  NE2 GLN    95     120.700  96.670  88.970  1.00  0.00           N
ATOM     37 HE21 GLN    95     119.890  97.220  88.750  1.00  0.00           H
ATOM     38 HE22 GLN    95     121.590  96.980  88.630  1.00  0.00           H
ATOM     39  C   GLN    95     120.880  91.710  87.420  1.00  0.00           C
ATOM     40  O   GLN    95     120.040  92.060  86.640  1.00  0.00           O
ATOM     41  N   ARG    96     121.740  90.730  87.180  1.00  0.00           N
ATOM     42  HN  ARG    96     122.460  90.540  87.850  1.00  0.00           H
ATOM     43  CA  ARG    96     121.610  89.920  86.010  1.00  0.00           C
ATOM     44  HA  ARG    96     121.530  90.640  85.210  1.00  0.00           H
ATOM     45  CB  ARG    96     122.950  89.190  85.800  1.00  0.00           C
ATOM     46  HB1 ARG    96     122.850  88.750  84.790  1.00  0.00           H
ATOM     47  HB2 ARG    96     123.150  88.390  86.550  1.00  0.00           H
ATOM     48  CG  ARG    96     124.190  90.070  85.720  1.00  0.00           C
ATOM     49  HG1 ARG    96     124.310  90.780  86.550  1.00  0.00           H
ATOM     50  HG2 ARG    96     124.090  90.730  84.840  1.00  0.00           H
ATOM     51  CD  ARG    96     125.460  89.330  85.480  1.00  0.00           C
ATOM     52  HD1 ARG    96     126.290  90.010  85.180  1.00  0.00           H
ATOM     53  HD2 ARG    96     125.400  88.610  84.630  1.00  0.00           H
ATOM     54  NE  ARG    96     125.980  88.630  86.730  1.00  0.00           N
ATOM     55  HE  ARG    96     126.240  89.280  87.450  1.00  0.00           H
ATOM     56  CZ  ARG    96     126.110  87.330  86.950  1.00  0.00           C
ATOM     57  NH1 ARG    96     126.550  86.800  88.070  1.00  0.00           N
ATOM     58 HH11 ARG    96     126.740  87.340  88.890  1.00  0.00           H
ATOM     59 HH12 ARG    96     126.880  85.860  88.120  1.00  0.00           H
ATOM     60  NH2 ARG    96     126.090  86.350  86.020  1.00  0.00           N
ATOM     61 HH21 ARG    96     126.130  86.770  85.120  1.00  0.00           H
ATOM     62 HH22 ARG    96     126.080  85.390  86.300  1.00  0.00           H
ATOM     63  C   ARG    96     120.420  89.030  86.000  1.00  0.00           C
ATOM     64  O   ARG    96     119.850  88.990  84.970  1.00  0.00           O
ATOM     65  N   GLN    97     120.050  88.320  87.080  1.00  0.00           N
ATOM     66  HN  GLN    97     120.530  88.460  87.940  1.00  0.00           H
ATOM     67  CA  GLN    97     118.880  87.530  87.340  1.00  0.00           C
ATOM     68  HA  GLN    97     118.750  86.770  86.580  1.00  0.00           H
ATOM     69  CB  GLN    97     118.890  86.880  88.740  1.00  0.00           C
ATOM     70  HB1 GLN    97     118.990  87.670  89.510  1.00  0.00           H
ATOM     71  HB2 GLN    97     119.800  86.250  88.680  1.00  0.00           H
ATOM     72  CG  GLN    97     117.670  85.970  89.080  1.00  0.00           C
ATOM     73  HG1 GLN    97     116.740  86.580  89.010  1.00  0.00           H
ATOM     74  HG2 GLN    97     117.680  85.590  90.120  1.00  0.00           H
ATOM     75  CD  GLN    97     117.660  84.710  88.180  1.00  0.00           C
ATOM     76  OE1 GLN    97     116.760  84.480  87.430  1.00  0.00           O
ATOM     77  NE2 GLN    97     118.720  83.860  88.230  1.00  0.00           N
ATOM     78 HE21 GLN    97     118.750  83.070  87.630  1.00  0.00           H
ATOM     79 HE22 GLN    97     119.450  84.040  88.900  1.00  0.00           H
ATOM     80  C   GLN    97     117.590  88.310  87.190  1.00  0.00           C
ATOM     81  O   GLN    97     116.700  87.900  86.460  1.00  0.00           O
ATOM     82  N   PHE    98     117.480  89.570  87.790  1.00  0.00           N
ATOM     83  HN  PHE    98     118.220  89.820  88.410  1.00  0.00           H
ATOM     84  CA  PHE    98     116.330  90.490  87.720  1.00  0.00           C
ATOM     85  HA  PHE    98     115.420  89.930  87.880  1.00  0.00           H
ATOM     86  CB  PHE    98     116.510  91.610  88.770  1.00  0.00           C
ATOM     87  HB1 PHE    98     115.620  92.280  88.710  1.00  0.00           H
ATOM     88  HB2 PHE    98     117.470  92.160  88.590  1.00  0.00           H
ATOM     89  CG  PHE    98     116.460  91.170  90.210  1.00  0.00           C
ATOM     90  CD1 PHE    98     117.290  91.730  91.090  1.00  0.00           C
ATOM     91  HD1 PHE    98     118.000  92.470  90.740  1.00  0.00           H
ATOM     92  CE1 PHE    98     117.210  91.370  92.500  1.00  0.00           C
ATOM     93  HE1 PHE    98     117.850  91.820  93.230  1.00  0.00           H
ATOM     94  CZ  PHE    98     116.270  90.380  92.870  1.00  0.00           C
ATOM     95  HZ  PHE    98     116.310  89.990  93.880  1.00  0.00           H
ATOM     96  CD2 PHE    98     115.480  90.240  90.550  1.00  0.00           C
ATOM     97  HD2 PHE    98     114.820  89.690  89.890  1.00  0.00           H
ATOM     98  CE2 PHE    98     115.380  89.830  91.890  1.00  0.00           C
ATOM     99  HE2 PHE    98     114.710  89.100  92.320  1.00  0.00           H
ATOM    100  C   PHE    98     116.150  90.960  86.260  1.00  0.00           C
ATOM    101  O   PHE    98     115.040  90.950  85.740  1.00  0.00           O
ATOM    102  N   THR    99     117.310  91.260  85.640  1.00  0.00           N
ATOM    103  HN  THR    99     118.150  91.060  86.150  1.00  0.00           H
ATOM    104  CA  THR    99     117.320  91.570  84.200  1.00  0.00           C
ATOM    105  HA  THR    99     116.670  92.400  83.940  1.00  0.00           H
ATOM    106  CB  THR    99     118.690  91.870  83.680  1.00  0.00           C
ATOM    107  HB  THR    99     119.470  91.140  83.960  1.00  0.00           H
ATOM    108  OG1 THR    99     119.270  93.090  84.210  1.00  0.00           O
ATOM    109  HG1 THR    99     119.500  92.850  85.110  1.00  0.00           H
ATOM    110  CG2 THR    99     118.820  91.910  82.160  1.00  0.00           C
ATOM    111 HG21 THR    99     118.030  92.470  81.620  1.00  0.00           H
ATOM    112 HG22 THR    99     118.730  90.960  81.590  1.00  0.00           H
ATOM    113 HG23 THR    99     119.860  92.210  81.890  1.00  0.00           H
ATOM    114  C   THR    99     116.740  90.480  83.290  1.00  0.00           C
ATOM    115  O   THR    99     115.890  90.720  82.410  1.00  0.00           O
ATOM    116  N   SER   100     117.090  89.180  83.560  1.00  0.00           N
ATOM    117  HN  SER   100     117.690  88.920  84.320  1.00  0.00           H
ATOM    118  CA  SER   100     116.490  88.010  82.810  1.00  0.00           C
ATOM    119  HA  SER   100     116.700  88.200  81.770  1.00  0.00           H
ATOM    120  CB  SER   100     117.160  86.660  83.170  1.00  0.00           C
ATOM    121  HB1 SER   100     116.750  85.840  82.530  1.00  0.00           H
ATOM    122  HB2 SER   100     116.950  86.450  84.240  1.00  0.00           H
ATOM    123  OG  SER   100     118.530  86.710  82.910  1.00  0.00           O
ATOM    124  HG1 SER   100     118.770  86.790  81.990  1.00  0.00           H
ATOM    125  C   SER   100     114.990  87.850  82.970  1.00  0.00           C
ATOM    126  O   SER   100     114.240  87.660  82.040  1.00  0.00           O
ATOM    127  N   MET   101     114.540  87.870  84.240  1.00  0.00           N
ATOM    128  HN  MET   101     115.170  87.960  85.000  1.00  0.00           H
ATOM    129  CA  MET   101     113.140  87.820  84.680  1.00  0.00           C
ATOM    130  HA  MET   101     112.800  86.820  84.430  1.00  0.00           H
ATOM    131  CB  MET   101     113.130  88.140  86.190  1.00  0.00           C
ATOM    132  HB1 MET   101     112.140  88.420  86.600  1.00  0.00           H
ATOM    133  HB2 MET   101     113.850  88.960  86.370  1.00  0.00           H
ATOM    134  CG  MET   101     113.560  86.870  87.030  1.00  0.00           C
ATOM    135  HG1 MET   101     114.490  86.460  86.560  1.00  0.00           H
ATOM    136  HG2 MET   101     112.790  86.090  86.850  1.00  0.00           H
ATOM    137  SD  MET   101     113.850  87.240  88.770  1.00  0.00           S
ATOM    138  CE  MET   101     113.700  85.510  89.200  1.00  0.00           C
ATOM    139  HE1 MET   101     114.620  84.940  88.940  1.00  0.00           H
ATOM    140  HE2 MET   101     112.840  84.940  88.770  1.00  0.00           H
ATOM    141  HE3 MET   101     113.510  85.550  90.290  1.00  0.00           H
ATOM    142  C   MET   101     112.190  88.850  84.030  1.00  0.00           C
ATOM    143  O   MET   101     111.040  88.610  83.970  1.00  0.00           O
ATOM    144  N   LEU   102     112.700  90.030  83.570  1.00  0.00           N
ATOM    145  HN  LEU   102     113.670  90.240  83.660  1.00  0.00           H
ATOM    146  CA  LEU   102     112.100  91.120  82.890  1.00  0.00           C
ATOM    147  HA  LEU   102     111.100  91.170  83.280  1.00  0.00           H
ATOM    148  CB  LEU   102     112.900  92.420  83.110  1.00  0.00           C
ATOM    149  HB1 LEU   102     112.610  93.120  82.290  1.00  0.00           H
ATOM    150  HB2 LEU   102     113.980  92.210  82.920  1.00  0.00           H
ATOM    151  CG  LEU   102     112.660  93.030  84.510  1.00  0.00           C
ATOM    152  HG  LEU   102     112.550  92.250  85.290  1.00  0.00           H
ATOM    153  CD1 LEU   102     113.740  94.060  84.970  1.00  0.00           C
ATOM    154 HD11 LEU   102     113.730  94.970  84.340  1.00  0.00           H
ATOM    155 HD12 LEU   102     114.720  93.530  85.010  1.00  0.00           H
ATOM    156 HD13 LEU   102     113.280  94.390  85.930  1.00  0.00           H
ATOM    157  CD2 LEU   102     111.390  93.760  84.510  1.00  0.00           C
ATOM    158 HD21 LEU   102     110.550  93.150  84.130  1.00  0.00           H
ATOM    159 HD22 LEU   102     111.600  94.600  83.820  1.00  0.00           H
ATOM    160 HD23 LEU   102     111.110  94.130  85.530  1.00  0.00           H
ATOM    161  C   LEU   102     111.970  90.780  81.400  1.00  0.00           C
ATOM    162  O   LEU   102     111.030  91.380  80.890  1.00  0.00           O
ATOM    163  N   GLN   103     112.740  89.870  80.810  1.00  0.00           N
ATOM    164  HN  GLN   103     113.470  89.390  81.280  1.00  0.00           H
ATOM    165  CA  GLN   103     112.650  89.560  79.410  1.00  0.00           C
ATOM    166  HA  GLN   103     112.410  90.470  78.900  1.00  0.00           H
ATOM    167  CB  GLN   103     114.000  88.970  78.740  1.00  0.00           C
ATOM    168  HB1 GLN   103     113.930  89.020  77.630  1.00  0.00           H
ATOM    169  HB2 GLN   103     114.100  87.940  79.130  1.00  0.00           H
ATOM    170  CG  GLN   103     115.290  89.790  79.070  1.00  0.00           C
ATOM    171  HG1 GLN   103     116.030  89.620  78.260  1.00  0.00           H
ATOM    172  HG2 GLN   103     115.670  89.430  80.060  1.00  0.00           H
ATOM    173  CD  GLN   103     115.010  91.250  78.960  1.00  0.00           C
ATOM    174  OE1 GLN   103     114.720  91.820  77.910  1.00  0.00           O
ATOM    175  NE2 GLN   103     115.310  91.960  80.050  1.00  0.00           N
ATOM    176 HE21 GLN   103     114.940  92.900  80.070  1.00  0.00           H
ATOM    177 HE22 GLN   103     115.570  91.510  80.900  1.00  0.00           H
ATOM    178  C   GLN   103     111.510  88.530  79.190  1.00  0.00           C
ATOM    179  O   GLN   103     110.910  87.990  80.100  1.00  0.00           O
ATOM    180  N   PRO   104     111.040  88.390  77.970  1.00  0.00           N
ATOM    181  CD  PRO   104     111.380  89.260  76.850  1.00  0.00           C
ATOM    182  HD1 PRO   104     112.440  89.330  76.530  1.00  0.00           H
ATOM    183  HD2 PRO   104     111.010  90.280  77.090  1.00  0.00           H
ATOM    184  CA  PRO   104     109.790  87.690  77.760  1.00  0.00           C
ATOM    185  HA  PRO   104     109.070  88.060  78.480  1.00  0.00           H
ATOM    186  CB  PRO   104     109.380  88.070  76.310  1.00  0.00           C
ATOM    187  HB1 PRO   104     108.570  88.840  76.280  1.00  0.00           H
ATOM    188  HB2 PRO   104     109.260  87.170  75.670  1.00  0.00           H
ATOM    189  CG  PRO   104     110.670  88.640  75.610  1.00  0.00           C
ATOM    190  HG1 PRO   104     111.280  87.790  75.240  1.00  0.00           H
ATOM    191  HG2 PRO   104     110.520  89.320  74.740  1.00  0.00           H
ATOM    192  C   PRO   104     109.890  86.230  77.930  1.00  0.00           C
ATOM    193  O   PRO   104     109.180  85.660  78.690  1.00  0.00           O
ATOM    194  N   GLY   105     110.830  85.560  77.290  1.00  0.00           N
ATOM    195  HN  GLY   105     111.550  86.000  76.760  1.00  0.00           H
ATOM    196  CA  GLY   105     111.020  84.120  77.310  1.00  0.00           C
ATOM    197  HA1 GLY   105     111.090  83.820  78.340  1.00  0.00           H
ATOM    198  HA2 GLY   105     111.940  84.000  76.740  1.00  0.00           H
ATOM    199  C   GLY   105     109.990  83.250  76.800  1.00  0.00           C
ATOM    200  O   GLY   105     108.910  83.680  76.270  1.00  0.00           O
ATOM    201  N   VAL   106     110.180  81.920  76.840  1.00  0.00           N
ATOM    202  HN  VAL   106     111.050  81.440  76.990  1.00  0.00           H
ATOM    203  CA  VAL   106     109.210  80.860  76.480  1.00  0.00           C
ATOM    204  HA  VAL   106     108.490  81.270  75.790  1.00  0.00           H
ATOM    205  CB  VAL   106     109.820  79.650  75.770  1.00  0.00           C
ATOM    206  HB  VAL   106     108.990  78.940  75.590  1.00  0.00           H
ATOM    207  CG1 VAL   106     110.480  80.090  74.530  1.00  0.00           C
ATOM    208 HG11 VAL   106     110.870  79.180  74.020  1.00  0.00           H
ATOM    209 HG12 VAL   106     111.430  80.630  74.730  1.00  0.00           H
ATOM    210 HG13 VAL   106     109.780  80.610  73.850  1.00  0.00           H
ATOM    211  CG2 VAL   106     110.860  78.940  76.690  1.00  0.00           C
ATOM    212 HG21 VAL   106     111.330  78.090  76.140  1.00  0.00           H
ATOM    213 HG22 VAL   106     110.350  78.350  77.500  1.00  0.00           H
ATOM    214 HG23 VAL   106     111.630  79.620  77.080  1.00  0.00           H
ATOM    215  C   VAL   106     108.540  80.440  77.770  1.00  0.00           C
ATOM    216  O   VAL   106     109.210  80.200  78.780  1.00  0.00           O
ATOM    217  N   ASN   107     107.200  80.270  77.750  1.00  0.00           N
ATOM    218  HN  ASN   107     106.640  80.410  76.940  1.00  0.00           H
ATOM    219  CA  ASN   107     106.440  79.630  78.860  1.00  0.00           C
ATOM    220  HA  ASN   107     106.930  78.750  79.210  1.00  0.00           H
ATOM    221  CB  ASN   107     106.330  80.610  80.010  1.00  0.00           C
ATOM    222  HB1 ASN   107     107.340  80.760  80.440  1.00  0.00           H
ATOM    223  HB2 ASN   107     105.640  80.220  80.780  1.00  0.00           H
ATOM    224  CG  ASN   107     105.800  81.970  79.570  1.00  0.00           C
ATOM    225  OD1 ASN   107     105.070  82.120  78.590  1.00  0.00           O
ATOM    226  ND2 ASN   107     106.010  82.970  80.460  1.00  0.00           N
ATOM    227 HD21 ASN   107     105.930  83.890  80.070  1.00  0.00           H
ATOM    228 HD22 ASN   107     106.680  82.780  81.170  1.00  0.00           H
ATOM    229  C   ASN   107     105.040  79.260  78.290  1.00  0.00           C
ATOM    230  O   ASN   107     104.770  79.640  77.150  1.00  0.00           O
ATOM    231  N   LYS   108     104.330  78.470  79.050  1.00  0.00           N
ATOM    232  HN  LYS   108     104.600  78.200  79.980  1.00  0.00           H
ATOM    233  CA  LYS   108     103.050  77.880  78.610  1.00  0.00           C
ATOM    234  HA  LYS   108     103.260  77.390  77.670  1.00  0.00           H
ATOM    235  CB  LYS   108     102.320  76.970  79.610  1.00  0.00           C
ATOM    236  HB1 LYS   108     101.440  76.510  79.130  1.00  0.00           H
ATOM    237  HB2 LYS   108     101.860  77.580  80.410  1.00  0.00           H
ATOM    238  CG  LYS   108     103.210  75.810  79.990  1.00  0.00           C
ATOM    239  HG1 LYS   108     102.740  75.110  80.700  1.00  0.00           H
ATOM    240  HG2 LYS   108     104.070  76.260  80.530  1.00  0.00           H
ATOM    241  CD  LYS   108     103.810  75.040  78.830  1.00  0.00           C
ATOM    242  HD1 LYS   108     104.430  75.690  78.170  1.00  0.00           H
ATOM    243  HD2 LYS   108     103.050  74.670  78.110  1.00  0.00           H
ATOM    244  CE  LYS   108     104.800  73.930  79.300  1.00  0.00           C
ATOM    245  HE1 LYS   108     105.540  74.240  80.080  1.00  0.00           H
ATOM    246  HE2 LYS   108     105.290  73.480  78.420  1.00  0.00           H
ATOM    247  NZ  LYS   108     104.010  72.790  79.800  1.00  0.00           N
ATOM    248  HZ1 LYS   108     104.510  71.880  79.740  1.00  0.00           H
ATOM    249  HZ2 LYS   108     103.120  72.710  79.280  1.00  0.00           H
ATOM    250  HZ3 LYS   108     103.790  73.050  80.790  1.00  0.00           H
ATOM    251  C   LYS   108     102.030  78.880  78.030  1.00  0.00           C
ATOM    252  O   LYS   108     101.310  78.640  77.060  1.00  0.00           O
ATOM    253  N   PHE   109     101.850  80.100  78.670  1.00  0.00           N
ATOM    254  HN  PHE   109     102.390  80.170  79.500  1.00  0.00           H
ATOM    255  CA  PHE   109     100.990  81.130  78.230  1.00  0.00           C
ATOM    256  HA  PHE   109     100.080  80.730  77.800  1.00  0.00           H
ATOM    257  CB  PHE   109     100.630  82.030  79.380  1.00  0.00           C
ATOM    258  HB1 PHE   109     100.750  81.530  80.360  1.00  0.00           H
ATOM    259  HB2 PHE   109      99.540  82.280  79.360  1.00  0.00           H
ATOM    260  CG  PHE   109     101.390  83.330  79.500  1.00  0.00           C
ATOM    261  CD1 PHE   109     101.050  84.390  78.660  1.00  0.00           C
ATOM    262  HD1 PHE   109     100.240  84.270  77.950  1.00  0.00           H
ATOM    263  CE1 PHE   109     101.680  85.610  78.740  1.00  0.00           C
ATOM    264  HE1 PHE   109     101.450  86.340  77.960  1.00  0.00           H
ATOM    265  CZ  PHE   109     102.720  85.780  79.630  1.00  0.00           C
ATOM    266  HZ  PHE   109     103.380  86.620  79.600  1.00  0.00           H
ATOM    267  CD2 PHE   109     102.330  83.550  80.450  1.00  0.00           C
ATOM    268  HD2 PHE   109     102.540  82.790  81.180  1.00  0.00           H
ATOM    269  CE2 PHE   109     103.060  84.740  80.570  1.00  0.00           C
ATOM    270  HE2 PHE   109     103.820  84.930  81.310  1.00  0.00           H
ATOM    271  C   PHE   109     101.380  81.740  76.960  1.00  0.00           C
ATOM    272  O   PHE   109     100.560  81.920  76.060  1.00  0.00           O
ATOM    273  N   SER   110     102.610  82.100  76.730  1.00  0.00           N
ATOM    274  HN  SER   110     103.310  81.850  77.410  1.00  0.00           H
ATOM    275  CA  SER   110     103.180  82.730  75.470  1.00  0.00           C
ATOM    276  HA  SER   110     102.470  83.500  75.210  1.00  0.00           H
ATOM    277  CB  SER   110     104.510  83.360  75.730  1.00  0.00           C
ATOM    278  HB1 SER   110     104.450  84.190  76.480  1.00  0.00           H
ATOM    279  HB2 SER   110     104.770  83.970  74.850  1.00  0.00           H
ATOM    280  OG  SER   110     105.440  82.300  76.060  1.00  0.00           O
ATOM    281  HG1 SER   110     105.320  82.160  77.010  1.00  0.00           H
ATOM    282  C   SER   110     103.110  81.770  74.270  1.00  0.00           C
ATOM    283  O   SER   110     102.830  82.230  73.170  1.00  0.00           O
ATOM    284  N   LEU   111     103.490  80.480  74.440  1.00  0.00           N
ATOM    285  HN  LEU   111     103.750  80.270  75.380  1.00  0.00           H
ATOM    286  CA  LEU   111     103.450  79.340  73.460  1.00  0.00           C
ATOM    287  HA  LEU   111     104.030  79.570  72.570  1.00  0.00           H
ATOM    288  CB  LEU   111     104.130  78.100  74.080  1.00  0.00           C
ATOM    289  HB1 LEU   111     104.060  77.220  73.410  1.00  0.00           H
ATOM    290  HB2 LEU   111     103.550  77.760  74.970  1.00  0.00           H
ATOM    291  CG  LEU   111     105.610  78.260  74.470  1.00  0.00           C
ATOM    292  HG  LEU   111     105.630  79.170  75.100  1.00  0.00           H
ATOM    293  CD1 LEU   111     106.060  77.020  75.390  1.00  0.00           C
ATOM    294 HD11 LEU   111     107.160  76.980  75.540  1.00  0.00           H
ATOM    295 HD12 LEU   111     105.750  76.120  74.820  1.00  0.00           H
ATOM    296 HD13 LEU   111     105.530  77.100  76.350  1.00  0.00           H
ATOM    297  CD2 LEU   111     106.550  78.450  73.260  1.00  0.00           C
ATOM    298 HD21 LEU   111     107.660  78.400  73.390  1.00  0.00           H
ATOM    299 HD22 LEU   111     106.370  79.460  72.850  1.00  0.00           H
ATOM    300 HD23 LEU   111     106.290  77.740  72.440  1.00  0.00           H
ATOM    301  C   LEU   111     101.980  79.140  73.130  1.00  0.00           C
ATOM    302  O   LEU   111     101.660  79.290  71.940  1.00  0.00           O
ATOM    303  N   ARG   112     101.030  79.020  74.070  1.00  0.00           N
ATOM    304  HN  ARG   112     101.210  79.040  75.060  1.00  0.00           H
ATOM    305  CA  ARG   112      99.640  78.860  73.660  1.00  0.00           C
ATOM    306  HA  ARG   112      99.560  77.980  73.040  1.00  0.00           H
ATOM    307  CB  ARG   112      98.730  78.700  74.910  1.00  0.00           C
ATOM    308  HB1 ARG   112      98.900  79.600  75.540  1.00  0.00           H
ATOM    309  HB2 ARG   112      99.050  77.830  75.500  1.00  0.00           H
ATOM    310  CG  ARG   112      97.230  78.580  74.660  1.00  0.00           C
ATOM    311  HG1 ARG   112      96.840  79.480  74.150  1.00  0.00           H
ATOM    312  HG2 ARG   112      96.730  78.390  75.640  1.00  0.00           H
ATOM    313  CD  ARG   112      96.640  77.520  73.750  1.00  0.00           C
ATOM    314  HD1 ARG   112      97.000  77.650  72.710  1.00  0.00           H
ATOM    315  HD2 ARG   112      95.540  77.420  73.640  1.00  0.00           H
ATOM    316  NE  ARG   112      97.050  76.160  74.110  1.00  0.00           N
ATOM    317  HE  ARG   112      97.740  75.700  73.550  1.00  0.00           H
ATOM    318  CZ  ARG   112      96.640  75.470  75.160  1.00  0.00           C
ATOM    319  NH1 ARG   112      95.860  75.970  76.110  1.00  0.00           N
ATOM    320 HH11 ARG   112      95.320  76.800  75.960  1.00  0.00           H
ATOM    321 HH12 ARG   112      95.710  75.470  76.960  1.00  0.00           H
ATOM    322  NH2 ARG   112      97.200  74.260  75.290  1.00  0.00           N
ATOM    323 HH21 ARG   112      97.690  74.040  74.450  1.00  0.00           H
ATOM    324 HH22 ARG   112      96.770  73.630  75.940  1.00  0.00           H
ATOM    325  C   ARG   112      99.040  79.960  72.770  1.00  0.00           C
ATOM    326  O   ARG   112      98.520  79.660  71.710  1.00  0.00           O
ATOM    327  N   MET   113      99.130  81.220  73.180  1.00  0.00           N
ATOM    328  HN  MET   113      99.610  81.430  74.030  1.00  0.00           H
ATOM    329  CA  MET   113      98.620  82.310  72.340  1.00  0.00           C
ATOM    330  HA  MET   113      97.560  82.150  72.210  1.00  0.00           H
ATOM    331  CB  MET   113      98.800  83.600  73.150  1.00  0.00           C
ATOM    332  HB1 MET   113      98.440  84.450  72.530  1.00  0.00           H
ATOM    333  HB2 MET   113      99.880  83.720  73.330  1.00  0.00           H
ATOM    334  CG  MET   113      98.130  83.680  74.500  1.00  0.00           C
ATOM    335  HG1 MET   113      98.420  82.820  75.140  1.00  0.00           H
ATOM    336  HG2 MET   113      97.040  83.530  74.340  1.00  0.00           H
ATOM    337  SD  MET   113      98.280  85.300  75.260  1.00  0.00           S
ATOM    338  CE  MET   113     100.030  85.250  75.390  1.00  0.00           C
ATOM    339  HE1 MET   113     100.350  86.010  76.140  1.00  0.00           H
ATOM    340  HE2 MET   113     100.490  85.570  74.440  1.00  0.00           H
ATOM    341  HE3 MET   113     100.290  84.280  75.860  1.00  0.00           H
ATOM    342  C   MET   113      99.320  82.470  71.020  1.00  0.00           C
ATOM    343  O   MET   113      98.650  82.670  70.000  1.00  0.00           O
ATOM    344  N   PHE   114     100.660  82.240  70.980  1.00  0.00           N
ATOM    345  HN  PHE   114     101.140  82.040  71.830  1.00  0.00           H
ATOM    346  CA  PHE   114     101.370  82.310  69.750  1.00  0.00           C
ATOM    347  HA  PHE   114     100.660  82.040  68.990  1.00  0.00           H
ATOM    348  CB  PHE   114     101.780  83.780  69.410  1.00  0.00           C
ATOM    349  HB1 PHE   114     100.790  84.260  69.280  1.00  0.00           H
ATOM    350  HB2 PHE   114     102.340  83.650  68.460  1.00  0.00           H
ATOM    351  CG  PHE   114     102.700  84.610  70.360  1.00  0.00           C
ATOM    352  CD1 PHE   114     104.100  84.650  70.230  1.00  0.00           C
ATOM    353  HD1 PHE   114     104.600  84.130  69.430  1.00  0.00           H
ATOM    354  CE1 PHE   114     104.830  85.340  71.210  1.00  0.00           C
ATOM    355  HE1 PHE   114     105.890  85.170  71.230  1.00  0.00           H
ATOM    356  CZ  PHE   114     104.260  86.120  72.200  1.00  0.00           C
ATOM    357  HZ  PHE   114     104.950  86.570  72.890  1.00  0.00           H
ATOM    358  CD2 PHE   114     102.060  85.320  71.440  1.00  0.00           C
ATOM    359  HD2 PHE   114     100.980  85.270  71.510  1.00  0.00           H
ATOM    360  CE2 PHE   114     102.820  86.040  72.280  1.00  0.00           C
ATOM    361  HE2 PHE   114     102.400  86.600  73.110  1.00  0.00           H
ATOM    362  C   PHE   114     102.490  81.370  69.560  1.00  0.00           C
ATOM    363  O   PHE   114     102.450  80.590  68.610  1.00  0.00           O
ATOM    364  N   GLY   115     103.530  81.420  70.420  1.00  0.00           N
ATOM    365  HN  GLY   115     103.460  82.120  71.120  1.00  0.00           H
ATOM    366  CA  GLY   115     104.790  80.710  70.020  1.00  0.00           C
ATOM    367  HA1 GLY   115     104.370  79.800  69.640  1.00  0.00           H
ATOM    368  HA2 GLY   115     105.470  80.660  70.860  1.00  0.00           H
ATOM    369  C   GLY   115     105.580  81.300  68.860  1.00  0.00           C
ATOM    370  O   GLY   115     105.100  82.020  68.040  1.00  0.00           O
ATOM    371  N   SER   116     106.860  80.860  68.770  1.00  0.00           N
ATOM    372  HN  SER   116     107.250  80.290  69.480  1.00  0.00           H
ATOM    373  CA  SER   116     107.890  81.170  67.780  1.00  0.00           C
ATOM    374  HA  SER   116     108.350  80.200  67.690  1.00  0.00           H
ATOM    375  CB  SER   116     107.460  81.730  66.410  1.00  0.00           C
ATOM    376  HB1 SER   116     107.020  82.740  66.490  1.00  0.00           H
ATOM    377  HB2 SER   116     106.820  80.940  65.950  1.00  0.00           H
ATOM    378  OG  SER   116     108.530  81.910  65.460  1.00  0.00           O
ATOM    379  HG1 SER   116     109.010  81.090  65.540  1.00  0.00           H
ATOM    380  C   SER   116     108.940  82.050  68.390  1.00  0.00           C
ATOM    381  O   SER   116     108.650  83.130  68.830  1.00  0.00           O
ATOM    382  N   GLN   117     110.250  81.510  68.400  1.00  0.00           N
ATOM    383  HN  GLN   117     110.500  80.620  68.030  1.00  0.00           H
ATOM    384  CA  GLN   117     111.390  82.290  68.870  1.00  0.00           C
ATOM    385  HA  GLN   117     111.210  82.400  69.930  1.00  0.00           H
ATOM    386  CB  GLN   117     112.650  81.390  68.590  1.00  0.00           C
ATOM    387  HB1 GLN   117     113.580  81.950  68.840  1.00  0.00           H
ATOM    388  HB2 GLN   117     112.610  81.210  67.500  1.00  0.00           H
ATOM    389  CG  GLN   117     112.830  80.020  69.380  1.00  0.00           C
ATOM    390  HG1 GLN   117     113.890  79.750  69.230  1.00  0.00           H
ATOM    391  HG2 GLN   117     112.280  79.190  68.880  1.00  0.00           H
ATOM    392  CD  GLN   117     112.470  80.030  70.880  1.00  0.00           C
ATOM    393  OE1 GLN   117     111.670  79.170  71.300  1.00  0.00           O
ATOM    394  NE2 GLN   117     113.160  80.890  71.680  1.00  0.00           N
ATOM    395 HE21 GLN   117     113.670  81.680  71.330  1.00  0.00           H
ATOM    396 HE22 GLN   117     113.240  80.750  72.660  1.00  0.00           H
ATOM    397  C   GLN   117     111.620  83.660  68.310  1.00  0.00           C
ATOM    398  O   GLN   117     111.980  84.610  69.000  1.00  0.00           O
ATOM    399  N   LYS   118     111.340  83.880  66.990  1.00  0.00           N
ATOM    400  HN  LYS   118     111.020  83.090  66.480  1.00  0.00           H
ATOM    401  CA  LYS   118     111.550  85.200  66.420  1.00  0.00           C
ATOM    402  HA  LYS   118     112.490  85.590  66.780  1.00  0.00           H
ATOM    403  CB  LYS   118     111.600  85.080  64.880  1.00  0.00           C
ATOM    404  HB1 LYS   118     112.170  85.970  64.560  1.00  0.00           H
ATOM    405  HB2 LYS   118     110.620  85.010  64.370  1.00  0.00           H
ATOM    406  CG  LYS   118     112.390  83.880  64.370  1.00  0.00           C
ATOM    407  HG1 LYS   118     112.360  83.820  63.260  1.00  0.00           H
ATOM    408  HG2 LYS   118     111.810  83.000  64.710  1.00  0.00           H
ATOM    409  CD  LYS   118     113.870  83.730  64.770  1.00  0.00           C
ATOM    410  HD1 LYS   118     114.240  82.800  64.310  1.00  0.00           H
ATOM    411  HD2 LYS   118     113.880  83.720  65.880  1.00  0.00           H
ATOM    412  CE  LYS   118     114.790  84.830  64.320  1.00  0.00           C
ATOM    413  HE1 LYS   118     114.390  85.790  64.700  1.00  0.00           H
ATOM    414  HE2 LYS   118     114.890  84.850  63.220  1.00  0.00           H
ATOM    415  NZ  LYS   118     116.110  84.640  64.970  1.00  0.00           N
ATOM    416  HZ1 LYS   118     116.180  85.020  65.940  1.00  0.00           H
ATOM    417  HZ2 LYS   118     116.810  85.010  64.310  1.00  0.00           H
ATOM    418  HZ3 LYS   118     116.350  83.640  65.120  1.00  0.00           H
ATOM    419  C   LYS   118     110.420  86.190  66.820  1.00  0.00           C
ATOM    420  O   LYS   118     110.730  87.380  66.850  1.00  0.00           O
ATOM    421  N   ALA   119     109.180  85.750  67.230  1.00  0.00           N
ATOM    422  HN  ALA   119     108.960  84.780  67.200  1.00  0.00           H
ATOM    423  CA  ALA   119     108.230  86.660  67.920  1.00  0.00           C
ATOM    424  HA  ALA   119     108.220  87.540  67.300  1.00  0.00           H
ATOM    425  CB  ALA   119     106.830  86.040  68.060  1.00  0.00           C
ATOM    426  HB1 ALA   119     106.010  86.660  68.490  1.00  0.00           H
ATOM    427  HB2 ALA   119     106.910  85.100  68.650  1.00  0.00           H
ATOM    428  HB3 ALA   119     106.520  85.770  67.040  1.00  0.00           H
ATOM    429  C   ALA   119     108.700  87.200  69.290  1.00  0.00           C
ATOM    430  O   ALA   119     108.610  88.350  69.680  1.00  0.00           O
ATOM    431  N   VAL   120     109.440  86.350  69.980  1.00  0.00           N
ATOM    432  HN  VAL   120     109.500  85.430  69.590  1.00  0.00           H
ATOM    433  CA  VAL   120     110.050  86.600  71.220  1.00  0.00           C
ATOM    434  HA  VAL   120     109.370  87.060  71.930  1.00  0.00           H
ATOM    435  CB  VAL   120     110.670  85.400  71.980  1.00  0.00           C
ATOM    436  HB  VAL   120     111.540  85.000  71.410  1.00  0.00           H
ATOM    437  CG1 VAL   120     111.230  85.820  73.330  1.00  0.00           C
ATOM    438 HG11 VAL   120     110.480  86.380  73.920  1.00  0.00           H
ATOM    439 HG12 VAL   120     112.200  86.370  73.230  1.00  0.00           H
ATOM    440 HG13 VAL   120     111.430  84.860  73.840  1.00  0.00           H
ATOM    441  CG2 VAL   120     109.690  84.250  72.100  1.00  0.00           C
ATOM    442 HG21 VAL   120     108.800  84.470  72.720  1.00  0.00           H
ATOM    443 HG22 VAL   120     110.140  83.320  72.500  1.00  0.00           H
ATOM    444 HG23 VAL   120     109.310  83.900  71.110  1.00  0.00           H
ATOM    445  C   VAL   120     111.060  87.710  71.000  1.00  0.00           C
ATOM    446  O   VAL   120     111.150  88.690  71.770  1.00  0.00           O
ATOM    447  N   GLU   121     111.840  87.650  69.890  1.00  0.00           N
ATOM    448  HN  GLU   121     111.760  86.890  69.260  1.00  0.00           H
ATOM    449  CA  GLU   121     112.890  88.600  69.630  1.00  0.00           C
ATOM    450  HA  GLU   121     113.430  88.600  70.570  1.00  0.00           H
ATOM    451  CB  GLU   121     113.820  88.200  68.510  1.00  0.00           C
ATOM    452  HB1 GLU   121     114.560  89.000  68.310  1.00  0.00           H
ATOM    453  HB2 GLU   121     113.230  88.030  67.590  1.00  0.00           H
ATOM    454  CG  GLU   121     114.660  86.960  68.870  1.00  0.00           C
ATOM    455  HG1 GLU   121     114.060  86.030  68.930  1.00  0.00           H
ATOM    456  HG2 GLU   121     115.220  87.010  69.840  1.00  0.00           H
ATOM    457  CD  GLU   121     115.770  86.810  67.860  1.00  0.00           C
ATOM    458  OE1 GLU   121     116.510  87.770  67.510  1.00  0.00           O
ATOM    459  OE2 GLU   121     115.900  85.600  67.410  1.00  0.00           O
ATOM    460  C   GLU   121     112.400  90.030  69.440  1.00  0.00           C
ATOM    461  O   GLU   121     112.960  90.980  69.960  1.00  0.00           O
ATOM    462  N   LYS   122     111.250  90.140  68.700  1.00  0.00           N
ATOM    463  HN  LYS   122     110.820  89.310  68.330  1.00  0.00           H
ATOM    464  CA  LYS   122     110.390  91.340  68.570  1.00  0.00           C
ATOM    465  HA  LYS   122     110.840  92.090  67.950  1.00  0.00           H
ATOM    466  CB  LYS   122     109.110  91.180  67.650  1.00  0.00           C
ATOM    467  HB1 LYS   122     108.540  90.370  68.160  1.00  0.00           H
ATOM    468  HB2 LYS   122     109.440  90.890  66.630  1.00  0.00           H
ATOM    469  CG  LYS   122     108.200  92.490  67.440  1.00  0.00           C
ATOM    470  HG1 LYS   122     107.790  92.730  68.450  1.00  0.00           H
ATOM    471  HG2 LYS   122     107.330  92.330  66.760  1.00  0.00           H
ATOM    472  CD  LYS   122     109.010  93.690  66.860  1.00  0.00           C
ATOM    473  HD1 LYS   122     109.830  93.960  67.580  1.00  0.00           H
ATOM    474  HD2 LYS   122     108.290  94.530  66.920  1.00  0.00           H
ATOM    475  CE  LYS   122     109.720  93.440  65.450  1.00  0.00           C
ATOM    476  HE1 LYS   122     109.000  92.840  64.850  1.00  0.00           H
ATOM    477  HE2 LYS   122     110.650  92.850  65.630  1.00  0.00           H
ATOM    478  NZ  LYS   122     110.030  94.740  64.880  1.00  0.00           N
ATOM    479  HZ1 LYS   122     109.360  95.530  65.020  1.00  0.00           H
ATOM    480  HZ2 LYS   122     110.330  94.750  63.880  1.00  0.00           H
ATOM    481  HZ3 LYS   122     110.880  95.040  65.380  1.00  0.00           H
ATOM    482  C   LYS   122     109.850  91.910  69.930  1.00  0.00           C
ATOM    483  O   LYS   122     109.890  93.070  70.290  1.00  0.00           O
ATOM    484  N   GLU   123     109.340  91.020  70.810  1.00  0.00           N
ATOM    485  HN  GLU   123     109.280  90.060  70.590  1.00  0.00           H
ATOM    486  CA  GLU   123     109.110  91.360  72.250  1.00  0.00           C
ATOM    487  HA  GLU   123     108.480  92.240  72.300  1.00  0.00           H
ATOM    488  CB  GLU   123     108.440  90.250  73.040  1.00  0.00           C
ATOM    489  HB1 GLU   123     108.260  90.530  74.100  1.00  0.00           H
ATOM    490  HB2 GLU   123     109.090  89.350  73.020  1.00  0.00           H
ATOM    491  CG  GLU   123     107.100  89.760  72.540  1.00  0.00           C
ATOM    492  HG1 GLU   123     106.810  88.760  72.910  1.00  0.00           H
ATOM    493  HG2 GLU   123     107.080  89.690  71.430  1.00  0.00           H
ATOM    494  CD  GLU   123     105.920  90.740  72.910  1.00  0.00           C
ATOM    495  OE1 GLU   123     105.860  91.140  74.120  1.00  0.00           O
ATOM    496  OE2 GLU   123     105.220  91.260  72.030  1.00  0.00           O
ATOM    497  C   GLU   123     110.350  91.830  73.030  1.00  0.00           C
ATOM    498  O   GLU   123     110.190  92.800  73.780  1.00  0.00           O
ATOM    499  N   GLN   124     111.610  91.330  72.800  1.00  0.00           N
ATOM    500  HN  GLN   124     111.670  90.500  72.260  1.00  0.00           H
ATOM    501  CA  GLN   124     112.880  91.760  73.370  1.00  0.00           C
ATOM    502  HA  GLN   124     112.650  91.870  74.420  1.00  0.00           H
ATOM    503  CB  GLN   124     114.090  90.820  73.240  1.00  0.00           C
ATOM    504  HB1 GLN   124     114.980  91.390  73.580  1.00  0.00           H
ATOM    505  HB2 GLN   124     114.240  90.650  72.150  1.00  0.00           H
ATOM    506  CG  GLN   124     114.050  89.520  74.010  1.00  0.00           C
ATOM    507  HG1 GLN   124     113.130  88.960  73.720  1.00  0.00           H
ATOM    508  HG2 GLN   124     114.150  89.680  75.100  1.00  0.00           H
ATOM    509  CD  GLN   124     115.110  88.480  73.780  1.00  0.00           C
ATOM    510  OE1 GLN   124     114.940  87.380  74.350  1.00  0.00           O
ATOM    511  NE2 GLN   124     116.260  88.670  73.060  1.00  0.00           N
ATOM    512 HE21 GLN   124     116.900  87.900  73.060  1.00  0.00           H
ATOM    513 HE22 GLN   124     116.380  89.460  72.440  1.00  0.00           H
ATOM    514  C   GLN   124     113.280  93.200  72.990  1.00  0.00           C
ATOM    515  O   GLN   124     113.630  94.040  73.780  1.00  0.00           O
ATOM    516  N   GLU   125     113.080  93.440  71.660  1.00  0.00           N
ATOM    517  HN  GLU   125     112.770  92.690  71.070  1.00  0.00           H
ATOM    518  CA  GLU   125     113.100  94.740  71.060  1.00  0.00           C
ATOM    519  HA  GLU   125     114.050  95.210  71.270  1.00  0.00           H
ATOM    520  CB  GLU   125     112.830  94.630  69.570  1.00  0.00           C
ATOM    521  HB1 GLU   125     111.870  94.120  69.360  1.00  0.00           H
ATOM    522  HB2 GLU   125     113.600  93.900  69.230  1.00  0.00           H
ATOM    523  CG  GLU   125     113.070  95.950  68.780  1.00  0.00           C
ATOM    524  HG1 GLU   125     114.080  96.390  68.930  1.00  0.00           H
ATOM    525  HG2 GLU   125     112.350  96.740  69.050  1.00  0.00           H
ATOM    526  CD  GLU   125     112.860  95.680  67.290  1.00  0.00           C
ATOM    527  OE1 GLU   125     111.820  95.920  66.670  1.00  0.00           O
ATOM    528  OE2 GLU   125     113.900  95.230  66.740  1.00  0.00           O
ATOM    529  C   GLU   125     112.230  95.780  71.750  1.00  0.00           C
ATOM    530  O   GLU   125     112.510  96.870  72.160  1.00  0.00           O
ATOM    531  N   ARG   126     110.900  95.440  71.930  1.00  0.00           N
ATOM    532  HN  ARG   126     110.630  94.590  71.480  1.00  0.00           H
ATOM    533  CA  ARG   126     109.890  96.320  72.510  1.00  0.00           C
ATOM    534  HA  ARG   126     109.880  97.280  72.020  1.00  0.00           H
ATOM    535  CB  ARG   126     108.490  95.590  72.210  1.00  0.00           C
ATOM    536  HB1 ARG   126     107.640  96.010  72.800  1.00  0.00           H
ATOM    537  HB2 ARG   126     108.660  94.550  72.570  1.00  0.00           H
ATOM    538  CG  ARG   126     108.000  95.670  70.710  1.00  0.00           C
ATOM    539  HG1 ARG   126     107.080  95.050  70.760  1.00  0.00           H
ATOM    540  HG2 ARG   126     108.670  95.070  70.060  1.00  0.00           H
ATOM    541  CD  ARG   126     107.630  97.000  70.110  1.00  0.00           C
ATOM    542  HD1 ARG   126     107.300  96.770  69.080  1.00  0.00           H
ATOM    543  HD2 ARG   126     108.470  97.730  70.070  1.00  0.00           H
ATOM    544  NE  ARG   126     106.530  97.470  70.990  1.00  0.00           N
ATOM    545  HE  ARG   126     106.160  96.840  71.660  1.00  0.00           H
ATOM    546  CZ  ARG   126     105.680  98.450  70.790  1.00  0.00           C
ATOM    547  NH1 ARG   126     105.740  99.390  69.880  1.00  0.00           N
ATOM    548 HH11 ARG   126     106.640  99.530  69.470  1.00  0.00           H
ATOM    549 HH12 ARG   126     105.230 100.200  70.170  1.00  0.00           H
ATOM    550  NH2 ARG   126     104.680  98.430  71.650  1.00  0.00           N
ATOM    551 HH21 ARG   126     104.610  97.720  72.350  1.00  0.00           H
ATOM    552 HH22 ARG   126     103.940  99.090  71.670  1.00  0.00           H
ATOM    553  C   ARG   126     110.200  96.590  74.040  1.00  0.00           C
ATOM    554  O   ARG   126     110.040  97.730  74.390  1.00  0.00           O
ATOM    555  N   VAL   127     110.680  95.600  74.790  1.00  0.00           N
ATOM    556  HN  VAL   127     110.420  94.710  74.440  1.00  0.00           H
ATOM    557  CA  VAL   127     111.230  95.650  76.110  1.00  0.00           C
ATOM    558  HA  VAL   127     110.490  96.120  76.740  1.00  0.00           H
ATOM    559  CB  VAL   127     111.450  94.280  76.640  1.00  0.00           C
ATOM    560  HB  VAL   127     111.960  93.660  75.860  1.00  0.00           H
ATOM    561  CG1 VAL   127     112.200  94.220  78.000  1.00  0.00           C
ATOM    562 HG11 VAL   127     111.690  94.610  78.920  1.00  0.00           H
ATOM    563 HG12 VAL   127     113.230  94.640  78.050  1.00  0.00           H
ATOM    564 HG13 VAL   127     112.200  93.150  78.290  1.00  0.00           H
ATOM    565  CG2 VAL   127     110.070  93.700  76.940  1.00  0.00           C
ATOM    566 HG21 VAL   127     110.250  92.630  77.200  1.00  0.00           H
ATOM    567 HG22 VAL   127     109.370  93.680  76.080  1.00  0.00           H
ATOM    568 HG23 VAL   127     109.470  94.250  77.700  1.00  0.00           H
ATOM    569  C   VAL   127     112.450  96.500  76.230  1.00  0.00           C
ATOM    570  O   VAL   127     112.430  97.460  77.070  1.00  0.00           O
ATOM    571  N   LYS   128     113.460  96.360  75.350  1.00  0.00           N
ATOM    572  HN  LYS   128     113.480  95.630  74.670  1.00  0.00           H
ATOM    573  CA  LYS   128     114.610  97.310  75.280  1.00  0.00           C
ATOM    574  HA  LYS   128     115.190  97.270  76.200  1.00  0.00           H
ATOM    575  CB  LYS   128     115.620  96.820  74.240  1.00  0.00           C
ATOM    576  HB1 LYS   128     115.150  96.730  73.240  1.00  0.00           H
ATOM    577  HB2 LYS   128     115.900  95.790  74.560  1.00  0.00           H
ATOM    578  CG  LYS   128     116.820  97.850  74.020  1.00  0.00           C
ATOM    579  HG1 LYS   128     116.570  98.820  73.550  1.00  0.00           H
ATOM    580  HG2 LYS   128     117.450  97.310  73.290  1.00  0.00           H
ATOM    581  CD  LYS   128     117.740  98.090  75.250  1.00  0.00           C
ATOM    582  HD1 LYS   128     117.030  98.600  75.920  1.00  0.00           H
ATOM    583  HD2 LYS   128     118.580  98.800  75.070  1.00  0.00           H
ATOM    584  CE  LYS   128     118.230  96.800  75.960  1.00  0.00           C
ATOM    585  HE1 LYS   128     117.310  96.170  75.960  1.00  0.00           H
ATOM    586  HE2 LYS   128     118.680  96.950  76.970  1.00  0.00           H
ATOM    587  NZ  LYS   128     119.290  96.010  75.270  1.00  0.00           N
ATOM    588  HZ1 LYS   128     119.300  95.130  75.810  1.00  0.00           H
ATOM    589  HZ2 LYS   128     120.240  96.410  75.160  1.00  0.00           H
ATOM    590  HZ3 LYS   128     118.960  95.640  74.360  1.00  0.00           H
ATOM    591  C   LYS   128     114.200  98.770  75.080  1.00  0.00           C
ATOM    592  O   LYS   128     114.690  99.690  75.800  1.00  0.00           O
ATOM    593  N   THR   129     113.200  98.990  74.160  1.00  0.00           N
ATOM    594  HN  THR   129     112.920  98.190  73.630  1.00  0.00           H
ATOM    595  CA  THR   129     112.570 100.310  73.860  1.00  0.00           C
ATOM    596  HA  THR   129     113.350 100.970  73.530  1.00  0.00           H
ATOM    597  CB  THR   129     111.630 100.240  72.710  1.00  0.00           C
ATOM    598  HB  THR   129     110.760  99.650  73.070  1.00  0.00           H
ATOM    599  OG1 THR   129     112.330  99.680  71.630  1.00  0.00           O
ATOM    600  HG1 THR   129     112.570  98.780  71.840  1.00  0.00           H
ATOM    601  CG2 THR   129     111.120 101.620  72.280  1.00  0.00           C
ATOM    602 HG21 THR   129     110.410 101.480  71.440  1.00  0.00           H
ATOM    603 HG22 THR   129     112.000 102.230  71.980  1.00  0.00           H
ATOM    604 HG23 THR   129     110.570 102.060  73.120  1.00  0.00           H
ATOM    605  C   THR   129     111.810 100.980  75.030  1.00  0.00           C
ATOM    606  O   THR   129     111.950 102.220  75.170  1.00  0.00           O
ATOM    607  N   ALA   130     111.170 100.180  75.930  1.00  0.00           N
ATOM    608  HN  ALA   130     111.270  99.250  75.610  1.00  0.00           H
ATOM    609  CA  ALA   130     110.500 100.470  77.180  1.00  0.00           C
ATOM    610  HA  ALA   130     110.020 101.410  76.910  1.00  0.00           H
ATOM    611  CB  ALA   130     109.450  99.450  77.540  1.00  0.00           C
ATOM    612  HB1 ALA   130     108.820  99.730  78.410  1.00  0.00           H
ATOM    613  HB2 ALA   130     109.830  98.440  77.800  1.00  0.00           H
ATOM    614  HB3 ALA   130     108.770  99.370  76.670  1.00  0.00           H
ATOM    615  C   ALA   130     111.510 100.730  78.340  1.00  0.00           C
ATOM    616  O   ALA   130     111.240 101.510  79.300  1.00  0.00           O
ATOM    617  N   GLY   131     112.790 100.190  78.240  1.00  0.00           N
ATOM    618  HN  GLY   131     113.030  99.640  77.450  1.00  0.00           H
ATOM    619  CA  GLY   131     113.860 100.440  79.200  1.00  0.00           C
ATOM    620  HA1 GLY   131     114.420 101.310  78.910  1.00  0.00           H
ATOM    621  HA2 GLY   131     114.330  99.470  79.160  1.00  0.00           H
ATOM    622  C   GLY   131     113.600 100.640  80.660  1.00  0.00           C
ATOM    623  O   GLY   131     114.000 101.640  81.270  1.00  0.00           O
ATOM    624  N   PHE   132     112.970  99.660  81.230  1.00  0.00           N
ATOM    625  HN  PHE   132     112.930  98.880  80.620  1.00  0.00           H
ATOM    626  CA  PHE   132     112.570  99.540  82.620  1.00  0.00           C
ATOM    627  HA  PHE   132     111.970  98.640  82.610  1.00  0.00           H
ATOM    628  CB  PHE   132     113.780  99.190  83.530  1.00  0.00           C
ATOM    629  HB1 PHE   132     114.580  99.900  83.200  1.00  0.00           H
ATOM    630  HB2 PHE   132     114.180  98.170  83.330  1.00  0.00           H
ATOM    631  CG  PHE   132     113.550  99.350  85.020  1.00  0.00           C
ATOM    632  CD1 PHE   132     113.140  98.150  85.750  1.00  0.00           C
ATOM    633  HD1 PHE   132     112.930  97.210  85.280  1.00  0.00           H
ATOM    634  CE1 PHE   132     113.040  98.190  87.100  1.00  0.00           C
ATOM    635  HE1 PHE   132     112.870  97.230  87.570  1.00  0.00           H
ATOM    636  CZ  PHE   132     113.460  99.360  87.790  1.00  0.00           C
ATOM    637  HZ  PHE   132     113.660  99.290  88.850  1.00  0.00           H
ATOM    638  CD2 PHE   132     113.860 100.560  85.670  1.00  0.00           C
ATOM    639  HD2 PHE   132     114.320 101.380  85.150  1.00  0.00           H
ATOM    640  CE2 PHE   132     113.760 100.530  87.090  1.00  0.00           C
ATOM    641  HE2 PHE   132     114.050 101.340  87.740  1.00  0.00           H
ATOM    642  C   PHE   132     111.590 100.640  83.110  1.00  0.00           C
ATOM    643  O   PHE   132     110.940 100.520  84.190  1.00  0.00           O
ATOM    644  N   TRP   133     111.220 101.630  82.240  1.00  0.00           N
ATOM    645  HN  TRP   133     111.660 101.710  81.350  1.00  0.00           H
ATOM    646  CA  TRP   133     110.110 102.570  82.570  1.00  0.00           C
ATOM    647  HA  TRP   133     110.240 102.890  83.590  1.00  0.00           H
ATOM    648  CB  TRP   133     110.030 103.870  81.700  1.00  0.00           C
ATOM    649  HB1 TRP   133     109.080 104.400  81.930  1.00  0.00           H
ATOM    650  HB2 TRP   133     110.070 103.490  80.660  1.00  0.00           H
ATOM    651  CG  TRP   133     111.130 104.830  81.870  1.00  0.00           C
ATOM    652  CD1 TRP   133     112.170 104.560  82.780  1.00  0.00           C
ATOM    653  HD1 TRP   133     112.360 103.660  83.360  1.00  0.00           H
ATOM    654  NE1 TRP   133     113.100 105.570  82.710  1.00  0.00           N
ATOM    655  HE1 TRP   133     114.020 105.590  83.010  1.00  0.00           H
ATOM    656  CE2 TRP   133     112.690 106.510  81.850  1.00  0.00           C
ATOM    657  CD2 TRP   133     111.460 106.110  81.290  1.00  0.00           C
ATOM    658  CE3 TRP   133     110.760 106.940  80.350  1.00  0.00           C
ATOM    659  HE3 TRP   133     109.820 106.630  79.930  1.00  0.00           H
ATOM    660  CZ3 TRP   133     111.410 108.090  79.870  1.00  0.00           C
ATOM    661  HZ3 TRP   133     110.950 108.660  79.070  1.00  0.00           H
ATOM    662  CZ2 TRP   133     113.230 107.710  81.340  1.00  0.00           C
ATOM    663  HZ2 TRP   133     114.230 108.010  81.620  1.00  0.00           H
ATOM    664  CH2 TRP   133     112.600 108.500  80.350  1.00  0.00           C
ATOM    665  HH2 TRP   133     113.070 109.410  80.020  1.00  0.00           H
ATOM    666  C   TRP   133     108.730 101.870  82.610  1.00  0.00           C
ATOM    667  O   TRP   133     107.950 101.950  83.540  1.00  0.00           O
ATOM    668  N   ILE   134     108.440 101.060  81.550  1.00  0.00           N
ATOM    669  HN  ILE   134     109.100 101.110  80.810  1.00  0.00           H
ATOM    670  CA  ILE   134     107.180 100.340  81.430  1.00  0.00           C
ATOM    671  HA  ILE   134     106.620 100.540  82.330  1.00  0.00           H
ATOM    672  CB  ILE   134     106.360 100.750  80.150  1.00  0.00           C
ATOM    673  HB  ILE   134     107.010 100.510  79.270  1.00  0.00           H
ATOM    674  CG2 ILE   134     105.060  99.840  80.010  1.00  0.00           C
ATOM    675 HG21 ILE   134     105.350  98.790  79.830  1.00  0.00           H
ATOM    676 HG22 ILE   134     104.450 100.230  79.170  1.00  0.00           H
ATOM    677 HG23 ILE   134     104.410  99.860  80.910  1.00  0.00           H
ATOM    678  CG1 ILE   134     105.910 102.190  79.980  1.00  0.00           C
ATOM    679 HG11 ILE   134     105.150 102.160  79.190  1.00  0.00           H
ATOM    680 HG12 ILE   134     106.880 102.710  79.830  1.00  0.00           H
ATOM    681  CD  ILE   134     105.280 102.880  81.260  1.00  0.00           C
ATOM    682  HD1 ILE   134     104.990 102.140  82.040  1.00  0.00           H
ATOM    683  HD2 ILE   134     104.360 103.370  80.860  1.00  0.00           H
ATOM    684  HD3 ILE   134     106.010 103.590  81.690  1.00  0.00           H
ATOM    685  C   ILE   134     107.490  98.860  81.430  1.00  0.00           C
ATOM    686  O   ILE   134     108.020  98.300  80.480  1.00  0.00           O
ATOM    687  N   ILE   135     107.080  98.140  82.510  1.00  0.00           N
ATOM    688  HN  ILE   135     106.630  98.620  83.260  1.00  0.00           H
ATOM    689  CA  ILE   135     107.410  96.740  82.680  1.00  0.00           C
ATOM    690  HA  ILE   135     108.220  96.470  82.020  1.00  0.00           H
ATOM    691  CB  ILE   135     107.770  96.390  84.180  1.00  0.00           C
ATOM    692  HB  ILE   135     107.040  96.960  84.780  1.00  0.00           H
ATOM    693  CG2 ILE   135     107.700  94.880  84.390  1.00  0.00           C
ATOM    694 HG21 ILE   135     108.040  94.580  85.410  1.00  0.00           H
ATOM    695 HG22 ILE   135     108.300  94.340  83.620  1.00  0.00           H
ATOM    696 HG23 ILE   135     106.670  94.490  84.220  1.00  0.00           H
ATOM    697  CG1 ILE   135     109.220  96.880  84.420  1.00  0.00           C
ATOM    698 HG11 ILE   135     109.360  97.320  83.410  1.00  0.00           H
ATOM    699 HG12 ILE   135     109.870  96.030  84.710  1.00  0.00           H
ATOM    700  CD  ILE   135     109.330  98.010  85.420  1.00  0.00           C
ATOM    701  HD1 ILE   135     110.360  98.390  85.620  1.00  0.00           H
ATOM    702  HD2 ILE   135     108.930  97.660  86.400  1.00  0.00           H
ATOM    703  HD3 ILE   135     108.750  98.880  85.080  1.00  0.00           H
ATOM    704  C   ILE   135     106.220  95.890  82.200  1.00  0.00           C
ATOM    705  O   ILE   135     105.130  96.100  82.610  1.00  0.00           O
ATOM    706  N   HSD   136     106.410  94.950  81.250  1.00  0.00           N
ATOM    707  HN  HSD   136     107.340  94.940  80.900  1.00  0.00           H
ATOM    708  CA  HSD   136     105.300  94.110  80.710  1.00  0.00           C
ATOM    709  HA  HSD   136     104.690  94.840  80.200  1.00  0.00           H
ATOM    710  CB  HSD   136     105.950  93.080  79.750  1.00  0.00           C
ATOM    711  HB1 HSD   136     106.860  92.690  80.250  1.00  0.00           H
ATOM    712  HB2 HSD   136     106.230  93.810  78.960  1.00  0.00           H
ATOM    713  ND1 HSD   136     105.190  90.750  79.780  1.00  0.00           N
ATOM    714  HD1 HSD   136     106.010  90.490  80.280  1.00  0.00           H
ATOM    715  CG  HSD   136     105.050  92.020  79.190  1.00  0.00           C
ATOM    716  CE1 HSD   136     104.480  89.890  78.970  1.00  0.00           C
ATOM    717  HE1 HSD   136     104.420  88.830  79.210  1.00  0.00           H
ATOM    718  NE2 HSD   136     103.860  90.520  77.970  1.00  0.00           N
ATOM    719  CD2 HSD   136     104.260  91.870  78.070  1.00  0.00           C
ATOM    720  HD2 HSD   136     103.950  92.720  77.470  1.00  0.00           H
ATOM    721  C   HSD   136     104.510  93.340  81.770  1.00  0.00           C
ATOM    722  O   HSD   136     105.070  92.780  82.700  1.00  0.00           O
ATOM    723  N   PRO   137     103.150  93.160  81.620  1.00  0.00           N
ATOM    724  CD  PRO   137     102.300  93.780  80.610  1.00  0.00           C
ATOM    725  HD1 PRO   137     102.470  93.500  79.550  1.00  0.00           H
ATOM    726  HD2 PRO   137     102.620  94.850  80.530  1.00  0.00           H
ATOM    727  CA  PRO   137     102.360  92.980  82.850  1.00  0.00           C
ATOM    728  HA  PRO   137     102.930  93.390  83.680  1.00  0.00           H
ATOM    729  CB  PRO   137     100.960  93.660  82.610  1.00  0.00           C
ATOM    730  HB1 PRO   137     100.750  94.610  83.150  1.00  0.00           H
ATOM    731  HB2 PRO   137     100.130  93.010  82.950  1.00  0.00           H
ATOM    732  CG  PRO   137     100.860  93.820  81.100  1.00  0.00           C
ATOM    733  HG1 PRO   137     100.450  92.890  80.660  1.00  0.00           H
ATOM    734  HG2 PRO   137     100.430  94.760  80.710  1.00  0.00           H
ATOM    735  C   PRO   137     102.230  91.500  83.120  1.00  0.00           C
ATOM    736  O   PRO   137     101.750  91.120  84.160  1.00  0.00           O
ATOM    737  N   TYR   138     102.730  90.640  82.220  1.00  0.00           N
ATOM    738  HN  TYR   138     102.790  91.040  81.310  1.00  0.00           H
ATOM    739  CA  TYR   138     102.670  89.200  82.470  1.00  0.00           C
ATOM    740  HA  TYR   138     102.120  88.920  83.360  1.00  0.00           H
ATOM    741  CB  TYR   138     101.810  88.460  81.350  1.00  0.00           C
ATOM    742  HB1 TYR   138     101.580  87.370  81.360  1.00  0.00           H
ATOM    743  HB2 TYR   138     102.310  88.680  80.380  1.00  0.00           H
ATOM    744  CG  TYR   138     100.390  89.090  81.290  1.00  0.00           C
ATOM    745  CD1 TYR   138      99.460  88.760  82.330  1.00  0.00           C
ATOM    746  HD1 TYR   138      99.740  88.070  83.100  1.00  0.00           H
ATOM    747  CE1 TYR   138      98.210  89.390  82.370  1.00  0.00           C
ATOM    748  HE1 TYR   138      97.460  89.150  83.100  1.00  0.00           H
ATOM    749  CZ  TYR   138      97.890  90.300  81.390  1.00  0.00           C
ATOM    750  OH  TYR   138      96.700  91.030  81.310  1.00  0.00           O
ATOM    751  HH  TYR   138      96.090  90.640  81.950  1.00  0.00           H
ATOM    752  CD2 TYR   138     100.040  90.070  80.330  1.00  0.00           C
ATOM    753  HD2 TYR   138     100.670  90.230  79.460  1.00  0.00           H
ATOM    754  CE2 TYR   138      98.760  90.710  80.380  1.00  0.00           C
ATOM    755  HE2 TYR   138      98.560  91.500  79.680  1.00  0.00           H
ATOM    756  C   TYR   138     104.120  88.570  82.570  1.00  0.00           C
ATOM    757  O   TYR   138     104.310  87.370  82.430  1.00  0.00           O
ATOM    758  N   SER   139     104.970  89.560  82.920  1.00  0.00           N
ATOM    759  HN  SER   139     104.660  90.500  82.790  1.00  0.00           H
ATOM    760  CA  SER   139     106.370  89.310  83.170  1.00  0.00           C
ATOM    761  HA  SER   139     106.790  88.780  82.330  1.00  0.00           H
ATOM    762  CB  SER   139     107.260  90.600  83.360  1.00  0.00           C
ATOM    763  HB1 SER   139     107.170  91.290  82.500  1.00  0.00           H
ATOM    764  HB2 SER   139     108.310  90.300  83.530  1.00  0.00           H
ATOM    765  OG  SER   139     106.750  91.360  84.530  1.00  0.00           O
ATOM    766  HG1 SER   139     106.100  91.920  84.100  1.00  0.00           H
ATOM    767  C   SER   139     106.600  88.460  84.410  1.00  0.00           C
ATOM    768  O   SER   139     105.890  88.510  85.430  1.00  0.00           O
ATOM    769  N   ASP   140     107.660  87.590  84.410  1.00  0.00           N
ATOM    770  HN  ASP   140     108.220  87.430  83.600  1.00  0.00           H
ATOM    771  CA  ASP   140     107.990  86.880  85.590  1.00  0.00           C
ATOM    772  HA  ASP   140     107.090  86.450  85.980  1.00  0.00           H
ATOM    773  CB  ASP   140     109.160  85.770  85.330  1.00  0.00           C
ATOM    774  HB1 ASP   140     109.340  85.320  86.330  1.00  0.00           H
ATOM    775  HB2 ASP   140     110.100  86.210  84.950  1.00  0.00           H
ATOM    776  CG  ASP   140     108.610  84.690  84.400  1.00  0.00           C
ATOM    777  OD1 ASP   140     109.520  83.780  84.130  1.00  0.00           O
ATOM    778  OD2 ASP   140     107.440  84.700  83.940  1.00  0.00           O
ATOM    779  C   ASP   140     108.560  87.780  86.750  1.00  0.00           C
ATOM    780  O   ASP   140     108.280  87.410  87.910  1.00  0.00           O
ATOM    781  N   PHE   141     109.210  88.920  86.440  1.00  0.00           N
ATOM    782  HN  PHE   141     109.520  89.140  85.520  1.00  0.00           H
ATOM    783  CA  PHE   141     109.450  89.950  87.390  1.00  0.00           C
ATOM    784  HA  PHE   141     110.050  89.480  88.160  1.00  0.00           H
ATOM    785  CB  PHE   141     110.260  91.090  86.730  1.00  0.00           C
ATOM    786  HB1 PHE   141     109.710  91.620  85.930  1.00  0.00           H
ATOM    787  HB2 PHE   141     111.050  90.650  86.080  1.00  0.00           H
ATOM    788  CG  PHE   141     110.860  91.960  87.740  1.00  0.00           C
ATOM    789  CD1 PHE   141     110.380  93.240  87.840  1.00  0.00           C
ATOM    790  HD1 PHE   141     109.490  93.490  87.290  1.00  0.00           H
ATOM    791  CE1 PHE   141     111.040  94.100  88.750  1.00  0.00           C
ATOM    792  HE1 PHE   141     110.600  95.090  88.740  1.00  0.00           H
ATOM    793  CZ  PHE   141     112.180  93.720  89.470  1.00  0.00           C
ATOM    794  HZ  PHE   141     112.810  94.410  90.020  1.00  0.00           H
ATOM    795  CD2 PHE   141     111.910  91.470  88.540  1.00  0.00           C
ATOM    796  HD2 PHE   141     112.160  90.420  88.450  1.00  0.00           H
ATOM    797  CE2 PHE   141     112.570  92.390  89.420  1.00  0.00           C
ATOM    798  HE2 PHE   141     113.470  92.100  89.930  1.00  0.00           H
ATOM    799  C   PHE   141     108.240  90.480  88.070  1.00  0.00           C
ATOM    800  O   PHE   141     108.150  90.540  89.280  1.00  0.00           O
ATOM    801  N   ARG   142     107.140  90.880  87.440  1.00  0.00           N
ATOM    802  HN  ARG   142     107.150  90.870  86.440  1.00  0.00           H
ATOM    803  CA  ARG   142     105.850  91.180  88.110  1.00  0.00           C
ATOM    804  HA  ARG   142     106.110  91.910  88.870  1.00  0.00           H
ATOM    805  CB  ARG   142     104.850  91.880  87.160  1.00  0.00           C
ATOM    806  HB1 ARG   142     104.620  91.140  86.370  1.00  0.00           H
ATOM    807  HB2 ARG   142     105.370  92.720  86.650  1.00  0.00           H
ATOM    808  CG  ARG   142     103.460  92.210  87.720  1.00  0.00           C
ATOM    809  HG1 ARG   142     102.960  91.310  88.120  1.00  0.00           H
ATOM    810  HG2 ARG   142     102.950  92.660  86.850  1.00  0.00           H
ATOM    811  CD  ARG   142     103.500  93.260  88.840  1.00  0.00           C
ATOM    812  HD1 ARG   142     104.030  94.180  88.530  1.00  0.00           H
ATOM    813  HD2 ARG   142     104.090  92.800  89.640  1.00  0.00           H
ATOM    814  NE  ARG   142     102.110  93.390  89.310  1.00  0.00           N
ATOM    815  HE  ARG   142     101.790  92.650  89.900  1.00  0.00           H
ATOM    816  CZ  ARG   142     101.680  94.520  89.850  1.00  0.00           C
ATOM    817  NH1 ARG   142     102.080  95.720  89.470  1.00  0.00           N
ATOM    818 HH11 ARG   142     102.730  95.830  88.720  1.00  0.00           H
ATOM    819 HH12 ARG   142     102.050  96.370  90.230  1.00  0.00           H
ATOM    820  NH2 ARG   142     100.800  94.280  90.840  1.00  0.00           N
ATOM    821 HH21 ARG   142     100.850  93.370  91.250  1.00  0.00           H
ATOM    822 HH22 ARG   142     100.410  95.000  91.430  1.00  0.00           H
ATOM    823  C   ARG   142     105.200  89.970  88.740  1.00  0.00           C
ATOM    824  O   ARG   142     104.630  90.020  89.820  1.00  0.00           O
ATOM    825  N   PHE   143     105.180  88.770  88.140  1.00  0.00           N
ATOM    826  HN  PHE   143     105.500  88.640  87.200  1.00  0.00           H
ATOM    827  CA  PHE   143     104.530  87.600  88.710  1.00  0.00           C
ATOM    828  HA  PHE   143     103.540  87.800  89.100  1.00  0.00           H
ATOM    829  CB  PHE   143     104.610  86.500  87.600  1.00  0.00           C
ATOM    830  HB1 PHE   143     105.700  86.360  87.420  1.00  0.00           H
ATOM    831  HB2 PHE   143     104.070  86.780  86.670  1.00  0.00           H
ATOM    832  CG  PHE   143     104.050  85.200  88.140  1.00  0.00           C
ATOM    833  CD1 PHE   143     102.710  84.860  87.990  1.00  0.00           C
ATOM    834  HD1 PHE   143     102.070  85.630  87.580  1.00  0.00           H
ATOM    835  CE1 PHE   143     102.150  83.650  88.390  1.00  0.00           C
ATOM    836  HE1 PHE   143     101.110  83.420  88.260  1.00  0.00           H
ATOM    837  CZ  PHE   143     103.030  82.700  89.030  1.00  0.00           C
ATOM    838  HZ  PHE   143     102.650  81.740  89.340  1.00  0.00           H
ATOM    839  CD2 PHE   143     104.900  84.160  88.720  1.00  0.00           C
ATOM    840  HD2 PHE   143     105.940  84.290  88.980  1.00  0.00           H
ATOM    841  CE2 PHE   143     104.330  82.960  89.200  1.00  0.00           C
ATOM    842  HE2 PHE   143     105.090  82.240  89.460  1.00  0.00           H
ATOM    843  C   PHE   143     105.260  87.220  89.970  1.00  0.00           C
ATOM    844  O   PHE   143     104.540  87.000  90.960  1.00  0.00           O
ATOM    845  N   TYR   144     106.570  87.150  90.070  1.00  0.00           N
ATOM    846  HN  TYR   144     107.180  87.140  89.290  1.00  0.00           H
ATOM    847  CA  TYR   144     107.200  86.830  91.370  1.00  0.00           C
ATOM    848  HA  TYR   144     106.640  86.000  91.760  1.00  0.00           H
ATOM    849  CB  TYR   144     108.620  86.350  91.170  1.00  0.00           C
ATOM    850  HB1 TYR   144     109.120  86.210  92.150  1.00  0.00           H
ATOM    851  HB2 TYR   144     109.110  87.190  90.630  1.00  0.00           H
ATOM    852  CG  TYR   144     108.750  85.110  90.380  1.00  0.00           C
ATOM    853  CD1 TYR   144     109.610  85.000  89.300  1.00  0.00           C
ATOM    854  HD1 TYR   144     110.290  85.790  89.020  1.00  0.00           H
ATOM    855  CE1 TYR   144     109.710  83.750  88.640  1.00  0.00           C
ATOM    856  HE1 TYR   144     110.550  83.540  88.000  1.00  0.00           H
ATOM    857  CZ  TYR   144     108.910  82.720  88.980  1.00  0.00           C
ATOM    858  OH  TYR   144     109.000  81.610  88.210  1.00  0.00           O
ATOM    859  HH  TYR   144     108.370  81.060  88.680  1.00  0.00           H
ATOM    860  CD2 TYR   144     107.930  84.030  90.680  1.00  0.00           C
ATOM    861  HD2 TYR   144     107.290  84.020  91.550  1.00  0.00           H
ATOM    862  CE2 TYR   144     108.070  82.780  90.070  1.00  0.00           C
ATOM    863  HE2 TYR   144     107.520  81.890  90.350  1.00  0.00           H
ATOM    864  C   TYR   144     106.990  87.880  92.420  1.00  0.00           C
ATOM    865  O   TYR   144     106.670  87.580  93.580  1.00  0.00           O
ATOM    866  N   TRP   145     106.960  89.200  92.050  1.00  0.00           N
ATOM    867  HN  TRP   145     107.100  89.450  91.090  1.00  0.00           H
ATOM    868  CA  TRP   145     106.630  90.350  92.940  1.00  0.00           C
ATOM    869  HA  TRP   145     107.280  90.280  93.800  1.00  0.00           H
ATOM    870  CB  TRP   145     106.890  91.800  92.340  1.00  0.00           C
ATOM    871  HB1 TRP   145     106.450  91.780  91.320  1.00  0.00           H
ATOM    872  HB2 TRP   145     107.980  91.960  92.280  1.00  0.00           H
ATOM    873  CG  TRP   145     106.250  92.940  92.970  1.00  0.00           C
ATOM    874  CD1 TRP   145     105.170  93.760  92.570  1.00  0.00           C
ATOM    875  HD1 TRP   145     104.620  93.440  91.700  1.00  0.00           H
ATOM    876  NE1 TRP   145     105.000  94.730  93.470  1.00  0.00           N
ATOM    877  HE1 TRP   145     104.180  95.260  93.570  1.00  0.00           H
ATOM    878  CE2 TRP   145     105.840  94.560  94.570  1.00  0.00           C
ATOM    879  CD2 TRP   145     106.680  93.450  94.280  1.00  0.00           C
ATOM    880  CE3 TRP   145     107.690  93.100  95.150  1.00  0.00           C
ATOM    881  HE3 TRP   145     108.220  92.170  94.970  1.00  0.00           H
ATOM    882  CZ3 TRP   145     108.030  93.970  96.160  1.00  0.00           C
ATOM    883  HZ3 TRP   145     108.750  93.650  96.900  1.00  0.00           H
ATOM    884  CZ2 TRP   145     106.160  95.440  95.560  1.00  0.00           C
ATOM    885  HZ2 TRP   145     105.540  96.270  95.860  1.00  0.00           H
ATOM    886  CH2 TRP   145     107.240  95.140  96.300  1.00  0.00           C
ATOM    887  HH2 TRP   145     107.490  95.730  97.170  1.00  0.00           H
ATOM    888  C   TRP   145     105.240  90.170  93.480  1.00  0.00           C
ATOM    889  O   TRP   145     105.020  90.170  94.670  1.00  0.00           O
ATOM    890  N   ASP   146     104.240  89.830  92.650  1.00  0.00           N
ATOM    891  HN  ASP   146     104.520  89.780  91.700  1.00  0.00           H
ATOM    892  CA  ASP   146     102.920  89.560  92.990  1.00  0.00           C
ATOM    893  HA  ASP   146     102.560  90.330  93.650  1.00  0.00           H
ATOM    894  CB  ASP   146     101.930  89.400  91.740  1.00  0.00           C
ATOM    895  HB1 ASP   146     101.000  88.880  92.060  1.00  0.00           H
ATOM    896  HB2 ASP   146     102.460  88.820  90.960  1.00  0.00           H
ATOM    897  CG  ASP   146     101.490  90.770  91.190  1.00  0.00           C
ATOM    898  OD1 ASP   146     101.690  91.840  91.750  1.00  0.00           O
ATOM    899  OD2 ASP   146     100.830  90.740  90.100  1.00  0.00           O
ATOM    900  C   ASP   146     102.730  88.370  93.920  1.00  0.00           C
ATOM    901  O   ASP   146     101.920  88.370  94.850  1.00  0.00           O
ATOM    902  N   LEU   147     103.450  87.220  93.660  1.00  0.00           N
ATOM    903  HN  LEU   147     103.960  87.200  92.800  1.00  0.00           H
ATOM    904  CA  LEU   147     103.530  85.990  94.450  1.00  0.00           C
ATOM    905  HA  LEU   147     102.520  85.710  94.720  1.00  0.00           H
ATOM    906  CB  LEU   147     104.300  84.870  93.670  1.00  0.00           C
ATOM    907  HB1 LEU   147     105.240  85.280  93.240  1.00  0.00           H
ATOM    908  HB2 LEU   147     103.830  84.610  92.710  1.00  0.00           H
ATOM    909  CG  LEU   147     104.680  83.610  94.530  1.00  0.00           C
ATOM    910  HG  LEU   147     105.110  84.010  95.480  1.00  0.00           H
ATOM    911  CD1 LEU   147     103.530  82.810  94.960  1.00  0.00           C
ATOM    912 HD11 LEU   147     103.830  81.880  95.510  1.00  0.00           H
ATOM    913 HD12 LEU   147     102.840  82.510  94.150  1.00  0.00           H
ATOM    914 HD13 LEU   147     102.940  83.340  95.730  1.00  0.00           H
ATOM    915  CD2 LEU   147     105.550  82.640  93.760  1.00  0.00           C
ATOM    916 HD21 LEU   147     106.550  83.000  93.450  1.00  0.00           H
ATOM    917 HD22 LEU   147     104.980  82.290  92.880  1.00  0.00           H
ATOM    918 HD23 LEU   147     105.780  81.740  94.370  1.00  0.00           H
ATOM    919  C   LEU   147     104.120  86.300  95.870  1.00  0.00           C
ATOM    920  O   LEU   147     103.660  85.810  96.870  1.00  0.00           O
ATOM    921  N   ILE   148     105.200  87.110  95.970  1.00  0.00           N
ATOM    922  HN  ILE   148     105.490  87.470  95.090  1.00  0.00           H
ATOM    923  CA  ILE   148     105.840  87.550  97.220  1.00  0.00           C
ATOM    924  HA  ILE   148     106.150  86.680  97.790  1.00  0.00           H
ATOM    925  CB  ILE   148     107.020  88.480  96.760  1.00  0.00           C
ATOM    926  HB  ILE   148     106.730  89.110  95.890  1.00  0.00           H
ATOM    927  CG2 ILE   148     107.500  89.370  97.970  1.00  0.00           C
ATOM    928 HG21 ILE   148     106.730  90.090  98.310  1.00  0.00           H
ATOM    929 HG22 ILE   148     108.400  89.920  97.610  1.00  0.00           H
ATOM    930 HG23 ILE   148     107.820  88.710  98.800  1.00  0.00           H
ATOM    931  CG1 ILE   148     108.170  87.550  96.390  1.00  0.00           C
ATOM    932 HG11 ILE   148     107.790  86.940  95.550  1.00  0.00           H
ATOM    933 HG12 ILE   148     108.570  87.000  97.260  1.00  0.00           H
ATOM    934  CD  ILE   148     109.400  88.320  95.830  1.00  0.00           C
ATOM    935  HD1 ILE   148     109.790  88.900  96.690  1.00  0.00           H
ATOM    936  HD2 ILE   148     109.160  89.110  95.060  1.00  0.00           H
ATOM    937  HD3 ILE   148     110.130  87.550  95.490  1.00  0.00           H
ATOM    938  C   ILE   148     104.830  88.330  98.130  1.00  0.00           C
ATOM    939  O   ILE   148     104.680  88.100  99.350  1.00  0.00           O
ATOM    940  N   MET   149     104.150  89.350  97.440  1.00  0.00           N
ATOM    941  HN  MET   149     104.490  89.620  96.540  1.00  0.00           H
ATOM    942  CA  MET   149     103.110  90.170  97.940  1.00  0.00           C
ATOM    943  HA  MET   149     103.590  90.720  98.750  1.00  0.00           H
ATOM    944  CB  MET   149     102.620  91.190  96.990  1.00  0.00           C
ATOM    945  HB1 MET   149     101.640  91.620  97.310  1.00  0.00           H
ATOM    946  HB2 MET   149     102.590  90.680  96.000  1.00  0.00           H
ATOM    947  CG  MET   149     103.740  92.270  96.750  1.00  0.00           C
ATOM    948  HG1 MET   149     103.370  92.800  95.850  1.00  0.00           H
ATOM    949  HG2 MET   149     104.740  91.880  96.460  1.00  0.00           H
ATOM    950  SD  MET   149     104.030  93.480  98.070  1.00  0.00           S
ATOM    951  CE  MET   149     102.380  94.210  98.180  1.00  0.00           C
ATOM    952  HE1 MET   149     102.010  94.510  97.170  1.00  0.00           H
ATOM    953  HE2 MET   149     102.360  95.080  98.880  1.00  0.00           H
ATOM    954  HE3 MET   149     101.740  93.380  98.540  1.00  0.00           H
ATOM    955  C   MET   149     101.950  89.400  98.470  1.00  0.00           C
ATOM    956  O   MET   149     101.520  89.630  99.560  1.00  0.00           O
ATOM    957  N   LEU   150     101.530  88.320  97.720  1.00  0.00           N
ATOM    958  HN  LEU   150     101.910  88.120  96.820  1.00  0.00           H
ATOM    959  CA  LEU   150     100.410  87.500  98.160  1.00  0.00           C
ATOM    960  HA  LEU   150      99.540  88.090  98.420  1.00  0.00           H
ATOM    961  CB  LEU   150      99.910  86.570  96.950  1.00  0.00           C
ATOM    962  HB1 LEU   150     100.780  86.110  96.450  1.00  0.00           H
ATOM    963  HB2 LEU   150      99.390  87.180  96.170  1.00  0.00           H
ATOM    964  CG  LEU   150      98.890  85.420  97.310  1.00  0.00           C
ATOM    965  HG  LEU   150      98.720  85.460  98.410  1.00  0.00           H
ATOM    966  CD1 LEU   150      97.520  85.490  96.590  1.00  0.00           C
ATOM    967 HD11 LEU   150      97.720  85.560  95.490  1.00  0.00           H
ATOM    968 HD12 LEU   150      96.930  86.410  96.690  1.00  0.00           H
ATOM    969 HD13 LEU   150      96.860  84.620  96.800  1.00  0.00           H
ATOM    970  CD2 LEU   150      99.520  84.040  97.080  1.00  0.00           C
ATOM    971 HD21 LEU   150      99.480  83.900  95.980  1.00  0.00           H
ATOM    972 HD22 LEU   150      98.950  83.270  97.640  1.00  0.00           H
ATOM    973 HD23 LEU   150     100.600  84.030  97.330  1.00  0.00           H
ATOM    974  C   LEU   150     100.770  86.730  99.480  1.00  0.00           C
ATOM    975  O   LEU   150      99.870  86.520 100.330  1.00  0.00           O
ATOM    976  N   ILE   151     102.040  86.290  99.710  1.00  0.00           N
ATOM    977  HN  ILE   151     102.770  86.650  99.130  1.00  0.00           H
ATOM    978  CA  ILE   151     102.500  85.730 100.940  1.00  0.00           C
ATOM    979  HA  ILE   151     101.760  85.000 101.240  1.00  0.00           H
ATOM    980  CB  ILE   151     103.840  85.080 100.850  1.00  0.00           C
ATOM    981  HB  ILE   151     104.610  85.870 100.670  1.00  0.00           H
ATOM    982  CG2 ILE   151     104.170  84.450 102.230  1.00  0.00           C
ATOM    983 HG21 ILE   151     103.300  83.830 102.540  1.00  0.00           H
ATOM    984 HG22 ILE   151     104.460  85.290 102.900  1.00  0.00           H
ATOM    985 HG23 ILE   151     105.060  83.830 101.970  1.00  0.00           H
ATOM    986  CG1 ILE   151     103.850  83.990  99.670  1.00  0.00           C
ATOM    987 HG11 ILE   151     104.820  83.460  99.820  1.00  0.00           H
ATOM    988 HG12 ILE   151     103.870  84.470  98.670  1.00  0.00           H
ATOM    989  CD  ILE   151     102.670  82.980  99.670  1.00  0.00           C
ATOM    990  HD1 ILE   151     101.670  83.440  99.470  1.00  0.00           H
ATOM    991  HD2 ILE   151     102.580  82.510 100.670  1.00  0.00           H
ATOM    992  HD3 ILE   151     102.830  82.170  98.920  1.00  0.00           H
ATOM    993  C   ILE   151     102.480  86.790 102.040  1.00  0.00           C
ATOM    994  O   ILE   151     102.070  86.520 103.210  1.00  0.00           O
ATOM    995  N   MET   152     102.920  88.020 101.750  1.00  0.00           N
ATOM    996  HN  MET   152     103.210  88.150 100.820  1.00  0.00           H
ATOM    997  CA  MET   152     102.850  89.150 102.720  1.00  0.00           C
ATOM    998  HA  MET   152     103.360  88.770 103.600  1.00  0.00           H
ATOM    999  CB  MET   152     103.700  90.370 102.170  1.00  0.00           C
ATOM   1000  HB1 MET   152     103.320  90.590 101.160  1.00  0.00           H
ATOM   1001  HB2 MET   152     104.700  89.880 102.030  1.00  0.00           H
ATOM   1002  CG  MET   152     103.670  91.700 102.970  1.00  0.00           C
ATOM   1003  HG1 MET   152     104.520  92.360 102.680  1.00  0.00           H
ATOM   1004  HG2 MET   152     103.950  91.380 103.990  1.00  0.00           H
ATOM   1005  SD  MET   152     102.140  92.610 103.110  1.00  0.00           S
ATOM   1006  CE  MET   152     102.070  93.050 101.350  1.00  0.00           C
ATOM   1007  HE1 MET   152     101.880  92.150 100.720  1.00  0.00           H
ATOM   1008  HE2 MET   152     102.980  93.560 100.960  1.00  0.00           H
ATOM   1009  HE3 MET   152     101.180  93.700 101.180  1.00  0.00           H
ATOM   1010  C   MET   152     101.400  89.460 103.120  1.00  0.00           C
ATOM   1011  O   MET   152     101.090  89.650 104.300  1.00  0.00           O
ATOM   1012  N   MET   153     100.470  89.530 102.150  1.00  0.00           N
ATOM   1013  HN  MET   153     100.770  89.480 101.200  1.00  0.00           H
ATOM   1014  CA  MET   153      99.130  89.810 102.420  1.00  0.00           C
ATOM   1015  HA  MET   153      99.140  90.740 102.970  1.00  0.00           H
ATOM   1016  CB  MET   153      98.240  89.990 101.140  1.00  0.00           C
ATOM   1017  HB1 MET   153      97.180  90.140 101.430  1.00  0.00           H
ATOM   1018  HB2 MET   153      98.530  89.070 100.590  1.00  0.00           H
ATOM   1019  CG  MET   153      98.550  91.170 100.220  1.00  0.00           C
ATOM   1020  HG1 MET   153      97.780  91.230  99.420  1.00  0.00           H
ATOM   1021  HG2 MET   153      99.530  91.150  99.690  1.00  0.00           H
ATOM   1022  SD  MET   153      98.620  92.680 101.180  1.00  0.00           S
ATOM   1023  CE  MET   153      98.800  93.690  99.640  1.00  0.00           C
ATOM   1024  HE1 MET   153      99.690  93.510  99.000  1.00  0.00           H
ATOM   1025  HE2 MET   153      98.920  94.770  99.860  1.00  0.00           H
ATOM   1026  HE3 MET   153      97.920  93.550  98.980  1.00  0.00           H
ATOM   1027  C   MET   153      98.550  88.660 103.360  1.00  0.00           C
ATOM   1028  O   MET   153      97.870  88.990 104.340  1.00  0.00           O
ATOM   1029  N   VAL   154      98.850  87.390 103.000  1.00  0.00           N
ATOM   1030  HN  VAL   154      99.390  87.250 102.160  1.00  0.00           H
ATOM   1031  CA  VAL   154      98.470  86.260 103.850  1.00  0.00           C
ATOM   1032  HA  VAL   154      97.400  86.340 103.930  1.00  0.00           H
ATOM   1033  CB  VAL   154      98.690  84.930 103.130  1.00  0.00           C
ATOM   1034  HB  VAL   154      99.720  84.920 102.700  1.00  0.00           H
ATOM   1035  CG1 VAL   154      98.640  83.760 104.070  1.00  0.00           C
ATOM   1036 HG11 VAL   154      98.680  82.800 103.540  1.00  0.00           H
ATOM   1037 HG12 VAL   154      97.840  83.780 104.830  1.00  0.00           H
ATOM   1038 HG13 VAL   154      99.580  83.770 104.670  1.00  0.00           H
ATOM   1039  CG2 VAL   154      97.600  84.760 102.120  1.00  0.00           C
ATOM   1040 HG21 VAL   154      96.570  84.770 102.550  1.00  0.00           H
ATOM   1041 HG22 VAL   154      97.610  83.780 101.610  1.00  0.00           H
ATOM   1042 HG23 VAL   154      97.720  85.610 101.410  1.00  0.00           H
ATOM   1043  C   VAL   154      99.110  86.340 105.230  1.00  0.00           C
ATOM   1044  O   VAL   154      98.530  86.000 106.260  1.00  0.00           O
ATOM   1045  N   GLY   155     100.350  86.740 105.300  1.00  0.00           N
ATOM   1046  HN  GLY   155     100.930  86.680 104.490  1.00  0.00           H
ATOM   1047  CA  GLY   155     101.130  87.110 106.490  1.00  0.00           C
ATOM   1048  HA1 GLY   155     101.840  87.720 105.960  1.00  0.00           H
ATOM   1049  HA2 GLY   155     101.410  86.230 107.060  1.00  0.00           H
ATOM   1050  C   GLY   155     100.400  87.990 107.470  1.00  0.00           C
ATOM   1051  O   GLY   155     100.380  87.740 108.630  1.00  0.00           O
ATOM   1052  N   ASN   156      99.860  89.100 106.860  1.00  0.00           N
ATOM   1053  HN  ASN   156      99.980  89.130 105.870  1.00  0.00           H
ATOM   1054  CA  ASN   156      98.980  90.000 107.580  1.00  0.00           C
ATOM   1055  HA  ASN   156      99.690  90.300 108.340  1.00  0.00           H
ATOM   1056  CB  ASN   156      98.690  91.230 106.740  1.00  0.00           C
ATOM   1057  HB1 ASN   156      97.900  91.880 107.180  1.00  0.00           H
ATOM   1058  HB2 ASN   156      98.290  90.950 105.750  1.00  0.00           H
ATOM   1059  CG  ASN   156      99.900  92.220 106.620  1.00  0.00           C
ATOM   1060  OD1 ASN   156      99.740  93.360 106.990  1.00  0.00           O
ATOM   1061  ND2 ASN   156     101.060  91.720 106.150  1.00  0.00           N
ATOM   1062 HD21 ASN   156     101.950  92.190 106.160  1.00  0.00           H
ATOM   1063 HD22 ASN   156     101.110  90.750 105.950  1.00  0.00           H
ATOM   1064  C   ASN   156      97.760  89.480 108.300  1.00  0.00           C
ATOM   1065  O   ASN   156      97.490  89.720 109.450  1.00  0.00           O
ATOM   1066  N   LEU   157      96.900  88.710 107.600  1.00  0.00           N
ATOM   1067  HN  LEU   157      97.150  88.470 106.670  1.00  0.00           H
ATOM   1068  CA  LEU   157      95.650  88.080 108.140  1.00  0.00           C
ATOM   1069  HA  LEU   157      95.030  88.800 108.650  1.00  0.00           H
ATOM   1070  CB  LEU   157      94.840  87.560 106.960  1.00  0.00           C
ATOM   1071  HB1 LEU   157      93.880  87.110 107.310  1.00  0.00           H
ATOM   1072  HB2 LEU   157      95.410  86.790 106.410  1.00  0.00           H
ATOM   1073  CG  LEU   157      94.460  88.600 105.950  1.00  0.00           C
ATOM   1074  HG  LEU   157      95.280  89.270 105.620  1.00  0.00           H
ATOM   1075  CD1 LEU   157      94.020  87.910 104.690  1.00  0.00           C
ATOM   1076 HD11 LEU   157      93.070  87.350 104.790  1.00  0.00           H
ATOM   1077 HD12 LEU   157      94.830  87.330 104.180  1.00  0.00           H
ATOM   1078 HD13 LEU   157      93.900  88.670 103.890  1.00  0.00           H
ATOM   1079  CD2 LEU   157      93.240  89.410 106.510  1.00  0.00           C
ATOM   1080 HD21 LEU   157      93.580  90.050 107.350  1.00  0.00           H
ATOM   1081 HD22 LEU   157      92.460  88.670 106.800  1.00  0.00           H
ATOM   1082 HD23 LEU   157      92.720  90.050 105.760  1.00  0.00           H
ATOM   1083  C   LEU   157      95.980  86.940 109.130  1.00  0.00           C
ATOM   1084  O   LEU   157      95.370  86.730 110.160  1.00  0.00           O
ATOM   1085  N   VAL   158      97.000  86.180 108.730  1.00  0.00           N
ATOM   1086  HN  VAL   158      97.410  86.280 107.830  1.00  0.00           H
ATOM   1087  CA  VAL   158      97.440  85.140 109.620  1.00  0.00           C
ATOM   1088  HA  VAL   158      96.670  84.450 109.910  1.00  0.00           H
ATOM   1089  CB  VAL   158      98.430  84.230 108.960  1.00  0.00           C
ATOM   1090  HB  VAL   158      99.190  84.940 108.560  1.00  0.00           H
ATOM   1091  CG1 VAL   158      99.260  83.300 109.880  1.00  0.00           C
ATOM   1092 HG11 VAL   158      99.930  83.900 110.530  1.00  0.00           H
ATOM   1093 HG12 VAL   158      99.880  82.500 109.410  1.00  0.00           H
ATOM   1094 HG13 VAL   158      98.570  82.670 110.460  1.00  0.00           H
ATOM   1095  CG2 VAL   158      97.630  83.440 107.980  1.00  0.00           C
ATOM   1096 HG21 VAL   158      98.340  82.780 107.430  1.00  0.00           H
ATOM   1097 HG22 VAL   158      97.160  84.080 107.200  1.00  0.00           H
ATOM   1098 HG23 VAL   158      96.780  82.860 108.400  1.00  0.00           H
ATOM   1099  C   VAL   158      98.050  85.720 110.900  1.00  0.00           C
ATOM   1100  O   VAL   158      97.630  85.340 112.010  1.00  0.00           O
ATOM   1101  N   ILE   159      98.960  86.690 110.900  1.00  0.00           N
ATOM   1102  HN  ILE   159      99.210  87.240 110.110  1.00  0.00           H
ATOM   1103  CA  ILE   159      99.760  86.950 112.120  1.00  0.00           C
ATOM   1104  HA  ILE   159      99.840  86.040 112.710  1.00  0.00           H
ATOM   1105  CB  ILE   159     101.220  87.170 111.760  1.00  0.00           C
ATOM   1106  HB  ILE   159     101.250  88.080 111.130  1.00  0.00           H
ATOM   1107  CG2 ILE   159     102.040  87.470 113.000  1.00  0.00           C
ATOM   1108 HG21 ILE   159     103.080  87.770 112.750  1.00  0.00           H
ATOM   1109 HG22 ILE   159     102.120  86.470 113.490  1.00  0.00           H
ATOM   1110 HG23 ILE   159     101.560  88.130 113.770  1.00  0.00           H
ATOM   1111  CG1 ILE   159     101.790  85.980 110.960  1.00  0.00           C
ATOM   1112 HG11 ILE   159     101.150  85.810 110.070  1.00  0.00           H
ATOM   1113 HG12 ILE   159     101.840  85.060 111.590  1.00  0.00           H
ATOM   1114  CD  ILE   159     103.150  86.230 110.400  1.00  0.00           C
ATOM   1115  HD1 ILE   159     103.270  87.180 109.840  1.00  0.00           H
ATOM   1116  HD2 ILE   159     103.260  85.400 109.660  1.00  0.00           H
ATOM   1117  HD3 ILE   159     103.900  86.210 111.210  1.00  0.00           H
ATOM   1118  C   ILE   159      99.210  88.040 113.030  1.00  0.00           C
ATOM   1119  O   ILE   159      99.070  87.870 114.230  1.00  0.00           O
ATOM   1120  N   ILE   160      99.020  89.250 112.400  1.00  0.00           N
ATOM   1121  HN  ILE   160      98.970  89.110 111.410  1.00  0.00           H
ATOM   1122  CA  ILE   160      98.780  90.470 113.060  1.00  0.00           C
ATOM   1123  HA  ILE   160      99.660  90.680 113.670  1.00  0.00           H
ATOM   1124  CB  ILE   160      98.720  91.640 112.080  1.00  0.00           C
ATOM   1125  HB  ILE   160      98.010  91.400 111.260  1.00  0.00           H
ATOM   1126  CG2 ILE   160      98.310  92.980 112.750  1.00  0.00           C
ATOM   1127 HG21 ILE   160      97.260  92.820 113.090  1.00  0.00           H
ATOM   1128 HG22 ILE   160      98.500  93.810 112.040  1.00  0.00           H
ATOM   1129 HG23 ILE   160      98.830  93.270 113.690  1.00  0.00           H
ATOM   1130  CG1 ILE   160     100.100  91.770 111.440  1.00  0.00           C
ATOM   1131 HG11 ILE   160     100.470  90.760 111.180  1.00  0.00           H
ATOM   1132 HG12 ILE   160     100.820  92.240 112.160  1.00  0.00           H
ATOM   1133  CD  ILE   160     100.130  92.660 110.120  1.00  0.00           C
ATOM   1134  HD1 ILE   160     100.980  93.330 110.310  1.00  0.00           H
ATOM   1135  HD2 ILE   160      99.230  93.320 110.050  1.00  0.00           H
ATOM   1136  HD3 ILE   160     100.140  92.020 109.200  1.00  0.00           H
ATOM   1137  C   ILE   160      97.530  90.430 113.990  1.00  0.00           C
ATOM   1138  O   ILE   160      97.700  90.920 115.090  1.00  0.00           O
ATOM   1139  N   PRO   161      96.390  89.890 113.660  1.00  0.00           N
ATOM   1140  CD  PRO   161      96.000  89.520 112.290  1.00  0.00           C
ATOM   1141  HD1 PRO   161      96.750  88.820 111.860  1.00  0.00           H
ATOM   1142  HD2 PRO   161      95.970  90.440 111.660  1.00  0.00           H
ATOM   1143  CA  PRO   161      95.250  89.980 114.510  1.00  0.00           C
ATOM   1144  HA  PRO   161      95.160  90.980 114.890  1.00  0.00           H
ATOM   1145  CB  PRO   161      94.020  89.720 113.620  1.00  0.00           C
ATOM   1146  HB1 PRO   161      93.570  90.690 113.320  1.00  0.00           H
ATOM   1147  HB2 PRO   161      93.220  89.120 114.110  1.00  0.00           H
ATOM   1148  CG  PRO   161      94.540  88.930 112.430  1.00  0.00           C
ATOM   1149  HG1 PRO   161      94.580  87.910 112.870  1.00  0.00           H
ATOM   1150  HG2 PRO   161      94.040  89.000 111.440  1.00  0.00           H
ATOM   1151  C   PRO   161      95.310  88.920 115.620  1.00  0.00           C
ATOM   1152  O   PRO   161      94.790  89.120 116.740  1.00  0.00           O
ATOM   1153  N   VAL   162      95.940  87.790 115.380  1.00  0.00           N
ATOM   1154  HN  VAL   162      96.470  87.460 114.600  1.00  0.00           H
ATOM   1155  CA  VAL   162      96.180  86.850 116.490  1.00  0.00           C
ATOM   1156  HA  VAL   162      95.240  86.740 117.010  1.00  0.00           H
ATOM   1157  CB  VAL   162      96.770  85.520 115.940  1.00  0.00           C
ATOM   1158  HB  VAL   162      97.680  85.780 115.370  1.00  0.00           H
ATOM   1159  CG1 VAL   162      97.050  84.550 117.020  1.00  0.00           C
ATOM   1160 HG11 VAL   162      97.960  84.840 117.570  1.00  0.00           H
ATOM   1161 HG12 VAL   162      97.260  83.520 116.650  1.00  0.00           H
ATOM   1162 HG13 VAL   162      96.140  84.480 117.670  1.00  0.00           H
ATOM   1163  CG2 VAL   162      95.670  84.790 115.090  1.00  0.00           C
ATOM   1164 HG21 VAL   162      95.340  85.370 114.200  1.00  0.00           H
ATOM   1165 HG22 VAL   162      94.880  84.640 115.850  1.00  0.00           H
ATOM   1166 HG23 VAL   162      95.950  83.760 114.770  1.00  0.00           H
ATOM   1167  C   VAL   162      97.140  87.530 117.460  1.00  0.00           C
ATOM   1168  O   VAL   162      97.040  87.580 118.660  1.00  0.00           O
ATOM   1169  N   GLY   163      98.190  88.220 116.940  1.00  0.00           N
ATOM   1170  HN  GLY   163      98.390  88.150 115.970  1.00  0.00           H
ATOM   1171  CA  GLY   163      99.180  89.050 117.600  1.00  0.00           C
ATOM   1172  HA1 GLY   163      99.820  89.480 116.830  1.00  0.00           H
ATOM   1173  HA2 GLY   163      99.760  88.400 118.240  1.00  0.00           H
ATOM   1174  C   GLY   163      98.720  90.170 118.550  1.00  0.00           C
ATOM   1175  O   GLY   163      99.290  90.380 119.610  1.00  0.00           O
ATOM   1176  N   ILE   164      97.650  90.920 118.200  1.00  0.00           N
ATOM   1177  HN  ILE   164      97.170  90.900 117.330  1.00  0.00           H
ATOM   1178  CA  ILE   164      97.180  91.980 119.100  1.00  0.00           C
ATOM   1179  HA  ILE   164      97.950  92.520 119.620  1.00  0.00           H
ATOM   1180  CB  ILE   164      96.750  93.090 118.140  1.00  0.00           C
ATOM   1181  HB  ILE   164      96.420  93.960 118.740  1.00  0.00           H
ATOM   1182  CG2 ILE   164      98.030  93.730 117.450  1.00  0.00           C
ATOM   1183 HG21 ILE   164      98.320  93.110 116.570  1.00  0.00           H
ATOM   1184 HG22 ILE   164      98.940  93.640 118.070  1.00  0.00           H
ATOM   1185 HG23 ILE   164      97.770  94.780 117.200  1.00  0.00           H
ATOM   1186  CG1 ILE   164      95.520  92.730 117.200  1.00  0.00           C
ATOM   1187 HG11 ILE   164      95.150  91.700 117.380  1.00  0.00           H
ATOM   1188 HG12 ILE   164      95.880  92.810 116.150  1.00  0.00           H
ATOM   1189  CD  ILE   164      94.300  93.680 117.420  1.00  0.00           C
ATOM   1190  HD1 ILE   164      94.510  94.750 117.640  1.00  0.00           H
ATOM   1191  HD2 ILE   164      93.600  93.300 118.190  1.00  0.00           H
ATOM   1192  HD3 ILE   164      93.790  93.700 116.430  1.00  0.00           H
ATOM   1193  C   ILE   164      96.030  91.620 120.020  1.00  0.00           C
ATOM   1194  O   ILE   164      95.610  92.400 120.880  1.00  0.00           O
ATOM   1195  N   THR   165      95.530  90.350 119.960  1.00  0.00           N
ATOM   1196  HN  THR   165      95.900  89.770 119.240  1.00  0.00           H
ATOM   1197  CA  THR   165      94.440  89.710 120.870  1.00  0.00           C
ATOM   1198  HA  THR   165      93.940  90.480 121.440  1.00  0.00           H
ATOM   1199  CB  THR   165      93.470  88.950 119.950  1.00  0.00           C
ATOM   1200  HB  THR   165      92.820  88.360 120.620  1.00  0.00           H
ATOM   1201  OG1 THR   165      93.990  88.070 118.930  1.00  0.00           O
ATOM   1202  HG1 THR   165      94.120  88.570 118.120  1.00  0.00           H
ATOM   1203  CG2 THR   165      92.530  89.950 119.260  1.00  0.00           C
ATOM   1204 HG21 THR   165      92.250  90.710 120.020  1.00  0.00           H
ATOM   1205 HG22 THR   165      91.770  89.280 118.810  1.00  0.00           H
ATOM   1206 HG23 THR   165      92.990  90.440 118.380  1.00  0.00           H
ATOM   1207  C   THR   165      95.010  88.770 121.840  1.00  0.00           C
ATOM   1208  O   THR   165      95.130  89.060 123.030  1.00  0.00           O
ATOM   1209  N   PHE   166      95.340  87.570 121.380  1.00  0.00           N
ATOM   1210  HN  PHE   166      95.320  87.480 120.390  1.00  0.00           H
ATOM   1211  CA  PHE   166      95.690  86.380 122.200  1.00  0.00           C
ATOM   1212  HA  PHE   166      94.960  86.430 123.000  1.00  0.00           H
ATOM   1213  CB  PHE   166      95.620  85.140 121.410  1.00  0.00           C
ATOM   1214  HB1 PHE   166      95.720  84.280 122.090  1.00  0.00           H
ATOM   1215  HB2 PHE   166      96.340  85.180 120.560  1.00  0.00           H
ATOM   1216  CG  PHE   166      94.230  84.900 120.860  1.00  0.00           C
ATOM   1217  CD1 PHE   166      93.240  84.420 121.800  1.00  0.00           C
ATOM   1218  HD1 PHE   166      93.500  84.150 122.810  1.00  0.00           H
ATOM   1219  CE1 PHE   166      92.000  84.070 121.240  1.00  0.00           C
ATOM   1220  HE1 PHE   166      91.210  83.650 121.840  1.00  0.00           H
ATOM   1221  CZ  PHE   166      91.710  84.330 119.920  1.00  0.00           C
ATOM   1222  HZ  PHE   166      90.790  83.880 119.570  1.00  0.00           H
ATOM   1223  CD2 PHE   166      93.910  85.110 119.520  1.00  0.00           C
ATOM   1224  HD2 PHE   166      94.690  85.370 118.810  1.00  0.00           H
ATOM   1225  CE2 PHE   166      92.690  84.730 119.030  1.00  0.00           C
ATOM   1226  HE2 PHE   166      92.630  84.640 117.950  1.00  0.00           H
ATOM   1227  C   PHE   166      97.080  86.560 122.820  1.00  0.00           C
ATOM   1228  O   PHE   166      97.390  86.140 123.930  1.00  0.00           O
ATOM   1229  N   PHE   167      97.960  87.180 122.010  1.00  0.00           N
ATOM   1230  HN  PHE   167      97.740  87.370 121.060  1.00  0.00           H
ATOM   1231  CA  PHE   167      99.250  87.630 122.510  1.00  0.00           C
ATOM   1232  HA  PHE   167      99.570  86.970 123.280  1.00  0.00           H
ATOM   1233  CB  PHE   167     100.370  87.650 121.430  1.00  0.00           C
ATOM   1234  HB1 PHE   167     101.200  88.160 121.960  1.00  0.00           H
ATOM   1235  HB2 PHE   167     100.130  88.280 120.550  1.00  0.00           H
ATOM   1236  CG  PHE   167     100.790  86.300 121.010  1.00  0.00           C
ATOM   1237  CD1 PHE   167     100.040  85.610 120.070  1.00  0.00           C
ATOM   1238  HD1 PHE   167      99.190  86.080 119.600  1.00  0.00           H
ATOM   1239  CE1 PHE   167     100.270  84.250 119.730  1.00  0.00           C
ATOM   1240  HE1 PHE   167      99.570  83.750 119.080  1.00  0.00           H
ATOM   1241  CZ  PHE   167     101.280  83.580 120.430  1.00  0.00           C
ATOM   1242  HZ  PHE   167     101.440  82.520 120.240  1.00  0.00           H
ATOM   1243  CD2 PHE   167     101.820  85.620 121.650  1.00  0.00           C
ATOM   1244  HD2 PHE   167     102.360  86.130 122.450  1.00  0.00           H
ATOM   1245  CE2 PHE   167     102.120  84.260 121.340  1.00  0.00           C
ATOM   1246  HE2 PHE   167     102.840  83.640 121.840  1.00  0.00           H
ATOM   1247  C   PHE   167      99.200  89.020 123.150  1.00  0.00           C
ATOM   1248  O   PHE   167      98.480  89.880 122.660  1.00  0.00           O
ATOM   1249  N   THR   168     100.040  89.150 124.210  1.00  0.00           N
ATOM   1250  HN  THR   168     100.650  88.360 124.300  1.00  0.00           H
ATOM   1251  CA  THR   168     100.210  90.370 124.940  1.00  0.00           C
ATOM   1252  HA  THR   168      99.270  90.890 124.810  1.00  0.00           H
ATOM   1253  CB  THR   168     100.300  90.280 126.470  1.00  0.00           C
ATOM   1254  HB  THR   168     100.650  91.260 126.880  1.00  0.00           H
ATOM   1255  OG1 THR   168     101.210  89.270 126.860  1.00  0.00           O
ATOM   1256  HG1 THR   168     101.660  89.630 127.620  1.00  0.00           H
ATOM   1257  CG2 THR   168      98.930  89.950 127.070  1.00  0.00           C
ATOM   1258 HG21 THR   168      98.820  89.910 128.180  1.00  0.00           H
ATOM   1259 HG22 THR   168      98.370  89.130 126.600  1.00  0.00           H
ATOM   1260 HG23 THR   168      98.250  90.750 126.710  1.00  0.00           H
ATOM   1261  C   THR   168     101.310  91.280 124.420  1.00  0.00           C
ATOM   1262  O   THR   168     102.280  90.780 123.900  1.00  0.00           O
ATOM   1263  N   GLU   169     101.190  92.620 124.580  1.00  0.00           N
ATOM   1264  HN  GLU   169     100.490  93.020 125.170  1.00  0.00           H
ATOM   1265  CA  GLU   169     102.080  93.590 124.010  1.00  0.00           C
ATOM   1266  HA  GLU   169     101.820  94.580 124.340  1.00  0.00           H
ATOM   1267  CB  GLU   169     103.520  93.490 124.640  1.00  0.00           C
ATOM   1268  HB1 GLU   169     103.960  92.530 124.280  1.00  0.00           H
ATOM   1269  HB2 GLU   169     103.310  93.400 125.730  1.00  0.00           H
ATOM   1270  CG  GLU   169     104.510  94.640 124.270  1.00  0.00           C
ATOM   1271  HG1 GLU   169     104.640  94.590 123.170  1.00  0.00           H
ATOM   1272  HG2 GLU   169     105.480  94.510 124.800  1.00  0.00           H
ATOM   1273  CD  GLU   169     104.010  96.000 124.650  1.00  0.00           C
ATOM   1274  OE1 GLU   169     103.280  96.630 123.900  1.00  0.00           O
ATOM   1275  OE2 GLU   169     104.350  96.480 125.750  1.00  0.00           O
ATOM   1276  C   GLU   169     102.000  93.740 122.490  1.00  0.00           C
ATOM   1277  O   GLU   169     101.570  92.840 121.740  1.00  0.00           O
ATOM   1278  N   GLN   170     102.330  94.960 122.000  1.00  0.00           N
ATOM   1279  HN  GLN   170     102.660  95.690 122.610  1.00  0.00           H
ATOM   1280  CA  GLN   170     102.250  95.330 120.600  1.00  0.00           C
ATOM   1281  HA  GLN   170     102.520  94.520 119.930  1.00  0.00           H
ATOM   1282  CB  GLN   170     100.810  95.660 120.230  1.00  0.00           C
ATOM   1283  HB1 GLN   170     100.250  94.810 120.670  1.00  0.00           H
ATOM   1284  HB2 GLN   170     100.690  95.760 119.130  1.00  0.00           H
ATOM   1285  CG  GLN   170     100.360  96.930 120.920  1.00  0.00           C
ATOM   1286  HG1 GLN   170     100.880  97.800 120.460  1.00  0.00           H
ATOM   1287  HG2 GLN   170     100.510  97.020 122.020  1.00  0.00           H
ATOM   1288  CD  GLN   170      98.820  97.140 120.750  1.00  0.00           C
ATOM   1289  OE1 GLN   170      98.050  96.250 120.370  1.00  0.00           O
ATOM   1290  NE2 GLN   170      98.350  98.360 121.120  1.00  0.00           N
ATOM   1291 HE21 GLN   170      97.350  98.460 121.140  1.00  0.00           H
ATOM   1292 HE22 GLN   170      98.910  99.170 121.290  1.00  0.00           H
ATOM   1293  C   GLN   170     103.090  96.570 120.300  1.00  0.00           C
ATOM   1294  O   GLN   170     103.260  97.080 119.170  1.00  0.00           O
ATOM   1295  N   THR   171     103.630  97.260 121.310  1.00  0.00           N
ATOM   1296  HN  THR   171     103.460  97.060 122.270  1.00  0.00           H
ATOM   1297  CA  THR   171     104.260  98.510 121.050  1.00  0.00           C
ATOM   1298  HA  THR   171     103.800  99.010 120.210  1.00  0.00           H
ATOM   1299  CB  THR   171     104.090  99.520 122.240  1.00  0.00           C
ATOM   1300  HB  THR   171     104.580 100.450 121.880  1.00  0.00           H
ATOM   1301  OG1 THR   171     104.760  99.080 123.440  1.00  0.00           O
ATOM   1302  HG1 THR   171     104.180  98.430 123.850  1.00  0.00           H
ATOM   1303  CG2 THR   171     102.590  99.730 122.410  1.00  0.00           C
ATOM   1304 HG21 THR   171     102.040  99.990 121.490  1.00  0.00           H
ATOM   1305 HG22 THR   171     102.540 100.550 123.150  1.00  0.00           H
ATOM   1306 HG23 THR   171     102.050  98.800 122.700  1.00  0.00           H
ATOM   1307  C   THR   171     105.790  98.300 120.870  1.00  0.00           C
ATOM   1308  O   THR   171     106.570  99.250 120.870  1.00  0.00           O
ATOM   1309  N   THR   172     106.210  97.070 120.540  1.00  0.00           N
ATOM   1310  HN  THR   172     105.660  96.250 120.370  1.00  0.00           H
ATOM   1311  CA  THR   172     107.670  96.820 120.460  1.00  0.00           C
ATOM   1312  HA  THR   172     108.250  97.580 120.970  1.00  0.00           H
ATOM   1313  CB  THR   172     108.180  95.500 121.030  1.00  0.00           C
ATOM   1314  HB  THR   172     109.290  95.510 121.050  1.00  0.00           H
ATOM   1315  OG1 THR   172     107.740  94.380 120.320  1.00  0.00           O
ATOM   1316  HG1 THR   172     108.160  93.600 120.690  1.00  0.00           H
ATOM   1317  CG2 THR   172     107.610  95.390 122.430  1.00  0.00           C
ATOM   1318 HG21 THR   172     107.920  96.250 123.070  1.00  0.00           H
ATOM   1319 HG22 THR   172     108.100  94.500 122.890  1.00  0.00           H
ATOM   1320 HG23 THR   172     106.500  95.430 122.460  1.00  0.00           H
ATOM   1321  C   THR   172     108.200  97.070 119.080  1.00  0.00           C
ATOM   1322  O   THR   172     107.490  96.920 118.090  1.00  0.00           O
ATOM   1323  N   THR   173     109.480  97.460 118.950  1.00  0.00           N
ATOM   1324  HN  THR   173     109.920  97.670 119.830  1.00  0.00           H
ATOM   1325  CA  THR   173     110.100  97.850 117.660  1.00  0.00           C
ATOM   1326  HA  THR   173     109.420  98.560 117.220  1.00  0.00           H
ATOM   1327  CB  THR   173     111.600  98.390 117.830  1.00  0.00           C
ATOM   1328  HB  THR   173     112.330  97.650 118.220  1.00  0.00           H
ATOM   1329  OG1 THR   173     111.670  99.600 118.600  1.00  0.00           O
ATOM   1330  HG1 THR   173     112.580  99.890 118.530  1.00  0.00           H
ATOM   1331  CG2 THR   173     112.080  98.840 116.410  1.00  0.00           C
ATOM   1332 HG21 THR   173     111.350  99.560 115.970  1.00  0.00           H
ATOM   1333 HG22 THR   173     112.240  97.990 115.700  1.00  0.00           H
ATOM   1334 HG23 THR   173     113.020  99.420 116.530  1.00  0.00           H
ATOM   1335  C   THR   173     110.050  96.690 116.660  1.00  0.00           C
ATOM   1336  O   THR   173     109.690  96.960 115.580  1.00  0.00           O
ATOM   1337  N   PRO   174     110.310  95.440 116.890  1.00  0.00           N
ATOM   1338  CD  PRO   174     110.930  94.920 118.060  1.00  0.00           C
ATOM   1339  HD1 PRO   174     110.150  94.530 118.740  1.00  0.00           H
ATOM   1340  HD2 PRO   174     111.440  95.640 118.730  1.00  0.00           H
ATOM   1341  CA  PRO   174     110.190  94.440 115.790  1.00  0.00           C
ATOM   1342  HA  PRO   174     110.830  94.820 115.000  1.00  0.00           H
ATOM   1343  CB  PRO   174     110.630  93.120 116.550  1.00  0.00           C
ATOM   1344  HB1 PRO   174     111.130  92.380 115.890  1.00  0.00           H
ATOM   1345  HB2 PRO   174     109.890  92.610 117.200  1.00  0.00           H
ATOM   1346  CG  PRO   174     111.680  93.680 117.560  1.00  0.00           C
ATOM   1347  HG1 PRO   174     111.840  92.890 118.340  1.00  0.00           H
ATOM   1348  HG2 PRO   174     112.650  93.950 117.090  1.00  0.00           H
ATOM   1349  C   PRO   174     108.730  94.170 115.340  1.00  0.00           C
ATOM   1350  O   PRO   174     108.590  93.680 114.260  1.00  0.00           O
ATOM   1351  N   TRP   175     107.720  94.350 116.200  1.00  0.00           N
ATOM   1352  HN  TRP   175     107.790  94.770 117.100  1.00  0.00           H
ATOM   1353  CA  TRP   175     106.320  94.150 115.740  1.00  0.00           C
ATOM   1354  HA  TRP   175     106.410  93.370 115.000  1.00  0.00           H
ATOM   1355  CB  TRP   175     105.430  93.830 116.930  1.00  0.00           C
ATOM   1356  HB1 TRP   175     105.610  94.660 117.630  1.00  0.00           H
ATOM   1357  HB2 TRP   175     105.910  92.950 117.420  1.00  0.00           H
ATOM   1358  CG  TRP   175     103.990  93.470 116.730  1.00  0.00           C
ATOM   1359  CD1 TRP   175     102.950  94.240 117.070  1.00  0.00           C
ATOM   1360  HD1 TRP   175     103.090  95.270 117.380  1.00  0.00           H
ATOM   1361  NE1 TRP   175     101.840  93.700 116.580  1.00  0.00           N
ATOM   1362  HE1 TRP   175     101.220  94.360 116.200  1.00  0.00           H
ATOM   1363  CE2 TRP   175     102.150  92.490 116.030  1.00  0.00           C
ATOM   1364  CD2 TRP   175     103.500  92.290 116.090  1.00  0.00           C
ATOM   1365  CE3 TRP   175     104.140  91.130 115.490  1.00  0.00           C
ATOM   1366  HE3 TRP   175     105.210  91.010 115.530  1.00  0.00           H
ATOM   1367  CZ3 TRP   175     103.290  90.100 115.110  1.00  0.00           C
ATOM   1368  HZ3 TRP   175     103.640  89.100 114.950  1.00  0.00           H
ATOM   1369  CZ2 TRP   175     101.290  91.510 115.550  1.00  0.00           C
ATOM   1370  HZ2 TRP   175     100.220  91.650 115.500  1.00  0.00           H
ATOM   1371  CH2 TRP   175     101.890  90.300 115.200  1.00  0.00           C
ATOM   1372  HH2 TRP   175     101.180  89.500 114.970  1.00  0.00           H
ATOM   1373  C   TRP   175     105.880  95.430 114.990  1.00  0.00           C
ATOM   1374  O   TRP   175     105.120  95.330 114.020  1.00  0.00           O
ATOM   1375  N   ILE   176     106.390  96.590 115.400  1.00  0.00           N
ATOM   1376  HN  ILE   176     106.960  96.600 116.220  1.00  0.00           H
ATOM   1377  CA  ILE   176     106.230  97.830 114.660  1.00  0.00           C
ATOM   1378  HA  ILE   176     105.150  97.920 114.620  1.00  0.00           H
ATOM   1379  CB  ILE   176     106.790  99.040 115.270  1.00  0.00           C
ATOM   1380  HB  ILE   176     107.820  98.870 115.640  1.00  0.00           H
ATOM   1381  CG2 ILE   176     106.770 100.300 114.340  1.00  0.00           C
ATOM   1382 HG21 ILE   176     105.690 100.450 114.110  1.00  0.00           H
ATOM   1383 HG22 ILE   176     107.430 100.220 113.440  1.00  0.00           H
ATOM   1384 HG23 ILE   176     107.090 101.190 114.910  1.00  0.00           H
ATOM   1385  CG1 ILE   176     105.920  99.400 116.560  1.00  0.00           C
ATOM   1386 HG11 ILE   176     105.820  98.470 117.160  1.00  0.00           H
ATOM   1387 HG12 ILE   176     104.920  99.760 116.240  1.00  0.00           H
ATOM   1388  CD  ILE   176     106.620 100.440 117.480  1.00  0.00           C
ATOM   1389  HD1 ILE   176     106.060 100.470 118.450  1.00  0.00           H
ATOM   1390  HD2 ILE   176     106.740 101.420 116.940  1.00  0.00           H
ATOM   1391  HD3 ILE   176     107.630 100.100 117.740  1.00  0.00           H
ATOM   1392  C   ILE   176     106.780  97.690 113.230  1.00  0.00           C
ATOM   1393  O   ILE   176     106.050  97.860 112.270  1.00  0.00           O
ATOM   1394  N   ILE   177     108.050  97.180 113.070  1.00  0.00           N
ATOM   1395  HN  ILE   177     108.670  96.950 113.820  1.00  0.00           H
ATOM   1396  CA  ILE   177     108.760  97.030 111.860  1.00  0.00           C
ATOM   1397  HA  ILE   177     108.740  98.000 111.360  1.00  0.00           H
ATOM   1398  CB  ILE   177     110.170  96.590 112.150  1.00  0.00           C
ATOM   1399  HB  ILE   177     110.240  95.710 112.820  1.00  0.00           H
ATOM   1400  CG2 ILE   177     110.790  96.080 110.770  1.00  0.00           C
ATOM   1401 HG21 ILE   177     110.450  95.080 110.420  1.00  0.00           H
ATOM   1402 HG22 ILE   177     111.890  95.990 110.850  1.00  0.00           H
ATOM   1403 HG23 ILE   177     110.520  96.700 109.900  1.00  0.00           H
ATOM   1404  CG1 ILE   177     111.050  97.850 112.630  1.00  0.00           C
ATOM   1405 HG11 ILE   177     110.720  98.400 113.530  1.00  0.00           H
ATOM   1406 HG12 ILE   177     111.160  98.630 111.860  1.00  0.00           H
ATOM   1407  CD  ILE   177     112.430  97.340 112.990  1.00  0.00           C
ATOM   1408  HD1 ILE   177     112.450  96.460 113.660  1.00  0.00           H
ATOM   1409  HD2 ILE   177     112.980  98.180 113.470  1.00  0.00           H
ATOM   1410  HD3 ILE   177     113.030  97.160 112.080  1.00  0.00           H
ATOM   1411  C   ILE   177     107.960  96.160 110.880  1.00  0.00           C
ATOM   1412  O   ILE   177     107.780  96.530 109.720  1.00  0.00           O
ATOM   1413  N   PHE   178     107.340  95.100 111.320  1.00  0.00           N
ATOM   1414  HN  PHE   178     107.360  94.860 112.290  1.00  0.00           H
ATOM   1415  CA  PHE   178     106.490  94.150 110.630  1.00  0.00           C
ATOM   1416  HA  PHE   178     106.990  93.720 109.780  1.00  0.00           H
ATOM   1417  CB  PHE   178     106.070  92.950 111.490  1.00  0.00           C
ATOM   1418  HB1 PHE   178     105.560  93.320 112.400  1.00  0.00           H
ATOM   1419  HB2 PHE   178     106.940  92.390 111.910  1.00  0.00           H
ATOM   1420  CG  PHE   178     105.060  91.970 110.850  1.00  0.00           C
ATOM   1421  CD1 PHE   178     104.950  91.610 109.480  1.00  0.00           C
ATOM   1422  HD1 PHE   178     105.510  92.010 108.650  1.00  0.00           H
ATOM   1423  CE1 PHE   178     104.010  90.630 109.080  1.00  0.00           C
ATOM   1424  HE1 PHE   178     103.750  90.440 108.050  1.00  0.00           H
ATOM   1425  CZ  PHE   178     103.170  90.070 110.010  1.00  0.00           C
ATOM   1426  HZ  PHE   178     102.400  89.420 109.620  1.00  0.00           H
ATOM   1427  CD2 PHE   178     104.220  91.330 111.750  1.00  0.00           C
ATOM   1428  HD2 PHE   178     104.300  91.620 112.790  1.00  0.00           H
ATOM   1429  CE2 PHE   178     103.270  90.430 111.330  1.00  0.00           C
ATOM   1430  HE2 PHE   178     102.690  89.900 112.070  1.00  0.00           H
ATOM   1431  C   PHE   178     105.360  94.830 109.880  1.00  0.00           C
ATOM   1432  O   PHE   178     105.190  94.830 108.640  1.00  0.00           O
ATOM   1433  N   ASN   179     104.470  95.390 110.660  1.00  0.00           N
ATOM   1434  HN  ASN   179     104.620  95.220 111.630  1.00  0.00           H
ATOM   1435  CA  ASN   179     103.330  96.220 110.250  1.00  0.00           C
ATOM   1436  HA  ASN   179     102.840  95.490 109.620  1.00  0.00           H
ATOM   1437  CB  ASN   179     102.390  96.700 111.380  1.00  0.00           C
ATOM   1438  HB1 ASN   179     101.700  97.530 111.120  1.00  0.00           H
ATOM   1439  HB2 ASN   179     103.150  97.130 112.080  1.00  0.00           H
ATOM   1440  CG  ASN   179     101.520  95.680 112.140  1.00  0.00           C
ATOM   1441  OD1 ASN   179     100.270  95.660 111.870  1.00  0.00           O
ATOM   1442  ND2 ASN   179     102.030  95.030 113.180  1.00  0.00           N
ATOM   1443 HD21 ASN   179     101.510  94.330 113.650  1.00  0.00           H
ATOM   1444 HD22 ASN   179     102.870  95.390 113.590  1.00  0.00           H
ATOM   1445  C   ASN   179     103.650  97.440 109.360  1.00  0.00           C
ATOM   1446  O   ASN   179     102.980  97.700 108.360  1.00  0.00           O
ATOM   1447  N   VAL   180     104.700  98.220 109.670  1.00  0.00           N
ATOM   1448  HN  VAL   180     105.270  97.990 110.460  1.00  0.00           H
ATOM   1449  CA  VAL   180     105.230  99.160 108.740  1.00  0.00           C
ATOM   1450  HA  VAL   180     104.430  99.860 108.600  1.00  0.00           H
ATOM   1451  CB  VAL   180     106.350  99.940 109.380  1.00  0.00           C
ATOM   1452  HB  VAL   180     107.080  99.320 109.930  1.00  0.00           H
ATOM   1453  CG1 VAL   180     107.130 100.820 108.420  1.00  0.00           C
ATOM   1454 HG11 VAL   180     106.510 101.480 107.770  1.00  0.00           H
ATOM   1455 HG12 VAL   180     107.660 100.200 107.670  1.00  0.00           H
ATOM   1456 HG13 VAL   180     107.830 101.480 108.980  1.00  0.00           H
ATOM   1457  CG2 VAL   180     105.690 100.780 110.570  1.00  0.00           C
ATOM   1458 HG21 VAL   180     105.250 100.110 111.350  1.00  0.00           H
ATOM   1459 HG22 VAL   180     104.910 101.400 110.080  1.00  0.00           H
ATOM   1460 HG23 VAL   180     106.350 101.570 110.980  1.00  0.00           H
ATOM   1461  C   VAL   180     105.740  98.620 107.430  1.00  0.00           C
ATOM   1462  O   VAL   180     105.420  99.060 106.330  1.00  0.00           O
ATOM   1463  N   ALA   181     106.620  97.540 107.420  1.00  0.00           N
ATOM   1464  HN  ALA   181     106.660  96.970 108.250  1.00  0.00           H
ATOM   1465  CA  ALA   181     107.270  97.030 106.260  1.00  0.00           C
ATOM   1466  HA  ALA   181     107.810  97.860 105.840  1.00  0.00           H
ATOM   1467  CB  ALA   181     108.240  95.900 106.600  1.00  0.00           C
ATOM   1468  HB1 ALA   181     108.600  95.370 105.680  1.00  0.00           H
ATOM   1469  HB2 ALA   181     107.760  95.100 107.200  1.00  0.00           H
ATOM   1470  HB3 ALA   181     109.100  96.260 107.190  1.00  0.00           H
ATOM   1471  C   ALA   181     106.340  96.470 105.270  1.00  0.00           C
ATOM   1472  O   ALA   181     106.460  96.670 104.060  1.00  0.00           O
ATOM   1473  N   SER   182     105.210  95.870 105.820  1.00  0.00           N
ATOM   1474  HN  SER   182     105.120  95.750 106.810  1.00  0.00           H
ATOM   1475  CA  SER   182     103.990  95.510 105.100  1.00  0.00           C
ATOM   1476  HA  SER   182     104.310  94.740 104.420  1.00  0.00           H
ATOM   1477  CB  SER   182     102.910  94.790 105.940  1.00  0.00           C
ATOM   1478  HB1 SER   182     102.060  94.420 105.320  1.00  0.00           H
ATOM   1479  HB2 SER   182     102.480  95.370 106.790  1.00  0.00           H
ATOM   1480  OG  SER   182     103.390  93.600 106.620  1.00  0.00           O
ATOM   1481  HG1 SER   182     103.930  93.920 107.350  1.00  0.00           H
ATOM   1482  C   SER   182     103.310  96.660 104.360  1.00  0.00           C
ATOM   1483  O   SER   182     103.080  96.490 103.170  1.00  0.00           O
ATOM   1484  N   ASP   183     103.100  97.820 104.980  1.00  0.00           N
ATOM   1485  HN  ASP   183     103.120  97.880 105.970  1.00  0.00           H
ATOM   1486  CA  ASP   183     102.730  99.020 104.330  1.00  0.00           C
ATOM   1487  HA  ASP   183     101.880  98.860 103.680  1.00  0.00           H
ATOM   1488  CB  ASP   183     102.280 100.190 105.320  1.00  0.00           C
ATOM   1489  HB1 ASP   183     102.110 101.100 104.690  1.00  0.00           H
ATOM   1490  HB2 ASP   183     103.140 100.350 106.000  1.00  0.00           H
ATOM   1491  CG  ASP   183     101.130  99.810 106.220  1.00  0.00           C
ATOM   1492  OD1 ASP   183     100.740 100.680 107.050  1.00  0.00           O
ATOM   1493  OD2 ASP   183     100.550  98.720 106.080  1.00  0.00           O
ATOM   1494  C   ASP   183     103.660  99.560 103.300  1.00  0.00           C
ATOM   1495  O   ASP   183     103.230 100.000 102.220  1.00  0.00           O
ATOM   1496  N   THR   184     104.940  99.600 103.620  1.00  0.00           N
ATOM   1497  HN  THR   184     105.150  99.170 104.500  1.00  0.00           H
ATOM   1498  CA  THR   184     106.010 100.120 102.790  1.00  0.00           C
ATOM   1499  HA  THR   184     105.720 101.120 102.500  1.00  0.00           H
ATOM   1500  CB  THR   184     107.370 100.170 103.580  1.00  0.00           C
ATOM   1501  HB  THR   184     107.600  99.190 104.040  1.00  0.00           H
ATOM   1502  OG1 THR   184     107.090 100.960 104.770  1.00  0.00           O
ATOM   1503  HG1 THR   184     106.250 100.700 105.150  1.00  0.00           H
ATOM   1504  CG2 THR   184     108.530 100.940 102.790  1.00  0.00           C
ATOM   1505 HG21 THR   184     109.010 100.290 102.020  1.00  0.00           H
ATOM   1506 HG22 THR   184     109.360 101.160 103.490  1.00  0.00           H
ATOM   1507 HG23 THR   184     108.090 101.810 102.260  1.00  0.00           H
ATOM   1508  C   THR   184     106.110  99.440 101.500  1.00  0.00           C
ATOM   1509  O   THR   184     106.160 100.100 100.440  1.00  0.00           O
ATOM   1510  N   VAL   185     106.040  98.090 101.510  1.00  0.00           N
ATOM   1511  HN  VAL   185     105.760  97.610 102.340  1.00  0.00           H
ATOM   1512  CA  VAL   185     105.960  97.370 100.240  1.00  0.00           C
ATOM   1513  HA  VAL   185     106.750  97.720  99.590  1.00  0.00           H
ATOM   1514  CB  VAL   185     106.090  95.870 100.230  1.00  0.00           C
ATOM   1515  HB  VAL   185     105.930  95.630  99.160  1.00  0.00           H
ATOM   1516  CG1 VAL   185     107.460  95.460 100.660  1.00  0.00           C
ATOM   1517 HG11 VAL   185     107.610  94.380 100.450  1.00  0.00           H
ATOM   1518 HG12 VAL   185     107.660  95.620 101.740  1.00  0.00           H
ATOM   1519 HG13 VAL   185     108.270  95.950 100.090  1.00  0.00           H
ATOM   1520  CG2 VAL   185     105.060  95.170 101.220  1.00  0.00           C
ATOM   1521 HG21 VAL   185     105.060  95.600 102.250  1.00  0.00           H
ATOM   1522 HG22 VAL   185     105.230  94.070 101.260  1.00  0.00           H
ATOM   1523 HG23 VAL   185     104.060  95.240 100.760  1.00  0.00           H
ATOM   1524  C   VAL   185     104.610  97.760  99.620  1.00  0.00           C
ATOM   1525  O   VAL   185     104.520  97.920  98.420  1.00  0.00           O
ATOM   1526  N   CYS   186     103.480  97.950 100.250  1.00  0.00           N
ATOM   1527  HN  CYS   186     103.350  97.700 101.210  1.00  0.00           H
ATOM   1528  CA  CYS   186     102.190  98.400  99.600  1.00  0.00           C
ATOM   1529  HA  CYS   186     101.940  97.660  98.850  1.00  0.00           H
ATOM   1530  CB  CYS   186     100.980  98.260 100.550  1.00  0.00           C
ATOM   1531  HB1 CYS   186     100.120  98.690  99.990  1.00  0.00           H
ATOM   1532  HB2 CYS   186     101.080  98.960 101.400  1.00  0.00           H
ATOM   1533  SG  CYS   186     100.640  96.530 101.110  1.00  0.00           S
ATOM   1534  HG1 CYS   186     101.830  96.450 101.680  1.00  0.00           H
ATOM   1535  C   CYS   186     102.210  99.800  98.890  1.00  0.00           C
ATOM   1536  O   CYS   186     101.570  99.920  97.810  1.00  0.00           O
ATOM   1537  N   LEU   187     102.880 100.760  99.520  1.00  0.00           N
ATOM   1538  HN  LEU   187     103.400 100.560 100.350  1.00  0.00           H
ATOM   1539  CA  LEU   187     103.250 102.020  98.900  1.00  0.00           C
ATOM   1540  HA  LEU   187     102.300 102.450  98.620  1.00  0.00           H
ATOM   1541  CB  LEU   187     103.970 102.900  99.880  1.00  0.00           C
ATOM   1542  HB1 LEU   187     104.500 103.770  99.430  1.00  0.00           H
ATOM   1543  HB2 LEU   187     104.690 102.340 100.520  1.00  0.00           H
ATOM   1544  CG  LEU   187     103.070 103.420 101.070  1.00  0.00           C
ATOM   1545  HG  LEU   187     102.780 102.530 101.660  1.00  0.00           H
ATOM   1546  CD1 LEU   187     103.830 104.380 101.990  1.00  0.00           C
ATOM   1547 HD11 LEU   187     104.050 105.320 101.450  1.00  0.00           H
ATOM   1548 HD12 LEU   187     104.810 103.970 102.320  1.00  0.00           H
ATOM   1549 HD13 LEU   187     103.200 104.660 102.860  1.00  0.00           H
ATOM   1550  CD2 LEU   187     101.920 104.250 100.520  1.00  0.00           C
ATOM   1551 HD21 LEU   187     101.220 103.660  99.880  1.00  0.00           H
ATOM   1552 HD22 LEU   187     102.410 105.040  99.910  1.00  0.00           H
ATOM   1553 HD23 LEU   187     101.230 104.640 101.290  1.00  0.00           H
ATOM   1554  C   LEU   187     104.080 101.790  97.720  1.00  0.00           C
ATOM   1555  O   LEU   187     103.890 102.320  96.610  1.00  0.00           O
ATOM   1556  N   LEU   188     105.080 100.900  97.830  1.00  0.00           N
ATOM   1557  HN  LEU   188     105.280 100.380  98.660  1.00  0.00           H
ATOM   1558  CA  LEU   188     106.000 100.510  96.750  1.00  0.00           C
ATOM   1559  HA  LEU   188     106.440 101.420  96.380  1.00  0.00           H
ATOM   1560  CB  LEU   188     107.170  99.600  97.210  1.00  0.00           C
ATOM   1561  HB1 LEU   188     106.780  98.690  97.730  1.00  0.00           H
ATOM   1562  HB2 LEU   188     107.700 100.300  97.890  1.00  0.00           H
ATOM   1563  CG  LEU   188     108.230  99.150  96.120  1.00  0.00           C
ATOM   1564  HG  LEU   188     107.650  98.560  95.380  1.00  0.00           H
ATOM   1565  CD1 LEU   188     108.880 100.390  95.440  1.00  0.00           C
ATOM   1566 HD11 LEU   188     108.130 100.930  94.840  1.00  0.00           H
ATOM   1567 HD12 LEU   188     109.710 100.160  94.730  1.00  0.00           H
ATOM   1568 HD13 LEU   188     109.290 101.170  96.120  1.00  0.00           H
ATOM   1569  CD2 LEU   188     109.270  98.270  96.840  1.00  0.00           C
ATOM   1570 HD21 LEU   188     108.860  97.340  97.290  1.00  0.00           H
ATOM   1571 HD22 LEU   188     109.900  98.810  97.600  1.00  0.00           H
ATOM   1572 HD23 LEU   188     110.060  98.100  96.070  1.00  0.00           H
ATOM   1573  C   LEU   188     105.310  99.860  95.550  1.00  0.00           C
ATOM   1574  O   LEU   188     105.570 100.220  94.360  1.00  0.00           O
ATOM   1575  N   ASP   189     104.340  98.960  95.810  1.00  0.00           N
ATOM   1576  HN  ASP   189     104.150  98.790  96.770  1.00  0.00           H
ATOM   1577  CA  ASP   189     103.370  98.410  94.910  1.00  0.00           C
ATOM   1578  HA  ASP   189     103.980  98.080  94.080  1.00  0.00           H
ATOM   1579  CB  ASP   189     102.670  97.240  95.730  1.00  0.00           C
ATOM   1580  HB1 ASP   189     102.080  97.800  96.480  1.00  0.00           H
ATOM   1581  HB2 ASP   189     103.480  96.610  96.150  1.00  0.00           H
ATOM   1582  CG  ASP   189     101.780  96.460  94.850  1.00  0.00           C
ATOM   1583  OD1 ASP   189     100.500  96.590  95.070  1.00  0.00           O
ATOM   1584  OD2 ASP   189     102.290  95.760  93.880  1.00  0.00           O
ATOM   1585  C   ASP   189     102.460  99.480  94.320  1.00  0.00           C
ATOM   1586  O   ASP   189     102.290  99.490  93.120  1.00  0.00           O
ATOM   1587  N   LEU   190     102.000 100.390  95.130  1.00  0.00           N
ATOM   1588  HN  LEU   190     102.370 100.390  96.050  1.00  0.00           H
ATOM   1589  CA  LEU   190     101.140 101.490  94.620  1.00  0.00           C
ATOM   1590  HA  LEU   190     100.350 101.000  94.060  1.00  0.00           H
ATOM   1591  CB  LEU   190     100.610 102.280  95.820  1.00  0.00           C
ATOM   1592  HB1 LEU   190     101.440 102.680  96.430  1.00  0.00           H
ATOM   1593  HB2 LEU   190     100.100 101.550  96.480  1.00  0.00           H
ATOM   1594  CG  LEU   190      99.570 103.330  95.540  1.00  0.00           C
ATOM   1595  HG  LEU   190      99.890 103.930  94.670  1.00  0.00           H
ATOM   1596  CD1 LEU   190      98.150 102.660  95.360  1.00  0.00           C
ATOM   1597 HD11 LEU   190      98.090 102.010  94.470  1.00  0.00           H
ATOM   1598 HD12 LEU   190      97.380 103.460  95.240  1.00  0.00           H
ATOM   1599 HD13 LEU   190      97.970 102.090  96.300  1.00  0.00           H
ATOM   1600  CD2 LEU   190      99.550 104.180  96.850  1.00  0.00           C
ATOM   1601 HD21 LEU   190     100.490 104.730  97.000  1.00  0.00           H
ATOM   1602 HD22 LEU   190      99.230 103.540  97.710  1.00  0.00           H
ATOM   1603 HD23 LEU   190      98.770 104.960  96.750  1.00  0.00           H
ATOM   1604  C   LEU   190     101.790 102.380  93.570  1.00  0.00           C
ATOM   1605  O   LEU   190     101.100 102.910  92.660  1.00  0.00           O
ATOM   1606  N   ILE   191     103.080 102.680  93.780  1.00  0.00           N
ATOM   1607  HN  ILE   191     103.530 102.450  94.640  1.00  0.00           H
ATOM   1608  CA  ILE   191     104.080 103.300  92.870  1.00  0.00           C
ATOM   1609  HA  ILE   191     103.670 104.240  92.520  1.00  0.00           H
ATOM   1610  CB  ILE   191     105.420 103.570  93.670  1.00  0.00           C
ATOM   1611  HB  ILE   191     105.610 102.740  94.390  1.00  0.00           H
ATOM   1612  CG2 ILE   191     106.590 103.760  92.680  1.00  0.00           C
ATOM   1613 HG21 ILE   191     106.740 102.830  92.090  1.00  0.00           H
ATOM   1614 HG22 ILE   191     107.600 103.930  93.100  1.00  0.00           H
ATOM   1615 HG23 ILE   191     106.370 104.550  91.930  1.00  0.00           H
ATOM   1616  CG1 ILE   191     105.140 104.830  94.540  1.00  0.00           C
ATOM   1617 HG11 ILE   191     104.230 104.620  95.130  1.00  0.00           H
ATOM   1618 HG12 ILE   191     105.130 105.690  93.830  1.00  0.00           H
ATOM   1619  CD  ILE   191     106.290 105.140  95.580  1.00  0.00           C
ATOM   1620  HD1 ILE   191     106.390 104.420  96.400  1.00  0.00           H
ATOM   1621  HD2 ILE   191     106.150 106.080  96.160  1.00  0.00           H
ATOM   1622  HD3 ILE   191     107.300 105.170  95.120  1.00  0.00           H
ATOM   1623  C   ILE   191     104.340 102.550  91.570  1.00  0.00           C
ATOM   1624  O   ILE   191     104.270 103.090  90.470  1.00  0.00           O
ATOM   1625  N   MET   192     104.510 101.220  91.680  1.00  0.00           N
ATOM   1626  HN  MET   192     104.450 100.680  92.520  1.00  0.00           H
ATOM   1627  CA  MET   192     104.860 100.400  90.520  1.00  0.00           C
ATOM   1628  HA  MET   192     105.520 101.010  89.910  1.00  0.00           H
ATOM   1629  CB  MET   192     105.660  99.220  91.140  1.00  0.00           C
ATOM   1630  HB1 MET   192     105.860  98.440  90.380  1.00  0.00           H
ATOM   1631  HB2 MET   192     105.090  98.790  91.980  1.00  0.00           H
ATOM   1632  CG  MET   192     107.000  99.600  91.690  1.00  0.00           C
ATOM   1633  HG1 MET   192     107.340  98.740  92.320  1.00  0.00           H
ATOM   1634  HG2 MET   192     106.870 100.450  92.400  1.00  0.00           H
ATOM   1635  SD  MET   192     108.130 100.090  90.370  1.00  0.00           S
ATOM   1636  CE  MET   192     109.120 101.080  91.530  1.00  0.00           C
ATOM   1637  HE1 MET   192     108.540 101.880  92.030  1.00  0.00           H
ATOM   1638  HE2 MET   192     109.990 101.520  90.990  1.00  0.00           H
ATOM   1639  HE3 MET   192     109.290 100.500  92.450  1.00  0.00           H
ATOM   1640  C   MET   192     103.730  99.880  89.740  1.00  0.00           C
ATOM   1641  O   MET   192     103.990  99.450  88.610  1.00  0.00           O
ATOM   1642  N   ASN   193     102.510 100.120  90.160  1.00  0.00           N
ATOM   1643  HN  ASN   193     102.430 100.200  91.150  1.00  0.00           H
ATOM   1644  CA  ASN   193     101.390 100.020  89.260  1.00  0.00           C
ATOM   1645  HA  ASN   193     101.400  98.970  89.010  1.00  0.00           H
ATOM   1646  CB  ASN   193     100.090 100.520  89.980  1.00  0.00           C
ATOM   1647  HB1 ASN   193      99.230 100.720  89.300  1.00  0.00           H
ATOM   1648  HB2 ASN   193     100.380 101.480  90.470  1.00  0.00           H
ATOM   1649  CG  ASN   193      99.530  99.560  91.090  1.00  0.00           C
ATOM   1650  OD1 ASN   193      99.960  98.440  91.070  1.00  0.00           O
ATOM   1651  ND2 ASN   193      98.710 100.080  91.970  1.00  0.00           N
ATOM   1652 HD21 ASN   193      98.520  99.450  92.730  1.00  0.00           H
ATOM   1653 HD22 ASN   193      98.490 101.050  91.980  1.00  0.00           H
ATOM   1654  C   ASN   193     101.600 100.930  88.010  1.00  0.00           C
ATOM   1655  O   ASN   193     101.290 100.600  86.860  1.00  0.00           O
ATOM   1656  N   PHE   194     102.240 102.150  88.150  1.00  0.00           N
ATOM   1657  HN  PHE   194     102.520 102.450  89.050  1.00  0.00           H
ATOM   1658  CA  PHE   194     102.400 103.200  87.110  1.00  0.00           C
ATOM   1659  HA  PHE   194     101.610 103.180  86.380  1.00  0.00           H
ATOM   1660  CB  PHE   194     102.430 104.610  87.640  1.00  0.00           C
ATOM   1661  HB1 PHE   194     102.320 105.290  86.760  1.00  0.00           H
ATOM   1662  HB2 PHE   194     103.370 104.840  88.190  1.00  0.00           H
ATOM   1663  CG  PHE   194     101.270 104.910  88.580  1.00  0.00           C
ATOM   1664  CD1 PHE   194     101.620 105.010  89.920  1.00  0.00           C
ATOM   1665  HD1 PHE   194     102.630 104.810  90.270  1.00  0.00           H
ATOM   1666  CE1 PHE   194     100.630 105.380  90.880  1.00  0.00           C
ATOM   1667  HE1 PHE   194     100.840 105.390  91.940  1.00  0.00           H
ATOM   1668  CZ  PHE   194      99.380 105.740  90.410  1.00  0.00           C
ATOM   1669  HZ  PHE   194      98.610 106.040  91.110  1.00  0.00           H
ATOM   1670  CD2 PHE   194      99.990 105.290  88.190  1.00  0.00           C
ATOM   1671  HD2 PHE   194      99.730 105.350  87.150  1.00  0.00           H
ATOM   1672  CE2 PHE   194      99.040 105.670  89.060  1.00  0.00           C
ATOM   1673  HE2 PHE   194      98.070 106.000  88.720  1.00  0.00           H
ATOM   1674  C   PHE   194     103.660 103.000  86.240  1.00  0.00           C
ATOM   1675  O   PHE   194     103.850 103.760  85.300  1.00  0.00           O
ATOM   1676  N   ARG   195     104.460 101.990  86.620  1.00  0.00           N
ATOM   1677  HN  ARG   195     104.180 101.490  87.440  1.00  0.00           H
ATOM   1678  CA  ARG   195     105.540 101.490  85.920  1.00  0.00           C
ATOM   1679  HA  ARG   195     105.650 102.150  85.070  1.00  0.00           H
ATOM   1680  CB  ARG   195     106.860 101.410  86.680  1.00  0.00           C
ATOM   1681  HB1 ARG   195     107.690 101.040  86.030  1.00  0.00           H
ATOM   1682  HB2 ARG   195     106.760 100.670  87.500  1.00  0.00           H
ATOM   1683  CG  ARG   195     107.310 102.850  87.300  1.00  0.00           C
ATOM   1684  HG1 ARG   195     107.930 102.530  88.160  1.00  0.00           H
ATOM   1685  HG2 ARG   195     106.360 103.320  87.610  1.00  0.00           H
ATOM   1686  CD  ARG   195     108.110 103.750  86.390  1.00  0.00           C
ATOM   1687  HD1 ARG   195     108.030 104.820  86.710  1.00  0.00           H
ATOM   1688  HD2 ARG   195     107.860 103.670  85.310  1.00  0.00           H
ATOM   1689  NE  ARG   195     109.510 103.320  86.440  1.00  0.00           N
ATOM   1690  HE  ARG   195     109.760 102.530  87.010  1.00  0.00           H
ATOM   1691  CZ  ARG   195     110.570 103.930  85.910  1.00  0.00           C
ATOM   1692  NH1 ARG   195     110.510 105.150  85.400  1.00  0.00           N
ATOM   1693 HH11 ARG   195     109.650 105.560  85.110  1.00  0.00           H
ATOM   1694 HH12 ARG   195     111.380 105.630  85.300  1.00  0.00           H
ATOM   1695  NH2 ARG   195     111.770 103.370  86.140  1.00  0.00           N
ATOM   1696 HH21 ARG   195     111.820 102.450  86.510  1.00  0.00           H
ATOM   1697 HH22 ARG   195     112.600 103.840  85.830  1.00  0.00           H
ATOM   1698  C   ARG   195     105.240 100.130  85.380  1.00  0.00           C
ATOM   1699  O   ARG   195     105.990  99.460  84.660  1.00  0.00           O
ATOM   1700  N   THR   196     104.010  99.660  85.620  1.00  0.00           N
ATOM   1701  HN  THR   196     103.280 100.250  85.940  1.00  0.00           H
ATOM   1702  CA  THR   196     103.580  98.330  85.120  1.00  0.00           C
ATOM   1703  HA  THR   196     104.450  97.750  84.840  1.00  0.00           H
ATOM   1704  CB  THR   196     102.800  97.550  86.210  1.00  0.00           C
ATOM   1705  HB  THR   196     102.000  98.150  86.680  1.00  0.00           H
ATOM   1706  OG1 THR   196     103.710  97.100  87.180  1.00  0.00           O
ATOM   1707  HG1 THR   196     104.070  97.910  87.570  1.00  0.00           H
ATOM   1708  CG2 THR   196     102.270  96.200  85.630  1.00  0.00           C
ATOM   1709 HG21 THR   196     101.910  95.530  86.440  1.00  0.00           H
ATOM   1710 HG22 THR   196     103.060  95.600  85.120  1.00  0.00           H
ATOM   1711 HG23 THR   196     101.400  96.430  84.980  1.00  0.00           H
ATOM   1712  C   THR   196     102.770  98.630  83.960  1.00  0.00           C
ATOM   1713  O   THR   196     101.980  99.550  83.920  1.00  0.00           O
ATOM   1714  N   GLY   197     103.110  97.900  82.860  1.00  0.00           N
ATOM   1715  HN  GLY   197     103.800  97.200  82.990  1.00  0.00           H
ATOM   1716  CA  GLY   197     102.380  97.970  81.590  1.00  0.00           C
ATOM   1717  HA1 GLY   197     102.890  97.400  80.820  1.00  0.00           H
ATOM   1718  HA2 GLY   197     102.230  98.990  81.280  1.00  0.00           H
ATOM   1719  C   GLY   197     100.890  97.550  81.590  1.00  0.00           C
ATOM   1720  O   GLY   197     100.320  97.070  82.580  1.00  0.00           O
ATOM   1721  N   THR   198     100.210  97.780  80.420  1.00  0.00           N
ATOM   1722  HN  THR   198     100.660  98.070  79.580  1.00  0.00           H
ATOM   1723  CA  THR   198      98.790  97.430  80.140  1.00  0.00           C
ATOM   1724  HA  THR   198      98.610  96.480  80.620  1.00  0.00           H
ATOM   1725  CB  THR   198      97.770  98.400  80.680  1.00  0.00           C
ATOM   1726  HB  THR   198      98.240  98.730  81.640  1.00  0.00           H
ATOM   1727  OG1 THR   198      96.480  97.810  80.920  1.00  0.00           O
ATOM   1728  HG1 THR   198      96.330  97.300  81.720  1.00  0.00           H
ATOM   1729  CG2 THR   198      97.550  99.550  79.690  1.00  0.00           C
ATOM   1730 HG21 THR   198      96.920  99.280  78.820  1.00  0.00           H
ATOM   1731 HG22 THR   198      98.520  99.820  79.230  1.00  0.00           H
ATOM   1732 HG23 THR   198      97.100 100.450  80.170  1.00  0.00           H
ATOM   1733  C   THR   198      98.530  97.130  78.630  1.00  0.00           C
ATOM   1734  O   THR   198      99.190  97.640  77.700  1.00  0.00           O
ATOM   1735  N   VAL   199      97.590  96.210  78.370  1.00  0.00           N
ATOM   1736  HN  VAL   199      97.030  95.950  79.150  1.00  0.00           H
ATOM   1737  CA  VAL   199      97.220  95.760  77.050  1.00  0.00           C
ATOM   1738  HA  VAL   199      97.900  96.090  76.280  1.00  0.00           H
ATOM   1739  CB  VAL   199      97.300  94.260  76.870  1.00  0.00           C
ATOM   1740  HB  VAL   199      96.560  93.700  77.490  1.00  0.00           H
ATOM   1741  CG1 VAL   199      97.020  93.880  75.390  1.00  0.00           C
ATOM   1742 HG11 VAL   199      97.320  92.850  75.090  1.00  0.00           H
ATOM   1743 HG12 VAL   199      97.650  94.570  74.790  1.00  0.00           H
ATOM   1744 HG13 VAL   199      95.950  94.050  75.120  1.00  0.00           H
ATOM   1745  CG2 VAL   199      98.660  93.810  77.310  1.00  0.00           C
ATOM   1746 HG21 VAL   199      98.800  92.710  77.210  1.00  0.00           H
ATOM   1747 HG22 VAL   199      98.880  93.980  78.390  1.00  0.00           H
ATOM   1748 HG23 VAL   199      99.480  94.270  76.730  1.00  0.00           H
ATOM   1749  C   VAL   199      95.830  96.230  76.760  1.00  0.00           C
ATOM   1750  O   VAL   199      94.840  95.830  77.370  1.00  0.00           O
ATOM   1751  N   ASN   200      95.670  97.120  75.720  1.00  0.00           N
ATOM   1752  HN  ASN   200      96.390  97.180  75.040  1.00  0.00           H
ATOM   1753  CA  ASN   200      94.370  97.780  75.400  1.00  0.00           C
ATOM   1754  HA  ASN   200      93.950  97.830  76.390  1.00  0.00           H
ATOM   1755  CB  ASN   200      94.480  99.100  74.630  1.00  0.00           C
ATOM   1756  HB1 ASN   200      93.500  99.580  74.400  1.00  0.00           H
ATOM   1757  HB2 ASN   200      94.800  98.890  73.590  1.00  0.00           H
ATOM   1758  CG  ASN   200      95.170 100.130  75.450  1.00  0.00           C
ATOM   1759  OD1 ASN   200      94.920 100.190  76.720  1.00  0.00           O
ATOM   1760  ND2 ASN   200      95.990 100.960  74.850  1.00  0.00           N
ATOM   1761 HD21 ASN   200      96.490 101.630  75.390  1.00  0.00           H
ATOM   1762 HD22 ASN   200      96.120 101.000  73.860  1.00  0.00           H
ATOM   1763  C   ASN   200      93.380  96.880  74.640  1.00  0.00           C
ATOM   1764  O   ASN   200      93.730  95.800  74.240  1.00  0.00           O
ATOM   1765  N   GLU   201      92.090  97.360  74.400  1.00  0.00           N
ATOM   1766  HN  GLU   201      91.950  98.220  74.870  1.00  0.00           H
ATOM   1767  CA  GLU   201      90.960  96.570  73.780  1.00  0.00           C
ATOM   1768  HA  GLU   201      90.890  95.610  74.250  1.00  0.00           H
ATOM   1769  CB  GLU   201      89.720  97.370  73.820  1.00  0.00           C
ATOM   1770  HB1 GLU   201      88.940  96.700  73.390  1.00  0.00           H
ATOM   1771  HB2 GLU   201      89.910  98.260  73.190  1.00  0.00           H
ATOM   1772  CG  GLU   201      89.150  97.800  75.220  1.00  0.00           C
ATOM   1773  HG1 GLU   201      88.210  98.400  75.220  1.00  0.00           H
ATOM   1774  HG2 GLU   201      89.960  98.470  75.560  1.00  0.00           H
ATOM   1775  CD  GLU   201      89.070  96.720  76.330  1.00  0.00           C
ATOM   1776  OE1 GLU   201      89.800  96.730  77.330  1.00  0.00           O
ATOM   1777  OE2 GLU   201      88.170  95.880  76.140  1.00  0.00           O
ATOM   1778  C   GLU   201      91.180  96.160  72.340  1.00  0.00           C
ATOM   1779  O   GLU   201      90.710  95.110  71.950  1.00  0.00           O
ATOM   1780  N   ASP   202      92.060  97.010  71.650  1.00  0.00           N
ATOM   1781  HN  ASP   202      92.520  97.790  72.050  1.00  0.00           H
ATOM   1782  CA  ASP   202      92.500  96.690  70.330  1.00  0.00           C
ATOM   1783  HA  ASP   202      91.720  96.180  69.790  1.00  0.00           H
ATOM   1784  CB  ASP   202      92.670  98.050  69.520  1.00  0.00           C
ATOM   1785  HB1 ASP   202      91.690  98.560  69.410  1.00  0.00           H
ATOM   1786  HB2 ASP   202      93.030  97.800  68.500  1.00  0.00           H
ATOM   1787  CG  ASP   202      93.650  99.010  70.120  1.00  0.00           C
ATOM   1788  OD1 ASP   202      94.280  98.850  71.160  1.00  0.00           O
ATOM   1789  OD2 ASP   202      93.910  99.980  69.370  1.00  0.00           O
ATOM   1790  C   ASP   202      93.840  95.960  70.280  1.00  0.00           C
ATOM   1791  O   ASP   202      94.390  95.800  69.240  1.00  0.00           O
ATOM   1792  N   SER   203      94.330  95.610  71.410  1.00  0.00           N
ATOM   1793  HN  SER   203      93.750  95.710  72.220  1.00  0.00           H
ATOM   1794  CA  SER   203      95.500  94.750  71.760  1.00  0.00           C
ATOM   1795  HA  SER   203      95.360  94.400  72.770  1.00  0.00           H
ATOM   1796  CB  SER   203      95.740  93.490  70.790  1.00  0.00           C
ATOM   1797  HB1 SER   203      96.270  93.740  69.850  1.00  0.00           H
ATOM   1798  HB2 SER   203      94.710  93.120  70.550  1.00  0.00           H
ATOM   1799  OG  SER   203      96.490  92.450  71.410  1.00  0.00           O
ATOM   1800  HG1 SER   203      97.370  92.830  71.540  1.00  0.00           H
ATOM   1801  C   SER   203      96.740  95.590  71.860  1.00  0.00           C
ATOM   1802  O   SER   203      97.870  95.130  72.020  1.00  0.00           O
ATOM   1803  N   SER   204      96.530  96.940  72.060  1.00  0.00           N
ATOM   1804  HN  SER   204      95.640  97.360  71.910  1.00  0.00           H
ATOM   1805  CA  SER   204      97.640  97.880  72.100  1.00  0.00           C
ATOM   1806  HA  SER   204      98.250  97.510  71.300  1.00  0.00           H
ATOM   1807  CB  SER   204      97.310  99.400  71.980  1.00  0.00           C
ATOM   1808  HB1 SER   204      98.220 100.010  72.180  1.00  0.00           H
ATOM   1809  HB2 SER   204      96.630  99.680  72.820  1.00  0.00           H
ATOM   1810  OG  SER   204      96.970  99.690  70.660  1.00  0.00           O
ATOM   1811  HG1 SER   204      96.100  99.330  70.420  1.00  0.00           H
ATOM   1812  C   SER   204      98.410  97.810  73.360  1.00  0.00           C
ATOM   1813  O   SER   204      97.850  98.010  74.460  1.00  0.00           O
ATOM   1814  N   GLU   205      99.700  97.550  73.210  1.00  0.00           N
ATOM   1815  HN  GLU   205     100.200  97.430  72.360  1.00  0.00           H
ATOM   1816  CA  GLU   205     100.630  97.410  74.260  1.00  0.00           C
ATOM   1817  HA  GLU   205     100.060  97.250  75.160  1.00  0.00           H
ATOM   1818  CB  GLU   205     101.520  96.160  73.990  1.00  0.00           C
ATOM   1819  HB1 GLU   205     102.390  96.060  74.680  1.00  0.00           H
ATOM   1820  HB2 GLU   205     101.850  96.140  72.930  1.00  0.00           H
ATOM   1821  CG  GLU   205     100.630  94.830  74.020  1.00  0.00           C
ATOM   1822  HG1 GLU   205      99.890  94.930  73.190  1.00  0.00           H
ATOM   1823  HG2 GLU   205     100.060  94.830  74.970  1.00  0.00           H
ATOM   1824  CD  GLU   205     101.580  93.620  74.000  1.00  0.00           C
ATOM   1825  OE1 GLU   205     102.110  93.120  75.030  1.00  0.00           O
ATOM   1826  OE2 GLU   205     101.870  93.180  72.820  1.00  0.00           O
ATOM   1827  C   GLU   205     101.520  98.630  74.460  1.00  0.00           C
ATOM   1828  O   GLU   205     102.080  99.220  73.510  1.00  0.00           O
ATOM   1829  N   ILE   206     101.710  99.070  75.720  1.00  0.00           N
ATOM   1830  HN  ILE   206     101.200  98.760  76.510  1.00  0.00           H
ATOM   1831  CA  ILE   206     102.400 100.310  75.880  1.00  0.00           C
ATOM   1832  HA  ILE   206     102.190 101.070  75.140  1.00  0.00           H
ATOM   1833  CB  ILE   206     101.890 101.000  77.110  1.00  0.00           C
ATOM   1834  HB  ILE   206     102.030 100.410  78.050  1.00  0.00           H
ATOM   1835  CG2 ILE   206     102.500 102.410  77.310  1.00  0.00           C
ATOM   1836 HG21 ILE   206     102.030 102.930  78.160  1.00  0.00           H
ATOM   1837 HG22 ILE   206     102.480 103.010  76.370  1.00  0.00           H
ATOM   1838 HG23 ILE   206     103.530 102.230  77.690  1.00  0.00           H
ATOM   1839  CG1 ILE   206     100.300 101.070  77.130  1.00  0.00           C
ATOM   1840 HG11 ILE   206     100.030 101.660  78.040  1.00  0.00           H
ATOM   1841 HG12 ILE   206      99.920 100.070  77.420  1.00  0.00           H
ATOM   1842  CD  ILE   206      99.690 101.660  75.900  1.00  0.00           C
ATOM   1843  HD1 ILE   206      99.970 101.010  75.030  1.00  0.00           H
ATOM   1844  HD2 ILE   206     100.130 102.660  75.730  1.00  0.00           H
ATOM   1845  HD3 ILE   206      98.580 101.680  75.910  1.00  0.00           H
ATOM   1846  C   ILE   206     103.890 100.030  76.050  1.00  0.00           C
ATOM   1847  O   ILE   206     104.290  99.120  76.770  1.00  0.00           O
ATOM   1848  N   ILE   207     104.800 100.850  75.380  1.00  0.00           N
ATOM   1849  HN  ILE   207     104.490 101.580  74.780  1.00  0.00           H
ATOM   1850  CA  ILE   207     106.170 100.850  75.810  1.00  0.00           C
ATOM   1851  HA  ILE   207     106.460 100.120  76.560  1.00  0.00           H
ATOM   1852  CB  ILE   207     107.040 100.550  74.610  1.00  0.00           C
ATOM   1853  HB  ILE   207     108.090 100.780  74.900  1.00  0.00           H
ATOM   1854  CG2 ILE   207     106.950  99.100  74.180  1.00  0.00           C
ATOM   1855 HG21 ILE   207     107.160  98.450  75.060  1.00  0.00           H
ATOM   1856 HG22 ILE   207     107.740  98.880  73.430  1.00  0.00           H
ATOM   1857 HG23 ILE   207     105.990  98.770  73.750  1.00  0.00           H
ATOM   1858  CG1 ILE   207     106.660 101.400  73.360  1.00  0.00           C
ATOM   1859 HG11 ILE   207     106.510 102.450  73.700  1.00  0.00           H
ATOM   1860 HG12 ILE   207     105.710 101.090  72.870  1.00  0.00           H
ATOM   1861  CD  ILE   207     107.690 101.430  72.250  1.00  0.00           C
ATOM   1862  HD1 ILE   207     108.190 100.460  72.100  1.00  0.00           H
ATOM   1863  HD2 ILE   207     108.460 102.210  72.430  1.00  0.00           H
ATOM   1864  HD3 ILE   207     107.230 101.650  71.260  1.00  0.00           H
ATOM   1865  C   ILE   207     106.580 102.230  76.360  1.00  0.00           C
ATOM   1866  O   ILE   207     107.770 102.480  76.570  1.00  0.00           O
ATOM   1867  N   LEU   208     105.560 103.200  76.470  1.00  0.00           N
ATOM   1868  HN  LEU   208     104.650 102.940  76.140  1.00  0.00           H
ATOM   1869  CA  LEU   208     105.820 104.620  76.650  1.00  0.00           C
ATOM   1870  HA  LEU   208     106.870 104.860  76.760  1.00  0.00           H
ATOM   1871  CB  LEU   208     105.460 105.230  75.270  1.00  0.00           C
ATOM   1872  HB1 LEU   208     104.450 105.650  75.090  1.00  0.00           H
ATOM   1873  HB2 LEU   208     105.590 104.390  74.540  1.00  0.00           H
ATOM   1874  CG  LEU   208     106.510 106.270  74.800  1.00  0.00           C
ATOM   1875  HG  LEU   208     106.550 107.060  75.590  1.00  0.00           H
ATOM   1876  CD1 LEU   208     107.890 105.710  74.410  1.00  0.00           C
ATOM   1877 HD11 LEU   208     108.610 106.440  73.990  1.00  0.00           H
ATOM   1878 HD12 LEU   208     107.700 104.890  73.680  1.00  0.00           H
ATOM   1879 HD13 LEU   208     108.410 105.150  75.220  1.00  0.00           H
ATOM   1880  CD2 LEU   208     105.970 107.140  73.630  1.00  0.00           C
ATOM   1881 HD21 LEU   208     106.090 106.600  72.660  1.00  0.00           H
ATOM   1882 HD22 LEU   208     106.490 108.120  73.650  1.00  0.00           H
ATOM   1883 HD23 LEU   208     104.890 107.330  73.820  1.00  0.00           H
ATOM   1884  C   LEU   208     105.020 105.360  77.660  1.00  0.00           C
ATOM   1885  O   LEU   208     103.790 105.390  77.800  1.00  0.00           O
ATOM   1886  N   ASP   209     105.830 105.930  78.580  1.00  0.00           N
ATOM   1887  HN  ASP   209     106.820 105.990  78.440  1.00  0.00           H
ATOM   1888  CA  ASP   209     105.330 106.670  79.740  1.00  0.00           C
ATOM   1889  HA  ASP   209     104.880 105.900  80.350  1.00  0.00           H
ATOM   1890  CB  ASP   209     106.610 107.140  80.510  1.00  0.00           C
ATOM   1891  HB1 ASP   209     107.250 107.820  79.900  1.00  0.00           H
ATOM   1892  HB2 ASP   209     107.150 106.190  80.730  1.00  0.00           H
ATOM   1893  CG  ASP   209     106.330 107.790  81.880  1.00  0.00           C
ATOM   1894  OD1 ASP   209     107.280 108.450  82.390  1.00  0.00           O
ATOM   1895  OD2 ASP   209     105.200 107.550  82.360  1.00  0.00           O
ATOM   1896  C   ASP   209     104.220 107.730  79.500  1.00  0.00           C
ATOM   1897  O   ASP   209     103.300 107.750  80.340  1.00  0.00           O
ATOM   1898  N   PRO   210     104.220 108.630  78.500  1.00  0.00           N
ATOM   1899  CD  PRO   210     105.500 108.980  77.840  1.00  0.00           C
ATOM   1900  HD1 PRO   210     105.740 108.140  77.140  1.00  0.00           H
ATOM   1901  HD2 PRO   210     106.340 109.090  78.560  1.00  0.00           H
ATOM   1902  CA  PRO   210     103.120 109.470  78.070  1.00  0.00           C
ATOM   1903  HA  PRO   210     102.960 110.200  78.850  1.00  0.00           H
ATOM   1904  CB  PRO   210     103.700 110.110  76.760  1.00  0.00           C
ATOM   1905  HB1 PRO   210     103.200 111.080  76.550  1.00  0.00           H
ATOM   1906  HB2 PRO   210     103.550 109.390  75.920  1.00  0.00           H
ATOM   1907  CG  PRO   210     105.170 110.260  77.000  1.00  0.00           C
ATOM   1908  HG1 PRO   210     105.810 110.240  76.090  1.00  0.00           H
ATOM   1909  HG2 PRO   210     105.380 111.230  77.520  1.00  0.00           H
ATOM   1910  C   PRO   210     101.810 108.820  77.800  1.00  0.00           C
ATOM   1911  O   PRO   210     100.800 109.460  77.980  1.00  0.00           O
ATOM   1912  N   LYS   211     101.750 107.580  77.280  1.00  0.00           N
ATOM   1913  HN  LYS   211     102.540 107.020  77.030  1.00  0.00           H
ATOM   1914  CA  LYS   211     100.430 106.980  76.910  1.00  0.00           C
ATOM   1915  HA  LYS   211      99.870 107.770  76.430  1.00  0.00           H
ATOM   1916  CB  LYS   211     100.700 105.810  75.890  1.00  0.00           C
ATOM   1917  HB1 LYS   211      99.790 105.220  75.660  1.00  0.00           H
ATOM   1918  HB2 LYS   211     101.510 105.160  76.300  1.00  0.00           H
ATOM   1919  CG  LYS   211     101.190 106.280  74.530  1.00  0.00           C
ATOM   1920  HG1 LYS   211     101.540 105.370  73.980  1.00  0.00           H
ATOM   1921  HG2 LYS   211     102.000 107.040  74.480  1.00  0.00           H
ATOM   1922  CD  LYS   211     100.100 106.820  73.660  1.00  0.00           C
ATOM   1923  HD1 LYS   211      99.540 107.680  74.090  1.00  0.00           H
ATOM   1924  HD2 LYS   211      99.350 106.010  73.470  1.00  0.00           H
ATOM   1925  CE  LYS   211     100.690 107.310  72.280  1.00  0.00           C
ATOM   1926  HE1 LYS   211     101.150 106.370  71.900  1.00  0.00           H
ATOM   1927  HE2 LYS   211     101.510 108.050  72.410  1.00  0.00           H
ATOM   1928  NZ  LYS   211      99.640 107.790  71.350  1.00  0.00           N
ATOM   1929  HZ1 LYS   211      99.150 106.940  71.010  1.00  0.00           H
ATOM   1930  HZ2 LYS   211     100.130 108.360  70.640  1.00  0.00           H
ATOM   1931  HZ3 LYS   211      98.970 108.370  71.910  1.00  0.00           H
ATOM   1932  C   LYS   211      99.590 106.520  78.160  1.00  0.00           C
ATOM   1933  O   LYS   211     100.150 106.100  79.190  1.00  0.00           O
ATOM   1934  N   VAL   212      98.280 106.580  77.970  1.00  0.00           N
ATOM   1935  HN  VAL   212      97.980 106.800  77.040  1.00  0.00           H
ATOM   1936  CA  VAL   212      97.210 106.350  78.980  1.00  0.00           C
ATOM   1937  HA  VAL   212      97.350 107.130  79.700  1.00  0.00           H
ATOM   1938  CB  VAL   212      95.850 106.310  78.380  1.00  0.00           C
ATOM   1939  HB  VAL   212      95.710 105.400  77.760  1.00  0.00           H
ATOM   1940  CG1 VAL   212      94.730 106.300  79.480  1.00  0.00           C
ATOM   1941 HG11 VAL   212      94.750 107.300  79.960  1.00  0.00           H
ATOM   1942 HG12 VAL   212      94.950 105.540  80.260  1.00  0.00           H
ATOM   1943 HG13 VAL   212      93.720 106.130  79.050  1.00  0.00           H
ATOM   1944  CG2 VAL   212      95.790 107.470  77.350  1.00  0.00           C
ATOM   1945 HG21 VAL   212      96.370 107.380  76.410  1.00  0.00           H
ATOM   1946 HG22 VAL   212      96.130 108.410  77.820  1.00  0.00           H
ATOM   1947 HG23 VAL   212      94.730 107.600  77.060  1.00  0.00           H
ATOM   1948  C   VAL   212      97.320 105.100  79.880  1.00  0.00           C
ATOM   1949  O   VAL   212      97.200 103.960  79.370  1.00  0.00           O
ATOM   1950  N   ILE   213      97.430 105.250  81.240  1.00  0.00           N
ATOM   1951  HN  ILE   213      97.310 106.180  81.560  1.00  0.00           H
ATOM   1952  CA  ILE   213      97.650 104.120  82.110  1.00  0.00           C
ATOM   1953  HA  ILE   213      97.030 103.260  81.960  1.00  0.00           H
ATOM   1954  CB  ILE   213      99.180 103.560  82.120  1.00  0.00           C
ATOM   1955  HB  ILE   213      99.850 104.440  82.230  1.00  0.00           H
ATOM   1956  CG2 ILE   213      99.360 102.770  83.490  1.00  0.00           C
ATOM   1957 HG21 ILE   213      99.010 103.180  84.450  1.00  0.00           H
ATOM   1958 HG22 ILE   213     100.450 102.640  83.680  1.00  0.00           H
ATOM   1959 HG23 ILE   213      98.840 101.790  83.440  1.00  0.00           H
ATOM   1960  CG1 ILE   213      99.560 102.760  80.860  1.00  0.00           C
ATOM   1961 HG11 ILE   213      99.870 103.430  80.030  1.00  0.00           H
ATOM   1962 HG12 ILE   213      98.640 102.330  80.420  1.00  0.00           H
ATOM   1963  CD  ILE   213     100.600 101.680  81.090  1.00  0.00           C
ATOM   1964  HD1 ILE   213     100.270 100.910  81.810  1.00  0.00           H
ATOM   1965  HD2 ILE   213     101.550 102.170  81.390  1.00  0.00           H
ATOM   1966  HD3 ILE   213     100.770 101.080  80.170  1.00  0.00           H
ATOM   1967  C   ILE   213      97.270 104.770  83.440  1.00  0.00           C
ATOM   1968  O   ILE   213      96.470 104.260  84.210  1.00  0.00           O
ATOM   1969  N   LYS   214      97.870 105.890  83.770  1.00  0.00           N
ATOM   1970  HN  LYS   214      98.510 106.250  83.100  1.00  0.00           H
ATOM   1971  CA  LYS   214      97.850 106.600  85.090  1.00  0.00           C
ATOM   1972  HA  LYS   214      98.160 105.810  85.760  1.00  0.00           H
ATOM   1973  CB  LYS   214      98.780 107.880  85.030  1.00  0.00           C
ATOM   1974  HB1 LYS   214      98.990 108.250  86.050  1.00  0.00           H
ATOM   1975  HB2 LYS   214      98.430 108.620  84.290  1.00  0.00           H
ATOM   1976  CG  LYS   214     100.210 107.530  84.550  1.00  0.00           C
ATOM   1977  HG1 LYS   214     100.260 106.990  83.590  1.00  0.00           H
ATOM   1978  HG2 LYS   214     100.550 106.760  85.300  1.00  0.00           H
ATOM   1979  CD  LYS   214     101.160 108.690  84.540  1.00  0.00           C
ATOM   1980  HD1 LYS   214     101.130 109.260  85.490  1.00  0.00           H
ATOM   1981  HD2 LYS   214     100.780 109.440  83.800  1.00  0.00           H
ATOM   1982  CE  LYS   214     102.610 108.470  84.200  1.00  0.00           C
ATOM   1983  HE1 LYS   214     103.160 107.820  84.920  1.00  0.00           H
ATOM   1984  HE2 LYS   214     103.170 109.400  83.990  1.00  0.00           H
ATOM   1985  NZ  LYS   214     102.680 107.660  82.940  1.00  0.00           N
ATOM   1986  HZ1 LYS   214     103.620 107.850  82.550  1.00  0.00           H
ATOM   1987  HZ2 LYS   214     101.980 107.830  82.200  1.00  0.00           H
ATOM   1988  HZ3 LYS   214     102.600 106.660  83.220  1.00  0.00           H
ATOM   1989  C   LYS   214      96.510 106.990  85.540  1.00  0.00           C
ATOM   1990  O   LYS   214      96.190 106.680  86.710  1.00  0.00           O
ATOM   1991  N   MET   215      95.630 107.490  84.690  1.00  0.00           N
ATOM   1992  HN  MET   215      95.880 107.770  83.760  1.00  0.00           H
ATOM   1993  CA  MET   215      94.300 107.910  85.100  1.00  0.00           C
ATOM   1994  HA  MET   215      94.430 108.610  85.910  1.00  0.00           H
ATOM   1995  CB  MET   215      93.670 108.700  83.930  1.00  0.00           C
ATOM   1996  HB1 MET   215      93.510 107.960  83.110  1.00  0.00           H
ATOM   1997  HB2 MET   215      94.340 109.500  83.580  1.00  0.00           H
ATOM   1998  CG  MET   215      92.280 109.340  84.190  1.00  0.00           C
ATOM   1999  HG1 MET   215      91.630 108.570  84.630  1.00  0.00           H
ATOM   2000  HG2 MET   215      91.890 109.610  83.180  1.00  0.00           H
ATOM   2001  SD  MET   215      92.120 110.830  85.250  1.00  0.00           S
ATOM   2002  CE  MET   215      90.570 110.460  86.100  1.00  0.00           C
ATOM   2003  HE1 MET   215      90.660 109.450  86.570  1.00  0.00           H
ATOM   2004  HE2 MET   215      89.750 110.440  85.350  1.00  0.00           H
ATOM   2005  HE3 MET   215      90.450 111.270  86.850  1.00  0.00           H
ATOM   2006  C   MET   215      93.350 106.760  85.480  1.00  0.00           C
ATOM   2007  O   MET   215      92.500 106.930  86.380  1.00  0.00           O
ATOM   2008  N   ASN   216      93.480 105.550  84.800  1.00  0.00           N
ATOM   2009  HN  ASN   216      94.110 105.640  84.040  1.00  0.00           H
ATOM   2010  CA  ASN   216      92.640 104.390  84.830  1.00  0.00           C
ATOM   2011  HA  ASN   216      91.640 104.550  84.490  1.00  0.00           H
ATOM   2012  CB  ASN   216      93.190 103.340  83.850  1.00  0.00           C
ATOM   2013  HB1 ASN   216      92.700 102.340  83.850  1.00  0.00           H
ATOM   2014  HB2 ASN   216      94.250 103.030  84.000  1.00  0.00           H
ATOM   2015  CG  ASN   216      93.030 103.870  82.380  1.00  0.00           C
ATOM   2016  OD1 ASN   216      92.300 104.820  82.150  1.00  0.00           O
ATOM   2017  ND2 ASN   216      93.640 103.260  81.370  1.00  0.00           N
ATOM   2018 HD21 ASN   216      93.790 103.770  80.520  1.00  0.00           H
ATOM   2019 HD22 ASN   216      94.310 102.600  81.710  1.00  0.00           H
ATOM   2020  C   ASN   216      92.570 103.790  86.280  1.00  0.00           C
ATOM   2021  O   ASN   216      91.520 103.290  86.650  1.00  0.00           O
ATOM   2022  N   TYR   217      93.660 103.870  87.010  1.00  0.00           N
ATOM   2023  HN  TYR   217      94.420 104.320  86.550  1.00  0.00           H
ATOM   2024  CA  TYR   217      93.840 103.580  88.490  1.00  0.00           C
ATOM   2025  HA  TYR   217      93.390 102.600  88.590  1.00  0.00           H
ATOM   2026  CB  TYR   217      95.320 103.620  88.920  1.00  0.00           C
ATOM   2027  HB1 TYR   217      95.380 103.460  90.020  1.00  0.00           H
ATOM   2028  HB2 TYR   217      95.920 104.490  88.550  1.00  0.00           H
ATOM   2029  CG  TYR   217      96.050 102.470  88.380  1.00  0.00           C
ATOM   2030  CD1 TYR   217      96.870 102.510  87.290  1.00  0.00           C
ATOM   2031  HD1 TYR   217      97.020 103.380  86.680  1.00  0.00           H
ATOM   2032  CE1 TYR   217      97.650 101.380  86.860  1.00  0.00           C
ATOM   2033  HE1 TYR   217      98.400 101.460  86.080  1.00  0.00           H
ATOM   2034  CZ  TYR   217      97.500 100.170  87.470  1.00  0.00           C
ATOM   2035  OH  TYR   217      98.370  99.130  87.050  1.00  0.00           O
ATOM   2036  HH  TYR   217      98.630  99.400  86.170  1.00  0.00           H
ATOM   2037  CD2 TYR   217      95.970 101.220  89.060  1.00  0.00           C
ATOM   2038  HD2 TYR   217      95.300 101.280  89.910  1.00  0.00           H
ATOM   2039  CE2 TYR   217      96.630 100.030  88.570  1.00  0.00           C
ATOM   2040  HE2 TYR   217      96.570  99.140  89.190  1.00  0.00           H
ATOM   2041  C   TYR   217      93.120 104.610  89.410  1.00  0.00           C
ATOM   2042  O   TYR   217      92.470 104.270  90.400  1.00  0.00           O
ATOM   2043  N   LEU   218      93.200 105.890  89.040  1.00  0.00           N
ATOM   2044  HN  LEU   218      93.700 106.110  88.210  1.00  0.00           H
ATOM   2045  CA  LEU   218      92.560 107.010  89.780  1.00  0.00           C
ATOM   2046  HA  LEU   218      92.860 106.980  90.820  1.00  0.00           H
ATOM   2047  CB  LEU   218      92.930 108.370  89.290  1.00  0.00           C
ATOM   2048  HB1 LEU   218      92.570 109.100  90.050  1.00  0.00           H
ATOM   2049  HB2 LEU   218      92.460 108.690  88.340  1.00  0.00           H
ATOM   2050  CG  LEU   218      94.430 108.670  89.060  1.00  0.00           C
ATOM   2051  HG  LEU   218      94.760 108.130  88.140  1.00  0.00           H
ATOM   2052  CD1 LEU   218      94.620 110.190  88.930  1.00  0.00           C
ATOM   2053 HD11 LEU   218      94.030 110.660  88.110  1.00  0.00           H
ATOM   2054 HD12 LEU   218      95.690 110.350  88.700  1.00  0.00           H
ATOM   2055 HD13 LEU   218      94.340 110.720  89.860  1.00  0.00           H
ATOM   2056  CD2 LEU   218      95.230 108.200  90.230  1.00  0.00           C
ATOM   2057 HD21 LEU   218      95.660 107.180  90.230  1.00  0.00           H
ATOM   2058 HD22 LEU   218      94.600 108.200  91.140  1.00  0.00           H
ATOM   2059 HD23 LEU   218      96.140 108.780  90.470  1.00  0.00           H
ATOM   2060  C   LEU   218      91.010 106.800  89.820  1.00  0.00           C
ATOM   2061  O   LEU   218      90.370 106.950  90.830  1.00  0.00           O
ATOM   2062  N   LYS   219      90.410 106.550  88.660  1.00  0.00           N
ATOM   2063  HN  LYS   219      90.950 106.630  87.830  1.00  0.00           H
ATOM   2064  CA  LYS   219      89.100 106.180  88.360  1.00  0.00           C
ATOM   2065  HA  LYS   219      88.420 106.700  89.020  1.00  0.00           H
ATOM   2066  CB  LYS   219      88.760 106.610  86.870  1.00  0.00           C
ATOM   2067  HB1 LYS   219      89.100 107.660  86.770  1.00  0.00           H
ATOM   2068  HB2 LYS   219      87.660 106.490  86.800  1.00  0.00           H
ATOM   2069  CG  LYS   219      89.520 105.790  85.840  1.00  0.00           C
ATOM   2070  HG1 LYS   219      89.190 104.730  85.710  1.00  0.00           H
ATOM   2071  HG2 LYS   219      90.630 105.820  85.950  1.00  0.00           H
ATOM   2072  CD  LYS   219      89.360 106.470  84.420  1.00  0.00           C
ATOM   2073  HD1 LYS   219      89.870 105.910  83.600  1.00  0.00           H
ATOM   2074  HD2 LYS   219      89.820 107.470  84.460  1.00  0.00           H
ATOM   2075  CE  LYS   219      87.890 106.610  83.890  1.00  0.00           C
ATOM   2076  HE1 LYS   219      87.780 107.310  83.030  1.00  0.00           H
ATOM   2077  HE2 LYS   219      87.210 106.840  84.740  1.00  0.00           H
ATOM   2078  NZ  LYS   219      87.480 105.280  83.480  1.00  0.00           N
ATOM   2079  HZ1 LYS   219      86.530 105.380  83.070  1.00  0.00           H
ATOM   2080  HZ2 LYS   219      87.360 104.610  84.260  1.00  0.00           H
ATOM   2081  HZ3 LYS   219      88.100 104.950  82.720  1.00  0.00           H
ATOM   2082  C   LYS   219      88.760 104.660  88.720  1.00  0.00           C
ATOM   2083  O   LYS   219      87.780 104.030  88.330  1.00  0.00           O
ATOM   2084  N   SER   220      89.610 103.960  89.630  1.00  0.00           N
ATOM   2085  HN  SER   220      90.400 104.340  90.110  1.00  0.00           H
ATOM   2086  CA  SER   220      89.120 102.600  89.990  1.00  0.00           C
ATOM   2087  HA  SER   220      88.030 102.570  89.960  1.00  0.00           H
ATOM   2088  CB  SER   220      89.620 101.470  89.120  1.00  0.00           C
ATOM   2089  HB1 SER   220      89.140 101.500  88.110  1.00  0.00           H
ATOM   2090  HB2 SER   220      89.340 100.510  89.610  1.00  0.00           H
ATOM   2091  OG  SER   220      91.000 101.590  88.820  1.00  0.00           O
ATOM   2092  HG1 SER   220      90.980 102.350  88.240  1.00  0.00           H
ATOM   2093  C   SER   220      89.490 102.380  91.460  1.00  0.00           C
ATOM   2094  O   SER   220      88.830 102.770  92.400  1.00  0.00           O
ATOM   2095  N   TRP   221      90.660 101.810  91.710  1.00  0.00           N
ATOM   2096  HN  TRP   221      91.250 101.540  90.960  1.00  0.00           H
ATOM   2097  CA  TRP   221      91.180 101.350  92.950  1.00  0.00           C
ATOM   2098  HA  TRP   221      90.430 101.320  93.730  1.00  0.00           H
ATOM   2099  CB  TRP   221      91.860 100.000  92.720  1.00  0.00           C
ATOM   2100  HB1 TRP   221      92.370  99.750  93.660  1.00  0.00           H
ATOM   2101  HB2 TRP   221      92.810 100.190  92.190  1.00  0.00           H
ATOM   2102  CG  TRP   221      91.100  98.840  92.130  1.00  0.00           C
ATOM   2103  CD1 TRP   221      90.820  98.420  90.810  1.00  0.00           C
ATOM   2104  HD1 TRP   221      91.370  98.980  90.060  1.00  0.00           H
ATOM   2105  NE1 TRP   221      89.790  97.510  90.790  1.00  0.00           N
ATOM   2106  HE1 TRP   221      89.350  97.150  90.000  1.00  0.00           H
ATOM   2107  CE2 TRP   221      89.410  97.250  92.000  1.00  0.00           C
ATOM   2108  CD2 TRP   221      90.220  98.010  92.920  1.00  0.00           C
ATOM   2109  CE3 TRP   221      89.920  97.880  94.320  1.00  0.00           C
ATOM   2110  HE3 TRP   221      90.450  98.480  95.050  1.00  0.00           H
ATOM   2111  CZ3 TRP   221      88.910  96.990  94.760  1.00  0.00           C
ATOM   2112  HZ3 TRP   221      88.710  96.930  95.820  1.00  0.00           H
ATOM   2113  CZ2 TRP   221      88.400  96.420  92.480  1.00  0.00           C
ATOM   2114  HZ2 TRP   221      87.790  95.860  91.790  1.00  0.00           H
ATOM   2115  CH2 TRP   221      88.190  96.240  93.870  1.00  0.00           C
ATOM   2116  HH2 TRP   221      87.300  95.720  94.190  1.00  0.00           H
ATOM   2117  C   TRP   221      92.290 102.230  93.570  1.00  0.00           C
ATOM   2118  O   TRP   221      92.720 101.840  94.630  1.00  0.00           O
ATOM   2119  N   PHE   222      92.760 103.370  93.010  1.00  0.00           N
ATOM   2120  HN  PHE   222      92.440 103.670  92.110  1.00  0.00           H
ATOM   2121  CA  PHE   222      93.860 104.120  93.610  1.00  0.00           C
ATOM   2122  HA  PHE   222      94.700 103.440  93.620  1.00  0.00           H
ATOM   2123  CB  PHE   222      94.310 105.370  92.740  1.00  0.00           C
ATOM   2124  HB1 PHE   222      93.410 105.920  92.400  1.00  0.00           H
ATOM   2125  HB2 PHE   222      94.730 104.930  91.810  1.00  0.00           H
ATOM   2126  CG  PHE   222      95.320 106.230  93.380  1.00  0.00           C
ATOM   2127  CD1 PHE   222      96.710 105.770  93.600  1.00  0.00           C
ATOM   2128  HD1 PHE   222      96.940 104.760  93.310  1.00  0.00           H
ATOM   2129  CE1 PHE   222      97.570 106.680  94.220  1.00  0.00           C
ATOM   2130  HE1 PHE   222      98.640 106.510  94.310  1.00  0.00           H
ATOM   2131  CZ  PHE   222      97.200 108.010  94.510  1.00  0.00           C
ATOM   2132  HZ  PHE   222      97.930 108.710  94.890  1.00  0.00           H
ATOM   2133  CD2 PHE   222      94.990 107.550  93.740  1.00  0.00           C
ATOM   2134  HD2 PHE   222      93.970 107.880  93.580  1.00  0.00           H
ATOM   2135  CE2 PHE   222      95.870 108.410  94.380  1.00  0.00           C
ATOM   2136  HE2 PHE   222      95.470 109.370  94.670  1.00  0.00           H
ATOM   2137  C   PHE   222      93.610 104.570  95.040  1.00  0.00           C
ATOM   2138  O   PHE   222      94.490 104.330  95.900  1.00  0.00           O
ATOM   2139  N   VAL   223      92.470 105.230  95.260  1.00  0.00           N
ATOM   2140  HN  VAL   223      91.780 105.340  94.550  1.00  0.00           H
ATOM   2141  CA  VAL   223      92.140 105.750  96.580  1.00  0.00           C
ATOM   2142  HA  VAL   223      93.090 106.160  96.900  1.00  0.00           H
ATOM   2143  CB  VAL   223      90.970 106.690  96.620  1.00  0.00           C
ATOM   2144  HB  VAL   223      90.170 106.180  96.030  1.00  0.00           H
ATOM   2145  CG1 VAL   223      90.730 107.160  98.090  1.00  0.00           C
ATOM   2146 HG11 VAL   223      91.630 107.610  98.560  1.00  0.00           H
ATOM   2147 HG12 VAL   223      90.280 106.430  98.800  1.00  0.00           H
ATOM   2148 HG13 VAL   223      89.970 107.970  98.090  1.00  0.00           H
ATOM   2149  CG2 VAL   223      91.360 108.000  95.920  1.00  0.00           C
ATOM   2150 HG21 VAL   223      91.560 107.860  94.830  1.00  0.00           H
ATOM   2151 HG22 VAL   223      92.130 108.600  96.440  1.00  0.00           H
ATOM   2152 HG23 VAL   223      90.480 108.670  96.040  1.00  0.00           H
ATOM   2153  C   VAL   223      92.010 104.590  97.570  1.00  0.00           C
ATOM   2154  O   VAL   223      92.590 104.670  98.670  1.00  0.00           O
ATOM   2155  N   VAL   224      91.340 103.470  97.210  1.00  0.00           N
ATOM   2156  HN  VAL   224      91.020 103.400  96.270  1.00  0.00           H
ATOM   2157  CA  VAL   224      91.180 102.370  98.190  1.00  0.00           C
ATOM   2158  HA  VAL   224      90.730 102.790  99.080  1.00  0.00           H
ATOM   2159  CB  VAL   224      90.260 101.340  97.530  1.00  0.00           C
ATOM   2160  HB  VAL   224      90.750 100.980  96.600  1.00  0.00           H
ATOM   2161  CG1 VAL   224      89.970 100.120  98.470  1.00  0.00           C
ATOM   2162 HG11 VAL   224      89.240  99.450  97.990  1.00  0.00           H
ATOM   2163 HG12 VAL   224      89.580 100.410  99.470  1.00  0.00           H
ATOM   2164 HG13 VAL   224      90.840  99.450  98.630  1.00  0.00           H
ATOM   2165  CG2 VAL   224      88.900 101.820  97.190  1.00  0.00           C
ATOM   2166 HG21 VAL   224      88.350 101.990  98.140  1.00  0.00           H
ATOM   2167 HG22 VAL   224      88.370 101.120  96.500  1.00  0.00           H
ATOM   2168 HG23 VAL   224      88.880 102.770  96.610  1.00  0.00           H
ATOM   2169  C   VAL   224      92.480 101.820  98.630  1.00  0.00           C
ATOM   2170  O   VAL   224      92.750 101.470  99.800  1.00  0.00           O
ATOM   2171  N   ASP   225      93.370 101.560  97.570  1.00  0.00           N
ATOM   2172  HN  ASP   225      93.120 101.750  96.630  1.00  0.00           H
ATOM   2173  CA  ASP   225      94.720 101.080  97.820  1.00  0.00           C
ATOM   2174  HA  ASP   225      94.680 100.210  98.460  1.00  0.00           H
ATOM   2175  CB  ASP   225      95.400 100.700  96.390  1.00  0.00           C
ATOM   2176  HB1 ASP   225      96.490 100.520  96.520  1.00  0.00           H
ATOM   2177  HB2 ASP   225      95.290 101.550  95.670  1.00  0.00           H
ATOM   2178  CG  ASP   225      94.770  99.430  95.820  1.00  0.00           C
ATOM   2179  OD1 ASP   225      94.420  98.610  96.750  1.00  0.00           O
ATOM   2180  OD2 ASP   225      94.820  99.080  94.600  1.00  0.00           O
ATOM   2181  C   ASP   225      95.500 102.100  98.580  1.00  0.00           C
ATOM   2182  O   ASP   225      96.180 101.820  99.530  1.00  0.00           O
ATOM   2183  N   PHE   226      95.470 103.400  98.250  1.00  0.00           N
ATOM   2184  HN  PHE   226      95.070 103.560  97.350  1.00  0.00           H
ATOM   2185  CA  PHE   226      96.230 104.480  98.920  1.00  0.00           C
ATOM   2186  HA  PHE   226      97.270 104.200  98.900  1.00  0.00           H
ATOM   2187  CB  PHE   226      95.950 105.790  98.220  1.00  0.00           C
ATOM   2188  HB1 PHE   226      94.850 105.940  98.240  1.00  0.00           H
ATOM   2189  HB2 PHE   226      96.320 105.820  97.180  1.00  0.00           H
ATOM   2190  CG  PHE   226      96.620 106.990  98.890  1.00  0.00           C
ATOM   2191  CD1 PHE   226      97.970 107.250  98.720  1.00  0.00           C
ATOM   2192  HD1 PHE   226      98.490 106.440  98.240  1.00  0.00           H
ATOM   2193  CE1 PHE   226      98.530 108.490  99.210  1.00  0.00           C
ATOM   2194  HE1 PHE   226      99.590 108.590  99.060  1.00  0.00           H
ATOM   2195  CZ  PHE   226      97.680 109.460  99.710  1.00  0.00           C
ATOM   2196  HZ  PHE   226      98.070 110.400 100.060  1.00  0.00           H
ATOM   2197  CD2 PHE   226      95.810 107.980  99.370  1.00  0.00           C
ATOM   2198  HD2 PHE   226      94.770 107.710  99.350  1.00  0.00           H
ATOM   2199  CE2 PHE   226      96.340 109.160  99.870  1.00  0.00           C
ATOM   2200  HE2 PHE   226      95.640 109.920 100.180  1.00  0.00           H
ATOM   2201  C   PHE   226      95.960 104.560 100.380  1.00  0.00           C
ATOM   2202  O   PHE   226      96.920 104.650 101.180  1.00  0.00           O
ATOM   2203  N   ILE   227      94.630 104.600 100.730  1.00  0.00           N
ATOM   2204  HN  ILE   227      93.870 104.440 100.100  1.00  0.00           H
ATOM   2205  CA  ILE   227      94.200 104.650 102.150  1.00  0.00           C
ATOM   2206  HA  ILE   227      94.830 105.370 102.640  1.00  0.00           H
ATOM   2207  CB  ILE   227      92.680 104.900 102.360  1.00  0.00           C
ATOM   2208  HB  ILE   227      92.150 104.050 101.870  1.00  0.00           H
ATOM   2209  CG2 ILE   227      92.480 104.990 103.910  1.00  0.00           C
ATOM   2210 HG21 ILE   227      93.060 105.810 104.390  1.00  0.00           H
ATOM   2211 HG22 ILE   227      92.700 104.030 104.420  1.00  0.00           H
ATOM   2212 HG23 ILE   227      91.400 105.260 104.010  1.00  0.00           H
ATOM   2213  CG1 ILE   227      92.050 106.130 101.580  1.00  0.00           C
ATOM   2214 HG11 ILE   227      90.960 106.180 101.770  1.00  0.00           H
ATOM   2215 HG12 ILE   227      92.280 106.090 100.490  1.00  0.00           H
ATOM   2216  CD  ILE   227      92.650 107.490 102.200  1.00  0.00           C
ATOM   2217  HD1 ILE   227      93.720 107.620 101.900  1.00  0.00           H
ATOM   2218  HD2 ILE   227      92.510 107.520 103.300  1.00  0.00           H
ATOM   2219  HD3 ILE   227      92.010 108.300 101.790  1.00  0.00           H
ATOM   2220  C   ILE   227      94.750 103.450 102.880  1.00  0.00           C
ATOM   2221  O   ILE   227      95.320 103.490 103.970  1.00  0.00           O
ATOM   2222  N   SER   228      94.620 102.260 102.210  1.00  0.00           N
ATOM   2223  HN  SER   228      93.990 102.210 101.440  1.00  0.00           H
ATOM   2224  CA  SER   228      95.150 101.020 102.800  1.00  0.00           C
ATOM   2225  HA  SER   228      95.020 101.130 103.870  1.00  0.00           H
ATOM   2226  CB  SER   228      94.370  99.710 102.360  1.00  0.00           C
ATOM   2227  HB1 SER   228      93.310  99.870 102.640  1.00  0.00           H
ATOM   2228  HB2 SER   228      94.800  98.750 102.700  1.00  0.00           H
ATOM   2229  OG  SER   228      94.350  99.660 100.930  1.00  0.00           O
ATOM   2230  HG1 SER   228      93.770 100.350 100.590  1.00  0.00           H
ATOM   2231  C   SER   228      96.580 100.740 102.630  1.00  0.00           C
ATOM   2232  O   SER   228      97.060  99.620 102.800  1.00  0.00           O
ATOM   2233  N   SER   229      97.370 101.790 102.380  1.00  0.00           N
ATOM   2234  HN  SER   229      96.900 102.640 102.110  1.00  0.00           H
ATOM   2235  CA  SER   229      98.850 101.650 102.220  1.00  0.00           C
ATOM   2236  HA  SER   229      99.170 100.700 102.590  1.00  0.00           H
ATOM   2237  CB  SER   229      99.360 102.030 100.750  1.00  0.00           C
ATOM   2238  HB1 SER   229     100.460 101.940 100.630  1.00  0.00           H
ATOM   2239  HB2 SER   229      98.960 103.020 100.430  1.00  0.00           H
ATOM   2240  OG  SER   229      98.700 101.080  99.870  1.00  0.00           O
ATOM   2241  HG1 SER   229      97.750 101.170  99.990  1.00  0.00           H
ATOM   2242  C   SER   229      99.550 102.740 102.950  1.00  0.00           C
ATOM   2243  O   SER   229     100.740 102.590 103.320  1.00  0.00           O
ATOM   2244  N   ILE   230      98.900 103.940 103.170  1.00  0.00           N
ATOM   2245  HN  ILE   230      98.030 104.240 102.800  1.00  0.00           H
ATOM   2246  CA  ILE   230      99.380 104.960 104.140  1.00  0.00           C
ATOM   2247  HA  ILE   230     100.420 105.130 103.880  1.00  0.00           H
ATOM   2248  CB  ILE   230      98.680 106.300 103.850  1.00  0.00           C
ATOM   2249  HB  ILE   230      97.600 106.090 103.740  1.00  0.00           H
ATOM   2250  CG2 ILE   230      99.080 107.280 105.050  1.00  0.00           C
ATOM   2251 HG21 ILE   230     100.190 107.400 104.990  1.00  0.00           H
ATOM   2252 HG22 ILE   230      98.880 106.890 106.070  1.00  0.00           H
ATOM   2253 HG23 ILE   230      98.600 108.270 104.960  1.00  0.00           H
ATOM   2254  CG1 ILE   230      99.020 106.900 102.420  1.00  0.00           C
ATOM   2255 HG11 ILE   230      98.460 107.860 102.480  1.00  0.00           H
ATOM   2256 HG12 ILE   230      98.610 106.350 101.550  1.00  0.00           H
ATOM   2257  CD  ILE   230     100.480 107.290 102.190  1.00  0.00           C
ATOM   2258  HD1 ILE   230     100.590 107.490 101.110  1.00  0.00           H
ATOM   2259  HD2 ILE   230     101.150 106.430 102.400  1.00  0.00           H
ATOM   2260  HD3 ILE   230     100.750 108.180 102.810  1.00  0.00           H
ATOM   2261  C   ILE   230      99.400 104.420 105.530  1.00  0.00           C
ATOM   2262  O   ILE   230      98.340 103.930 106.010  1.00  0.00           O
ATOM   2263  N   PRO   231     100.540 104.470 106.300  1.00  0.00           N
ATOM   2264  CD  PRO   231     101.890 104.530 105.820  1.00  0.00           C
ATOM   2265  HD1 PRO   231     102.190 105.600 105.800  1.00  0.00           H
ATOM   2266  HD2 PRO   231     101.930 104.210 104.770  1.00  0.00           H
ATOM   2267  CA  PRO   231     100.520 104.110 107.770  1.00  0.00           C
ATOM   2268  HA  PRO   231     100.030 103.150 107.890  1.00  0.00           H
ATOM   2269  CB  PRO   231     101.940 103.910 108.200  1.00  0.00           C
ATOM   2270  HB1 PRO   231     101.990 103.050 108.890  1.00  0.00           H
ATOM   2271  HB2 PRO   231     102.420 104.770 108.700  1.00  0.00           H
ATOM   2272  CG  PRO   231     102.670 103.800 106.840  1.00  0.00           C
ATOM   2273  HG1 PRO   231     103.740 104.080 106.900  1.00  0.00           H
ATOM   2274  HG2 PRO   231     102.610 102.710 106.630  1.00  0.00           H
ATOM   2275  C   PRO   231      99.770 105.080 108.660  1.00  0.00           C
ATOM   2276  O   PRO   231     100.360 105.800 109.560  1.00  0.00           O
ATOM   2277  N   VAL   232      98.420 105.280 108.600  1.00  0.00           N
ATOM   2278  HN  VAL   232      97.910 104.570 108.100  1.00  0.00           H
ATOM   2279  CA  VAL   232      97.590 106.340 109.190  1.00  0.00           C
ATOM   2280  HA  VAL   232      98.050 107.280 108.940  1.00  0.00           H
ATOM   2281  CB  VAL   232      96.130 106.450 108.710  1.00  0.00           C
ATOM   2282  HB  VAL   232      95.600 107.310 109.200  1.00  0.00           H
ATOM   2283  CG1 VAL   232      96.130 106.700 107.240  1.00  0.00           C
ATOM   2284 HG11 VAL   232      95.150 107.100 106.950  1.00  0.00           H
ATOM   2285 HG12 VAL   232      96.350 105.910 106.500  1.00  0.00           H
ATOM   2286 HG13 VAL   232      96.730 107.620 107.040  1.00  0.00           H
ATOM   2287  CG2 VAL   232      95.300 105.190 108.970  1.00  0.00           C
ATOM   2288 HG21 VAL   232      95.820 104.300 108.560  1.00  0.00           H
ATOM   2289 HG22 VAL   232      94.270 105.250 108.540  1.00  0.00           H
ATOM   2290 HG23 VAL   232      95.180 104.900 110.040  1.00  0.00           H
ATOM   2291  C   VAL   232      97.610 106.280 110.740  1.00  0.00           C
ATOM   2292  O   VAL   232      97.520 107.250 111.500  1.00  0.00           O
ATOM   2293  N   ASP   233      97.720 105.030 111.310  1.00  0.00           N
ATOM   2294  HN  ASP   233      97.870 104.300 110.670  1.00  0.00           H
ATOM   2295  CA  ASP   233      97.770 104.690 112.700  1.00  0.00           C
ATOM   2296  HA  ASP   233      97.130 105.380 113.240  1.00  0.00           H
ATOM   2297  CB  ASP   233      97.210 103.250 112.850  1.00  0.00           C
ATOM   2298  HB1 ASP   233      96.170 103.120 112.500  1.00  0.00           H
ATOM   2299  HB2 ASP   233      97.220 102.950 113.920  1.00  0.00           H
ATOM   2300  CG  ASP   233      97.910 102.160 112.010  1.00  0.00           C
ATOM   2301  OD1 ASP   233      97.580 100.970 112.270  1.00  0.00           O
ATOM   2302  OD2 ASP   233      98.720 102.580 111.070  1.00  0.00           O
ATOM   2303  C   ASP   233      99.110 104.920 113.380  1.00  0.00           C
ATOM   2304  O   ASP   233      99.150 105.490 114.460  1.00  0.00           O
ATOM   2305  N   TYR   234     100.210 104.730 112.700  1.00  0.00           N
ATOM   2306  HN  TYR   234     100.140 104.210 111.860  1.00  0.00           H
ATOM   2307  CA  TYR   234     101.540 105.140 113.120  1.00  0.00           C
ATOM   2308  HA  TYR   234     101.630 104.930 114.180  1.00  0.00           H
ATOM   2309  CB  TYR   234     102.620 104.240 112.420  1.00  0.00           C
ATOM   2310  HB1 TYR   234     103.630 104.670 112.580  1.00  0.00           H
ATOM   2311  HB2 TYR   234     102.290 104.240 111.350  1.00  0.00           H
ATOM   2312  CG  TYR   234     102.600 102.880 112.920  1.00  0.00           C
ATOM   2313  CD1 TYR   234     102.810 102.630 114.310  1.00  0.00           C
ATOM   2314  HD1 TYR   234     103.130 103.460 114.920  1.00  0.00           H
ATOM   2315  CE1 TYR   234     102.630 101.370 114.870  1.00  0.00           C
ATOM   2316  HE1 TYR   234     102.850 101.280 115.920  1.00  0.00           H
ATOM   2317  CZ  TYR   234     102.260 100.330 114.030  1.00  0.00           C
ATOM   2318  OH  TYR   234     102.230  99.080 114.630  1.00  0.00           O
ATOM   2319  HH  TYR   234     102.270  99.230 115.570  1.00  0.00           H
ATOM   2320  CD2 TYR   234     102.370 101.820 112.050  1.00  0.00           C
ATOM   2321  HD2 TYR   234     102.210 101.940 110.990  1.00  0.00           H
ATOM   2322  CE2 TYR   234     102.220 100.540 112.670  1.00  0.00           C
ATOM   2323  HE2 TYR   234     102.040  99.690 112.030  1.00  0.00           H
ATOM   2324  C   TYR   234     101.740 106.710 112.930  1.00  0.00           C
ATOM   2325  O   TYR   234     102.420 107.300 113.730  1.00  0.00           O
ATOM   2326  N   ILE   235     101.060 107.340 111.920  1.00  0.00           N
ATOM   2327  HN  ILE   235     100.610 106.720 111.280  1.00  0.00           H
ATOM   2328  CA  ILE   235     100.950 108.790 111.860  1.00  0.00           C
ATOM   2329  HA  ILE   235     101.960 109.160 111.910  1.00  0.00           H
ATOM   2330  CB  ILE   235     100.310 109.270 110.550  1.00  0.00           C
ATOM   2331  HB  ILE   235      99.440 108.600 110.380  1.00  0.00           H
ATOM   2332  CG2 ILE   235      99.950 110.770 110.740  1.00  0.00           C
ATOM   2333 HG21 ILE   235      99.100 110.970 111.430  1.00  0.00           H
ATOM   2334 HG22 ILE   235      99.680 111.090 109.700  1.00  0.00           H
ATOM   2335 HG23 ILE   235     100.880 111.320 110.980  1.00  0.00           H
ATOM   2336  CG1 ILE   235     101.170 109.110 109.290  1.00  0.00           C
ATOM   2337 HG11 ILE   235     101.860 108.260 109.460  1.00  0.00           H
ATOM   2338 HG12 ILE   235     101.730 110.060 109.200  1.00  0.00           H
ATOM   2339  CD  ILE   235     100.290 109.040 107.950  1.00  0.00           C
ATOM   2340  HD1 ILE   235      99.600 108.170 107.910  1.00  0.00           H
ATOM   2341  HD2 ILE   235     101.010 109.020 107.110  1.00  0.00           H
ATOM   2342  HD3 ILE   235      99.690 109.970 107.860  1.00  0.00           H
ATOM   2343  C   ILE   235     100.160 109.430 113.090  1.00  0.00           C
ATOM   2344  O   ILE   235     100.510 110.420 113.720  1.00  0.00           O
ATOM   2345  N   PHE   236      99.030 108.800 113.410  1.00  0.00           N
ATOM   2346  HN  PHE   236      98.680 108.120 112.780  1.00  0.00           H
ATOM   2347  CA  PHE   236      98.120 109.100 114.550  1.00  0.00           C
ATOM   2348  HA  PHE   236      97.840 110.130 114.630  1.00  0.00           H
ATOM   2349  CB  PHE   236      96.860 108.170 114.460  1.00  0.00           C
ATOM   2350  HB1 PHE   236      97.030 107.090 114.240  1.00  0.00           H
ATOM   2351  HB2 PHE   236      96.220 108.580 113.650  1.00  0.00           H
ATOM   2352  CG  PHE   236      96.060 108.300 115.830  1.00  0.00           C
ATOM   2353  CD1 PHE   236      95.490 109.510 116.210  1.00  0.00           C
ATOM   2354  HD1 PHE   236      95.550 110.440 115.660  1.00  0.00           H
ATOM   2355  CE1 PHE   236      94.730 109.600 117.380  1.00  0.00           C
ATOM   2356  HE1 PHE   236      94.260 110.540 117.650  1.00  0.00           H
ATOM   2357  CZ  PHE   236      94.390 108.390 118.080  1.00  0.00           C
ATOM   2358  HZ  PHE   236      93.830 108.390 119.010  1.00  0.00           H
ATOM   2359  CD2 PHE   236      95.780 107.160 116.610  1.00  0.00           C
ATOM   2360  HD2 PHE   236      96.320 106.290 116.260  1.00  0.00           H
ATOM   2361  CE2 PHE   236      95.050 107.180 117.770  1.00  0.00           C
ATOM   2362  HE2 PHE   236      94.900 106.330 118.410  1.00  0.00           H
ATOM   2363  C   PHE   236      99.020 108.980 115.810  1.00  0.00           C
ATOM   2364  O   PHE   236      99.180 109.920 116.600  1.00  0.00           O
ATOM   2365  N   LEU   237      99.640 107.760 116.080  1.00  0.00           N
ATOM   2366  HN  LEU   237      99.470 106.960 115.500  1.00  0.00           H
ATOM   2367  CA  LEU   237     100.490 107.440 117.250  1.00  0.00           C
ATOM   2368  HA  LEU   237      99.870 107.670 118.100  1.00  0.00           H
ATOM   2369  CB  LEU   237     100.800 105.920 117.450  1.00  0.00           C
ATOM   2370  HB1 LEU   237     101.530 105.910 118.290  1.00  0.00           H
ATOM   2371  HB2 LEU   237     101.250 105.580 116.490  1.00  0.00           H
ATOM   2372  CG  LEU   237      99.620 105.080 117.720  1.00  0.00           C
ATOM   2373  HG  LEU   237      98.790 105.350 117.030  1.00  0.00           H
ATOM   2374  CD1 LEU   237      99.960 103.590 117.500  1.00  0.00           C
ATOM   2375 HD11 LEU   237      99.110 102.910 117.690  1.00  0.00           H
ATOM   2376 HD12 LEU   237     100.790 103.440 118.210  1.00  0.00           H
ATOM   2377 HD13 LEU   237     100.390 103.330 116.500  1.00  0.00           H
ATOM   2378  CD2 LEU   237      98.970 105.290 119.120  1.00  0.00           C
ATOM   2379 HD21 LEU   237      98.120 104.570 119.180  1.00  0.00           H
ATOM   2380 HD22 LEU   237      98.600 106.320 119.290  1.00  0.00           H
ATOM   2381 HD23 LEU   237      99.770 105.040 119.860  1.00  0.00           H
ATOM   2382  C   LEU   237     101.720 108.330 117.380  1.00  0.00           C
ATOM   2383  O   LEU   237     101.990 108.710 118.510  1.00  0.00           O
ATOM   2384  N   ILE   238     102.500 108.680 116.350  1.00  0.00           N
ATOM   2385  HN  ILE   238     102.300 108.370 115.420  1.00  0.00           H
ATOM   2386  CA  ILE   238     103.600 109.710 116.450  1.00  0.00           C
ATOM   2387  HA  ILE   238     104.250 109.250 117.190  1.00  0.00           H
ATOM   2388  CB  ILE   238     104.620 109.870 115.280  1.00  0.00           C
ATOM   2389  HB  ILE   238     104.930 108.820 115.120  1.00  0.00           H
ATOM   2390  CG2 ILE   238     103.880 110.560 114.110  1.00  0.00           C
ATOM   2391 HG21 ILE   238     103.680 111.640 114.270  1.00  0.00           H
ATOM   2392 HG22 ILE   238     102.920 110.080 113.830  1.00  0.00           H
ATOM   2393 HG23 ILE   238     104.440 110.340 113.170  1.00  0.00           H
ATOM   2394  CG1 ILE   238     105.880 110.570 115.790  1.00  0.00           C
ATOM   2395 HG11 ILE   238     106.120 110.090 116.760  1.00  0.00           H
ATOM   2396 HG12 ILE   238     105.670 111.640 116.010  1.00  0.00           H
ATOM   2397  CD  ILE   238     107.170 110.470 114.830  1.00  0.00           C
ATOM   2398  HD1 ILE   238     106.980 110.890 113.820  1.00  0.00           H
ATOM   2399  HD2 ILE   238     107.430 109.390 114.810  1.00  0.00           H
ATOM   2400  HD3 ILE   238     107.970 111.070 115.320  1.00  0.00           H
ATOM   2401  C   ILE   238     103.040 111.070 116.910  1.00  0.00           C
ATOM   2402  O   ILE   238     103.660 111.750 117.780  1.00  0.00           O
ATOM   2403  N   VAL   239     101.830 111.460 116.370  1.00  0.00           N
ATOM   2404  HN  VAL   239     101.400 110.980 115.610  1.00  0.00           H
ATOM   2405  CA  VAL   239     101.120 112.620 116.750  1.00  0.00           C
ATOM   2406  HA  VAL   239     101.790 113.460 116.730  1.00  0.00           H
ATOM   2407  CB  VAL   239     100.120 113.020 115.720  1.00  0.00           C
ATOM   2408  HB  VAL   239      99.430 112.200 115.410  1.00  0.00           H
ATOM   2409  CG1 VAL   239      99.200 114.160 116.270  1.00  0.00           C
ATOM   2410 HG11 VAL   239      99.880 114.870 116.800  1.00  0.00           H
ATOM   2411 HG12 VAL   239      98.470 113.840 117.030  1.00  0.00           H
ATOM   2412 HG13 VAL   239      98.650 114.660 115.460  1.00  0.00           H
ATOM   2413  CG2 VAL   239     100.890 113.580 114.490  1.00  0.00           C
ATOM   2414 HG21 VAL   239     101.560 114.420 114.710  1.00  0.00           H
ATOM   2415 HG22 VAL   239     100.100 113.850 113.760  1.00  0.00           H
ATOM   2416 HG23 VAL   239     101.460 112.810 113.930  1.00  0.00           H
ATOM   2417  C   VAL   239     100.700 112.510 118.210  1.00  0.00           C
ATOM   2418  O   VAL   239     100.710 113.530 118.910  1.00  0.00           O
ATOM   2419  N   GLU   240     100.310 111.360 118.770  1.00  0.00           N
ATOM   2420  HN  GLU   240     100.000 110.560 118.260  1.00  0.00           H
ATOM   2421  CA  GLU   240      99.770 111.230 120.090  1.00  0.00           C
ATOM   2422  HA  GLU   240      99.100 112.060 120.260  1.00  0.00           H
ATOM   2423  CB  GLU   240      98.980 109.880 120.350  1.00  0.00           C
ATOM   2424  HB1 GLU   240      99.560 109.050 119.890  1.00  0.00           H
ATOM   2425  HB2 GLU   240      98.000 109.950 119.840  1.00  0.00           H
ATOM   2426  CG  GLU   240      98.530 109.520 121.770  1.00  0.00           C
ATOM   2427  HG1 GLU   240      99.350 109.100 122.400  1.00  0.00           H
ATOM   2428  HG2 GLU   240      97.880 108.630 121.610  1.00  0.00           H
ATOM   2429  CD  GLU   240      97.630 110.490 122.500  1.00  0.00           C
ATOM   2430  OE1 GLU   240      97.410 110.200 123.740  1.00  0.00           O
ATOM   2431  OE2 GLU   240      97.010 111.390 121.870  1.00  0.00           O
ATOM   2432  C   GLU   240     100.820 111.240 121.190  1.00  0.00           C
ATOM   2433  O   GLU   240     100.620 111.710 122.360  1.00  0.00           O
ATOM   2434  N   LYS   241     102.070 110.950 120.760  1.00  0.00           N
ATOM   2435  HN  LYS   241     102.150 110.500 119.870  1.00  0.00           H
ATOM   2436  CA  LYS   241     103.290 111.150 121.580  1.00  0.00           C
ATOM   2437  HA  LYS   241     103.080 111.270 122.630  1.00  0.00           H
ATOM   2438  CB  LYS   241     104.240 109.930 121.410  1.00  0.00           C
ATOM   2439  HB1 LYS   241     105.300 110.230 121.530  1.00  0.00           H
ATOM   2440  HB2 LYS   241     104.210 109.580 120.350  1.00  0.00           H
ATOM   2441  CG  LYS   241     103.990 108.750 122.420  1.00  0.00           C
ATOM   2442  HG1 LYS   241     104.140 109.230 123.400  1.00  0.00           H
ATOM   2443  HG2 LYS   241     104.820 108.030 122.240  1.00  0.00           H
ATOM   2444  CD  LYS   241     102.560 108.070 122.290  1.00  0.00           C
ATOM   2445  HD1 LYS   241     102.490 107.600 121.290  1.00  0.00           H
ATOM   2446  HD2 LYS   241     101.800 108.880 122.290  1.00  0.00           H
ATOM   2447  CE  LYS   241     102.370 106.980 123.400  1.00  0.00           C
ATOM   2448  HE1 LYS   241     103.120 106.150 123.390  1.00  0.00           H
ATOM   2449  HE2 LYS   241     101.410 106.440 123.290  1.00  0.00           H
ATOM   2450  NZ  LYS   241     102.310 107.620 124.710  1.00  0.00           N
ATOM   2451  HZ1 LYS   241     101.510 108.270 124.870  1.00  0.00           H
ATOM   2452  HZ2 LYS   241     103.160 108.120 125.030  1.00  0.00           H
ATOM   2453  HZ3 LYS   241     102.210 106.890 125.440  1.00  0.00           H
ATOM   2454  C   LYS   241     103.990 112.420 121.170  1.00  0.00           C
ATOM   2455  O   LYS   241     105.010 112.770 121.820  1.00  0.00           O
ATOM   2456  N   GLY   242     103.500 113.190 120.210  1.00  0.00           N
ATOM   2457  HN  GLY   242     102.740 112.720 119.760  1.00  0.00           H
ATOM   2458  CA  GLY   242     104.170 114.410 119.790  1.00  0.00           C
ATOM   2459  HA1 GLY   242     104.130 115.210 120.510  1.00  0.00           H
ATOM   2460  HA2 GLY   242     103.610 114.840 118.960  1.00  0.00           H
ATOM   2461  C   GLY   242     105.610 114.330 119.250  1.00  0.00           C
ATOM   2462  O   GLY   242     106.480 115.130 119.570  1.00  0.00           O
ATOM   2463  NT  GLY   242     105.860 113.240 118.440  1.00  0.00           N
ATOM   2464  HT1 GLY   242     105.050 112.760 118.110  1.00  0.00           H
ATOM   2465  HT2 GLY   242     106.740 113.220 117.960  1.00  0.00           H
ATOM   2466  CAY ARG   252      93.370 106.880 131.560  1.00  0.00           C
ATOM   2467  HY1 ARG   252      93.760 105.920 131.950  1.00  0.00           H
ATOM   2468  HY2 ARG   252      92.290 106.990 131.800  1.00  0.00           H
ATOM   2469  HY3 ARG   252      93.850 107.720 132.120  1.00  0.00           H
ATOM   2470  CY  ARG   252      93.600 106.900 130.090  1.00  0.00           C
ATOM   2471  OY  ARG   252      93.180 106.020 129.320  1.00  0.00           O
ATOM   2472  N   ARG   252      94.390 107.880 129.690  1.00  0.00           N
ATOM   2473  HN  ARG   252      94.680 108.560 130.360  1.00  0.00           H
ATOM   2474  CA  ARG   252      94.760 108.170 128.360  1.00  0.00           C
ATOM   2475  HA  ARG   252      93.880 108.190 127.740  1.00  0.00           H
ATOM   2476  CB  ARG   252      95.480 109.580 128.300  1.00  0.00           C
ATOM   2477  HB1 ARG   252      96.400 109.540 128.920  1.00  0.00           H
ATOM   2478  HB2 ARG   252      94.820 110.290 128.840  1.00  0.00           H
ATOM   2479  CG  ARG   252      95.760 110.140 126.880  1.00  0.00           C
ATOM   2480  HG1 ARG   252      96.520 109.470 126.410  1.00  0.00           H
ATOM   2481  HG2 ARG   252      96.040 111.220 126.930  1.00  0.00           H
ATOM   2482  CD  ARG   252      94.470 109.980 126.000  1.00  0.00           C
ATOM   2483  HD1 ARG   252      93.630 110.470 126.520  1.00  0.00           H
ATOM   2484  HD2 ARG   252      94.320 108.890 125.920  1.00  0.00           H
ATOM   2485  NE  ARG   252      94.780 110.470 124.630  1.00  0.00           N
ATOM   2486  HE  ARG   252      95.710 110.350 124.270  1.00  0.00           H
ATOM   2487  CZ  ARG   252      93.920 110.700 123.660  1.00  0.00           C
ATOM   2488  NH1 ARG   252      92.600 110.710 123.820  1.00  0.00           N
ATOM   2489 HH11 ARG   252      92.160 110.520 124.700  1.00  0.00           H
ATOM   2490 HH12 ARG   252      91.980 110.830 123.050  1.00  0.00           H
ATOM   2491  NH2 ARG   252      94.270 110.770 122.400  1.00  0.00           N
ATOM   2492 HH21 ARG   252      95.250 110.660 122.230  1.00  0.00           H
ATOM   2493 HH22 ARG   252      93.720 111.280 121.730  1.00  0.00           H
ATOM   2494  C   ARG   252      95.660 107.130 127.630  1.00  0.00           C
ATOM   2495  O   ARG   252      95.300 106.700 126.480  1.00  0.00           O
ATOM   2496  N   ALA   253      96.600 106.510 128.300  1.00  0.00           N
ATOM   2497  HN  ALA   253      96.770 106.710 129.260  1.00  0.00           H
ATOM   2498  CA  ALA   253      97.440 105.540 127.770  1.00  0.00           C
ATOM   2499  HA  ALA   253      97.840 105.940 126.850  1.00  0.00           H
ATOM   2500  CB  ALA   253      98.650 105.190 128.730  1.00  0.00           C
ATOM   2501  HB1 ALA   253      99.310 106.040 128.970  1.00  0.00           H
ATOM   2502  HB2 ALA   253      99.220 104.350 128.260  1.00  0.00           H
ATOM   2503  HB3 ALA   253      98.240 104.810 129.700  1.00  0.00           H
ATOM   2504  C   ALA   253      96.610 104.260 127.320  1.00  0.00           C
ATOM   2505  O   ALA   253      96.690 103.770 126.210  1.00  0.00           O
ATOM   2506  N   LEU   254      95.820 103.640 128.220  1.00  0.00           N
ATOM   2507  HN  LEU   254      95.780 103.950 129.160  1.00  0.00           H
ATOM   2508  CA  LEU   254      95.020 102.450 128.000  1.00  0.00           C
ATOM   2509  HA  LEU   254      95.700 101.700 127.630  1.00  0.00           H
ATOM   2510  CB  LEU   254      94.420 101.900 129.320  1.00  0.00           C
ATOM   2511  HB1 LEU   254      93.800 102.660 129.830  1.00  0.00           H
ATOM   2512  HB2 LEU   254      95.310 101.810 129.990  1.00  0.00           H
ATOM   2513  CG  LEU   254      93.890 100.460 129.210  1.00  0.00           C
ATOM   2514  HG  LEU   254      93.030 100.530 128.510  1.00  0.00           H
ATOM   2515  CD1 LEU   254      94.830  99.400 128.590  1.00  0.00           C
ATOM   2516 HD11 LEU   254      95.060  99.550 127.510  1.00  0.00           H
ATOM   2517 HD12 LEU   254      94.320  98.410 128.590  1.00  0.00           H
ATOM   2518 HD13 LEU   254      95.800  99.440 129.130  1.00  0.00           H
ATOM   2519  CD2 LEU   254      93.390  99.960 130.630  1.00  0.00           C
ATOM   2520 HD21 LEU   254      94.180 100.130 131.390  1.00  0.00           H
ATOM   2521 HD22 LEU   254      93.070  98.900 130.690  1.00  0.00           H
ATOM   2522 HD23 LEU   254      92.520 100.560 130.970  1.00  0.00           H
ATOM   2523  C   LEU   254      93.910 102.760 126.970  1.00  0.00           C
ATOM   2524  O   LEU   254      93.500 101.910 126.140  1.00  0.00           O
ATOM   2525  N   ARG   255      93.460 103.990 126.930  1.00  0.00           N
ATOM   2526  HN  ARG   255      93.790 104.620 127.640  1.00  0.00           H
ATOM   2527  CA  ARG   255      92.410 104.550 125.980  1.00  0.00           C
ATOM   2528  HA  ARG   255      91.620 103.820 126.070  1.00  0.00           H
ATOM   2529  CB  ARG   255      91.860 105.960 126.340  1.00  0.00           C
ATOM   2530  HB1 ARG   255      92.690 106.510 126.830  1.00  0.00           H
ATOM   2531  HB2 ARG   255      91.060 105.730 127.080  1.00  0.00           H
ATOM   2532  CG  ARG   255      91.320 107.020 125.350  1.00  0.00           C
ATOM   2533  HG1 ARG   255      92.240 107.380 124.850  1.00  0.00           H
ATOM   2534  HG2 ARG   255      90.990 107.830 126.030  1.00  0.00           H
ATOM   2535  CD  ARG   255      90.180 106.630 124.320  1.00  0.00           C
ATOM   2536  HD1 ARG   255      89.250 106.520 124.920  1.00  0.00           H
ATOM   2537  HD2 ARG   255      90.440 105.650 123.860  1.00  0.00           H
ATOM   2538  NE  ARG   255      90.050 107.670 123.240  1.00  0.00           N
ATOM   2539  HE  ARG   255      90.740 107.760 122.520  1.00  0.00           H
ATOM   2540  CZ  ARG   255      88.950 108.330 122.930  1.00  0.00           C
ATOM   2541  NH1 ARG   255      87.730 107.950 123.220  1.00  0.00           N
ATOM   2542 HH11 ARG   255      87.610 107.010 123.520  1.00  0.00           H
ATOM   2543 HH12 ARG   255      86.980 108.280 122.640  1.00  0.00           H
ATOM   2544  NH2 ARG   255      89.010 109.450 122.190  1.00  0.00           N
ATOM   2545 HH21 ARG   255      89.920 109.850 122.130  1.00  0.00           H
ATOM   2546 HH22 ARG   255      88.220 110.060 122.270  1.00  0.00           H
ATOM   2547  C   ARG   255      92.870 104.390 124.610  1.00  0.00           C
ATOM   2548  O   ARG   255      92.220 103.940 123.690  1.00  0.00           O
ATOM   2549  N   ILE   256      94.170 104.800 124.430  1.00  0.00           N
ATOM   2550  HN  ILE   256      94.620 105.190 125.230  1.00  0.00           H
ATOM   2551  CA  ILE   256      94.890 104.770 123.210  1.00  0.00           C
ATOM   2552  HA  ILE   256      94.220 105.310 122.560  1.00  0.00           H
ATOM   2553  CB  ILE   256      96.170 105.530 123.370  1.00  0.00           C
ATOM   2554  HB  ILE   256      96.550 105.510 124.410  1.00  0.00           H
ATOM   2555  CG2 ILE   256      97.280 105.180 122.340  1.00  0.00           C
ATOM   2556 HG21 ILE   256      97.000 105.290 121.270  1.00  0.00           H
ATOM   2557 HG22 ILE   256      97.820 104.210 122.400  1.00  0.00           H
ATOM   2558 HG23 ILE   256      98.130 105.900 122.400  1.00  0.00           H
ATOM   2559  CG1 ILE   256      95.880 106.970 123.190  1.00  0.00           C
ATOM   2560 HG11 ILE   256      96.840 107.520 123.300  1.00  0.00           H
ATOM   2561 HG12 ILE   256      95.210 107.390 123.980  1.00  0.00           H
ATOM   2562  CD  ILE   256      95.310 107.480 121.900  1.00  0.00           C
ATOM   2563  HD1 ILE   256      95.800 107.110 120.970  1.00  0.00           H
ATOM   2564  HD2 ILE   256      95.360 108.590 121.870  1.00  0.00           H
ATOM   2565  HD3 ILE   256      94.230 107.230 121.840  1.00  0.00           H
ATOM   2566  C   ILE   256      95.140 103.350 122.690  1.00  0.00           C
ATOM   2567  O   ILE   256      95.000 103.080 121.490  1.00  0.00           O
ATOM   2568  N   VAL   257      95.520 102.360 123.530  1.00  0.00           N
ATOM   2569  HN  VAL   257      95.580 102.680 124.480  1.00  0.00           H
ATOM   2570  CA  VAL   257      95.750 100.920 123.320  1.00  0.00           C
ATOM   2571  HA  VAL   257      96.380 100.930 122.450  1.00  0.00           H
ATOM   2572  CB  VAL   257      96.440 100.160 124.510  1.00  0.00           C
ATOM   2573  HB  VAL   257      95.820 100.470 125.390  1.00  0.00           H
ATOM   2574  CG1 VAL   257      96.390  98.640 124.350  1.00  0.00           C
ATOM   2575 HG11 VAL   257      96.860  98.200 125.250  1.00  0.00           H
ATOM   2576 HG12 VAL   257      96.910  98.310 123.430  1.00  0.00           H
ATOM   2577 HG13 VAL   257      95.370  98.190 124.300  1.00  0.00           H
ATOM   2578  CG2 VAL   257      97.930 100.610 124.670  1.00  0.00           C
ATOM   2579 HG21 VAL   257      97.980 101.730 124.610  1.00  0.00           H
ATOM   2580 HG22 VAL   257      98.480 100.260 123.780  1.00  0.00           H
ATOM   2581 HG23 VAL   257      98.440 100.210 125.570  1.00  0.00           H
ATOM   2582  C   VAL   257      94.420 100.270 122.920  1.00  0.00           C
ATOM   2583  O   VAL   257      94.420  99.440 122.000  1.00  0.00           O
ATOM   2584  N   ARG   258      93.330 100.540 123.580  1.00  0.00           N
ATOM   2585  HN  ARG   258      93.370 101.150 124.360  1.00  0.00           H
ATOM   2586  CA  ARG   258      92.020 100.170 123.150  1.00  0.00           C
ATOM   2587  HA  ARG   258      92.080  99.100 123.060  1.00  0.00           H
ATOM   2588  CB  ARG   258      90.930 100.500 124.170  1.00  0.00           C
ATOM   2589  HB1 ARG   258      89.890 100.330 123.820  1.00  0.00           H
ATOM   2590  HB2 ARG   258      90.890 101.570 124.440  1.00  0.00           H
ATOM   2591  CG  ARG   258      90.840  99.580 125.400  1.00  0.00           C
ATOM   2592  HG1 ARG   258      91.430 100.030 126.230  1.00  0.00           H
ATOM   2593  HG2 ARG   258      91.260  98.580 125.180  1.00  0.00           H
ATOM   2594  CD  ARG   258      89.430  99.510 126.030  1.00  0.00           C
ATOM   2595  HD1 ARG   258      89.320  98.770 126.840  1.00  0.00           H
ATOM   2596  HD2 ARG   258      88.710  99.130 125.270  1.00  0.00           H
ATOM   2597  NE  ARG   258      89.100 100.910 126.430  1.00  0.00           N
ATOM   2598  HE  ARG   258      88.740 101.520 125.730  1.00  0.00           H
ATOM   2599  CZ  ARG   258      89.520 101.530 127.540  1.00  0.00           C
ATOM   2600  NH1 ARG   258      90.020 100.960 128.570  1.00  0.00           N
ATOM   2601 HH11 ARG   258      90.090  99.970 128.670  1.00  0.00           H
ATOM   2602 HH12 ARG   258      90.430 101.570 129.240  1.00  0.00           H
ATOM   2603  NH2 ARG   258      89.590 102.840 127.630  1.00  0.00           N
ATOM   2604 HH21 ARG   258      89.320 103.370 126.820  1.00  0.00           H
ATOM   2605 HH22 ARG   258      90.080 103.300 128.370  1.00  0.00           H
ATOM   2606  C   ARG   258      91.600 100.690 121.820  1.00  0.00           C
ATOM   2607  O   ARG   258      91.080 100.030 120.920  1.00  0.00           O
ATOM   2608  N   PHE   259      91.900 102.030 121.640  1.00  0.00           N
ATOM   2609  HN  PHE   259      92.280 102.570 122.380  1.00  0.00           H
ATOM   2610  CA  PHE   259      91.660 102.770 120.400  1.00  0.00           C
ATOM   2611  HA  PHE   259      90.590 102.650 120.300  1.00  0.00           H
ATOM   2612  CB  PHE   259      91.870 104.320 120.600  1.00  0.00           C
ATOM   2613  HB1 PHE   259      92.930 104.530 120.840  1.00  0.00           H
ATOM   2614  HB2 PHE   259      91.210 104.590 121.450  1.00  0.00           H
ATOM   2615  CG  PHE   259      91.330 105.140 119.420  1.00  0.00           C
ATOM   2616  CD1 PHE   259      90.200 105.970 119.590  1.00  0.00           C
ATOM   2617  HD1 PHE   259      89.700 105.800 120.530  1.00  0.00           H
ATOM   2618  CE1 PHE   259      89.730 106.820 118.590  1.00  0.00           C
ATOM   2619  HE1 PHE   259      88.850 107.430 118.750  1.00  0.00           H
ATOM   2620  CZ  PHE   259      90.310 106.850 117.370  1.00  0.00           C
ATOM   2621  HZ  PHE   259      89.930 107.470 116.570  1.00  0.00           H
ATOM   2622  CD2 PHE   259      92.010 105.260 118.190  1.00  0.00           C
ATOM   2623  HD2 PHE   259      92.940 104.740 118.050  1.00  0.00           H
ATOM   2624  CE2 PHE   259      91.450 106.100 117.190  1.00  0.00           C
ATOM   2625  HE2 PHE   259      91.930 106.200 116.230  1.00  0.00           H
ATOM   2626  C   PHE   259      92.380 102.130 119.150  1.00  0.00           C
ATOM   2627  O   PHE   259      91.950 101.940 118.010  1.00  0.00           O
ATOM   2628  N   THR   260      93.670 101.770 119.360  1.00  0.00           N
ATOM   2629  HN  THR   260      93.980 102.080 120.250  1.00  0.00           H
ATOM   2630  CA  THR   260      94.680 101.160 118.460  1.00  0.00           C
ATOM   2631  HA  THR   260      94.830 101.750 117.570  1.00  0.00           H
ATOM   2632  CB  THR   260      96.060 100.930 119.100  1.00  0.00           C
ATOM   2633  HB  THR   260      95.910 100.290 119.990  1.00  0.00           H
ATOM   2634  OG1 THR   260      96.610 102.140 119.460  1.00  0.00           O
ATOM   2635  HG1 THR   260      95.990 102.580 120.050  1.00  0.00           H
ATOM   2636  CG2 THR   260      97.120 100.300 118.150  1.00  0.00           C
ATOM   2637 HG21 THR   260      97.270 101.030 117.330  1.00  0.00           H
ATOM   2638 HG22 THR   260      96.910  99.310 117.700  1.00  0.00           H
ATOM   2639 HG23 THR   260      98.080 100.200 118.700  1.00  0.00           H
ATOM   2640  C   THR   260      94.260  99.750 118.020  1.00  0.00           C
ATOM   2641  O   THR   260      94.160  99.540 116.830  1.00  0.00           O
ATOM   2642  N   LYS   261      93.910  98.820 118.910  1.00  0.00           N
ATOM   2643  HN  LYS   261      93.900  99.070 119.880  1.00  0.00           H
ATOM   2644  CA  LYS   261      93.470  97.490 118.500  1.00  0.00           C
ATOM   2645  HA  LYS   261      94.260  97.280 117.800  1.00  0.00           H
ATOM   2646  CB  LYS   261      93.340  96.600 119.730  1.00  0.00           C
ATOM   2647  HB1 LYS   261      92.870  95.630 119.480  1.00  0.00           H
ATOM   2648  HB2 LYS   261      92.690  97.100 120.480  1.00  0.00           H
ATOM   2649  CG  LYS   261      94.640  96.340 120.580  1.00  0.00           C
ATOM   2650  HG1 LYS   261      95.110  97.310 120.880  1.00  0.00           H
ATOM   2651  HG2 LYS   261      95.400  95.900 119.910  1.00  0.00           H
ATOM   2652  CD  LYS   261      94.320  95.380 121.740  1.00  0.00           C
ATOM   2653  HD1 LYS   261      93.740  94.560 121.280  1.00  0.00           H
ATOM   2654  HD2 LYS   261      93.660  96.030 122.360  1.00  0.00           H
ATOM   2655  CE  LYS   261      95.450  95.150 122.760  1.00  0.00           C
ATOM   2656  HE1 LYS   261      95.110  94.370 123.490  1.00  0.00           H
ATOM   2657  HE2 LYS   261      95.780  96.080 123.260  1.00  0.00           H
ATOM   2658  NZ  LYS   261      96.680  94.450 122.120  1.00  0.00           N
ATOM   2659  HZ1 LYS   261      96.320  93.620 121.590  1.00  0.00           H
ATOM   2660  HZ2 LYS   261      97.270  94.010 122.860  1.00  0.00           H
ATOM   2661  HZ3 LYS   261      97.210  94.970 121.400  1.00  0.00           H
ATOM   2662  C   LYS   261      92.180  97.480 117.700  1.00  0.00           C
ATOM   2663  O   LYS   261      92.050  96.690 116.750  1.00  0.00           O
ATOM   2664  N   ILE   262      91.170  98.350 117.980  1.00  0.00           N
ATOM   2665  HN  ILE   262      91.080  98.920 118.790  1.00  0.00           H
ATOM   2666  CA  ILE   262      90.060  98.540 117.020  1.00  0.00           C
ATOM   2667  HA  ILE   262      89.710  97.600 116.640  1.00  0.00           H
ATOM   2668  CB  ILE   262      88.850  99.320 117.700  1.00  0.00           C
ATOM   2669  HB  ILE   262      89.210 100.240 118.200  1.00  0.00           H
ATOM   2670  CG2 ILE   262      87.790  99.590 116.610  1.00  0.00           C
ATOM   2671 HG21 ILE   262      87.540  98.660 116.030  1.00  0.00           H
ATOM   2672 HG22 ILE   262      88.160 100.360 115.910  1.00  0.00           H
ATOM   2673 HG23 ILE   262      86.820  99.760 117.140  1.00  0.00           H
ATOM   2674  CG1 ILE   262      88.270  98.440 118.880  1.00  0.00           C
ATOM   2675 HG11 ILE   262      87.780  99.040 119.680  1.00  0.00           H
ATOM   2676 HG12 ILE   262      89.150  98.060 119.440  1.00  0.00           H
ATOM   2677  CD  ILE   262      87.600  97.180 118.390  1.00  0.00           C
ATOM   2678  HD1 ILE   262      87.300  96.500 119.210  1.00  0.00           H
ATOM   2679  HD2 ILE   262      88.280  96.530 117.800  1.00  0.00           H
ATOM   2680  HD3 ILE   262      86.710  97.410 117.770  1.00  0.00           H
ATOM   2681  C   ILE   262      90.530  99.240 115.660  1.00  0.00           C
ATOM   2682  O   ILE   262      90.280  98.830 114.530  1.00  0.00           O
ATOM   2683  N   LEU   263      91.430 100.240 115.660  1.00  0.00           N
ATOM   2684  HN  LEU   263      91.770 100.720 116.460  1.00  0.00           H
ATOM   2685  CA  LEU   263      91.970 100.930 114.420  1.00  0.00           C
ATOM   2686  HA  LEU   263      91.110 101.260 113.870  1.00  0.00           H
ATOM   2687  CB  LEU   263      92.800 102.160 114.990  1.00  0.00           C
ATOM   2688  HB1 LEU   263      93.490 101.700 115.730  1.00  0.00           H
ATOM   2689  HB2 LEU   263      92.040 102.730 115.540  1.00  0.00           H
ATOM   2690  CG  LEU   263      93.630 103.110 114.020  1.00  0.00           C
ATOM   2691  HG  LEU   263      94.540 102.500 113.830  1.00  0.00           H
ATOM   2692  CD1 LEU   263      92.810 103.450 112.730  1.00  0.00           C
ATOM   2693 HD11 LEU   263      92.010 104.130 113.090  1.00  0.00           H
ATOM   2694 HD12 LEU   263      92.630 102.530 112.140  1.00  0.00           H
ATOM   2695 HD13 LEU   263      93.460 103.950 111.980  1.00  0.00           H
ATOM   2696  CD2 LEU   263      94.220 104.390 114.700  1.00  0.00           C
ATOM   2697 HD21 LEU   263      93.430 104.960 115.250  1.00  0.00           H
ATOM   2698 HD22 LEU   263      94.720 104.930 113.880  1.00  0.00           H
ATOM   2699 HD23 LEU   263      95.020 104.210 115.450  1.00  0.00           H
ATOM   2700  C   LEU   263      92.860 100.020 113.560  1.00  0.00           C
ATOM   2701  O   LEU   263      92.800 100.080 112.320  1.00  0.00           O
ATOM   2702  N   CYS   264      93.580  99.120 114.220  1.00  0.00           N
ATOM   2703  HN  CYS   264      93.510  99.140 115.210  1.00  0.00           H
ATOM   2704  CA  CYS   264      94.390  98.030 113.690  1.00  0.00           C
ATOM   2705  HA  CYS   264      95.030  98.610 113.040  1.00  0.00           H
ATOM   2706  CB  CYS   264      95.090  97.270 114.870  1.00  0.00           C
ATOM   2707  HB1 CYS   264      94.320  96.940 115.590  1.00  0.00           H
ATOM   2708  HB2 CYS   264      95.730  97.930 115.490  1.00  0.00           H
ATOM   2709  SG  CYS   264      96.060  95.860 114.410  1.00  0.00           S
ATOM   2710  HG1 CYS   264      97.070  96.320 113.690  1.00  0.00           H
ATOM   2711  C   CYS   264      93.680  97.010 112.770  1.00  0.00           C
ATOM   2712  O   CYS   264      94.250  96.310 111.910  1.00  0.00           O
ATOM   2713  N   LEU   265      92.340  96.870 112.840  1.00  0.00           N
ATOM   2714  HN  LEU   265      91.890  97.420 113.550  1.00  0.00           H
ATOM   2715  CA  LEU   265      91.420  95.950 112.140  1.00  0.00           C
ATOM   2716  HA  LEU   265      91.980  95.030 112.090  1.00  0.00           H
ATOM   2717  CB  LEU   265      90.030  95.770 112.780  1.00  0.00           C
ATOM   2718  HB1 LEU   265      89.410  95.070 112.180  1.00  0.00           H
ATOM   2719  HB2 LEU   265      89.460  96.720 112.700  1.00  0.00           H
ATOM   2720  CG  LEU   265      89.900  95.300 114.280  1.00  0.00           C
ATOM   2721  HG  LEU   265      90.410  96.060 114.910  1.00  0.00           H
ATOM   2722  CD1 LEU   265      88.550  95.140 114.810  1.00  0.00           C
ATOM   2723 HD11 LEU   265      87.870  94.610 114.120  1.00  0.00           H
ATOM   2724 HD12 LEU   265      88.110  96.130 115.020  1.00  0.00           H
ATOM   2725 HD13 LEU   265      88.640  94.570 115.760  1.00  0.00           H
ATOM   2726  CD2 LEU   265      90.680  93.990 114.450  1.00  0.00           C
ATOM   2727 HD21 LEU   265      90.930  93.900 115.520  1.00  0.00           H
ATOM   2728 HD22 LEU   265      91.620  94.000 113.860  1.00  0.00           H
ATOM   2729 HD23 LEU   265      90.080  93.100 114.150  1.00  0.00           H
ATOM   2730  C   LEU   265      91.250  96.550 110.780  1.00  0.00           C
ATOM   2731  O   LEU   265      90.740  95.920 109.880  1.00  0.00           O
ATOM   2732  N   LEU   266      91.630  97.870 110.610  1.00  0.00           N
ATOM   2733  HN  LEU   266      91.930  98.520 111.310  1.00  0.00           H
ATOM   2734  CA  LEU   266      91.610  98.430 109.240  1.00  0.00           C
ATOM   2735  HA  LEU   266      90.660  98.220 108.790  1.00  0.00           H
ATOM   2736  CB  LEU   266      91.920  99.970 109.190  1.00  0.00           C
ATOM   2737  HB1 LEU   266      92.950 100.240 109.520  1.00  0.00           H
ATOM   2738  HB2 LEU   266      91.190 100.540 109.800  1.00  0.00           H
ATOM   2739  CG  LEU   266      91.760 100.630 107.790  1.00  0.00           C
ATOM   2740  HG  LEU   266      92.430 100.190 107.030  1.00  0.00           H
ATOM   2741  CD1 LEU   266      90.310 100.510 107.270  1.00  0.00           C
ATOM   2742 HD11 LEU   266      90.040  99.430 107.210  1.00  0.00           H
ATOM   2743 HD12 LEU   266      90.090 101.020 106.300  1.00  0.00           H
ATOM   2744 HD13 LEU   266      89.550 100.900 107.970  1.00  0.00           H
ATOM   2745  CD2 LEU   266      92.260 102.090 107.870  1.00  0.00           C
ATOM   2746 HD21 LEU   266      92.280 102.690 106.930  1.00  0.00           H
ATOM   2747 HD22 LEU   266      93.250 102.080 108.350  1.00  0.00           H
ATOM   2748 HD23 LEU   266      91.560 102.640 108.530  1.00  0.00           H
ATOM   2749  C   LEU   266      92.660  97.720 108.330  1.00  0.00           C
ATOM   2750  O   LEU   266      92.570  97.590 107.110  1.00  0.00           O
ATOM   2751  N   ARG   267      93.720  97.200 108.970  1.00  0.00           N
ATOM   2752  HN  ARG   267      93.680  97.090 109.960  1.00  0.00           H
ATOM   2753  CA  ARG   267      94.820  96.540 108.210  1.00  0.00           C
ATOM   2754  HA  ARG   267      95.020  97.130 107.330  1.00  0.00           H
ATOM   2755  CB  ARG   267      96.060  96.390 109.100  1.00  0.00           C
ATOM   2756  HB1 ARG   267      96.890  95.810 108.650  1.00  0.00           H
ATOM   2757  HB2 ARG   267      95.760  95.770 109.970  1.00  0.00           H
ATOM   2758  CG  ARG   267      96.610  97.830 109.440  1.00  0.00           C
ATOM   2759  HG1 ARG   267      95.880  98.630 109.730  1.00  0.00           H
ATOM   2760  HG2 ARG   267      97.150  98.280 108.570  1.00  0.00           H
ATOM   2761  CD  ARG   267      97.600  97.700 110.690  1.00  0.00           C
ATOM   2762  HD1 ARG   267      98.340  96.880 110.560  1.00  0.00           H
ATOM   2763  HD2 ARG   267      97.150  97.570 111.700  1.00  0.00           H
ATOM   2764  NE  ARG   267      98.340  98.960 110.620  1.00  0.00           N
ATOM   2765  HE  ARG   267      97.960  99.760 111.070  1.00  0.00           H
ATOM   2766  CZ  ARG   267      99.260  99.270 109.670  1.00  0.00           C
ATOM   2767  NH1 ARG   267      99.860  98.490 108.830  1.00  0.00           N
ATOM   2768 HH11 ARG   267      99.820  97.500 108.840  1.00  0.00           H
ATOM   2769 HH12 ARG   267     100.220  98.920 108.000  1.00  0.00           H
ATOM   2770  NH2 ARG   267      99.570 100.510 109.480  1.00  0.00           N
ATOM   2771 HH21 ARG   267      99.270 101.210 110.130  1.00  0.00           H
ATOM   2772 HH22 ARG   267     100.020 100.690 108.610  1.00  0.00           H
ATOM   2773  C   ARG   267      94.420  95.150 107.580  1.00  0.00           C
ATOM   2774  O   ARG   267      95.160  94.430 106.970  1.00  0.00           O
ATOM   2775  N   LEU   268      93.130  94.720 107.730  1.00  0.00           N
ATOM   2776  HN  LEU   268      92.490  95.190 108.330  1.00  0.00           H
ATOM   2777  CA  LEU   268      92.640  93.430 107.290  1.00  0.00           C
ATOM   2778  HA  LEU   268      93.480  92.760 107.200  1.00  0.00           H
ATOM   2779  CB  LEU   268      91.600  92.950 108.400  1.00  0.00           C
ATOM   2780  HB1 LEU   268      91.370  91.900 108.090  1.00  0.00           H
ATOM   2781  HB2 LEU   268      90.650  93.510 108.350  1.00  0.00           H
ATOM   2782  CG  LEU   268      92.130  92.930 109.840  1.00  0.00           C
ATOM   2783  HG  LEU   268      92.350  93.940 110.230  1.00  0.00           H
ATOM   2784  CD1 LEU   268      91.010  92.380 110.660  1.00  0.00           C
ATOM   2785 HD11 LEU   268      90.620  91.480 110.140  1.00  0.00           H
ATOM   2786 HD12 LEU   268      90.230  93.170 110.710  1.00  0.00           H
ATOM   2787 HD13 LEU   268      91.320  92.170 111.710  1.00  0.00           H
ATOM   2788  CD2 LEU   268      93.360  92.080 110.000  1.00  0.00           C
ATOM   2789 HD21 LEU   268      93.420  91.120 109.450  1.00  0.00           H
ATOM   2790 HD22 LEU   268      93.500  91.810 111.080  1.00  0.00           H
ATOM   2791 HD23 LEU   268      94.210  92.790 109.810  1.00  0.00           H
ATOM   2792  C   LEU   268      91.930  93.520 105.920  1.00  0.00           C
ATOM   2793  O   LEU   268      91.540  92.550 105.210  1.00  0.00           O
ATOM   2794  N   LEU   269      91.820  94.750 105.360  1.00  0.00           N
ATOM   2795  HN  LEU   269      92.070  95.610 105.800  1.00  0.00           H
ATOM   2796  CA  LEU   269      91.350  94.900 103.970  1.00  0.00           C
ATOM   2797  HA  LEU   269      90.440  94.340 103.840  1.00  0.00           H
ATOM   2798  CB  LEU   269      91.290  96.410 103.660  1.00  0.00           C
ATOM   2799  HB1 LEU   269      92.340  96.780 103.670  1.00  0.00           H
ATOM   2800  HB2 LEU   269      90.740  96.860 104.510  1.00  0.00           H
ATOM   2801  CG  LEU   269      90.570  96.860 102.340  1.00  0.00           C
ATOM   2802  HG  LEU   269      91.170  96.430 101.520  1.00  0.00           H
ATOM   2803  CD1 LEU   269      89.200  96.290 102.280  1.00  0.00           C
ATOM   2804 HD11 LEU   269      88.570  96.520 103.160  1.00  0.00           H
ATOM   2805 HD12 LEU   269      89.180  95.200 102.490  1.00  0.00           H
ATOM   2806 HD13 LEU   269      88.630  96.410 101.320  1.00  0.00           H
ATOM   2807  CD2 LEU   269      90.440  98.350 102.310  1.00  0.00           C
ATOM   2808 HD21 LEU   269      90.270  98.790 101.300  1.00  0.00           H
ATOM   2809 HD22 LEU   269      91.380  98.910 102.500  1.00  0.00           H
ATOM   2810 HD23 LEU   269      89.710  98.760 103.040  1.00  0.00           H
ATOM   2811  C   LEU   269      92.220  94.190 102.910  1.00  0.00           C
ATOM   2812  O   LEU   269      91.700  93.770 101.890  1.00  0.00           O
ATOM   2813  N   ARG   270      93.530  94.060 103.190  1.00  0.00           N
ATOM   2814  HN  ARG   270      94.010  94.700 103.760  1.00  0.00           H
ATOM   2815  CA  ARG   270      94.370  93.060 102.630  1.00  0.00           C
ATOM   2816  HA  ARG   270      94.640  93.440 101.660  1.00  0.00           H
ATOM   2817  CB  ARG   270      95.610  93.060 103.530  1.00  0.00           C
ATOM   2818  HB1 ARG   270      96.310  92.250 103.220  1.00  0.00           H
ATOM   2819  HB2 ARG   270      95.380  92.820 104.590  1.00  0.00           H
ATOM   2820  CG  ARG   270      96.410  94.440 103.430  1.00  0.00           C
ATOM   2821  HG1 ARG   270      95.750  95.320 103.600  1.00  0.00           H
ATOM   2822  HG2 ARG   270      96.690  94.550 102.360  1.00  0.00           H
ATOM   2823  CD  ARG   270      97.640  94.520 104.320  1.00  0.00           C
ATOM   2824  HD1 ARG   270      98.390  93.740 104.060  1.00  0.00           H
ATOM   2825  HD2 ARG   270      97.370  94.660 105.390  1.00  0.00           H
ATOM   2826  NE  ARG   270      98.190  95.850 103.820  1.00  0.00           N
ATOM   2827  HE  ARG   270      97.770  96.210 103.000  1.00  0.00           H
ATOM   2828  CZ  ARG   270      98.910  96.660 104.610  1.00  0.00           C
ATOM   2829  NH1 ARG   270      99.510  96.320 105.720  1.00  0.00           N
ATOM   2830 HH11 ARG   270      99.850  97.150 106.150  1.00  0.00           H
ATOM   2831 HH12 ARG   270      99.320  95.460 106.200  1.00  0.00           H
ATOM   2832  NH2 ARG   270      98.910  97.930 104.230  1.00  0.00           N
ATOM   2833 HH21 ARG   270      98.460  98.290 103.410  1.00  0.00           H
ATOM   2834 HH22 ARG   270      99.480  98.470 104.850  1.00  0.00           H
ATOM   2835  C   ARG   270      93.870  91.590 102.280  1.00  0.00           C
ATOM   2836  O   ARG   270      94.500  90.860 101.490  1.00  0.00           O
ATOM   2837  N   LEU   271      92.710  91.160 102.810  1.00  0.00           N
ATOM   2838  HN  LEU   271      92.180  91.760 103.410  1.00  0.00           H
ATOM   2839  CA  LEU   271      92.040  89.950 102.300  1.00  0.00           C
ATOM   2840  HA  LEU   271      92.720  89.140 102.110  1.00  0.00           H
ATOM   2841  CB  LEU   271      90.980  89.460 103.360  1.00  0.00           C
ATOM   2842  HB1 LEU   271      90.300  90.310 103.560  1.00  0.00           H
ATOM   2843  HB2 LEU   271      91.590  89.120 104.230  1.00  0.00           H
ATOM   2844  CG  LEU   271      90.050  88.260 103.030  1.00  0.00           C
ATOM   2845  HG  LEU   271      89.380  88.490 102.170  1.00  0.00           H
ATOM   2846  CD1 LEU   271      90.750  86.980 102.730  1.00  0.00           C
ATOM   2847 HD11 LEU   271      90.070  86.110 102.600  1.00  0.00           H
ATOM   2848 HD12 LEU   271      91.420  86.820 103.600  1.00  0.00           H
ATOM   2849 HD13 LEU   271      91.440  87.050 101.870  1.00  0.00           H
ATOM   2850  CD2 LEU   271      89.140  88.080 104.330  1.00  0.00           C
ATOM   2851 HD21 LEU   271      88.400  87.260 104.200  1.00  0.00           H
ATOM   2852 HD22 LEU   271      88.540  88.970 104.570  1.00  0.00           H
ATOM   2853 HD23 LEU   271      89.930  87.900 105.080  1.00  0.00           H
ATOM   2854  C   LEU   271      91.360  90.240 100.910  1.00  0.00           C
ATOM   2855  O   LEU   271      91.140  89.370 100.110  1.00  0.00           O
ATOM   2856  N   SER   272      91.060  91.510 100.570  1.00  0.00           N
ATOM   2857  HN  SER   272      91.220  92.220 101.250  1.00  0.00           H
ATOM   2858  CA  SER   272      90.480  91.840  99.250  1.00  0.00           C
ATOM   2859  HA  SER   272      89.710  91.120  98.990  1.00  0.00           H
ATOM   2860  CB  SER   272      89.720  93.180  99.150  1.00  0.00           C
ATOM   2861  HB1 SER   272      89.000  93.150  99.990  1.00  0.00           H
ATOM   2862  HB2 SER   272      89.300  93.250  98.120  1.00  0.00           H
ATOM   2863  OG  SER   272      90.460  94.360  99.460  1.00  0.00           O
ATOM   2864  HG1 SER   272      90.710  94.210 100.380  1.00  0.00           H
ATOM   2865  C   SER   272      91.580  91.920  98.200  1.00  0.00           C
ATOM   2866  O   SER   272      91.350  91.650  97.020  1.00  0.00           O
ATOM   2867  N   ARG   273      92.810  92.160  98.740  1.00  0.00           N
ATOM   2868  HN  ARG   273      92.950  92.540  99.650  1.00  0.00           H
ATOM   2869  CA  ARG   273      93.990  92.100  97.940  1.00  0.00           C
ATOM   2870  HA  ARG   273      93.810  92.780  97.120  1.00  0.00           H
ATOM   2871  CB  ARG   273      95.280  92.810  98.590  1.00  0.00           C
ATOM   2872  HB1 ARG   273      96.130  92.540  97.940  1.00  0.00           H
ATOM   2873  HB2 ARG   273      95.390  92.380  99.610  1.00  0.00           H
ATOM   2874  CG  ARG   273      95.170  94.340  98.830  1.00  0.00           C
ATOM   2875  HG1 ARG   273      96.020  94.670  99.470  1.00  0.00           H
ATOM   2876  HG2 ARG   273      94.210  94.410  99.390  1.00  0.00           H
ATOM   2877  CD  ARG   273      95.100  95.220  97.540  1.00  0.00           C
ATOM   2878  HD1 ARG   273      94.970  96.280  97.870  1.00  0.00           H
ATOM   2879  HD2 ARG   273      94.230  94.870  96.950  1.00  0.00           H
ATOM   2880  NE  ARG   273      96.310  94.890  96.770  1.00  0.00           N
ATOM   2881  HE  ARG   273      96.380  93.900  96.740  1.00  0.00           H
ATOM   2882  CZ  ARG   273      97.320  95.690  96.430  1.00  0.00           C
ATOM   2883  NH1 ARG   273      97.250  96.970  96.550  1.00  0.00           N
ATOM   2884 HH11 ARG   273      96.360  97.370  96.770  1.00  0.00           H
ATOM   2885 HH12 ARG   273      98.090  97.500  96.440  1.00  0.00           H
ATOM   2886  NH2 ARG   273      98.430  95.030  96.020  1.00  0.00           N
ATOM   2887 HH21 ARG   273      98.330  94.080  95.730  1.00  0.00           H
ATOM   2888 HH22 ARG   273      99.240  95.560  95.790  1.00  0.00           H
ATOM   2889  C   ARG   273      94.240  90.720  97.380  1.00  0.00           C
ATOM   2890  O   ARG   273      94.740  90.510  96.280  1.00  0.00           O
ATOM   2891  N   LEU   274      94.040  89.690  98.260  1.00  0.00           N
ATOM   2892  HN  LEU   274      93.800  89.870  99.210  1.00  0.00           H
ATOM   2893  CA  LEU   274      94.170  88.340  97.880  1.00  0.00           C
ATOM   2894  HA  LEU   274      95.150  88.240  97.430  1.00  0.00           H
ATOM   2895  CB  LEU   274      93.990  87.270  98.970  1.00  0.00           C
ATOM   2896  HB1 LEU   274      94.260  86.280  98.570  1.00  0.00           H
ATOM   2897  HB2 LEU   274      93.020  87.200  99.520  1.00  0.00           H
ATOM   2898  CG  LEU   274      94.990  87.490 100.090  1.00  0.00           C
ATOM   2899  HG  LEU   274      94.800  88.490 100.530  1.00  0.00           H
ATOM   2900  CD1 LEU   274      94.830  86.440 101.140  1.00  0.00           C
ATOM   2901 HD11 LEU   274      95.200  85.470 100.750  1.00  0.00           H
ATOM   2902 HD12 LEU   274      93.870  86.400 101.680  1.00  0.00           H
ATOM   2903 HD13 LEU   274      95.640  86.650 101.880  1.00  0.00           H
ATOM   2904  CD2 LEU   274      96.430  87.550  99.540  1.00  0.00           C
ATOM   2905 HD21 LEU   274      96.510  86.770  98.750  1.00  0.00           H
ATOM   2906 HD22 LEU   274      97.140  87.270 100.350  1.00  0.00           H
ATOM   2907 HD23 LEU   274      96.530  88.600  99.190  1.00  0.00           H
ATOM   2908  C   LEU   274      93.220  87.890  96.820  1.00  0.00           C
ATOM   2909  O   LEU   274      93.550  87.270  95.840  1.00  0.00           O
ATOM   2910  N   ILE   275      91.980  88.370  97.040  1.00  0.00           N
ATOM   2911  HN  ILE   275      91.910  88.910  97.880  1.00  0.00           H
ATOM   2912  CA  ILE   275      90.900  88.160  96.070  1.00  0.00           C
ATOM   2913  HA  ILE   275      90.830  87.090  95.950  1.00  0.00           H
ATOM   2914  CB  ILE   275      89.580  88.680  96.560  1.00  0.00           C
ATOM   2915  HB  ILE   275      89.670  89.760  96.780  1.00  0.00           H
ATOM   2916  CG2 ILE   275      88.580  88.490  95.390  1.00  0.00           C
ATOM   2917 HG21 ILE   275      88.680  87.510  94.850  1.00  0.00           H
ATOM   2918 HG22 ILE   275      88.720  89.320  94.660  1.00  0.00           H
ATOM   2919 HG23 ILE   275      87.520  88.420  95.710  1.00  0.00           H
ATOM   2920  CG1 ILE   275      89.090  87.970  97.890  1.00  0.00           C
ATOM   2921 HG11 ILE   275      89.870  87.980  98.670  1.00  0.00           H
ATOM   2922 HG12 ILE   275      88.740  86.930  97.690  1.00  0.00           H
ATOM   2923  CD  ILE   275      87.940  88.640  98.530  1.00  0.00           C
ATOM   2924  HD1 ILE   275      88.110  89.690  98.820  1.00  0.00           H
ATOM   2925  HD2 ILE   275      87.770  88.040  99.450  1.00  0.00           H
ATOM   2926  HD3 ILE   275      87.020  88.590  97.900  1.00  0.00           H
ATOM   2927  C   ILE   275      91.280  88.760  94.700  1.00  0.00           C
ATOM   2928  O   ILE   275      91.050  88.170  93.660  1.00  0.00           O
ATOM   2929  N   ARG   276      91.930  89.950  94.730  1.00  0.00           N
ATOM   2930  HN  ARG   276      92.080  90.470  95.560  1.00  0.00           H
ATOM   2931  CA  ARG   276      92.380  90.640  93.500  1.00  0.00           C
ATOM   2932  HA  ARG   276      91.610  90.680  92.750  1.00  0.00           H
ATOM   2933  CB  ARG   276      92.690  92.200  93.670  1.00  0.00           C
ATOM   2934  HB1 ARG   276      93.230  92.620  92.790  1.00  0.00           H
ATOM   2935  HB2 ARG   276      93.320  92.420  94.560  1.00  0.00           H
ATOM   2936  CG  ARG   276      91.420  93.030  94.060  1.00  0.00           C
ATOM   2937  HG1 ARG   276      90.790  92.490  94.780  1.00  0.00           H
ATOM   2938  HG2 ARG   276      90.780  93.060  93.140  1.00  0.00           H
ATOM   2939  CD  ARG   276      91.720  94.370  94.660  1.00  0.00           C
ATOM   2940  HD1 ARG   276      92.200  94.190  95.660  1.00  0.00           H
ATOM   2941  HD2 ARG   276      90.840  95.010  94.900  1.00  0.00           H
ATOM   2942  NE  ARG   276      92.650  95.080  93.770  1.00  0.00           N
ATOM   2943  HE  ARG   276      92.990  94.590  92.970  1.00  0.00           H
ATOM   2944  CZ  ARG   276      93.250  96.280  94.130  1.00  0.00           C
ATOM   2945  NH1 ARG   276      92.890  96.930  95.170  1.00  0.00           N
ATOM   2946 HH11 ARG   276      93.470  97.680  95.500  1.00  0.00           H
ATOM   2947 HH12 ARG   276      92.000  96.790  95.590  1.00  0.00           H
ATOM   2948  NH2 ARG   276      94.310  96.660  93.460  1.00  0.00           N
ATOM   2949 HH21 ARG   276      94.650  96.070  92.730  1.00  0.00           H
ATOM   2950 HH22 ARG   276      94.710  97.550  93.700  1.00  0.00           H
ATOM   2951  C   ARG   276      93.610  89.970  92.880  1.00  0.00           C
ATOM   2952  O   ARG   276      93.670  89.910  91.660  1.00  0.00           O
ATOM   2953  N   TYR   277      94.620  89.470  93.650  1.00  0.00           N
ATOM   2954  HN  TYR   277      94.630  89.640  94.630  1.00  0.00           H
ATOM   2955  CA  TYR   277      95.680  88.580  92.990  1.00  0.00           C
ATOM   2956  HA  TYR   277      96.210  89.250  92.340  1.00  0.00           H
ATOM   2957  CB  TYR   277      96.630  88.050  94.090  1.00  0.00           C
ATOM   2958  HB1 TYR   277      97.210  87.160  93.760  1.00  0.00           H
ATOM   2959  HB2 TYR   277      96.110  87.540  94.930  1.00  0.00           H
ATOM   2960  CG  TYR   277      97.550  89.120  94.640  1.00  0.00           C
ATOM   2961  CD1 TYR   277      98.350  89.790  93.740  1.00  0.00           C
ATOM   2962  HD1 TYR   277      98.410  89.500  92.690  1.00  0.00           H
ATOM   2963  CE1 TYR   277      99.180  90.850  94.100  1.00  0.00           C
ATOM   2964  HE1 TYR   277      99.790  91.340  93.350  1.00  0.00           H
ATOM   2965  CZ  TYR   277      99.080  91.400  95.390  1.00  0.00           C
ATOM   2966  OH  TYR   277      99.750  92.500  95.860  1.00  0.00           O
ATOM   2967  HH  TYR   277     100.480  92.630  95.250  1.00  0.00           H
ATOM   2968  CD2 TYR   277      97.690  89.540  96.020  1.00  0.00           C
ATOM   2969  HD2 TYR   277      97.260  88.990  96.840  1.00  0.00           H
ATOM   2970  CE2 TYR   277      98.430  90.700  96.370  1.00  0.00           C
ATOM   2971  HE2 TYR   277      98.390  90.990  97.400  1.00  0.00           H
ATOM   2972  C   TYR   277      95.120  87.390  92.120  1.00  0.00           C
ATOM   2973  O   TYR   277      95.500  87.230  90.990  1.00  0.00           O
ATOM   2974  N   ILE   278      94.220  86.600  92.720  1.00  0.00           N
ATOM   2975  HN  ILE   278      93.850  87.130  93.480  1.00  0.00           H
ATOM   2976  CA  ILE   278      93.600  85.380  92.180  1.00  0.00           C
ATOM   2977  HA  ILE   278      94.430  84.730  91.940  1.00  0.00           H
ATOM   2978  CB  ILE   278      92.750  84.750  93.240  1.00  0.00           C
ATOM   2979  HB  ILE   278      92.180  85.510  93.830  1.00  0.00           H
ATOM   2980  CG2 ILE   278      91.660  83.750  92.670  1.00  0.00           C
ATOM   2981 HG21 ILE   278      92.220  82.880  92.270  1.00  0.00           H
ATOM   2982 HG22 ILE   278      91.090  84.180  91.830  1.00  0.00           H
ATOM   2983 HG23 ILE   278      91.000  83.430  93.510  1.00  0.00           H
ATOM   2984  CG1 ILE   278      93.830  83.920  94.120  1.00  0.00           C
ATOM   2985 HG11 ILE   278      94.640  84.660  94.230  1.00  0.00           H
ATOM   2986 HG12 ILE   278      94.120  82.960  93.640  1.00  0.00           H
ATOM   2987  CD  ILE   278      93.310  83.640  95.580  1.00  0.00           C
ATOM   2988  HD1 ILE   278      94.130  83.090  96.090  1.00  0.00           H
ATOM   2989  HD2 ILE   278      92.490  82.900  95.480  1.00  0.00           H
ATOM   2990  HD3 ILE   278      92.960  84.540  96.140  1.00  0.00           H
ATOM   2991  C   ILE   278      92.920  85.730  90.870  1.00  0.00           C
ATOM   2992  O   ILE   278      93.140  85.130  89.810  1.00  0.00           O
ATOM   2993  N   HSD   279      92.090  86.750  90.750  1.00  0.00           N
ATOM   2994  HN  HSD   279      91.950  87.370  91.520  1.00  0.00           H
ATOM   2995  CA  HSD   279      91.510  87.310  89.520  1.00  0.00           C
ATOM   2996  HA  HSD   279      91.040  86.490  89.000  1.00  0.00           H
ATOM   2997  CB  HSD   279      90.350  88.240  89.880  1.00  0.00           C
ATOM   2998  HB1 HSD   279      89.820  88.720  89.040  1.00  0.00           H
ATOM   2999  HB2 HSD   279      90.680  89.070  90.550  1.00  0.00           H
ATOM   3000  ND1 HSD   279      88.990  87.360  91.920  1.00  0.00           N
ATOM   3001  HD1 HSD   279      89.520  87.880  92.590  1.00  0.00           H
ATOM   3002  CG  HSD   279      89.240  87.430  90.520  1.00  0.00           C
ATOM   3003  CE1 HSD   279      87.770  86.770  92.060  1.00  0.00           C
ATOM   3004  HE1 HSD   279      87.370  86.690  93.080  1.00  0.00           H
ATOM   3005  NE2 HSD   279      87.290  86.410  90.920  1.00  0.00           N
ATOM   3006  CD2 HSD   279      88.200  86.780  89.970  1.00  0.00           C
ATOM   3007  HD2 HSD   279      88.070  86.540  88.930  1.00  0.00           H
ATOM   3008  C   HSD   279      92.410  87.950  88.470  1.00  0.00           C
ATOM   3009  O   HSD   279      92.300  87.640  87.280  1.00  0.00           O
ATOM   3010  N   GLN   280      93.420  88.770  88.920  1.00  0.00           N
ATOM   3011  HN  GLN   280      93.420  89.110  89.860  1.00  0.00           H
ATOM   3012  CA  GLN   280      94.440  89.260  88.040  1.00  0.00           C
ATOM   3013  HA  GLN   280      93.930  89.870  87.300  1.00  0.00           H
ATOM   3014  CB  GLN   280      95.390  90.240  88.800  1.00  0.00           C
ATOM   3015  HB1 GLN   280      96.010  89.650  89.510  1.00  0.00           H
ATOM   3016  HB2 GLN   280      94.690  90.870  89.380  1.00  0.00           H
ATOM   3017  CG  GLN   280      96.370  91.090  87.960  1.00  0.00           C
ATOM   3018  HG1 GLN   280      97.250  90.500  87.640  1.00  0.00           H
ATOM   3019  HG2 GLN   280      96.790  91.920  88.590  1.00  0.00           H
ATOM   3020  CD  GLN   280      95.780  91.670  86.660  1.00  0.00           C
ATOM   3021  OE1 GLN   280      96.330  91.380  85.620  1.00  0.00           O
ATOM   3022  NE2 GLN   280      94.820  92.560  86.730  1.00  0.00           N
ATOM   3023 HE21 GLN   280      94.270  92.750  85.920  1.00  0.00           H
ATOM   3024 HE22 GLN   280      94.580  92.840  87.650  1.00  0.00           H
ATOM   3025  C   GLN   280      95.300  88.130  87.320  1.00  0.00           C
ATOM   3026  O   GLN   280      95.660  88.250  86.170  1.00  0.00           O
ATOM   3027  N   TRP   281      95.680  87.020  88.010  1.00  0.00           N
ATOM   3028  HN  TRP   281      95.420  87.020  88.970  1.00  0.00           H
ATOM   3029  CA  TRP   281      96.470  85.900  87.410  1.00  0.00           C
ATOM   3030  HA  TRP   281      96.870  86.280  86.490  1.00  0.00           H
ATOM   3031  CB  TRP   281      97.690  85.560  88.230  1.00  0.00           C
ATOM   3032  HB1 TRP   281      98.200  84.640  87.880  1.00  0.00           H
ATOM   3033  HB2 TRP   281      97.360  85.310  89.260  1.00  0.00           H
ATOM   3034  CG  TRP   281      98.570  86.700  88.280  1.00  0.00           C
ATOM   3035  CD1 TRP   281      98.700  87.640  89.330  1.00  0.00           C
ATOM   3036  HD1 TRP   281      98.090  87.530  90.210  1.00  0.00           H
ATOM   3037  NE1 TRP   281      99.630  88.570  89.000  1.00  0.00           N
ATOM   3038  HE1 TRP   281      99.940  89.330  89.530  1.00  0.00           H
ATOM   3039  CE2 TRP   281     100.240  88.220  87.830  1.00  0.00           C
ATOM   3040  CD2 TRP   281      99.570  87.060  87.360  1.00  0.00           C
ATOM   3041  CE3 TRP   281     100.040  86.470  86.150  1.00  0.00           C
ATOM   3042  HE3 TRP   281      99.580  85.610  85.690  1.00  0.00           H
ATOM   3043  CZ3 TRP   281     101.040  86.960  85.390  1.00  0.00           C
ATOM   3044  HZ3 TRP   281     101.350  86.500  84.470  1.00  0.00           H
ATOM   3045  CZ2 TRP   281     101.280  88.750  87.130  1.00  0.00           C
ATOM   3046  HZ2 TRP   281     101.880  89.530  87.550  1.00  0.00           H
ATOM   3047  CH2 TRP   281     101.740  88.090  85.950  1.00  0.00           C
ATOM   3048  HH2 TRP   281     102.630  88.520  85.500  1.00  0.00           H
ATOM   3049  C   TRP   281      95.660  84.730  87.030  1.00  0.00           C
ATOM   3050  O   TRP   281      96.150  83.630  86.800  1.00  0.00           O
ATOM   3051  N   GLU   282      94.340  84.950  86.750  1.00  0.00           N
ATOM   3052  HN  GLU   282      93.930  85.860  86.840  1.00  0.00           H
ATOM   3053  CA  GLU   282      93.400  83.890  86.510  1.00  0.00           C
ATOM   3054  HA  GLU   282      93.580  83.070  87.180  1.00  0.00           H
ATOM   3055  CB  GLU   282      91.990  84.430  86.660  1.00  0.00           C
ATOM   3056  HB1 GLU   282      92.060  85.350  86.040  1.00  0.00           H
ATOM   3057  HB2 GLU   282      91.850  84.870  87.670  1.00  0.00           H
ATOM   3058  CG  GLU   282      90.880  83.380  86.310  1.00  0.00           C
ATOM   3059  HG1 GLU   282      91.080  82.410  86.810  1.00  0.00           H
ATOM   3060  HG2 GLU   282      90.890  83.160  85.220  1.00  0.00           H
ATOM   3061  CD  GLU   282      89.560  83.850  86.720  1.00  0.00           C
ATOM   3062  OE1 GLU   282      88.550  83.550  85.980  1.00  0.00           O
ATOM   3063  OE2 GLU   282      89.380  84.420  87.810  1.00  0.00           O
ATOM   3064  C   GLU   282      93.620  83.090  85.230  1.00  0.00           C
ATOM   3065  O   GLU   282      93.730  81.860  85.280  1.00  0.00           O
ATOM   3066  N   GLU   283      93.750  83.800  84.110  1.00  0.00           N
ATOM   3067  HN  GLU   283      93.570  84.770  84.270  1.00  0.00           H
ATOM   3068  CA  GLU   283      93.970  83.210  82.820  1.00  0.00           C
ATOM   3069  HA  GLU   283      93.260  82.450  82.550  1.00  0.00           H
ATOM   3070  CB  GLU   283      93.910  84.450  81.860  1.00  0.00           C
ATOM   3071  HB1 GLU   283      94.320  84.350  80.830  1.00  0.00           H
ATOM   3072  HB2 GLU   283      94.650  85.140  82.310  1.00  0.00           H
ATOM   3073  CG  GLU   283      92.530  85.030  81.780  1.00  0.00           C
ATOM   3074  HG1 GLU   283      92.510  86.140  81.690  1.00  0.00           H
ATOM   3075  HG2 GLU   283      92.020  84.930  82.760  1.00  0.00           H
ATOM   3076  CD  GLU   283      91.650  84.490  80.720  1.00  0.00           C
ATOM   3077  OE1 GLU   283      91.690  85.040  79.600  1.00  0.00           O
ATOM   3078  OE2 GLU   283      90.900  83.500  80.930  1.00  0.00           O
ATOM   3079  C   GLU   283      95.270  82.540  82.720  1.00  0.00           C
ATOM   3080  O   GLU   283      95.350  81.400  82.260  1.00  0.00           O
ATOM   3081  N   ILE   284      96.390  83.180  83.180  1.00  0.00           N
ATOM   3082  HN  ILE   284      96.340  84.120  83.520  1.00  0.00           H
ATOM   3083  CA  ILE   284      97.740  82.660  83.050  1.00  0.00           C
ATOM   3084  HA  ILE   284      98.000  82.550  82.000  1.00  0.00           H
ATOM   3085  CB  ILE   284      98.650  83.700  83.760  1.00  0.00           C
ATOM   3086  HB  ILE   284      98.340  83.840  84.820  1.00  0.00           H
ATOM   3087  CG2 ILE   284     100.150  83.280  83.740  1.00  0.00           C
ATOM   3088 HG21 ILE   284     100.280  82.630  84.620  1.00  0.00           H
ATOM   3089 HG22 ILE   284     100.850  84.130  83.840  1.00  0.00           H
ATOM   3090 HG23 ILE   284     100.220  82.800  82.740  1.00  0.00           H
ATOM   3091  CG1 ILE   284      98.330  85.070  83.040  1.00  0.00           C
ATOM   3092 HG11 ILE   284      98.960  85.910  83.390  1.00  0.00           H
ATOM   3093 HG12 ILE   284      97.350  85.470  83.360  1.00  0.00           H
ATOM   3094  CD  ILE   284      98.510  85.230  81.470  1.00  0.00           C
ATOM   3095  HD1 ILE   284      99.490  84.830  81.110  1.00  0.00           H
ATOM   3096  HD2 ILE   284      98.470  86.310  81.170  1.00  0.00           H
ATOM   3097  HD3 ILE   284      97.770  84.690  80.840  1.00  0.00           H
ATOM   3098  C   ILE   284      97.900  81.300  83.730  1.00  0.00           C
ATOM   3099  O   ILE   284      98.410  80.410  83.130  1.00  0.00           O
ATOM   3100  N   PHE   285      97.400  81.200  84.950  1.00  0.00           N
ATOM   3101  HN  PHE   285      96.980  82.030  85.310  1.00  0.00           H
ATOM   3102  CA  PHE   285      97.300  80.060  85.740  1.00  0.00           C
ATOM   3103  HA  PHE   285      98.260  79.580  85.650  1.00  0.00           H
ATOM   3104  CB  PHE   285      96.930  80.390  87.230  1.00  0.00           C
ATOM   3105  HB1 PHE   285      95.950  80.910  87.170  1.00  0.00           H
ATOM   3106  HB2 PHE   285      97.640  81.160  87.600  1.00  0.00           H
ATOM   3107  CG  PHE   285      96.750  79.150  88.180  1.00  0.00           C
ATOM   3108  CD1 PHE   285      95.490  78.500  88.330  1.00  0.00           C
ATOM   3109  HD1 PHE   285      94.670  78.800  87.710  1.00  0.00           H
ATOM   3110  CE1 PHE   285      95.310  77.430  89.290  1.00  0.00           C
ATOM   3111  HE1 PHE   285      94.380  76.920  89.480  1.00  0.00           H
ATOM   3112  CZ  PHE   285      96.390  77.100  90.070  1.00  0.00           C
ATOM   3113  HZ  PHE   285      96.150  76.350  90.810  1.00  0.00           H
ATOM   3114  CD2 PHE   285      97.860  78.560  88.830  1.00  0.00           C
ATOM   3115  HD2 PHE   285      98.870  78.910  88.680  1.00  0.00           H
ATOM   3116  CE2 PHE   285      97.640  77.630  89.830  1.00  0.00           C
ATOM   3117  HE2 PHE   285      98.550  77.340  90.350  1.00  0.00           H
ATOM   3118  C   PHE   285      96.400  79.040  85.110  1.00  0.00           C
ATOM   3119  O   PHE   285      96.770  77.870  84.920  1.00  0.00           O
ATOM   3120  N   HSD   286      95.150  79.390  84.560  1.00  0.00           N
ATOM   3121  HN  HSD   286      94.790  80.300  84.760  1.00  0.00           H
ATOM   3122  CA  HSD   286      94.270  78.460  83.900  1.00  0.00           C
ATOM   3123  HA  HSD   286      94.130  77.630  84.580  1.00  0.00           H
ATOM   3124  CB  HSD   286      92.940  79.150  83.400  1.00  0.00           C
ATOM   3125  HB1 HSD   286      92.380  78.540  82.670  1.00  0.00           H
ATOM   3126  HB2 HSD   286      93.230  80.100  82.890  1.00  0.00           H
ATOM   3127  ND1 HSD   286      90.920  80.410  84.060  1.00  0.00           N
ATOM   3128  HD1 HSD   286      90.630  80.810  83.180  1.00  0.00           H
ATOM   3129  CG  HSD   286      91.900  79.540  84.390  1.00  0.00           C
ATOM   3130  CE1 HSD   286      90.290  80.660  85.240  1.00  0.00           C
ATOM   3131  HE1 HSD   286      89.440  81.330  85.340  1.00  0.00           H
ATOM   3132  NE2 HSD   286      90.830  80.030  86.290  1.00  0.00           N
ATOM   3133  CD2 HSD   286      91.860  79.280  85.710  1.00  0.00           C
ATOM   3134  HD2 HSD   286      92.550  78.760  86.370  1.00  0.00           H
ATOM   3135  C   HSD   286      94.880  77.750  82.600  1.00  0.00           C
ATOM   3136  O   HSD   286      94.740  76.590  82.350  1.00  0.00           O
ATOM   3137  N   MET   287      95.570  78.590  81.810  1.00  0.00           N
ATOM   3138  HN  MET   287      95.610  79.550  82.050  1.00  0.00           H
ATOM   3139  CA  MET   287      96.330  78.180  80.650  1.00  0.00           C
ATOM   3140  HA  MET   287      95.710  77.710  79.900  1.00  0.00           H
ATOM   3141  CB  MET   287      96.640  79.440  79.810  1.00  0.00           C
ATOM   3142  HB1 MET   287      97.400  79.270  79.020  1.00  0.00           H
ATOM   3143  HB2 MET   287      97.200  80.140  80.470  1.00  0.00           H
ATOM   3144  CG  MET   287      95.420  80.160  79.260  1.00  0.00           C
ATOM   3145  HG1 MET   287      94.730  80.440  80.080  1.00  0.00           H
ATOM   3146  HG2 MET   287      94.840  79.640  78.460  1.00  0.00           H
ATOM   3147  SD  MET   287      95.950  81.700  78.530  1.00  0.00           S
ATOM   3148  CE  MET   287      96.650  80.930  77.020  1.00  0.00           C
ATOM   3149  HE1 MET   287      96.990  81.730  76.330  1.00  0.00           H
ATOM   3150  HE2 MET   287      95.880  80.300  76.520  1.00  0.00           H
ATOM   3151  HE3 MET   287      97.500  80.250  77.290  1.00  0.00           H
ATOM   3152  C   MET   287      97.560  77.340  80.900  1.00  0.00           C
ATOM   3153  O   MET   287      97.960  76.440  80.120  1.00  0.00           O
ATOM   3154  N   THR   288      98.150  77.490  82.040  1.00  0.00           N
ATOM   3155  HN  THR   288      97.950  78.340  82.530  1.00  0.00           H
ATOM   3156  CA  THR   288      99.350  76.770  82.540  1.00  0.00           C
ATOM   3157  HA  THR   288     100.040  76.680  81.710  1.00  0.00           H
ATOM   3158  CB  THR   288     100.180  77.400  83.650  1.00  0.00           C
ATOM   3159  HB  THR   288      99.750  77.400  84.670  1.00  0.00           H
ATOM   3160  OG1 THR   288     100.570  78.730  83.330  1.00  0.00           O
ATOM   3161  HG1 THR   288      99.720  79.180  83.300  1.00  0.00           H
ATOM   3162  CG2 THR   288     101.420  76.590  83.910  1.00  0.00           C
ATOM   3163 HG21 THR   288     102.260  77.140  84.390  1.00  0.00           H
ATOM   3164 HG22 THR   288     101.830  76.250  82.920  1.00  0.00           H
ATOM   3165 HG23 THR   288     101.190  75.660  84.480  1.00  0.00           H
ATOM   3166  C   THR   288      99.070  75.380  82.900  1.00  0.00           C
ATOM   3167  O   THR   288      99.830  74.470  82.590  1.00  0.00           O
ATOM   3168  N   TYR   289      97.910  75.080  83.570  1.00  0.00           N
ATOM   3169  HN  TYR   289      97.340  75.840  83.880  1.00  0.00           H
ATOM   3170  CA  TYR   289      97.650  73.750  84.240  1.00  0.00           C
ATOM   3171  HA  TYR   289      98.510  73.120  84.070  1.00  0.00           H
ATOM   3172  CB  TYR   289      97.390  74.260  85.750  1.00  0.00           C
ATOM   3173  HB1 TYR   289      96.790  73.530  86.330  1.00  0.00           H
ATOM   3174  HB2 TYR   289      96.900  75.260  85.730  1.00  0.00           H
ATOM   3175  CG  TYR   289      98.720  74.480  86.430  1.00  0.00           C
ATOM   3176  CD1 TYR   289      99.160  75.760  86.810  1.00  0.00           C
ATOM   3177  HD1 TYR   289      98.700  76.700  86.550  1.00  0.00           H
ATOM   3178  CE1 TYR   289     100.380  75.970  87.460  1.00  0.00           C
ATOM   3179  HE1 TYR   289     100.710  76.990  87.630  1.00  0.00           H
ATOM   3180  CZ  TYR   289     101.200  74.800  87.800  1.00  0.00           C
ATOM   3181  OH  TYR   289     102.480  74.930  88.370  1.00  0.00           O
ATOM   3182  HH  TYR   289     102.800  74.050  88.590  1.00  0.00           H
ATOM   3183  CD2 TYR   289      99.500  73.380  86.840  1.00  0.00           C
ATOM   3184  HD2 TYR   289      99.280  72.350  86.600  1.00  0.00           H
ATOM   3185  CE2 TYR   289     100.730  73.500  87.520  1.00  0.00           C
ATOM   3186  HE2 TYR   289     101.310  72.600  87.630  1.00  0.00           H
ATOM   3187  C   TYR   289      96.460  73.030  83.660  1.00  0.00           C
ATOM   3188  O   TYR   289      95.890  72.130  84.280  1.00  0.00           O
ATOM   3189  N   ASP   290      96.120  73.430  82.440  1.00  0.00           N
ATOM   3190  HN  ASP   290      96.740  74.080  81.990  1.00  0.00           H
ATOM   3191  CA  ASP   290      94.980  73.040  81.720  1.00  0.00           C
ATOM   3192  HA  ASP   290      94.740  73.940  81.170  1.00  0.00           H
ATOM   3193  CB  ASP   290      95.340  71.770  80.970  1.00  0.00           C
ATOM   3194  HB1 ASP   290      94.540  71.200  80.450  1.00  0.00           H
ATOM   3195  HB2 ASP   290      95.880  71.180  81.750  1.00  0.00           H
ATOM   3196  CG  ASP   290      96.360  72.200  79.960  1.00  0.00           C
ATOM   3197  OD1 ASP   290      96.160  73.050  79.020  1.00  0.00           O
ATOM   3198  OD2 ASP   290      97.520  71.710  80.080  1.00  0.00           O
ATOM   3199  C   ASP   290      93.640  72.830  82.410  1.00  0.00           C
ATOM   3200  O   ASP   290      93.040  71.780  82.270  1.00  0.00           O
ATOM   3201  N   LEU   291      93.160  73.890  83.070  1.00  0.00           N
ATOM   3202  HN  LEU   291      93.630  74.750  83.120  1.00  0.00           H
ATOM   3203  CA  LEU   291      92.070  73.770  84.040  1.00  0.00           C
ATOM   3204  HA  LEU   291      91.550  72.880  83.690  1.00  0.00           H
ATOM   3205  CB  LEU   291      92.540  73.470  85.520  1.00  0.00           C
ATOM   3206  HB1 LEU   291      93.160  72.530  85.510  1.00  0.00           H
ATOM   3207  HB2 LEU   291      91.650  73.210  86.130  1.00  0.00           H
ATOM   3208  CG  LEU   291      93.240  74.620  86.280  1.00  0.00           C
ATOM   3209  HG  LEU   291      93.860  75.200  85.570  1.00  0.00           H
ATOM   3210  CD1 LEU   291      92.300  75.650  87.060  1.00  0.00           C
ATOM   3211 HD11 LEU   291      93.030  76.250  87.640  1.00  0.00           H
ATOM   3212 HD12 LEU   291      91.520  75.110  87.640  1.00  0.00           H
ATOM   3213 HD13 LEU   291      91.820  76.290  86.290  1.00  0.00           H
ATOM   3214  CD2 LEU   291      93.980  73.950  87.370  1.00  0.00           C
ATOM   3215 HD21 LEU   291      94.610  74.690  87.910  1.00  0.00           H
ATOM   3216 HD22 LEU   291      94.660  73.250  86.870  1.00  0.00           H
ATOM   3217 HD23 LEU   291      93.300  73.470  88.110  1.00  0.00           H
ATOM   3218  C   LEU   291      91.170  74.910  83.930  1.00  0.00           C
ATOM   3219  O   LEU   291      91.600  76.000  83.500  1.00  0.00           O
ATOM   3220  N   ALA   292      89.860  74.660  84.180  1.00  0.00           N
ATOM   3221  HN  ALA   292      89.460  73.770  84.430  1.00  0.00           H
ATOM   3222  CA  ALA   292      88.890  75.790  84.170  1.00  0.00           C
ATOM   3223  HA  ALA   292      89.240  76.620  83.580  1.00  0.00           H
ATOM   3224  CB  ALA   292      87.530  75.210  83.610  1.00  0.00           C
ATOM   3225  HB1 ALA   292      86.880  76.090  83.400  1.00  0.00           H
ATOM   3226  HB2 ALA   292      87.160  74.440  84.320  1.00  0.00           H
ATOM   3227  HB3 ALA   292      87.540  74.730  82.620  1.00  0.00           H
ATOM   3228  C   ALA   292      88.680  76.270  85.610  1.00  0.00           C
ATOM   3229  O   ALA   292      88.860  75.530  86.570  1.00  0.00           O
ATOM   3230  N   SER   293      88.170  77.530  85.720  1.00  0.00           N
ATOM   3231  HN  SER   293      87.860  78.000  84.890  1.00  0.00           H
ATOM   3232  CA  SER   293      87.980  78.260  87.010  1.00  0.00           C
ATOM   3233  HA  SER   293      88.890  78.500  87.540  1.00  0.00           H
ATOM   3234  CB  SER   293      87.290  79.610  86.670  1.00  0.00           C
ATOM   3235  HB1 SER   293      86.310  79.340  86.230  1.00  0.00           H
ATOM   3236  HB2 SER   293      87.890  80.090  85.860  1.00  0.00           H
ATOM   3237  OG  SER   293      87.070  80.580  87.680  1.00  0.00           O
ATOM   3238  HG1 SER   293      87.910  80.650  88.130  1.00  0.00           H
ATOM   3239  C   SER   293      87.070  77.450  87.980  1.00  0.00           C
ATOM   3240  O   SER   293      87.200  77.480  89.170  1.00  0.00           O
ATOM   3241  N   ALA   294      86.150  76.670  87.460  1.00  0.00           N
ATOM   3242  HN  ALA   294      86.050  76.750  86.470  1.00  0.00           H
ATOM   3243  CA  ALA   294      85.350  75.760  88.240  1.00  0.00           C
ATOM   3244  HA  ALA   294      84.790  76.390  88.930  1.00  0.00           H
ATOM   3245  CB  ALA   294      84.370  74.890  87.320  1.00  0.00           C
ATOM   3246  HB1 ALA   294      84.920  74.320  86.550  1.00  0.00           H
ATOM   3247  HB2 ALA   294      83.670  75.630  86.890  1.00  0.00           H
ATOM   3248  HB3 ALA   294      83.810  74.210  87.990  1.00  0.00           H
ATOM   3249  C   ALA   294      86.050  74.690  89.130  1.00  0.00           C
ATOM   3250  O   ALA   294      85.590  74.330  90.190  1.00  0.00           O
ATOM   3251  N   VAL   295      87.250  74.240  88.730  1.00  0.00           N
ATOM   3252  HN  VAL   295      87.630  74.500  87.850  1.00  0.00           H
ATOM   3253  CA  VAL   295      88.070  73.340  89.500  1.00  0.00           C
ATOM   3254  HA  VAL   295      87.490  72.480  89.810  1.00  0.00           H
ATOM   3255  CB  VAL   295      89.160  72.780  88.620  1.00  0.00           C
ATOM   3256  HB  VAL   295      89.710  73.600  88.110  1.00  0.00           H
ATOM   3257  CG1 VAL   295      90.290  71.890  89.300  1.00  0.00           C
ATOM   3258 HG11 VAL   295      91.030  72.410  89.960  1.00  0.00           H
ATOM   3259 HG12 VAL   295      90.950  71.470  88.510  1.00  0.00           H
ATOM   3260 HG13 VAL   295      89.810  71.080  89.880  1.00  0.00           H
ATOM   3261  CG2 VAL   295      88.510  71.940  87.550  1.00  0.00           C
ATOM   3262 HG21 VAL   295      88.110  71.070  88.100  1.00  0.00           H
ATOM   3263 HG22 VAL   295      89.110  71.550  86.710  1.00  0.00           H
ATOM   3264 HG23 VAL   295      87.640  72.360  86.990  1.00  0.00           H
ATOM   3265  C   VAL   295      88.810  73.960  90.700  1.00  0.00           C
ATOM   3266  O   VAL   295      88.970  73.370  91.780  1.00  0.00           O
ATOM   3267  N   VAL   296      89.090  75.250  90.600  1.00  0.00           N
ATOM   3268  HN  VAL   296      88.750  75.730  89.800  1.00  0.00           H
ATOM   3269  CA  VAL   296      89.990  75.940  91.450  1.00  0.00           C
ATOM   3270  HA  VAL   296      90.440  75.270  92.170  1.00  0.00           H
ATOM   3271  CB  VAL   296      91.200  76.480  90.660  1.00  0.00           C
ATOM   3272  HB  VAL   296      91.510  75.580  90.110  1.00  0.00           H
ATOM   3273  CG1 VAL   296      90.860  77.620  89.700  1.00  0.00           C
ATOM   3274 HG11 VAL   296      90.770  78.510  90.360  1.00  0.00           H
ATOM   3275 HG12 VAL   296      89.960  77.270  89.170  1.00  0.00           H
ATOM   3276 HG13 VAL   296      91.660  77.870  88.970  1.00  0.00           H
ATOM   3277  CG2 VAL   296      92.270  76.920  91.730  1.00  0.00           C
ATOM   3278 HG21 VAL   296      92.060  77.930  92.140  1.00  0.00           H
ATOM   3279 HG22 VAL   296      93.300  76.860  91.300  1.00  0.00           H
ATOM   3280 HG23 VAL   296      92.340  76.200  92.580  1.00  0.00           H
ATOM   3281  C   VAL   296      89.260  76.900  92.410  1.00  0.00           C
ATOM   3282  O   VAL   296      89.630  77.140  93.550  1.00  0.00           O
ATOM   3283  N   ARG   297      88.160  77.500  91.950  1.00  0.00           N
ATOM   3284  HN  ARG   297      87.830  77.360  91.020  1.00  0.00           H
ATOM   3285  CA  ARG   297      87.390  78.500  92.660  1.00  0.00           C
ATOM   3286  HA  ARG   297      88.120  79.200  93.030  1.00  0.00           H
ATOM   3287  CB  ARG   297      86.370  79.190  91.730  1.00  0.00           C
ATOM   3288  HB1 ARG   297      85.610  78.450  91.390  1.00  0.00           H
ATOM   3289  HB2 ARG   297      87.050  79.530  90.920  1.00  0.00           H
ATOM   3290  CG  ARG   297      85.630  80.380  92.300  1.00  0.00           C
ATOM   3291  HG1 ARG   297      86.400  81.100  92.610  1.00  0.00           H
ATOM   3292  HG2 ARG   297      85.110  80.130  93.250  1.00  0.00           H
ATOM   3293  CD  ARG   297      84.650  81.060  91.320  1.00  0.00           C
ATOM   3294  HD1 ARG   297      85.020  81.590  90.410  1.00  0.00           H
ATOM   3295  HD2 ARG   297      84.070  81.820  91.890  1.00  0.00           H
ATOM   3296  NE  ARG   297      83.660  79.990  90.850  1.00  0.00           N
ATOM   3297  HE  ARG   297      83.570  79.280  91.560  1.00  0.00           H
ATOM   3298  CZ  ARG   297      83.410  79.540  89.670  1.00  0.00           C
ATOM   3299  NH1 ARG   297      83.510  80.370  88.670  1.00  0.00           N
ATOM   3300 HH11 ARG   297      83.620  81.350  88.790  1.00  0.00           H
ATOM   3301 HH12 ARG   297      83.360  79.970  87.760  1.00  0.00           H
ATOM   3302  NH2 ARG   297      82.960  78.330  89.410  1.00  0.00           N
ATOM   3303 HH21 ARG   297      82.710  77.770  90.200  1.00  0.00           H
ATOM   3304 HH22 ARG   297      82.560  78.220  88.500  1.00  0.00           H
ATOM   3305  C   ARG   297      86.660  77.970  93.910  1.00  0.00           C
ATOM   3306  O   ARG   297      86.570  78.700  94.910  1.00  0.00           O
ATOM   3307  N   ILE   298      86.240  76.690  93.890  1.00  0.00           N
ATOM   3308  HN  ILE   298      86.290  76.150  93.050  1.00  0.00           H
ATOM   3309  CA  ILE   298      85.850  76.000  95.100  1.00  0.00           C
ATOM   3310  HA  ILE   298      85.000  76.550  95.480  1.00  0.00           H
ATOM   3311  CB  ILE   298      85.230  74.640  94.720  1.00  0.00           C
ATOM   3312  HB  ILE   298      84.340  74.920  94.110  1.00  0.00           H
ATOM   3313  CG2 ILE   298      86.260  73.780  93.950  1.00  0.00           C
ATOM   3314 HG21 ILE   298      86.970  73.270  94.630  1.00  0.00           H
ATOM   3315 HG22 ILE   298      86.880  74.370  93.230  1.00  0.00           H
ATOM   3316 HG23 ILE   298      85.820  72.880  93.470  1.00  0.00           H
ATOM   3317  CG1 ILE   298      84.640  73.910  95.940  1.00  0.00           C
ATOM   3318 HG11 ILE   298      84.120  74.650  96.590  1.00  0.00           H
ATOM   3319 HG12 ILE   298      85.400  73.410  96.570  1.00  0.00           H
ATOM   3320  CD  ILE   298      83.580  72.890  95.520  1.00  0.00           C
ATOM   3321  HD1 ILE   298      82.640  73.250  95.060  1.00  0.00           H
ATOM   3322  HD2 ILE   298      83.340  72.290  96.420  1.00  0.00           H
ATOM   3323  HD3 ILE   298      83.920  72.140  94.780  1.00  0.00           H
ATOM   3324  C   ILE   298      86.830  75.930  96.250  1.00  0.00           C
ATOM   3325  O   ILE   298      86.430  76.290  97.370  1.00  0.00           O
ATOM   3326  N   PHE   299      88.150  75.600  96.040  1.00  0.00           N
ATOM   3327  HN  PHE   299      88.460  75.230  95.180  1.00  0.00           H
ATOM   3328  CA  PHE   299      89.340  75.730  96.910  1.00  0.00           C
ATOM   3329  HA  PHE   299      89.100  75.300  97.870  1.00  0.00           H
ATOM   3330  CB  PHE   299      90.620  75.210  96.340  1.00  0.00           C
ATOM   3331  HB1 PHE   299      91.440  75.370  97.080  1.00  0.00           H
ATOM   3332  HB2 PHE   299      90.990  75.700  95.410  1.00  0.00           H
ATOM   3333  CG  PHE   299      90.510  73.690  96.180  1.00  0.00           C
ATOM   3334  CD1 PHE   299      90.150  72.900  97.290  1.00  0.00           C
ATOM   3335  HD1 PHE   299      90.090  73.250  98.310  1.00  0.00           H
ATOM   3336  CE1 PHE   299      89.820  71.510  97.140  1.00  0.00           C
ATOM   3337  HE1 PHE   299      89.470  70.950  97.990  1.00  0.00           H
ATOM   3338  CZ  PHE   299      89.930  70.950  95.890  1.00  0.00           C
ATOM   3339  HZ  PHE   299      89.750  69.890  95.820  1.00  0.00           H
ATOM   3340  CD2 PHE   299      90.530  73.070  94.890  1.00  0.00           C
ATOM   3341  HD2 PHE   299      90.750  73.660  94.010  1.00  0.00           H
ATOM   3342  CE2 PHE   299      90.210  71.690  94.720  1.00  0.00           C
ATOM   3343  HE2 PHE   299      90.120  71.270  93.730  1.00  0.00           H
ATOM   3344  C   PHE   299      89.480  77.180  97.320  1.00  0.00           C
ATOM   3345  O   PHE   299      89.660  77.460  98.540  1.00  0.00           O
ATOM   3346  N   ASN   300      89.310  78.150  96.420  1.00  0.00           N
ATOM   3347  HN  ASN   300      89.310  78.000  95.430  1.00  0.00           H
ATOM   3348  CA  ASN   300      89.420  79.530  96.780  1.00  0.00           C
ATOM   3349  HA  ASN   300      90.380  79.600  97.270  1.00  0.00           H
ATOM   3350  CB  ASN   300      89.520  80.460  95.510  1.00  0.00           C
ATOM   3351  HB1 ASN   300      89.340  81.500  95.840  1.00  0.00           H
ATOM   3352  HB2 ASN   300      88.740  80.280  94.730  1.00  0.00           H
ATOM   3353  CG  ASN   300      90.950  80.350  94.970  1.00  0.00           C
ATOM   3354  OD1 ASN   300      91.880  80.080  95.730  1.00  0.00           O
ATOM   3355  ND2 ASN   300      91.080  80.600  93.660  1.00  0.00           N
ATOM   3356 HD21 ASN   300      91.980  80.860  93.310  1.00  0.00           H
ATOM   3357 HD22 ASN   300      90.300  80.890  93.110  1.00  0.00           H
ATOM   3358  C   ASN   300      88.340  79.990  97.800  1.00  0.00           C
ATOM   3359  O   ASN   300      88.610  80.750  98.690  1.00  0.00           O
ATOM   3360  N   LEU   301      87.060  79.530  97.630  1.00  0.00           N
ATOM   3361  HN  LEU   301      86.840  78.970  96.840  1.00  0.00           H
ATOM   3362  CA  LEU   301      86.000  79.540  98.700  1.00  0.00           C
ATOM   3363  HA  LEU   301      85.750  80.580  98.860  1.00  0.00           H
ATOM   3364  CB  LEU   301      84.710  79.040  98.020  1.00  0.00           C
ATOM   3365  HB1 LEU   301      83.940  78.810  98.780  1.00  0.00           H
ATOM   3366  HB2 LEU   301      84.850  78.060  97.530  1.00  0.00           H
ATOM   3367  CG  LEU   301      84.110  80.060  97.030  1.00  0.00           C
ATOM   3368  HG  LEU   301      84.740  79.960  96.120  1.00  0.00           H
ATOM   3369  CD1 LEU   301      82.680  79.450  96.690  1.00  0.00           C
ATOM   3370 HD11 LEU   301      82.040  79.400  97.590  1.00  0.00           H
ATOM   3371 HD12 LEU   301      82.850  78.410  96.350  1.00  0.00           H
ATOM   3372 HD13 LEU   301      82.180  79.980  95.860  1.00  0.00           H
ATOM   3373  CD2 LEU   301      84.030  81.570  97.390  1.00  0.00           C
ATOM   3374 HD21 LEU   301      83.760  82.100  96.450  1.00  0.00           H
ATOM   3375 HD22 LEU   301      84.960  82.000  97.800  1.00  0.00           H
ATOM   3376 HD23 LEU   301      83.170  81.650  98.100  1.00  0.00           H
ATOM   3377  C   LEU   301      86.280  78.860 100.020  1.00  0.00           C
ATOM   3378  O   LEU   301      85.890  79.430 101.010  1.00  0.00           O
ATOM   3379  N   ILE   302      86.850  77.640 100.060  1.00  0.00           N
ATOM   3380  HN  ILE   302      86.990  77.110  99.220  1.00  0.00           H
ATOM   3381  CA  ILE   302      87.280  77.000 101.280  1.00  0.00           C
ATOM   3382  HA  ILE   302      86.380  77.050 101.860  1.00  0.00           H
ATOM   3383  CB  ILE   302      87.700  75.550 101.150  1.00  0.00           C
ATOM   3384  HB  ILE   302      88.640  75.480 100.560  1.00  0.00           H
ATOM   3385  CG2 ILE   302      88.060  75.030 102.560  1.00  0.00           C
ATOM   3386 HG21 ILE   302      87.270  75.040 103.350  1.00  0.00           H
ATOM   3387 HG22 ILE   302      88.950  75.630 102.810  1.00  0.00           H
ATOM   3388 HG23 ILE   302      88.350  73.960 102.600  1.00  0.00           H
ATOM   3389  CG1 ILE   302      86.580  74.680 100.530  1.00  0.00           C
ATOM   3390 HG11 ILE   302      86.500  75.050  99.490  1.00  0.00           H
ATOM   3391 HG12 ILE   302      85.620  74.840 101.070  1.00  0.00           H
ATOM   3392  CD  ILE   302      86.790  73.170 100.560  1.00  0.00           C
ATOM   3393  HD1 ILE   302      87.050  72.770 101.570  1.00  0.00           H
ATOM   3394  HD2 ILE   302      87.570  72.850  99.830  1.00  0.00           H
ATOM   3395  HD3 ILE   302      85.860  72.660 100.230  1.00  0.00           H
ATOM   3396  C   ILE   302      88.280  77.870 102.030  1.00  0.00           C
ATOM   3397  O   ILE   302      88.120  78.150 103.200  1.00  0.00           O
ATOM   3398  N   GLY   303      89.290  78.410 101.290  1.00  0.00           N
ATOM   3399  HN  GLY   303      89.250  77.960 100.400  1.00  0.00           H
ATOM   3400  CA  GLY   303      90.240  79.450 101.510  1.00  0.00           C
ATOM   3401  HA1 GLY   303      90.620  79.730 100.540  1.00  0.00           H
ATOM   3402  HA2 GLY   303      90.920  79.070 102.250  1.00  0.00           H
ATOM   3403  C   GLY   303      89.650  80.650 102.140  1.00  0.00           C
ATOM   3404  O   GLY   303      90.050  80.950 103.220  1.00  0.00           O
ATOM   3405  N   MET   304      88.700  81.250 101.470  1.00  0.00           N
ATOM   3406  HN  MET   304      88.550  80.980 100.520  1.00  0.00           H
ATOM   3407  CA  MET   304      87.970  82.410 101.900  1.00  0.00           C
ATOM   3408  HA  MET   304      88.670  83.220 102.000  1.00  0.00           H
ATOM   3409  CB  MET   304      87.030  82.890 100.790  1.00  0.00           C
ATOM   3410  HB1 MET   304      86.440  82.050 100.370  1.00  0.00           H
ATOM   3411  HB2 MET   304      87.710  83.140  99.960  1.00  0.00           H
ATOM   3412  CG  MET   304      86.110  84.070 101.180  1.00  0.00           C
ATOM   3413  HG1 MET   304      85.370  83.730 101.940  1.00  0.00           H
ATOM   3414  HG2 MET   304      85.520  84.350 100.280  1.00  0.00           H
ATOM   3415  SD  MET   304      87.170  85.440 101.660  1.00  0.00           S
ATOM   3416  CE  MET   304      85.840  86.620 101.450  1.00  0.00           C
ATOM   3417  HE1 MET   304      85.070  86.340 102.200  1.00  0.00           H
ATOM   3418  HE2 MET   304      85.280  86.410 100.510  1.00  0.00           H
ATOM   3419  HE3 MET   304      86.170  87.660 101.620  1.00  0.00           H
ATOM   3420  C   MET   304      87.260  82.210 103.340  1.00  0.00           C
ATOM   3421  O   MET   304      87.550  82.950 104.280  1.00  0.00           O
ATOM   3422  N   MET   305      86.560  81.100 103.540  1.00  0.00           N
ATOM   3423  HN  MET   305      86.550  80.550 102.700  1.00  0.00           H
ATOM   3424  CA  MET   305      85.960  80.720 104.820  1.00  0.00           C
ATOM   3425  HA  MET   305      85.400  81.600 105.090  1.00  0.00           H
ATOM   3426  CB  MET   305      85.000  79.450 104.680  1.00  0.00           C
ATOM   3427  HB1 MET   305      84.740  79.160 105.720  1.00  0.00           H
ATOM   3428  HB2 MET   305      85.610  78.580 104.370  1.00  0.00           H
ATOM   3429  CG  MET   305      83.830  79.500 103.720  1.00  0.00           C
ATOM   3430  HG1 MET   305      84.280  79.450 102.700  1.00  0.00           H
ATOM   3431  HG2 MET   305      83.230  80.430 103.790  1.00  0.00           H
ATOM   3432  SD  MET   305      82.660  78.110 103.980  1.00  0.00           S
ATOM   3433  CE  MET   305      83.790  76.770 103.770  1.00  0.00           C
ATOM   3434  HE1 MET   305      84.450  76.610 104.650  1.00  0.00           H
ATOM   3435  HE2 MET   305      84.430  76.800 102.860  1.00  0.00           H
ATOM   3436  HE3 MET   305      83.140  75.870 103.710  1.00  0.00           H
ATOM   3437  C   MET   305      86.980  80.530 105.950  1.00  0.00           C
ATOM   3438  O   MET   305      86.850  81.090 107.070  1.00  0.00           O
ATOM   3439  N   LEU   306      88.060  79.850 105.720  1.00  0.00           N
ATOM   3440  HN  LEU   306      87.960  79.250 104.940  1.00  0.00           H
ATOM   3441  CA  LEU   306      89.110  79.710 106.680  1.00  0.00           C
ATOM   3442  HA  LEU   306      88.750  79.150 107.530  1.00  0.00           H
ATOM   3443  CB  LEU   306      90.280  78.910 106.020  1.00  0.00           C
ATOM   3444  HB1 LEU   306      91.170  78.890 106.690  1.00  0.00           H
ATOM   3445  HB2 LEU   306      90.550  79.340 105.040  1.00  0.00           H
ATOM   3446  CG  LEU   306      89.980  77.380 105.790  1.00  0.00           C
ATOM   3447  HG  LEU   306      89.070  77.270 105.160  1.00  0.00           H
ATOM   3448  CD1 LEU   306      91.070  76.790 104.980  1.00  0.00           C
ATOM   3449 HD11 LEU   306      91.980  76.850 105.620  1.00  0.00           H
ATOM   3450 HD12 LEU   306      91.290  77.350 104.060  1.00  0.00           H
ATOM   3451 HD13 LEU   306      90.850  75.730 104.720  1.00  0.00           H
ATOM   3452  CD2 LEU   306      89.710  76.560 107.100  1.00  0.00           C
ATOM   3453 HD21 LEU   306      89.410  75.520 106.900  1.00  0.00           H
ATOM   3454 HD22 LEU   306      88.860  76.990 107.690  1.00  0.00           H
ATOM   3455 HD23 LEU   306      90.560  76.600 107.810  1.00  0.00           H
ATOM   3456  C   LEU   306      89.780  81.100 107.170  1.00  0.00           C
ATOM   3457  O   LEU   306      90.100  81.260 108.350  1.00  0.00           O
ATOM   3458  N   LEU   307      89.970  82.120 106.240  1.00  0.00           N
ATOM   3459  HN  LEU   307      89.800  81.920 105.280  1.00  0.00           H
ATOM   3460  CA  LEU   307      90.540  83.450 106.560  1.00  0.00           C
ATOM   3461  HA  LEU   307      91.220  83.290 107.380  1.00  0.00           H
ATOM   3462  CB  LEU   307      91.300  84.140 105.380  1.00  0.00           C
ATOM   3463  HB1 LEU   307      91.450  85.200 105.690  1.00  0.00           H
ATOM   3464  HB2 LEU   307      90.620  83.980 104.520  1.00  0.00           H
ATOM   3465  CG  LEU   307      92.700  83.470 105.130  1.00  0.00           C
ATOM   3466  HG  LEU   307      92.540  82.390 104.930  1.00  0.00           H
ATOM   3467  CD1 LEU   307      93.370  84.240 103.950  1.00  0.00           C
ATOM   3468 HD11 LEU   307      92.970  83.810 103.000  1.00  0.00           H
ATOM   3469 HD12 LEU   307      94.450  84.030 103.840  1.00  0.00           H
ATOM   3470 HD13 LEU   307      93.250  85.340 104.070  1.00  0.00           H
ATOM   3471  CD2 LEU   307      93.570  83.620 106.380  1.00  0.00           C
ATOM   3472 HD21 LEU   307      93.400  82.740 107.040  1.00  0.00           H
ATOM   3473 HD22 LEU   307      93.200  84.500 106.960  1.00  0.00           H
ATOM   3474 HD23 LEU   307      94.660  83.670 106.220  1.00  0.00           H
ATOM   3475  C   LEU   307      89.390  84.330 107.100  1.00  0.00           C
ATOM   3476  O   LEU   307      89.700  85.200 107.890  1.00  0.00           O
ATOM   3477  N   LEU   308      88.130  84.000 106.770  1.00  0.00           N
ATOM   3478  HN  LEU   308      87.830  83.330 106.110  1.00  0.00           H
ATOM   3479  CA  LEU   308      87.000  84.660 107.430  1.00  0.00           C
ATOM   3480  HA  LEU   308      87.340  85.670 107.580  1.00  0.00           H
ATOM   3481  CB  LEU   308      85.730  84.660 106.600  1.00  0.00           C
ATOM   3482  HB1 LEU   308      84.880  85.030 107.220  1.00  0.00           H
ATOM   3483  HB2 LEU   308      85.650  83.560 106.490  1.00  0.00           H
ATOM   3484  CG  LEU   308      85.600  85.310 105.220  1.00  0.00           C
ATOM   3485  HG  LEU   308      86.430  84.880 104.600  1.00  0.00           H
ATOM   3486  CD1 LEU   308      84.230  84.870 104.580  1.00  0.00           C
ATOM   3487 HD11 LEU   308      84.230  83.760 104.610  1.00  0.00           H
ATOM   3488 HD12 LEU   308      84.250  85.030 103.480  1.00  0.00           H
ATOM   3489 HD13 LEU   308      83.360  85.270 105.140  1.00  0.00           H
ATOM   3490  CD2 LEU   308      85.600  86.820 105.290  1.00  0.00           C
ATOM   3491 HD21 LEU   308      85.540  87.400 104.360  1.00  0.00           H
ATOM   3492 HD22 LEU   308      86.470  87.100 105.910  1.00  0.00           H
ATOM   3493 HD23 LEU   308      84.720  87.180 105.890  1.00  0.00           H
ATOM   3494  C   LEU   308      86.720  84.170 108.830  1.00  0.00           C
ATOM   3495  O   LEU   308      86.500  85.010 109.710  1.00  0.00           O
ATOM   3496  N   CYS   309      86.960  82.880 109.150  1.00  0.00           N
ATOM   3497  HN  CYS   309      87.120  82.170 108.470  1.00  0.00           H
ATOM   3498  CA  CYS   309      86.990  82.330 110.490  1.00  0.00           C
ATOM   3499  HA  CYS   309      86.060  82.490 111.020  1.00  0.00           H
ATOM   3500  CB  CYS   309      87.290  80.770 110.510  1.00  0.00           C
ATOM   3501  HB1 CYS   309      87.620  80.470 111.520  1.00  0.00           H
ATOM   3502  HB2 CYS   309      88.110  80.640 109.770  1.00  0.00           H
ATOM   3503  SG  CYS   309      85.850  79.790 109.930  1.00  0.00           S
ATOM   3504  HG1 CYS   309      84.830  79.940 110.770  1.00  0.00           H
ATOM   3505  C   CYS   309      88.080  83.010 111.380  1.00  0.00           C
ATOM   3506  O   CYS   309      87.930  83.200 112.590  1.00  0.00           O
ATOM   3507  N   HSD   310      89.270  83.240 110.740  1.00  0.00           N
ATOM   3508  HN  HSD   310      89.560  82.590 110.050  1.00  0.00           H
ATOM   3509  CA  HSD   310      90.380  84.010 111.330  1.00  0.00           C
ATOM   3510  HA  HSD   310      90.720  83.520 112.220  1.00  0.00           H
ATOM   3511  CB  HSD   310      91.520  83.990 110.270  1.00  0.00           C
ATOM   3512  HB1 HSD   310      91.620  84.920 109.680  1.00  0.00           H
ATOM   3513  HB2 HSD   310      91.440  83.180 109.510  1.00  0.00           H
ATOM   3514  ND1 HSD   310      93.900  84.620 111.290  1.00  0.00           N
ATOM   3515  HD1 HSD   310      94.160  85.390 110.690  1.00  0.00           H
ATOM   3516  CG  HSD   310      92.810  83.650 111.030  1.00  0.00           C
ATOM   3517  CE1 HSD   310      94.780  84.020 112.110  1.00  0.00           C
ATOM   3518  HE1 HSD   310      95.790  84.340 112.380  1.00  0.00           H
ATOM   3519  NE2 HSD   310      94.400  82.770 112.400  1.00  0.00           N
ATOM   3520  CD2 HSD   310      93.170  82.560 111.770  1.00  0.00           C
ATOM   3521  HD2 HSD   310      92.720  81.590 111.890  1.00  0.00           H
ATOM   3522  C   HSD   310      90.090  85.380 111.650  1.00  0.00           C
ATOM   3523  O   HSD   310      90.380  85.830 112.720  1.00  0.00           O
ATOM   3524  N   TRP   311      89.350  86.170 110.770  1.00  0.00           N
ATOM   3525  HN  TRP   311      89.360  85.780 109.860  1.00  0.00           H
ATOM   3526  CA  TRP   311      88.720  87.500 111.080  1.00  0.00           C
ATOM   3527  HA  TRP   311      89.420  88.270 111.380  1.00  0.00           H
ATOM   3528  CB  TRP   311      88.200  87.990 109.730  1.00  0.00           C
ATOM   3529  HB1 TRP   311      87.610  87.140 109.310  1.00  0.00           H
ATOM   3530  HB2 TRP   311      89.020  88.060 108.990  1.00  0.00           H
ATOM   3531  CG  TRP   311      87.290  89.210 109.780  1.00  0.00           C
ATOM   3532  CD1 TRP   311      87.790  90.490 109.720  1.00  0.00           C
ATOM   3533  HD1 TRP   311      88.820  90.760 109.550  1.00  0.00           H
ATOM   3534  NE1 TRP   311      86.780  91.320 110.010  1.00  0.00           N
ATOM   3535  HE1 TRP   311      86.860  92.230 110.360  1.00  0.00           H
ATOM   3536  CE2 TRP   311      85.590  90.720 110.090  1.00  0.00           C
ATOM   3537  CD2 TRP   311      85.920  89.390 110.200  1.00  0.00           C
ATOM   3538  CE3 TRP   311      84.860  88.490 110.440  1.00  0.00           C
ATOM   3539  HE3 TRP   311      85.080  87.440 110.280  1.00  0.00           H
ATOM   3540  CZ3 TRP   311      83.550  88.900 110.710  1.00  0.00           C
ATOM   3541  HZ3 TRP   311      82.750  88.220 110.970  1.00  0.00           H
ATOM   3542  CZ2 TRP   311      84.270  91.160 110.370  1.00  0.00           C
ATOM   3543  HZ2 TRP   311      84.030  92.200 110.530  1.00  0.00           H
ATOM   3544  CH2 TRP   311      83.320  90.270 110.780  1.00  0.00           C
ATOM   3545  HH2 TRP   311      82.370  90.580 111.180  1.00  0.00           H
ATOM   3546  C   TRP   311      87.740  87.370 112.270  1.00  0.00           C
ATOM   3547  O   TRP   311      87.960  87.950 113.330  1.00  0.00           O
ATOM   3548  N   ASP   312      86.700  86.490 112.180  1.00  0.00           N
ATOM   3549  HN  ASP   312      86.650  85.880 111.390  1.00  0.00           H
ATOM   3550  CA  ASP   312      85.710  86.220 113.180  1.00  0.00           C
ATOM   3551  HA  ASP   312      85.180  87.120 113.440  1.00  0.00           H
ATOM   3552  CB  ASP   312      84.700  85.260 112.610  1.00  0.00           C
ATOM   3553  HB1 ASP   312      85.220  84.400 112.150  1.00  0.00           H
ATOM   3554  HB2 ASP   312      84.200  85.730 111.740  1.00  0.00           H
ATOM   3555  CG  ASP   312      83.540  84.860 113.560  1.00  0.00           C
ATOM   3556  OD1 ASP   312      82.910  83.770 113.290  1.00  0.00           O
ATOM   3557  OD2 ASP   312      83.220  85.740 114.430  1.00  0.00           O
ATOM   3558  C   ASP   312      86.260  85.760 114.570  1.00  0.00           C
ATOM   3559  O   ASP   312      85.960  86.250 115.690  1.00  0.00           O
ATOM   3560  N   GLY   313      87.150  84.730 114.550  1.00  0.00           N
ATOM   3561  HN  GLY   313      87.340  84.240 113.700  1.00  0.00           H
ATOM   3562  CA  GLY   313      87.480  84.090 115.840  1.00  0.00           C
ATOM   3563  HA1 GLY   313      87.950  83.140 115.640  1.00  0.00           H
ATOM   3564  HA2 GLY   313      86.570  83.820 116.350  1.00  0.00           H
ATOM   3565  C   GLY   313      88.310  85.000 116.770  1.00  0.00           C
ATOM   3566  O   GLY   313      88.170  85.020 117.980  1.00  0.00           O
ATOM   3567  N   CYS   314      89.180  85.830 116.120  1.00  0.00           N
ATOM   3568  HN  CYS   314      89.280  85.660 115.140  1.00  0.00           H
ATOM   3569  CA  CYS   314      89.830  86.880 116.790  1.00  0.00           C
ATOM   3570  HA  CYS   314      90.360  86.480 117.630  1.00  0.00           H
ATOM   3571  CB  CYS   314      90.920  87.530 115.870  1.00  0.00           C
ATOM   3572  HB1 CYS   314      91.340  88.490 116.260  1.00  0.00           H
ATOM   3573  HB2 CYS   314      90.370  87.720 114.930  1.00  0.00           H
ATOM   3574  SG  CYS   314      92.260  86.400 115.610  1.00  0.00           S
ATOM   3575  HG1 CYS   314      92.010  86.350 114.310  1.00  0.00           H
ATOM   3576  C   CYS   314      88.840  88.030 117.300  1.00  0.00           C
ATOM   3577  O   CYS   314      88.820  88.520 118.410  1.00  0.00           O
ATOM   3578  N   LEU   315      87.900  88.530 116.450  1.00  0.00           N
ATOM   3579  HN  LEU   315      87.870  88.080 115.560  1.00  0.00           H
ATOM   3580  CA  LEU   315      86.940  89.640 116.690  1.00  0.00           C
ATOM   3581  HA  LEU   315      87.430  90.580 116.910  1.00  0.00           H
ATOM   3582  CB  LEU   315      86.000  89.850 115.440  1.00  0.00           C
ATOM   3583  HB1 LEU   315      85.260  89.020 115.400  1.00  0.00           H
ATOM   3584  HB2 LEU   315      86.680  89.790 114.570  1.00  0.00           H
ATOM   3585  CG  LEU   315      85.230  91.230 115.430  1.00  0.00           C
ATOM   3586  HG  LEU   315      84.700  91.280 116.400  1.00  0.00           H
ATOM   3587  CD1 LEU   315      86.310  92.340 115.260  1.00  0.00           C
ATOM   3588 HD11 LEU   315      86.910  92.330 116.190  1.00  0.00           H
ATOM   3589 HD12 LEU   315      85.720  93.280 115.110  1.00  0.00           H
ATOM   3590 HD13 LEU   315      86.920  92.150 114.350  1.00  0.00           H
ATOM   3591  CD2 LEU   315      84.280  91.460 114.250  1.00  0.00           C
ATOM   3592 HD21 LEU   315      83.520  90.650 114.160  1.00  0.00           H
ATOM   3593 HD22 LEU   315      84.880  91.470 113.320  1.00  0.00           H
ATOM   3594 HD23 LEU   315      83.710  92.410 114.360  1.00  0.00           H
ATOM   3595  C   LEU   315      86.070  89.210 117.890  1.00  0.00           C
ATOM   3596  O   LEU   315      85.770  89.960 118.860  1.00  0.00           O
ATOM   3597  N   GLN   316      85.740  87.920 117.950  1.00  0.00           N
ATOM   3598  HN  GLN   316      85.740  87.470 117.070  1.00  0.00           H
ATOM   3599  CA  GLN   316      85.070  87.220 119.010  1.00  0.00           C
ATOM   3600  HA  GLN   316      84.100  87.670 119.110  1.00  0.00           H
ATOM   3601  CB  GLN   316      84.830  85.720 118.730  1.00  0.00           C
ATOM   3602  HB1 GLN   316      84.570  85.230 119.690  1.00  0.00           H
ATOM   3603  HB2 GLN   316      85.690  85.130 118.360  1.00  0.00           H
ATOM   3604  CG  GLN   316      83.610  85.500 117.790  1.00  0.00           C
ATOM   3605  HG1 GLN   316      83.880  85.890 116.790  1.00  0.00           H
ATOM   3606  HG2 GLN   316      82.650  86.010 118.030  1.00  0.00           H
ATOM   3607  CD  GLN   316      83.400  83.970 117.610  1.00  0.00           C
ATOM   3608  OE1 GLN   316      82.920  83.280 118.490  1.00  0.00           O
ATOM   3609  NE2 GLN   316      83.800  83.440 116.470  1.00  0.00           N
ATOM   3610 HE21 GLN   316      83.800  82.450 116.340  1.00  0.00           H
ATOM   3611 HE22 GLN   316      83.690  84.080 115.700  1.00  0.00           H
ATOM   3612  C   GLN   316      85.710  87.300 120.400  1.00  0.00           C
ATOM   3613  O   GLN   316      85.050  87.160 121.410  1.00  0.00           O
ATOM   3614  N   PHE   317      87.040  87.440 120.470  1.00  0.00           N
ATOM   3615  HN  PHE   317      87.610  87.340 119.670  1.00  0.00           H
ATOM   3616  CA  PHE   317      87.870  87.390 121.670  1.00  0.00           C
ATOM   3617  HA  PHE   317      87.320  86.910 122.460  1.00  0.00           H
ATOM   3618  CB  PHE   317      89.160  86.600 121.370  1.00  0.00           C
ATOM   3619  HB1 PHE   317      89.880  86.950 120.590  1.00  0.00           H
ATOM   3620  HB2 PHE   317      88.720  85.660 121.000  1.00  0.00           H
ATOM   3621  CG  PHE   317      89.820  86.290 122.670  1.00  0.00           C
ATOM   3622  CD1 PHE   317      89.540  85.070 123.320  1.00  0.00           C
ATOM   3623  HD1 PHE   317      88.730  84.490 122.910  1.00  0.00           H
ATOM   3624  CE1 PHE   317      90.180  84.800 124.600  1.00  0.00           C
ATOM   3625  HE1 PHE   317      89.880  83.830 124.970  1.00  0.00           H
ATOM   3626  CZ  PHE   317      91.080  85.630 125.150  1.00  0.00           C
ATOM   3627  HZ  PHE   317      91.540  85.450 126.100  1.00  0.00           H
ATOM   3628  CD2 PHE   317      90.840  87.060 123.160  1.00  0.00           C
ATOM   3629  HD2 PHE   317      91.040  88.010 122.680  1.00  0.00           H
ATOM   3630  CE2 PHE   317      91.460  86.760 124.390  1.00  0.00           C
ATOM   3631  HE2 PHE   317      92.220  87.440 124.740  1.00  0.00           H
ATOM   3632  C   PHE   317      88.150  88.850 122.010  1.00  0.00           C
ATOM   3633  O   PHE   317      87.970  89.230 123.160  1.00  0.00           O
ATOM   3634  N   LEU   318      88.440  89.760 120.950  1.00  0.00           N
ATOM   3635  HN  LEU   318      88.470  89.350 120.040  1.00  0.00           H
ATOM   3636  CA  LEU   318      88.700  91.160 121.150  1.00  0.00           C
ATOM   3637  HA  LEU   318      89.570  91.220 121.780  1.00  0.00           H
ATOM   3638  CB  LEU   318      89.140  91.890 119.900  1.00  0.00           C
ATOM   3639  HB1 LEU   318      88.300  91.810 119.180  1.00  0.00           H
ATOM   3640  HB2 LEU   318      90.010  91.320 119.530  1.00  0.00           H
ATOM   3641  CG  LEU   318      89.560  93.330 120.130  1.00  0.00           C
ATOM   3642  HG  LEU   318      88.720  93.860 120.630  1.00  0.00           H
ATOM   3643  CD1 LEU   318      90.850  93.600 120.890  1.00  0.00           C
ATOM   3644 HD11 LEU   318      90.870  93.170 121.910  1.00  0.00           H
ATOM   3645 HD12 LEU   318      91.260  94.640 120.880  1.00  0.00           H
ATOM   3646 HD13 LEU   318      91.490  92.850 120.410  1.00  0.00           H
ATOM   3647  CD2 LEU   318      89.680  93.920 118.780  1.00  0.00           C
ATOM   3648 HD21 LEU   318      88.840  93.830 118.060  1.00  0.00           H
ATOM   3649 HD22 LEU   318      90.560  93.420 118.330  1.00  0.00           H
ATOM   3650 HD23 LEU   318      89.980  94.990 118.840  1.00  0.00           H
ATOM   3651  C   LEU   318      87.560  91.930 121.830  1.00  0.00           C
ATOM   3652  O   LEU   318      87.700  92.620 122.840  1.00  0.00           O
ATOM   3653  N   VAL   319      86.330  91.660 121.400  1.00  0.00           N
ATOM   3654  HN  VAL   319      86.150  91.070 120.610  1.00  0.00           H
ATOM   3655  CA  VAL   319      85.070  92.140 122.020  1.00  0.00           C
ATOM   3656  HA  VAL   319      85.060  93.190 121.770  1.00  0.00           H
ATOM   3657  CB  VAL   319      83.870  91.720 121.150  1.00  0.00           C
ATOM   3658  HB  VAL   319      83.920  90.680 120.750  1.00  0.00           H
ATOM   3659  CG1 VAL   319      82.450  91.810 121.830  1.00  0.00           C
ATOM   3660 HG11 VAL   319      81.710  91.730 121.000  1.00  0.00           H
ATOM   3661 HG12 VAL   319      82.320  92.740 122.420  1.00  0.00           H
ATOM   3662 HG13 VAL   319      82.340  90.980 122.550  1.00  0.00           H
ATOM   3663  CG2 VAL   319      83.860  92.650 119.940  1.00  0.00           C
ATOM   3664 HG21 VAL   319      84.820  92.490 119.410  1.00  0.00           H
ATOM   3665 HG22 VAL   319      83.780  93.690 120.330  1.00  0.00           H
ATOM   3666 HG23 VAL   319      83.040  92.500 119.210  1.00  0.00           H
ATOM   3667  C   VAL   319      84.910  91.880 123.520  1.00  0.00           C
ATOM   3668  O   VAL   319      84.770  92.850 124.250  1.00  0.00           O
ATOM   3669  N   PRO   320      85.100  90.620 124.030  1.00  0.00           N
ATOM   3670  CD  PRO   320      84.680  89.420 123.340  1.00  0.00           C
ATOM   3671  HD1 PRO   320      85.590  89.180 122.740  1.00  0.00           H
ATOM   3672  HD2 PRO   320      83.830  89.660 122.660  1.00  0.00           H
ATOM   3673  CA  PRO   320      85.210  90.500 125.480  1.00  0.00           C
ATOM   3674  HA  PRO   320      84.470  91.050 126.030  1.00  0.00           H
ATOM   3675  CB  PRO   320      85.200  88.990 125.690  1.00  0.00           C
ATOM   3676  HB1 PRO   320      84.730  88.690 126.650  1.00  0.00           H
ATOM   3677  HB2 PRO   320      86.200  88.510 125.690  1.00  0.00           H
ATOM   3678  CG  PRO   320      84.300  88.510 124.510  1.00  0.00           C
ATOM   3679  HG1 PRO   320      84.410  87.420 124.350  1.00  0.00           H
ATOM   3680  HG2 PRO   320      83.250  88.770 124.780  1.00  0.00           H
ATOM   3681  C   PRO   320      86.440  91.130 126.180  1.00  0.00           C
ATOM   3682  O   PRO   320      86.300  91.760 127.240  1.00  0.00           O
ATOM   3683  N   LEU   321      87.620  90.990 125.580  1.00  0.00           N
ATOM   3684  HN  LEU   321      87.760  90.420 124.780  1.00  0.00           H
ATOM   3685  CA  LEU   321      89.010  91.370 126.080  1.00  0.00           C
ATOM   3686  HA  LEU   321      89.130  90.900 127.040  1.00  0.00           H
ATOM   3687  CB  LEU   321      90.000  90.930 124.980  1.00  0.00           C
ATOM   3688  HB1 LEU   321      89.850  91.460 124.010  1.00  0.00           H
ATOM   3689  HB2 LEU   321      89.650  89.900 124.780  1.00  0.00           H
ATOM   3690  CG  LEU   321      91.460  91.070 125.280  1.00  0.00           C
ATOM   3691  HG  LEU   321      91.660  92.110 125.610  1.00  0.00           H
ATOM   3692  CD1 LEU   321      91.850  90.160 126.510  1.00  0.00           C
ATOM   3693 HD11 LEU   321      91.500  89.140 126.240  1.00  0.00           H
ATOM   3694 HD12 LEU   321      91.400  90.530 127.460  1.00  0.00           H
ATOM   3695 HD13 LEU   321      92.910  90.000 126.800  1.00  0.00           H
ATOM   3696  CD2 LEU   321      92.320  90.770 124.040  1.00  0.00           C
ATOM   3697 HD21 LEU   321      92.100  89.770 123.600  1.00  0.00           H
ATOM   3698 HD22 LEU   321      93.410  90.670 124.200  1.00  0.00           H
ATOM   3699 HD23 LEU   321      92.160  91.640 123.360  1.00  0.00           H
ATOM   3700  C   LEU   321      89.130  92.890 126.410  1.00  0.00           C
ATOM   3701  O   LEU   321      89.700  93.330 127.380  1.00  0.00           O
ATOM   3702  N   LEU   322      88.530  93.720 125.480  1.00  0.00           N
ATOM   3703  HN  LEU   322      88.140  93.280 124.670  1.00  0.00           H
ATOM   3704  CA  LEU   322      88.430  95.140 125.630  1.00  0.00           C
ATOM   3705  HA  LEU   322      89.440  95.500 125.800  1.00  0.00           H
ATOM   3706  CB  LEU   322      87.920  95.870 124.320  1.00  0.00           C
ATOM   3707  HB1 LEU   322      87.880  96.950 124.610  1.00  0.00           H
ATOM   3708  HB2 LEU   322      86.870  95.620 124.060  1.00  0.00           H
ATOM   3709  CG  LEU   322      88.870  95.700 123.100  1.00  0.00           C
ATOM   3710  HG  LEU   322      88.910  94.610 122.870  1.00  0.00           H
ATOM   3711  CD1 LEU   322      88.280  96.410 121.840  1.00  0.00           C
ATOM   3712 HD11 LEU   322      88.040  97.440 122.200  1.00  0.00           H
ATOM   3713 HD12 LEU   322      87.280  96.010 121.570  1.00  0.00           H
ATOM   3714 HD13 LEU   322      88.940  96.430 120.950  1.00  0.00           H
ATOM   3715  CD2 LEU   322      90.360  96.150 123.210  1.00  0.00           C
ATOM   3716 HD21 LEU   322      90.920  95.590 123.990  1.00  0.00           H
ATOM   3717 HD22 LEU   322      90.360  97.220 123.510  1.00  0.00           H
ATOM   3718 HD23 LEU   322      90.920  96.120 122.250  1.00  0.00           H
ATOM   3719  C   LEU   322      87.650  95.560 126.860  1.00  0.00           C
ATOM   3720  O   LEU   322      88.070  96.480 127.530  1.00  0.00           O
ATOM   3721  N   GLN   323      86.620  94.830 127.190  1.00  0.00           N
ATOM   3722  HN  GLN   323      86.560  93.990 126.640  1.00  0.00           H
ATOM   3723  CA  GLN   323      85.770  95.060 128.400  1.00  0.00           C
ATOM   3724  HA  GLN   323      85.730  96.100 128.690  1.00  0.00           H
ATOM   3725  CB  GLN   323      84.310  94.490 128.080  1.00  0.00           C
ATOM   3726  HB1 GLN   323      83.890  94.490 129.110  1.00  0.00           H
ATOM   3727  HB2 GLN   323      84.420  93.450 127.690  1.00  0.00           H
ATOM   3728  CG  GLN   323      83.390  95.300 127.130  1.00  0.00           C
ATOM   3729  HG1 GLN   323      84.040  95.720 126.330  1.00  0.00           H
ATOM   3730  HG2 GLN   323      83.010  96.220 127.620  1.00  0.00           H
ATOM   3731  CD  GLN   323      82.220  94.370 126.590  1.00  0.00           C
ATOM   3732  OE1 GLN   323      81.030  94.520 126.840  1.00  0.00           O
ATOM   3733  NE2 GLN   323      82.560  93.190 125.930  1.00  0.00           N
ATOM   3734 HE21 GLN   323      81.950  92.420 125.740  1.00  0.00           H
ATOM   3735 HE22 GLN   323      83.390  93.130 125.380  1.00  0.00           H
ATOM   3736  C   GLN   323      86.290  94.180 129.520  1.00  0.00           C
ATOM   3737  O   GLN   323      85.650  94.050 130.580  1.00  0.00           O
ATOM   3738  N   ASP   324      87.440  93.420 129.400  1.00  0.00           N
ATOM   3739  HN  ASP   324      88.110  93.490 128.660  1.00  0.00           H
ATOM   3740  CA  ASP   324      87.990  92.780 130.580  1.00  0.00           C
ATOM   3741  HA  ASP   324      88.940  92.420 130.220  1.00  0.00           H
ATOM   3742  CB  ASP   324      88.290  93.780 131.750  1.00  0.00           C
ATOM   3743  HB1 ASP   324      88.670  93.150 132.590  1.00  0.00           H
ATOM   3744  HB2 ASP   324      87.360  94.320 132.000  1.00  0.00           H
ATOM   3745  CG  ASP   324      89.400  94.680 131.430  1.00  0.00           C
ATOM   3746  OD1 ASP   324      89.500  95.810 131.980  1.00  0.00           O
ATOM   3747  OD2 ASP   324      90.280  94.320 130.600  1.00  0.00           O
ATOM   3748  C   ASP   324      87.160  91.490 130.940  1.00  0.00           C
ATOM   3749  O   ASP   324      87.280  91.030 132.060  1.00  0.00           O
ATOM   3750  N   PHE   325      86.490  90.800 129.970  1.00  0.00           N
ATOM   3751  HN  PHE   325      86.410  91.230 129.070  1.00  0.00           H
ATOM   3752  CA  PHE   325      85.760  89.570 130.150  1.00  0.00           C
ATOM   3753  HA  PHE   325      85.320  89.500 129.170  1.00  0.00           H
ATOM   3754  CB  PHE   325      86.510  88.260 130.370  1.00  0.00           C
ATOM   3755  HB1 PHE   325      85.780  87.440 130.180  1.00  0.00           H
ATOM   3756  HB2 PHE   325      86.730  88.190 131.460  1.00  0.00           H
ATOM   3757  CG  PHE   325      87.720  88.170 129.480  1.00  0.00           C
ATOM   3758  CD1 PHE   325      87.560  87.590 128.210  1.00  0.00           C
ATOM   3759  HD1 PHE   325      86.580  87.420 127.810  1.00  0.00           H
ATOM   3760  CE1 PHE   325      88.640  87.200 127.460  1.00  0.00           C
ATOM   3761  HE1 PHE   325      88.510  86.720 126.500  1.00  0.00           H
ATOM   3762  CZ  PHE   325      89.910  87.500 127.990  1.00  0.00           C
ATOM   3763  HZ  PHE   325      90.830  87.270 127.480  1.00  0.00           H
ATOM   3764  CD2 PHE   325      88.960  88.430 130.040  1.00  0.00           C
ATOM   3765  HD2 PHE   325      89.050  88.630 131.100  1.00  0.00           H
ATOM   3766  CE2 PHE   325      90.000  88.160 129.250  1.00  0.00           C
ATOM   3767  HE2 PHE   325      90.990  88.310 129.650  1.00  0.00           H
ATOM   3768  C   PHE   325      84.500  89.620 131.050  1.00  0.00           C
ATOM   3769  O   PHE   325      84.540  88.750 131.970  1.00  0.00           O
ATOM   3770  N   PRO   326      83.460  90.400 130.840  1.00  0.00           N
ATOM   3771  CD  PRO   326      83.380  91.400 129.830  1.00  0.00           C
ATOM   3772  HD1 PRO   326      83.340  90.870 128.850  1.00  0.00           H
ATOM   3773  HD2 PRO   326      84.150  92.200 129.850  1.00  0.00           H
ATOM   3774  CA  PRO   326      82.120  90.220 131.560  1.00  0.00           C
ATOM   3775  HA  PRO   326      82.240  90.720 132.500  1.00  0.00           H
ATOM   3776  CB  PRO   326      81.180  91.070 130.720  1.00  0.00           C
ATOM   3777  HB1 PRO   326      80.300  91.470 131.270  1.00  0.00           H
ATOM   3778  HB2 PRO   326      80.810  90.390 129.910  1.00  0.00           H
ATOM   3779  CG  PRO   326      82.130  92.160 130.180  1.00  0.00           C
ATOM   3780  HG1 PRO   326      81.760  92.810 129.350  1.00  0.00           H
ATOM   3781  HG2 PRO   326      82.350  92.800 131.050  1.00  0.00           H
ATOM   3782  C   PRO   326      81.600  88.760 131.650  1.00  0.00           C
ATOM   3783  O   PRO   326      81.710  88.080 130.680  1.00  0.00           O
ATOM   3784  N   PRO   327      81.020  88.220 132.720  1.00  0.00           N
ATOM   3785  CD  PRO   327      80.610  88.960 133.890  1.00  0.00           C
ATOM   3786  HD1 PRO   327      79.760  89.660 133.700  1.00  0.00           H
ATOM   3787  HD2 PRO   327      81.430  89.550 134.360  1.00  0.00           H
ATOM   3788  CA  PRO   327      81.020  86.720 133.010  1.00  0.00           C
ATOM   3789  HA  PRO   327      81.950  86.250 132.730  1.00  0.00           H
ATOM   3790  CB  PRO   327      80.820  86.630 134.490  1.00  0.00           C
ATOM   3791  HB1 PRO   327      81.870  86.590 134.860  1.00  0.00           H
ATOM   3792  HB2 PRO   327      80.160  85.780 134.780  1.00  0.00           H
ATOM   3793  CG  PRO   327      80.110  87.920 134.900  1.00  0.00           C
ATOM   3794  HG1 PRO   327      79.020  87.950 134.710  1.00  0.00           H
ATOM   3795  HG2 PRO   327      80.370  88.370 135.880  1.00  0.00           H
ATOM   3796  C   PRO   327      80.000  86.000 132.230  1.00  0.00           C
ATOM   3797  O   PRO   327      79.830  84.790 132.520  1.00  0.00           O
ATOM   3798  N   ASP   328      79.240  86.630 131.250  1.00  0.00           N
ATOM   3799  HN  ASP   328      79.230  87.630 131.170  1.00  0.00           H
ATOM   3800  CA  ASP   328      78.320  86.020 130.380  1.00  0.00           C
ATOM   3801  HA  ASP   328      78.150  84.990 130.650  1.00  0.00           H
ATOM   3802  CB  ASP   328      77.000  86.800 130.370  1.00  0.00           C
ATOM   3803  HB1 ASP   328      76.690  86.820 131.440  1.00  0.00           H
ATOM   3804  HB2 ASP   328      76.250  86.270 129.760  1.00  0.00           H
ATOM   3805  CG  ASP   328      77.110  88.270 129.980  1.00  0.00           C
ATOM   3806  OD1 ASP   328      76.010  88.820 129.940  1.00  0.00           O
ATOM   3807  OD2 ASP   328      78.190  88.750 129.630  1.00  0.00           O
ATOM   3808  C   ASP   328      78.860  85.890 128.920  1.00  0.00           C
ATOM   3809  O   ASP   328      78.230  85.370 128.000  1.00  0.00           O
ATOM   3810  N   CYS   329      80.140  86.280 128.700  1.00  0.00           N
ATOM   3811  HN  CYS   329      80.770  86.490 129.430  1.00  0.00           H
ATOM   3812  CA  CYS   329      80.870  86.040 127.410  1.00  0.00           C
ATOM   3813  HA  CYS   329      80.220  86.200 126.560  1.00  0.00           H
ATOM   3814  CB  CYS   329      82.180  86.920 127.570  1.00  0.00           C
ATOM   3815  HB1 CYS   329      81.760  87.910 127.840  1.00  0.00           H
ATOM   3816  HB2 CYS   329      82.590  87.070 126.550  1.00  0.00           H
ATOM   3817  SG  CYS   329      83.520  86.450 128.730  1.00  0.00           S
ATOM   3818  HG1 CYS   329      82.730  86.790 129.750  1.00  0.00           H
ATOM   3819  C   CYS   329      81.270  84.550 127.270  1.00  0.00           C
ATOM   3820  O   CYS   329      81.640  83.970 128.280  1.00  0.00           O
ATOM   3821  N   TRP   330      81.330  84.000 126.000  1.00  0.00           N
ATOM   3822  HN  TRP   330      80.960  84.490 125.230  1.00  0.00           H
ATOM   3823  CA  TRP   330      81.780  82.600 125.750  1.00  0.00           C
ATOM   3824  HA  TRP   330      81.070  81.900 126.180  1.00  0.00           H
ATOM   3825  CB  TRP   330      81.640  82.320 124.240  1.00  0.00           C
ATOM   3826  HB1 TRP   330      80.670  82.780 123.960  1.00  0.00           H
ATOM   3827  HB2 TRP   330      81.640  81.220 124.070  1.00  0.00           H
ATOM   3828  CG  TRP   330      82.690  83.020 123.420  1.00  0.00           C
ATOM   3829  CD1 TRP   330      82.720  84.280 122.890  1.00  0.00           C
ATOM   3830  HD1 TRP   330      81.850  84.920 122.860  1.00  0.00           H
ATOM   3831  NE1 TRP   330      83.950  84.530 122.390  1.00  0.00           N
ATOM   3832  HE1 TRP   330      84.320  85.330 121.970  1.00  0.00           H
ATOM   3833  CE2 TRP   330      84.740  83.510 122.580  1.00  0.00           C
ATOM   3834  CD2 TRP   330      84.010  82.510 123.210  1.00  0.00           C
ATOM   3835  CE3 TRP   330      84.690  81.350 123.550  1.00  0.00           C
ATOM   3836  HE3 TRP   330      84.200  80.560 124.100  1.00  0.00           H
ATOM   3837  CZ3 TRP   330      86.070  81.220 123.080  1.00  0.00           C
ATOM   3838  HZ3 TRP   330      86.660  80.430 123.520  1.00  0.00           H
ATOM   3839  CZ2 TRP   330      86.020  83.390 122.060  1.00  0.00           C
ATOM   3840  HZ2 TRP   330      86.370  84.120 121.340  1.00  0.00           H
ATOM   3841  CH2 TRP   330      86.660  82.210 122.350  1.00  0.00           C
ATOM   3842  HH2 TRP   330      87.580  82.030 121.810  1.00  0.00           H
ATOM   3843  C   TRP   330      83.100  82.070 126.350  1.00  0.00           C
ATOM   3844  O   TRP   330      83.200  80.930 126.800  1.00  0.00           O
ATOM   3845  N   VAL   331      84.190  82.980 126.440  1.00  0.00           N
ATOM   3846  HN  VAL   331      84.110  83.900 126.060  1.00  0.00           H
ATOM   3847  CA  VAL   331      85.470  82.640 126.960  1.00  0.00           C
ATOM   3848  HA  VAL   331      85.860  81.850 126.340  1.00  0.00           H
ATOM   3849  CB  VAL   331      86.400  83.840 126.750  1.00  0.00           C
ATOM   3850  HB  VAL   331      86.080  84.660 127.420  1.00  0.00           H
ATOM   3851  CG1 VAL   331      87.950  83.560 127.090  1.00  0.00           C
ATOM   3852 HG11 VAL   331      88.550  84.480 126.940  1.00  0.00           H
ATOM   3853 HG12 VAL   331      88.230  82.830 126.290  1.00  0.00           H
ATOM   3854 HG13 VAL   331      88.170  83.170 128.110  1.00  0.00           H
ATOM   3855  CG2 VAL   331      86.400  84.430 125.310  1.00  0.00           C
ATOM   3856 HG21 VAL   331      86.980  85.380 125.280  1.00  0.00           H
ATOM   3857 HG22 VAL   331      85.400  84.750 124.980  1.00  0.00           H
ATOM   3858 HG23 VAL   331      86.960  83.710 124.690  1.00  0.00           H
ATOM   3859  C   VAL   331      85.320  82.210 128.410  1.00  0.00           C
ATOM   3860  O   VAL   331      85.990  81.250 128.830  1.00  0.00           O
ATOM   3861  N   SER   332      84.530  82.950 129.170  1.00  0.00           N
ATOM   3862  HN  SER   332      83.950  83.610 128.710  1.00  0.00           H
ATOM   3863  CA  SER   332      84.490  82.760 130.620  1.00  0.00           C
ATOM   3864  HA  SER   332      85.480  82.460 130.910  1.00  0.00           H
ATOM   3865  CB  SER   332      84.100  84.140 131.270  1.00  0.00           C
ATOM   3866  HB1 SER   332      83.260  84.570 130.700  1.00  0.00           H
ATOM   3867  HB2 SER   332      84.810  84.940 131.020  1.00  0.00           H
ATOM   3868  OG  SER   332      83.850  84.240 132.650  1.00  0.00           O
ATOM   3869  HG1 SER   332      84.500  84.870 132.990  1.00  0.00           H
ATOM   3870  C   SER   332      83.520  81.720 131.050  1.00  0.00           C
ATOM   3871  O   SER   332      83.800  80.980 131.960  1.00  0.00           O
ATOM   3872  N   LEU   333      82.420  81.540 130.330  1.00  0.00           N
ATOM   3873  HN  LEU   333      82.240  82.060 129.510  1.00  0.00           H
ATOM   3874  CA  LEU   333      81.470  80.440 130.580  1.00  0.00           C
ATOM   3875  HA  LEU   333      81.170  80.630 131.600  1.00  0.00           H
ATOM   3876  CB  LEU   333      80.200  80.530 129.730  1.00  0.00           C
ATOM   3877  HB1 LEU   333      79.430  79.750 129.920  1.00  0.00           H
ATOM   3878  HB2 LEU   333      80.550  80.480 128.680  1.00  0.00           H
ATOM   3879  CG  LEU   333      79.350  81.830 129.900  1.00  0.00           C
ATOM   3880  HG  LEU   333      79.940  82.710 129.550  1.00  0.00           H
ATOM   3881  CD1 LEU   333      78.230  81.620 128.870  1.00  0.00           C
ATOM   3882 HD11 LEU   333      78.470  81.890 127.820  1.00  0.00           H
ATOM   3883 HD12 LEU   333      77.390  82.240 129.270  1.00  0.00           H
ATOM   3884 HD13 LEU   333      77.910  80.560 128.990  1.00  0.00           H
ATOM   3885  CD2 LEU   333      78.870  82.050 131.390  1.00  0.00           C
ATOM   3886 HD21 LEU   333      79.760  82.440 131.930  1.00  0.00           H
ATOM   3887 HD22 LEU   333      78.480  81.090 131.780  1.00  0.00           H
ATOM   3888 HD23 LEU   333      78.090  82.860 131.350  1.00  0.00           H
ATOM   3889  C   LEU   333      82.090  79.070 130.440  1.00  0.00           C
ATOM   3890  O   LEU   333      81.680  78.080 130.990  1.00  0.00           O
ATOM   3891  N   ASN   334      83.120  79.000 129.600  1.00  0.00           N
ATOM   3892  HN  ASN   334      83.540  79.690 129.010  1.00  0.00           H
ATOM   3893  CA  ASN   334      83.850  77.750 129.480  1.00  0.00           C
ATOM   3894  HA  ASN   334      83.450  76.920 130.050  1.00  0.00           H
ATOM   3895  CB  ASN   334      83.790  77.290 127.970  1.00  0.00           C
ATOM   3896  HB1 ASN   334      84.510  76.480 127.770  1.00  0.00           H
ATOM   3897  HB2 ASN   334      83.960  78.180 127.330  1.00  0.00           H
ATOM   3898  CG  ASN   334      82.360  76.830 127.690  1.00  0.00           C
ATOM   3899  OD1 ASN   334      81.560  77.600 127.160  1.00  0.00           O
ATOM   3900  ND2 ASN   334      82.000  75.580 128.080  1.00  0.00           N
ATOM   3901 HD21 ASN   334      82.650  75.160 128.700  1.00  0.00           H
ATOM   3902 HD22 ASN   334      81.060  75.270 127.930  1.00  0.00           H
ATOM   3903  C   ASN   334      85.290  77.870 129.960  1.00  0.00           C
ATOM   3904  O   ASN   334      86.120  77.000 129.690  1.00  0.00           O
ATOM   3905  N   GLU   335      85.510  78.800 130.910  1.00  0.00           N
ATOM   3906  HN  GLU   335      84.630  79.180 131.160  1.00  0.00           H
ATOM   3907  CA  GLU   335      86.530  78.760 131.880  1.00  0.00           C
ATOM   3908  HA  GLU   335      86.490  79.640 132.510  1.00  0.00           H
ATOM   3909  CB  GLU   335      86.590  77.590 132.900  1.00  0.00           C
ATOM   3910  HB1 GLU   335      87.430  77.660 133.630  1.00  0.00           H
ATOM   3911  HB2 GLU   335      86.840  76.740 132.240  1.00  0.00           H
ATOM   3912  CG  GLU   335      85.240  77.340 133.610  1.00  0.00           C
ATOM   3913  HG1 GLU   335      84.530  77.250 132.770  1.00  0.00           H
ATOM   3914  HG2 GLU   335      85.140  78.190 134.330  1.00  0.00           H
ATOM   3915  CD  GLU   335      85.140  76.110 134.450  1.00  0.00           C
ATOM   3916  OE1 GLU   335      84.480  75.100 134.100  1.00  0.00           O
ATOM   3917  OE2 GLU   335      85.780  76.110 135.530  1.00  0.00           O
ATOM   3918  C   GLU   335      87.960  79.050 131.360  1.00  0.00           C
ATOM   3919  O   GLU   335      88.910  78.620 131.980  1.00  0.00           O
ATOM   3920  N   MET   336      88.150  79.860 130.320  1.00  0.00           N
ATOM   3921  HN  MET   336      87.360  80.290 129.860  1.00  0.00           H
ATOM   3922  CA  MET   336      89.370  80.070 129.630  1.00  0.00           C
ATOM   3923  HA  MET   336      90.230  79.550 130.030  1.00  0.00           H
ATOM   3924  CB  MET   336      89.230  79.700 128.070  1.00  0.00           C
ATOM   3925  HB1 MET   336      90.140  80.130 127.590  1.00  0.00           H
ATOM   3926  HB2 MET   336      88.390  80.250 127.580  1.00  0.00           H
ATOM   3927  CG  MET   336      89.180  78.240 127.820  1.00  0.00           C
ATOM   3928  HG1 MET   336      88.360  77.780 128.410  1.00  0.00           H
ATOM   3929  HG2 MET   336      90.120  77.810 128.220  1.00  0.00           H
ATOM   3930  SD  MET   336      88.890  77.870 126.070  1.00  0.00           S
ATOM   3931  CE  MET   336      87.090  77.950 126.310  1.00  0.00           C
ATOM   3932  HE1 MET   336      86.810  78.940 126.740  1.00  0.00           H
ATOM   3933  HE2 MET   336      86.680  77.190 127.010  1.00  0.00           H
ATOM   3934  HE3 MET   336      86.480  77.840 125.380  1.00  0.00           H
ATOM   3935  C   MET   336      89.910  81.500 129.740  1.00  0.00           C
ATOM   3936  O   MET   336      90.890  81.870 129.130  1.00  0.00           O
ATOM   3937  N   VAL   337      89.450  82.350 130.710  1.00  0.00           N
ATOM   3938  HN  VAL   337      88.770  82.050 131.380  1.00  0.00           H
ATOM   3939  CA  VAL   337      90.030  83.670 130.810  1.00  0.00           C
ATOM   3940  HA  VAL   337      90.030  84.120 129.820  1.00  0.00           H
ATOM   3941  CB  VAL   337      89.160  84.600 131.740  1.00  0.00           C
ATOM   3942  HB  VAL   337      89.080  84.200 132.780  1.00  0.00           H
ATOM   3943  CG1 VAL   337      89.700  86.000 131.980  1.00  0.00           C
ATOM   3944 HG11 VAL   337      89.910  86.590 131.060  1.00  0.00           H
ATOM   3945 HG12 VAL   337      90.570  85.980 132.670  1.00  0.00           H
ATOM   3946 HG13 VAL   337      88.990  86.500 132.680  1.00  0.00           H
ATOM   3947  CG2 VAL   337      87.780  84.630 131.170  1.00  0.00           C
ATOM   3948 HG21 VAL   337      87.730  85.250 130.240  1.00  0.00           H
ATOM   3949 HG22 VAL   337      87.120  85.250 131.820  1.00  0.00           H
ATOM   3950 HG23 VAL   337      87.240  83.680 130.980  1.00  0.00           H
ATOM   3951  C   VAL   337      91.540  83.750 131.240  1.00  0.00           C
ATOM   3952  O   VAL   337      92.240  84.550 130.720  1.00  0.00           O
ATOM   3953  N   ASN   338      92.050  82.720 131.950  1.00  0.00           N
ATOM   3954  HN  ASN   338      91.430  81.960 132.100  1.00  0.00           H
ATOM   3955  CA  ASN   338      93.480  82.550 132.370  1.00  0.00           C
ATOM   3956  HA  ASN   338      94.070  83.450 132.230  1.00  0.00           H
ATOM   3957  CB  ASN   338      93.530  82.200 133.900  1.00  0.00           C
ATOM   3958  HB1 ASN   338      94.480  81.820 134.330  1.00  0.00           H
ATOM   3959  HB2 ASN   338      92.780  81.430 134.180  1.00  0.00           H
ATOM   3960  CG  ASN   338      93.150  83.420 134.790  1.00  0.00           C
ATOM   3961  OD1 ASN   338      92.300  83.390 135.700  1.00  0.00           O
ATOM   3962  ND2 ASN   338      93.860  84.580 134.530  1.00  0.00           N
ATOM   3963 HD21 ASN   338      93.510  85.400 134.980  1.00  0.00           H
ATOM   3964 HD22 ASN   338      94.720  84.560 134.020  1.00  0.00           H
ATOM   3965  C   ASN   338      94.270  81.520 131.630  1.00  0.00           C
ATOM   3966  O   ASN   338      95.390  81.210 131.970  1.00  0.00           O
ATOM   3967  N   ASP   339      93.720  80.920 130.580  1.00  0.00           N
ATOM   3968  HN  ASP   339      92.810  81.200 130.280  1.00  0.00           H
ATOM   3969  CA  ASP   339      94.250  79.730 129.920  1.00  0.00           C
ATOM   3970  HA  ASP   339      94.970  79.210 130.540  1.00  0.00           H
ATOM   3971  CB  ASP   339      93.110  78.760 129.360  1.00  0.00           C
ATOM   3972  HB1 ASP   339      93.380  78.160 128.470  1.00  0.00           H
ATOM   3973  HB2 ASP   339      92.200  79.360 129.120  1.00  0.00           H
ATOM   3974  CG  ASP   339      92.640  77.780 130.410  1.00  0.00           C
ATOM   3975  OD1 ASP   339      92.790  78.070 131.650  1.00  0.00           O
ATOM   3976  OD2 ASP   339      92.130  76.720 130.060  1.00  0.00           O
ATOM   3977  C   ASP   339      95.240  80.160 128.870  1.00  0.00           C
ATOM   3978  O   ASP   339      95.200  81.320 128.470  1.00  0.00           O
ATOM   3979  N   SER   340      96.110  79.210 128.390  1.00  0.00           N
ATOM   3980  HN  SER   340      95.990  78.300 128.760  1.00  0.00           H
ATOM   3981  CA  SER   340      97.140  79.420 127.370  1.00  0.00           C
ATOM   3982  HA  SER   340      97.810  80.150 127.780  1.00  0.00           H
ATOM   3983  CB  SER   340      98.120  78.200 127.240  1.00  0.00           C
ATOM   3984  HB1 SER   340      99.080  78.430 126.730  1.00  0.00           H
ATOM   3985  HB2 SER   340      97.660  77.430 126.590  1.00  0.00           H
ATOM   3986  OG  SER   340      98.490  77.750 128.520  1.00  0.00           O
ATOM   3987  HG1 SER   340      98.880  78.440 129.060  1.00  0.00           H
ATOM   3988  C   SER   340      96.660  79.850 126.030  1.00  0.00           C
ATOM   3989  O   SER   340      95.510  79.650 125.650  1.00  0.00           O
ATOM   3990  N   TRP   341      97.530  80.360 125.210  1.00  0.00           N
ATOM   3991  HN  TRP   341      98.530  80.350 125.240  1.00  0.00           H
ATOM   3992  CA  TRP   341      97.120  81.140 124.000  1.00  0.00           C
ATOM   3993  HA  TRP   341      96.390  81.870 124.320  1.00  0.00           H
ATOM   3994  CB  TRP   341      98.370  81.900 123.340  1.00  0.00           C
ATOM   3995  HB1 TRP   341      99.000  82.160 124.210  1.00  0.00           H
ATOM   3996  HB2 TRP   341      98.100  82.860 122.860  1.00  0.00           H
ATOM   3997  CG  TRP   341      99.140  81.110 122.320  1.00  0.00           C
ATOM   3998  CD1 TRP   341     100.220  80.260 122.500  1.00  0.00           C
ATOM   3999  HD1 TRP   341     100.630  80.070 123.480  1.00  0.00           H
ATOM   4000  NE1 TRP   341     100.500  79.560 121.250  1.00  0.00           N
ATOM   4001  HE1 TRP   341     101.090  78.810 121.040  1.00  0.00           H
ATOM   4002  CE2 TRP   341      99.620  80.050 120.320  1.00  0.00           C
ATOM   4003  CD2 TRP   341      98.750  80.980 120.970  1.00  0.00           C
ATOM   4004  CE3 TRP   341      97.670  81.530 120.180  1.00  0.00           C
ATOM   4005  HE3 TRP   341      96.910  82.190 120.570  1.00  0.00           H
ATOM   4006  CZ3 TRP   341      97.750  81.340 118.780  1.00  0.00           C
ATOM   4007  HZ3 TRP   341      97.020  81.910 118.210  1.00  0.00           H
ATOM   4008  CZ2 TRP   341      99.700  79.920 119.000  1.00  0.00           C
ATOM   4009  HZ2 TRP   341     100.450  79.320 118.510  1.00  0.00           H
ATOM   4010  CH2 TRP   341      98.680  80.510 118.240  1.00  0.00           C
ATOM   4011  HH2 TRP   341      98.640  80.420 117.160  1.00  0.00           H
ATOM   4012  C   TRP   341      96.350  80.240 122.960  1.00  0.00           C
ATOM   4013  O   TRP   341      95.300  80.600 122.510  1.00  0.00           O
ATOM   4014  N   GLY   342      96.820  79.080 122.620  1.00  0.00           N
ATOM   4015  HN  GLY   342      97.690  78.800 123.030  1.00  0.00           H
ATOM   4016  CA  GLY   342      96.230  78.060 121.820  1.00  0.00           C
ATOM   4017  HA1 GLY   342      96.960  77.260 121.770  1.00  0.00           H
ATOM   4018  HA2 GLY   342      96.100  78.550 120.870  1.00  0.00           H
ATOM   4019  C   GLY   342      94.890  77.530 122.360  1.00  0.00           C
ATOM   4020  O   GLY   342      93.980  77.210 121.570  1.00  0.00           O
ATOM   4021  N   LYS   343      94.750  77.320 123.670  1.00  0.00           N
ATOM   4022  HN  LYS   343      95.490  77.660 124.250  1.00  0.00           H
ATOM   4023  CA  LYS   343      93.470  76.820 124.330  1.00  0.00           C
ATOM   4024  HA  LYS   343      93.210  75.900 123.850  1.00  0.00           H
ATOM   4025  CB  LYS   343      93.650  76.550 125.850  1.00  0.00           C
ATOM   4026  HB1 LYS   343      94.080  77.450 126.330  1.00  0.00           H
ATOM   4027  HB2 LYS   343      94.480  75.820 126.020  1.00  0.00           H
ATOM   4028  CG  LYS   343      92.450  76.280 126.770  1.00  0.00           C
ATOM   4029  HG1 LYS   343      91.750  77.150 126.700  1.00  0.00           H
ATOM   4030  HG2 LYS   343      92.890  76.180 127.790  1.00  0.00           H
ATOM   4031  CD  LYS   343      91.770  74.910 126.510  1.00  0.00           C
ATOM   4032  HD1 LYS   343      92.480  74.060 126.440  1.00  0.00           H
ATOM   4033  HD2 LYS   343      91.350  74.990 125.490  1.00  0.00           H
ATOM   4034  CE  LYS   343      90.550  74.590 127.420  1.00  0.00           C
ATOM   4035  HE1 LYS   343      90.190  73.570 127.190  1.00  0.00           H
ATOM   4036  HE2 LYS   343      89.700  75.280 127.200  1.00  0.00           H
ATOM   4037  NZ  LYS   343      91.090  74.620 128.770  1.00  0.00           N
ATOM   4038  HZ1 LYS   343      91.820  73.900 128.900  1.00  0.00           H
ATOM   4039  HZ2 LYS   343      90.330  74.440 129.460  1.00  0.00           H
ATOM   4040  HZ3 LYS   343      91.520  75.520 129.040  1.00  0.00           H
ATOM   4041  C   LYS   343      92.300  77.750 124.020  1.00  0.00           C
ATOM   4042  O   LYS   343      91.200  77.340 123.620  1.00  0.00           O
ATOM   4043  N   GLN   344      92.630  79.060 124.110  1.00  0.00           N
ATOM   4044  HN  GLN   344      93.570  79.220 124.380  1.00  0.00           H
ATOM   4045  CA  GLN   344      91.720  80.140 123.820  1.00  0.00           C
ATOM   4046  HA  GLN   344      90.770  79.990 124.310  1.00  0.00           H
ATOM   4047  CB  GLN   344      92.340  81.550 124.260  1.00  0.00           C
ATOM   4048  HB1 GLN   344      91.730  82.360 123.810  1.00  0.00           H
ATOM   4049  HB2 GLN   344      93.300  81.530 123.690  1.00  0.00           H
ATOM   4050  CG  GLN   344      92.440  81.640 125.790  1.00  0.00           C
ATOM   4051  HG1 GLN   344      92.930  80.720 126.170  1.00  0.00           H
ATOM   4052  HG2 GLN   344      91.360  81.680 126.060  1.00  0.00           H
ATOM   4053  CD  GLN   344      93.040  82.930 126.250  1.00  0.00           C
ATOM   4054  OE1 GLN   344      93.900  83.590 125.610  1.00  0.00           O
ATOM   4055  NE2 GLN   344      92.620  83.310 127.500  1.00  0.00           N
ATOM   4056 HE21 GLN   344      93.300  83.860 128.010  1.00  0.00           H
ATOM   4057 HE22 GLN   344      92.090  82.700 128.080  1.00  0.00           H
ATOM   4058  C   GLN   344      91.390  80.240 122.350  1.00  0.00           C
ATOM   4059  O   GLN   344      90.220  80.350 121.890  1.00  0.00           O
ATOM   4060  N   TYR   345      92.460  80.290 121.490  1.00  0.00           N
ATOM   4061  HN  TYR   345      93.350  80.460 121.910  1.00  0.00           H
ATOM   4062  CA  TYR   345      92.390  80.370 120.040  1.00  0.00           C
ATOM   4063  HA  TYR   345      91.780  81.250 119.880  1.00  0.00           H
ATOM   4064  CB  TYR   345      93.780  80.620 119.460  1.00  0.00           C
ATOM   4065  HB1 TYR   345      94.510  79.980 119.990  1.00  0.00           H
ATOM   4066  HB2 TYR   345      94.080  81.670 119.660  1.00  0.00           H
ATOM   4067  CG  TYR   345      93.980  80.510 117.870  1.00  0.00           C
ATOM   4068  CD1 TYR   345      93.540  81.500 116.910  1.00  0.00           C
ATOM   4069  HD1 TYR   345      92.930  82.340 117.170  1.00  0.00           H
ATOM   4070  CE1 TYR   345      93.930  81.440 115.540  1.00  0.00           C
ATOM   4071  HE1 TYR   345      93.590  82.150 114.800  1.00  0.00           H
ATOM   4072  CZ  TYR   345      94.800  80.390 115.160  1.00  0.00           C
ATOM   4073  OH  TYR   345      95.190  80.340 113.850  1.00  0.00           O
ATOM   4074  HH  TYR   345      95.160  81.230 113.490  1.00  0.00           H
ATOM   4075  CD2 TYR   345      94.800  79.450 117.400  1.00  0.00           C
ATOM   4076  HD2 TYR   345      95.200  78.760 118.130  1.00  0.00           H
ATOM   4077  CE2 TYR   345      95.120  79.350 116.010  1.00  0.00           C
ATOM   4078  HE2 TYR   345      95.810  78.560 115.740  1.00  0.00           H
ATOM   4079  C   TYR   345      91.660  79.180 119.360  1.00  0.00           C
ATOM   4080  O   TYR   345      90.750  79.400 118.520  1.00  0.00           O
ATOM   4081  N   SER   346      91.900  77.930 119.860  1.00  0.00           N
ATOM   4082  HN  SER   346      92.480  77.750 120.650  1.00  0.00           H
ATOM   4083  CA  SER   346      91.310  76.730 119.190  1.00  0.00           C
ATOM   4084  HA  SER   346      91.500  76.840 118.140  1.00  0.00           H
ATOM   4085  CB  SER   346      91.950  75.430 119.810  1.00  0.00           C
ATOM   4086  HB1 SER   346      91.490  74.540 119.330  1.00  0.00           H
ATOM   4087  HB2 SER   346      91.660  75.420 120.880  1.00  0.00           H
ATOM   4088  OG  SER   346      93.350  75.310 119.660  1.00  0.00           O
ATOM   4089  HG1 SER   346      93.750  76.070 120.080  1.00  0.00           H
ATOM   4090  C   SER   346      89.820  76.850 119.410  1.00  0.00           C
ATOM   4091  O   SER   346      89.040  76.400 118.540  1.00  0.00           O
ATOM   4092  N   TYR   347      89.230  77.300 120.590  1.00  0.00           N
ATOM   4093  HN  TYR   347      89.830  77.580 121.330  1.00  0.00           H
ATOM   4094  CA  TYR   347      87.820  77.440 120.770  1.00  0.00           C
ATOM   4095  HA  TYR   347      87.370  76.550 120.360  1.00  0.00           H
ATOM   4096  CB  TYR   347      87.510  77.550 122.280  1.00  0.00           C
ATOM   4097  HB1 TYR   347      87.720  78.610 122.530  1.00  0.00           H
ATOM   4098  HB2 TYR   347      88.250  76.920 122.820  1.00  0.00           H
ATOM   4099  CG  TYR   347      86.140  77.150 122.710  1.00  0.00           C
ATOM   4100  CD1 TYR   347      85.990  76.020 123.560  1.00  0.00           C
ATOM   4101  HD1 TYR   347      86.920  75.620 123.940  1.00  0.00           H
ATOM   4102  CE1 TYR   347      84.820  75.390 123.740  1.00  0.00           C
ATOM   4103  HE1 TYR   347      84.740  74.460 124.280  1.00  0.00           H
ATOM   4104  CZ  TYR   347      83.630  76.050 123.300  1.00  0.00           C
ATOM   4105  OH  TYR   347      82.460  75.570 123.760  1.00  0.00           O
ATOM   4106  HH  TYR   347      81.980  76.390 123.830  1.00  0.00           H
ATOM   4107  CD2 TYR   347      84.990  77.860 122.300  1.00  0.00           C
ATOM   4108  HD2 TYR   347      85.070  78.700 121.630  1.00  0.00           H
ATOM   4109  CE2 TYR   347      83.720  77.240 122.540  1.00  0.00           C
ATOM   4110  HE2 TYR   347      82.790  77.700 122.240  1.00  0.00           H
ATOM   4111  C   TYR   347      87.210  78.510 119.960  1.00  0.00           C
ATOM   4112  O   TYR   347      86.050  78.460 119.500  1.00  0.00           O
ATOM   4113  N   ALA   348      87.920  79.590 119.770  1.00  0.00           N
ATOM   4114  HN  ALA   348      88.840  79.710 120.140  1.00  0.00           H
ATOM   4115  CA  ALA   348      87.520  80.710 118.930  1.00  0.00           C
ATOM   4116  HA  ALA   348      86.630  81.170 119.300  1.00  0.00           H
ATOM   4117  CB  ALA   348      88.690  81.760 119.100  1.00  0.00           C
ATOM   4118  HB1 ALA   348      89.060  81.750 120.150  1.00  0.00           H
ATOM   4119  HB2 ALA   348      88.400  82.810 118.830  1.00  0.00           H
ATOM   4120  HB3 ALA   348      89.640  81.510 118.590  1.00  0.00           H
ATOM   4121  C   ALA   348      87.430  80.330 117.460  1.00  0.00           C
ATOM   4122  O   ALA   348      86.410  80.630 116.800  1.00  0.00           O
ATOM   4123  N   LEU   349      88.330  79.470 116.980  1.00  0.00           N
ATOM   4124  HN  LEU   349      89.090  79.130 117.520  1.00  0.00           H
ATOM   4125  CA  LEU   349      88.310  78.860 115.660  1.00  0.00           C
ATOM   4126  HA  LEU   349      88.070  79.620 114.930  1.00  0.00           H
ATOM   4127  CB  LEU   349      89.620  78.140 115.160  1.00  0.00           C
ATOM   4128  HB1 LEU   349      89.580  77.540 114.220  1.00  0.00           H
ATOM   4129  HB2 LEU   349      89.900  77.410 115.940  1.00  0.00           H
ATOM   4130  CG  LEU   349      90.760  79.140 114.920  1.00  0.00           C
ATOM   4131  HG  LEU   349      90.990  79.510 115.940  1.00  0.00           H
ATOM   4132  CD1 LEU   349      92.040  78.400 114.490  1.00  0.00           C
ATOM   4133 HD11 LEU   349      92.200  77.500 115.130  1.00  0.00           H
ATOM   4134 HD12 LEU   349      92.910  79.080 114.470  1.00  0.00           H
ATOM   4135 HD13 LEU   349      91.930  78.140 113.410  1.00  0.00           H
ATOM   4136  CD2 LEU   349      90.470  80.330 114.080  1.00  0.00           C
ATOM   4137 HD21 LEU   349      89.680  81.030 114.430  1.00  0.00           H
ATOM   4138 HD22 LEU   349      90.380  80.060 113.010  1.00  0.00           H
ATOM   4139 HD23 LEU   349      91.440  80.860 114.000  1.00  0.00           H
ATOM   4140  C   LEU   349      87.180  77.870 115.540  1.00  0.00           C
ATOM   4141  O   LEU   349      86.640  77.790 114.490  1.00  0.00           O
ATOM   4142  N   PHE   350      86.860  77.050 116.530  1.00  0.00           N
ATOM   4143  HN  PHE   350      87.380  77.020 117.390  1.00  0.00           H
ATOM   4144  CA  PHE   350      85.650  76.230 116.690  1.00  0.00           C
ATOM   4145  HA  PHE   350      85.480  75.620 115.800  1.00  0.00           H
ATOM   4146  CB  PHE   350      85.640  75.440 118.040  1.00  0.00           C
ATOM   4147  HB1 PHE   350      86.250  75.970 118.820  1.00  0.00           H
ATOM   4148  HB2 PHE   350      86.300  74.580 117.810  1.00  0.00           H
ATOM   4149  CG  PHE   350      84.310  74.890 118.580  1.00  0.00           C
ATOM   4150  CD1 PHE   350      83.780  73.950 117.680  1.00  0.00           C
ATOM   4151  HD1 PHE   350      84.420  73.610 116.880  1.00  0.00           H
ATOM   4152  CE1 PHE   350      82.510  73.490 117.960  1.00  0.00           C
ATOM   4153  HE1 PHE   350      82.040  72.860 117.210  1.00  0.00           H
ATOM   4154  CZ  PHE   350      81.860  73.820 119.120  1.00  0.00           C
ATOM   4155  HZ  PHE   350      80.910  73.380 119.360  1.00  0.00           H
ATOM   4156  CD2 PHE   350      83.650  75.390 119.730  1.00  0.00           C
ATOM   4157  HD2 PHE   350      84.010  76.270 120.260  1.00  0.00           H
ATOM   4158  CE2 PHE   350      82.370  74.830 119.960  1.00  0.00           C
ATOM   4159  HE2 PHE   350      81.750  75.160 120.780  1.00  0.00           H
ATOM   4160  C   PHE   350      84.320  77.050 116.650  1.00  0.00           C
ATOM   4161  O   PHE   350      83.480  76.790 115.790  1.00  0.00           O
ATOM   4162  N   LYS   351      84.120  78.110 117.400  1.00  0.00           N
ATOM   4163  HN  LYS   351      84.820  78.340 118.070  1.00  0.00           H
ATOM   4164  CA  LYS   351      83.000  79.000 117.390  1.00  0.00           C
ATOM   4165  HA  LYS   351      82.080  78.460 117.550  1.00  0.00           H
ATOM   4166  CB  LYS   351      83.380  80.110 118.430  1.00  0.00           C
ATOM   4167  HB1 LYS   351      82.730  81.010 118.250  1.00  0.00           H
ATOM   4168  HB2 LYS   351      84.400  80.510 118.220  1.00  0.00           H
ATOM   4169  CG  LYS   351      83.220  79.720 119.880  1.00  0.00           C
ATOM   4170  HG1 LYS   351      84.000  80.290 120.440  1.00  0.00           H
ATOM   4171  HG2 LYS   351      83.400  78.620 119.990  1.00  0.00           H
ATOM   4172  CD  LYS   351      81.780  79.800 120.590  1.00  0.00           C
ATOM   4173  HD1 LYS   351      81.870  79.430 121.630  1.00  0.00           H
ATOM   4174  HD2 LYS   351      81.060  79.190 119.990  1.00  0.00           H
ATOM   4175  CE  LYS   351      81.300  81.210 120.760  1.00  0.00           C
ATOM   4176  HE1 LYS   351      82.130  81.830 121.150  1.00  0.00           H
ATOM   4177  HE2 LYS   351      80.460  81.260 121.490  1.00  0.00           H
ATOM   4178  NZ  LYS   351      80.810  81.910 119.590  1.00  0.00           N
ATOM   4179  HZ1 LYS   351      79.930  82.470 119.710  1.00  0.00           H
ATOM   4180  HZ2 LYS   351      80.530  81.390 118.730  1.00  0.00           H
ATOM   4181  HZ3 LYS   351      81.510  82.560 119.180  1.00  0.00           H
ATOM   4182  C   LYS   351      82.870  79.640 116.020  1.00  0.00           C
ATOM   4183  O   LYS   351      81.820  79.570 115.430  1.00  0.00           O
ATOM   4184  N   ALA   352      84.000  80.110 115.430  1.00  0.00           N
ATOM   4185  HN  ALA   352      84.870  80.140 115.910  1.00  0.00           H
ATOM   4186  CA  ALA   352      84.030  80.590 114.080  1.00  0.00           C
ATOM   4187  HA  ALA   352      83.200  81.270 114.020  1.00  0.00           H
ATOM   4188  CB  ALA   352      85.310  81.370 113.820  1.00  0.00           C
ATOM   4189  HB1 ALA   352      85.200  82.040 112.930  1.00  0.00           H
ATOM   4190  HB2 ALA   352      86.140  80.680 113.540  1.00  0.00           H
ATOM   4191  HB3 ALA   352      85.510  82.070 114.650  1.00  0.00           H
ATOM   4192  C   ALA   352      83.830  79.590 112.940  1.00  0.00           C
ATOM   4193  O   ALA   352      83.240  79.820 111.870  1.00  0.00           O
ATOM   4194  N   MET   353      84.410  78.380 113.010  1.00  0.00           N
ATOM   4195  HN  MET   353      85.050  78.190 113.750  1.00  0.00           H
ATOM   4196  CA  MET   353      84.140  77.400 111.980  1.00  0.00           C
ATOM   4197  HA  MET   353      84.430  77.740 111.000  1.00  0.00           H
ATOM   4198  CB  MET   353      85.050  76.170 112.160  1.00  0.00           C
ATOM   4199  HB1 MET   353      84.530  75.280 111.720  1.00  0.00           H
ATOM   4200  HB2 MET   353      85.160  76.020 113.260  1.00  0.00           H
ATOM   4201  CG  MET   353      86.420  76.280 111.500  1.00  0.00           C
ATOM   4202  HG1 MET   353      86.940  77.170 111.910  1.00  0.00           H
ATOM   4203  HG2 MET   353      86.240  76.560 110.440  1.00  0.00           H
ATOM   4204  SD  MET   353      87.460  74.820 111.470  1.00  0.00           S
ATOM   4205  CE  MET   353      88.860  75.550 110.750  1.00  0.00           C
ATOM   4206  HE1 MET   353      88.720  75.700 109.660  1.00  0.00           H
ATOM   4207  HE2 MET   353      89.650  74.760 110.740  1.00  0.00           H
ATOM   4208  HE3 MET   353      89.350  76.480 111.130  1.00  0.00           H
ATOM   4209  C   MET   353      82.680  76.910 111.890  1.00  0.00           C
ATOM   4210  O   MET   353      82.110  76.680 110.780  1.00  0.00           O
ATOM   4211  N   SER   354      82.090  76.690 113.110  1.00  0.00           N
ATOM   4212  HN  SER   354      82.640  76.580 113.930  1.00  0.00           H
ATOM   4213  CA  SER   354      80.640  76.460 113.440  1.00  0.00           C
ATOM   4214  HA  SER   354      80.250  75.590 112.950  1.00  0.00           H
ATOM   4215  CB  SER   354      80.490  76.270 115.030  1.00  0.00           C
ATOM   4216  HB1 SER   354      80.870  77.210 115.490  1.00  0.00           H
ATOM   4217  HB2 SER   354      81.150  75.440 115.360  1.00  0.00           H
ATOM   4218  OG  SER   354      79.140  75.970 115.280  1.00  0.00           O
ATOM   4219  HG1 SER   354      78.670  76.810 115.300  1.00  0.00           H
ATOM   4220  C   SER   354      79.770  77.640 112.930  1.00  0.00           C
ATOM   4221  O   SER   354      78.790  77.410 112.210  1.00  0.00           O
ATOM   4222  N   HSD   355      80.250  78.890 113.130  1.00  0.00           N
ATOM   4223  HN  HSD   355      81.050  79.100 113.690  1.00  0.00           H
ATOM   4224  CA  HSD   355      79.470  79.960 112.540  1.00  0.00           C
ATOM   4225  HA  HSD   355      78.420  79.970 112.780  1.00  0.00           H
ATOM   4226  CB  HSD   355      79.940  81.340 112.890  1.00  0.00           C
ATOM   4227  HB1 HSD   355      79.370  82.090 112.300  1.00  0.00           H
ATOM   4228  HB2 HSD   355      80.980  81.530 112.540  1.00  0.00           H
ATOM   4229  ND1 HSD   355      80.610  82.850 114.910  1.00  0.00           N
ATOM   4230  HD1 HSD   355      81.340  83.280 114.370  1.00  0.00           H
ATOM   4231  CG  HSD   355      79.870  81.750 114.390  1.00  0.00           C
ATOM   4232  CE1 HSD   355      80.380  82.810 116.230  1.00  0.00           C
ATOM   4233  HE1 HSD   355      81.010  83.270 116.980  1.00  0.00           H
ATOM   4234  NE2 HSD   355      79.550  81.840 116.630  1.00  0.00           N
ATOM   4235  CD2 HSD   355      79.220  81.220 115.410  1.00  0.00           C
ATOM   4236  HD2 HSD   355      78.590  80.350 115.360  1.00  0.00           H
ATOM   4237  C   HSD   355      79.480  79.920 111.020  1.00  0.00           C
ATOM   4238  O   HSD   355      78.540  79.880 110.250  1.00  0.00           O
ATOM   4239  N   MET   356      80.660  79.810 110.370  1.00  0.00           N
ATOM   4240  HN  MET   356      81.460  79.880 110.960  1.00  0.00           H
ATOM   4241  CA  MET   356      80.950  79.800 108.940  1.00  0.00           C
ATOM   4242  HA  MET   356      80.460  80.660 108.510  1.00  0.00           H
ATOM   4243  CB  MET   356      82.510  80.120 108.710  1.00  0.00           C
ATOM   4244  HB1 MET   356      82.700  79.840 107.650  1.00  0.00           H
ATOM   4245  HB2 MET   356      83.050  79.410 109.360  1.00  0.00           H
ATOM   4246  CG  MET   356      82.850  81.620 108.920  1.00  0.00           C
ATOM   4247  HG1 MET   356      83.950  81.750 108.810  1.00  0.00           H
ATOM   4248  HG2 MET   356      82.540  81.890 109.950  1.00  0.00           H
ATOM   4249  SD  MET   356      82.100  82.740 107.730  1.00  0.00           S
ATOM   4250  CE  MET   356      81.890  84.240 108.700  1.00  0.00           C
ATOM   4251  HE1 MET   356      81.110  84.860 108.220  1.00  0.00           H
ATOM   4252  HE2 MET   356      82.880  84.720 108.880  1.00  0.00           H
ATOM   4253  HE3 MET   356      81.470  83.950 109.690  1.00  0.00           H
ATOM   4254  C   MET   356      80.430  78.620 108.170  1.00  0.00           C
ATOM   4255  O   MET   356      80.230  78.680 106.940  1.00  0.00           O
ATOM   4256  N   LEU   357      80.300  77.460 108.750  1.00  0.00           N
ATOM   4257  HN  LEU   357      80.730  77.280 109.630  1.00  0.00           H
ATOM   4258  CA  LEU   357      79.590  76.390 108.160  1.00  0.00           C
ATOM   4259  HA  LEU   357      79.470  76.450 107.090  1.00  0.00           H
ATOM   4260  CB  LEU   357      80.350  75.100 108.420  1.00  0.00           C
ATOM   4261  HB1 LEU   357      79.810  74.280 107.920  1.00  0.00           H
ATOM   4262  HB2 LEU   357      80.450  74.920 109.510  1.00  0.00           H
ATOM   4263  CG  LEU   357      81.840  75.130 107.940  1.00  0.00           C
ATOM   4264  HG  LEU   357      82.400  75.860 108.580  1.00  0.00           H
ATOM   4265  CD1 LEU   357      82.440  73.770 108.350  1.00  0.00           C
ATOM   4266 HD11 LEU   357      83.530  73.670 108.170  1.00  0.00           H
ATOM   4267 HD12 LEU   357      81.960  72.880 107.880  1.00  0.00           H
ATOM   4268 HD13 LEU   357      82.200  73.580 109.420  1.00  0.00           H
ATOM   4269  CD2 LEU   357      82.000  75.530 106.500  1.00  0.00           C
ATOM   4270 HD21 LEU   357      81.690  76.590 106.310  1.00  0.00           H
ATOM   4271 HD22 LEU   357      81.320  74.940 105.840  1.00  0.00           H
ATOM   4272 HD23 LEU   357      83.080  75.510 106.250  1.00  0.00           H
ATOM   4273  C   LEU   357      78.130  76.250 108.660  1.00  0.00           C
ATOM   4274  O   LEU   357      77.450  75.290 108.290  1.00  0.00           O
ATOM   4275  N   CYS   358      77.640  77.150 109.540  1.00  0.00           N
ATOM   4276  HN  CYS   358      78.220  77.920 109.800  1.00  0.00           H
ATOM   4277  CA  CYS   358      76.310  77.200 110.040  1.00  0.00           C
ATOM   4278  HA  CYS   358      76.290  77.920 110.840  1.00  0.00           H
ATOM   4279  CB  CYS   358      75.170  77.660 109.040  1.00  0.00           C
ATOM   4280  HB1 CYS   358      74.230  77.710 109.640  1.00  0.00           H
ATOM   4281  HB2 CYS   358      75.070  76.960 108.190  1.00  0.00           H
ATOM   4282  SG  CYS   358      75.510  79.330 108.410  1.00  0.00           S
ATOM   4283  HG1 CYS   358      76.670  78.970 107.880  1.00  0.00           H
ATOM   4284  C   CYS   358      75.810  75.970 110.820  1.00  0.00           C
ATOM   4285  O   CYS   358      74.610  75.690 110.990  1.00  0.00           O
ATOM   4286  N   ILE   359      76.770  75.420 111.580  1.00  0.00           N
ATOM   4287  HN  ILE   359      77.720  75.710 111.460  1.00  0.00           H
ATOM   4288  CA  ILE   359      76.450  74.380 112.490  1.00  0.00           C
ATOM   4289  HA  ILE   359      75.880  73.690 111.880  1.00  0.00           H
ATOM   4290  CB  ILE   359      77.770  73.680 112.800  1.00  0.00           C
ATOM   4291  HB  ILE   359      78.410  74.360 113.390  1.00  0.00           H
ATOM   4292  CG2 ILE   359      77.490  72.450 113.780  1.00  0.00           C
ATOM   4293 HG21 ILE   359      76.600  71.830 113.560  1.00  0.00           H
ATOM   4294 HG22 ILE   359      77.370  72.900 114.790  1.00  0.00           H
ATOM   4295 HG23 ILE   359      78.360  71.770 113.820  1.00  0.00           H
ATOM   4296  CG1 ILE   359      78.630  73.130 111.610  1.00  0.00           C
ATOM   4297 HG11 ILE   359      79.210  72.260 111.970  1.00  0.00           H
ATOM   4298 HG12 ILE   359      79.210  74.030 111.300  1.00  0.00           H
ATOM   4299  CD  ILE   359      77.830  72.630 110.440  1.00  0.00           C
ATOM   4300  HD1 ILE   359      77.020  71.970 110.850  1.00  0.00           H
ATOM   4301  HD2 ILE   359      78.500  72.010 109.810  1.00  0.00           H
ATOM   4302  HD3 ILE   359      77.260  73.400 109.870  1.00  0.00           H
ATOM   4303  C   ILE   359      75.660  74.850 113.720  1.00  0.00           C
ATOM   4304  O   ILE   359      74.560  74.320 114.070  1.00  0.00           O
ATOM   4305  N   GLY   360      76.100  75.970 114.270  1.00  0.00           N
ATOM   4306  HN  GLY   360      76.770  76.540 113.780  1.00  0.00           H
ATOM   4307  CA  GLY   360      75.600  76.460 115.560  1.00  0.00           C
ATOM   4308  HA1 GLY   360      75.700  75.700 116.310  1.00  0.00           H
ATOM   4309  HA2 GLY   360      74.600  76.840 115.400  1.00  0.00           H
ATOM   4310  C   GLY   360      76.460  77.520 116.140  1.00  0.00           C
ATOM   4311  O   GLY   360      77.480  77.880 115.560  1.00  0.00           O
ATOM   4312  N   TYR   361      76.230  77.940 117.370  1.00  0.00           N
ATOM   4313  HN  TYR   361      75.420  77.570 117.830  1.00  0.00           H
ATOM   4314  CA  TYR   361      76.870  79.000 118.150  1.00  0.00           C
ATOM   4315  HA  TYR   361      77.480  79.600 117.490  1.00  0.00           H
ATOM   4316  CB  TYR   361      75.880  79.800 119.020  1.00  0.00           C
ATOM   4317  HB1 TYR   361      76.400  80.720 119.350  1.00  0.00           H
ATOM   4318  HB2 TYR   361      75.310  79.270 119.820  1.00  0.00           H
ATOM   4319  CG  TYR   361      74.710  80.310 118.140  1.00  0.00           C
ATOM   4320  CD1 TYR   361      74.900  81.380 117.240  1.00  0.00           C
ATOM   4321  HD1 TYR   361      75.910  81.760 117.110  1.00  0.00           H
ATOM   4322  CE1 TYR   361      73.850  81.980 116.480  1.00  0.00           C
ATOM   4323  HE1 TYR   361      73.990  82.700 115.690  1.00  0.00           H
ATOM   4324  CZ  TYR   361      72.630  81.320 116.580  1.00  0.00           C
ATOM   4325  OH  TYR   361      71.570  81.870 115.770  1.00  0.00           O
ATOM   4326  HH  TYR   361      70.770  81.480 116.140  1.00  0.00           H
ATOM   4327  CD2 TYR   361      73.410  79.830 118.260  1.00  0.00           C
ATOM   4328  HD2 TYR   361      73.190  79.060 118.990  1.00  0.00           H
ATOM   4329  CE2 TYR   361      72.380  80.280 117.450  1.00  0.00           C
ATOM   4330  HE2 TYR   361      71.420  79.790 117.480  1.00  0.00           H
ATOM   4331  C   TYR   361      77.970  78.430 119.060  1.00  0.00           C
ATOM   4332  O   TYR   361      78.600  79.290 119.710  1.00  0.00           O
ATOM   4333  N   GLY   362      78.060  77.070 119.290  1.00  0.00           N
ATOM   4334  HN  GLY   362      77.380  76.480 118.850  1.00  0.00           H
ATOM   4335  CA  GLY   362      78.870  76.570 120.420  1.00  0.00           C
ATOM   4336  HA1 GLY   362      79.580  77.310 120.770  1.00  0.00           H
ATOM   4337  HA2 GLY   362      79.440  75.760 120.010  1.00  0.00           H
ATOM   4338  C   GLY   362      78.130  75.850 121.600  1.00  0.00           C
ATOM   4339  O   GLY   362      77.320  74.990 121.230  1.00  0.00           O
ATOM   4340  N   ALA   363      78.400  76.180 122.800  1.00  0.00           N
ATOM   4341  HN  ALA   363      79.100  76.840 123.050  1.00  0.00           H
ATOM   4342  CA  ALA   363      77.650  75.520 123.840  1.00  0.00           C
ATOM   4343  HA  ALA   363      77.350  74.510 123.590  1.00  0.00           H
ATOM   4344  CB  ALA   363      78.740  75.260 124.960  1.00  0.00           C
ATOM   4345  HB1 ALA   363      78.870  76.130 125.640  1.00  0.00           H
ATOM   4346  HB2 ALA   363      79.740  75.020 124.540  1.00  0.00           H
ATOM   4347  HB3 ALA   363      78.430  74.420 125.600  1.00  0.00           H
ATOM   4348  C   ALA   363      76.490  76.250 124.390  1.00  0.00           C
ATOM   4349  O   ALA   363      75.540  75.700 125.020  1.00  0.00           O
ATOM   4350  N   GLN   364      76.420  77.580 124.170  1.00  0.00           N
ATOM   4351  HN  GLN   364      77.200  78.010 123.710  1.00  0.00           H
ATOM   4352  CA  GLN   364      75.320  78.340 124.610  1.00  0.00           C
ATOM   4353  HA  GLN   364      74.470  77.680 124.400  1.00  0.00           H
ATOM   4354  CB  GLN   364      75.440  78.540 126.100  1.00  0.00           C
ATOM   4355  HB1 GLN   364      75.540  77.570 126.630  1.00  0.00           H
ATOM   4356  HB2 GLN   364      74.500  78.960 126.520  1.00  0.00           H
ATOM   4357  CG  GLN   364      76.530  79.590 126.640  1.00  0.00           C
ATOM   4358  HG1 GLN   364      76.370  79.840 127.700  1.00  0.00           H
ATOM   4359  HG2 GLN   364      76.480  80.510 126.020  1.00  0.00           H
ATOM   4360  CD  GLN   364      78.010  79.120 126.430  1.00  0.00           C
ATOM   4361  OE1 GLN   364      78.700  79.490 125.450  1.00  0.00           O
ATOM   4362  NE2 GLN   364      78.430  78.260 127.330  1.00  0.00           N
ATOM   4363 HE21 GLN   364      79.340  77.860 127.190  1.00  0.00           H
ATOM   4364 HE22 GLN   364      77.780  77.970 128.040  1.00  0.00           H
ATOM   4365  C   GLN   364      75.070  79.530 123.740  1.00  0.00           C
ATOM   4366  O   GLN   364      75.940  79.940 122.910  1.00  0.00           O
ATOM   4367  N   ALA   365      73.910  80.210 123.780  1.00  0.00           N
ATOM   4368  HN  ALA   365      73.200  79.970 124.440  1.00  0.00           H
ATOM   4369  CA  ALA   365      73.650  81.330 122.920  1.00  0.00           C
ATOM   4370  HA  ALA   365      74.120  81.120 121.980  1.00  0.00           H
ATOM   4371  CB  ALA   365      72.150  81.550 122.570  1.00  0.00           C
ATOM   4372  HB1 ALA   365      71.670  82.060 123.440  1.00  0.00           H
ATOM   4373  HB2 ALA   365      71.670  80.550 122.470  1.00  0.00           H
ATOM   4374  HB3 ALA   365      72.090  82.220 121.680  1.00  0.00           H
ATOM   4375  C   ALA   365      74.340  82.580 123.500  1.00  0.00           C
ATOM   4376  O   ALA   365      74.460  82.580 124.750  1.00  0.00           O
ATOM   4377  N   PRO   366      74.830  83.520 122.710  1.00  0.00           N
ATOM   4378  CD  PRO   366      75.000  83.480 121.230  1.00  0.00           C
ATOM   4379  HD1 PRO   366      74.170  82.930 120.730  1.00  0.00           H
ATOM   4380  HD2 PRO   366      76.030  83.080 121.000  1.00  0.00           H
ATOM   4381  CA  PRO   366      75.100  84.860 123.270  1.00  0.00           C
ATOM   4382  HA  PRO   366      75.890  84.780 124.000  1.00  0.00           H
ATOM   4383  CB  PRO   366      75.540  85.680 122.040  1.00  0.00           C
ATOM   4384  HB1 PRO   366      76.620  85.450 121.870  1.00  0.00           H
ATOM   4385  HB2 PRO   366      75.300  86.750 122.170  1.00  0.00           H
ATOM   4386  CG  PRO   366      74.910  84.990 120.820  1.00  0.00           C
ATOM   4387  HG1 PRO   366      73.830  85.260 120.720  1.00  0.00           H
ATOM   4388  HG2 PRO   366      75.460  85.210 119.880  1.00  0.00           H
ATOM   4389  C   PRO   366      73.950  85.580 123.980  1.00  0.00           C
ATOM   4390  O   PRO   366      72.810  85.540 123.590  1.00  0.00           O
ATOM   4391  N   VAL   367      74.260  86.210 125.140  1.00  0.00           N
ATOM   4392  HN  VAL   367      75.190  86.350 125.460  1.00  0.00           H
ATOM   4393  CA  VAL   367      73.260  86.990 125.910  1.00  0.00           C
ATOM   4394  HA  VAL   367      72.260  86.790 125.550  1.00  0.00           H
ATOM   4395  CB  VAL   367      73.380  86.390 127.370  1.00  0.00           C
ATOM   4396  HB  VAL   367      74.420  86.290 127.740  1.00  0.00           H
ATOM   4397  CG1 VAL   367      72.670  87.270 128.400  1.00  0.00           C
ATOM   4398 HG11 VAL   367      73.230  88.230 128.450  1.00  0.00           H
ATOM   4399 HG12 VAL   367      72.780  86.730 129.370  1.00  0.00           H
ATOM   4400 HG13 VAL   367      71.600  87.450 128.190  1.00  0.00           H
ATOM   4401  CG2 VAL   367      72.770  85.000 127.420  1.00  0.00           C
ATOM   4402 HG21 VAL   367      72.630  84.680 128.470  1.00  0.00           H
ATOM   4403 HG22 VAL   367      73.320  84.130 126.970  1.00  0.00           H
ATOM   4404 HG23 VAL   367      71.830  84.920 126.850  1.00  0.00           H
ATOM   4405  C   VAL   367      73.530  88.480 125.920  1.00  0.00           C
ATOM   4406  O   VAL   367      72.610  89.280 125.890  1.00  0.00           O
ATOM   4407  N   SER   368      74.800  88.950 125.910  1.00  0.00           N
ATOM   4408  HN  SER   368      75.620  88.370 125.950  1.00  0.00           H
ATOM   4409  CA  SER   368      75.090  90.410 125.830  1.00  0.00           C
ATOM   4410  HA  SER   368      74.430  90.820 126.570  1.00  0.00           H
ATOM   4411  CB  SER   368      76.580  90.800 126.130  1.00  0.00           C
ATOM   4412  HB1 SER   368      77.320  90.350 125.440  1.00  0.00           H
ATOM   4413  HB2 SER   368      76.790  90.450 127.160  1.00  0.00           H
ATOM   4414  OG  SER   368      76.820  92.220 126.120  1.00  0.00           O
ATOM   4415  HG1 SER   368      77.660  92.340 126.570  1.00  0.00           H
ATOM   4416  C   SER   368      74.760  90.920 124.420  1.00  0.00           C
ATOM   4417  O   SER   368      74.810  90.170 123.480  1.00  0.00           O
ATOM   4418  N   MET   369      74.390  92.200 124.330  1.00  0.00           N
ATOM   4419  HN  MET   369      74.410  92.750 125.160  1.00  0.00           H
ATOM   4420  CA  MET   369      74.200  92.880 123.030  1.00  0.00           C
ATOM   4421  HA  MET   369      73.640  92.310 122.300  1.00  0.00           H
ATOM   4422  CB  MET   369      73.610  94.290 123.230  1.00  0.00           C
ATOM   4423  HB1 MET   369      73.800  95.010 122.410  1.00  0.00           H
ATOM   4424  HB2 MET   369      74.050  94.760 124.130  1.00  0.00           H
ATOM   4425  CG  MET   369      72.030  94.230 123.510  1.00  0.00           C
ATOM   4426  HG1 MET   369      71.750  93.770 124.480  1.00  0.00           H
ATOM   4427  HG2 MET   369      71.520  93.500 122.840  1.00  0.00           H
ATOM   4428  SD  MET   369      71.190  95.850 123.580  1.00  0.00           S
ATOM   4429  CE  MET   369      71.330  96.060 125.460  1.00  0.00           C
ATOM   4430  HE1 MET   369      72.370  96.090 125.810  1.00  0.00           H
ATOM   4431  HE2 MET   369      70.860  95.170 125.920  1.00  0.00           H
ATOM   4432  HE3 MET   369      70.880  97.050 125.720  1.00  0.00           H
ATOM   4433  C   MET   369      75.470  92.880 122.160  1.00  0.00           C
ATOM   4434  O   MET   369      75.290  92.660 120.930  1.00  0.00           O
ATOM   4435  N   SER   370      76.600  93.070 122.860  1.00  0.00           N
ATOM   4436  HN  SER   370      76.580  93.270 123.830  1.00  0.00           H
ATOM   4437  CA  SER   370      77.950  93.200 122.250  1.00  0.00           C
ATOM   4438  HA  SER   370      77.760  93.930 121.480  1.00  0.00           H
ATOM   4439  CB  SER   370      79.090  93.530 123.260  1.00  0.00           C
ATOM   4440  HB1 SER   370      80.080  93.550 122.750  1.00  0.00           H
ATOM   4441  HB2 SER   370      79.020  92.850 124.130  1.00  0.00           H
ATOM   4442  OG  SER   370      78.930  94.860 123.720  1.00  0.00           O
ATOM   4443  HG1 SER   370      78.250  95.180 123.130  1.00  0.00           H
ATOM   4444  C   SER   370      78.200  91.900 121.590  1.00  0.00           C
ATOM   4445  O   SER   370      78.450  91.890 120.410  1.00  0.00           O
ATOM   4446  N   ASP   371      78.010  90.820 122.390  1.00  0.00           N
ATOM   4447  HN  ASP   371      77.590  90.840 123.290  1.00  0.00           H
ATOM   4448  CA  ASP   371      78.090  89.500 121.840  1.00  0.00           C
ATOM   4449  HA  ASP   371      79.050  89.240 121.420  1.00  0.00           H
ATOM   4450  CB  ASP   371      77.930  88.520 123.000  1.00  0.00           C
ATOM   4451  HB1 ASP   371      77.770  87.450 122.760  1.00  0.00           H
ATOM   4452  HB2 ASP   371      77.210  89.020 123.690  1.00  0.00           H
ATOM   4453  CG  ASP   371      79.140  88.440 123.930  1.00  0.00           C
ATOM   4454  OD1 ASP   371      80.230  88.880 123.500  1.00  0.00           O
ATOM   4455  OD2 ASP   371      78.960  87.790 125.000  1.00  0.00           O
ATOM   4456  C   ASP   371      77.060  89.180 120.690  1.00  0.00           C
ATOM   4457  O   ASP   371      77.440  88.720 119.530  1.00  0.00           O
ATOM   4458  N   LEU   372      75.750  89.360 120.940  1.00  0.00           N
ATOM   4459  HN  LEU   372      75.570  89.730 121.840  1.00  0.00           H
ATOM   4460  CA  LEU   372      74.700  89.110 119.960  1.00  0.00           C
ATOM   4461  HA  LEU   372      74.690  88.080 119.610  1.00  0.00           H
ATOM   4462  CB  LEU   372      73.340  89.540 120.430  1.00  0.00           C
ATOM   4463  HB1 LEU   372      72.560  89.550 119.650  1.00  0.00           H
ATOM   4464  HB2 LEU   372      73.450  90.570 120.850  1.00  0.00           H
ATOM   4465  CG  LEU   372      72.710  88.660 121.570  1.00  0.00           C
ATOM   4466  HG  LEU   372      73.510  88.090 122.110  1.00  0.00           H
ATOM   4467  CD1 LEU   372      71.800  89.350 122.490  1.00  0.00           C
ATOM   4468 HD11 LEU   372      71.030  89.940 121.940  1.00  0.00           H
ATOM   4469 HD12 LEU   372      72.360  90.110 123.080  1.00  0.00           H
ATOM   4470 HD13 LEU   372      71.220  88.760 123.210  1.00  0.00           H
ATOM   4471  CD2 LEU   372      71.910  87.560 120.850  1.00  0.00           C
ATOM   4472 HD21 LEU   372      71.430  86.790 121.490  1.00  0.00           H
ATOM   4473 HD22 LEU   372      72.520  87.110 120.030  1.00  0.00           H
ATOM   4474 HD23 LEU   372      71.090  88.200 120.470  1.00  0.00           H
ATOM   4475  C   LEU   372      74.940  89.780 118.620  1.00  0.00           C
ATOM   4476  O   LEU   372      74.930  89.130 117.550  1.00  0.00           O
ATOM   4477  N   TRP   373      75.220  91.080 118.650  1.00  0.00           N
ATOM   4478  HN  TRP   373      75.200  91.560 119.520  1.00  0.00           H
ATOM   4479  CA  TRP   373      75.390  91.840 117.440  1.00  0.00           C
ATOM   4480  HA  TRP   373      74.490  91.780 116.840  1.00  0.00           H
ATOM   4481  CB  TRP   373      75.380  93.390 117.630  1.00  0.00           C
ATOM   4482  HB1 TRP   373      75.750  93.820 116.670  1.00  0.00           H
ATOM   4483  HB2 TRP   373      76.010  93.670 118.500  1.00  0.00           H
ATOM   4484  CG  TRP   373      73.940  93.980 117.910  1.00  0.00           C
ATOM   4485  CD1 TRP   373      73.460  94.390 119.100  1.00  0.00           C
ATOM   4486  HD1 TRP   373      74.030  94.600 119.990  1.00  0.00           H
ATOM   4487  NE1 TRP   373      72.200  94.750 118.950  1.00  0.00           N
ATOM   4488  HE1 TRP   373      71.760  95.390 119.540  1.00  0.00           H
ATOM   4489  CE2 TRP   373      71.810  94.620 117.630  1.00  0.00           C
ATOM   4490  CD2 TRP   373      72.910  94.040 116.920  1.00  0.00           C
ATOM   4491  CE3 TRP   373      72.750  93.740 115.570  1.00  0.00           C
ATOM   4492  HE3 TRP   373      73.570  93.420 114.950  1.00  0.00           H
ATOM   4493  CZ3 TRP   373      71.480  93.980 114.920  1.00  0.00           C
ATOM   4494  HZ3 TRP   373      71.320  93.670 113.890  1.00  0.00           H
ATOM   4495  CZ2 TRP   373      70.530  94.700 117.020  1.00  0.00           C
ATOM   4496  HZ2 TRP   373      69.650  95.030 117.540  1.00  0.00           H
ATOM   4497  CH2 TRP   373      70.440  94.380 115.660  1.00  0.00           C
ATOM   4498  HH2 TRP   373      69.460  94.340 115.200  1.00  0.00           H
ATOM   4499  C   TRP   373      76.520  91.390 116.500  1.00  0.00           C
ATOM   4500  O   TRP   373      76.440  91.480 115.290  1.00  0.00           O
ATOM   4501  N   ILE   374      77.710  91.000 117.110  1.00  0.00           N
ATOM   4502  HN  ILE   374      77.920  91.100 118.080  1.00  0.00           H
ATOM   4503  CA  ILE   374      78.800  90.490 116.250  1.00  0.00           C
ATOM   4504  HA  ILE   374      78.810  91.120 115.370  1.00  0.00           H
ATOM   4505  CB  ILE   374      80.230  90.620 116.760  1.00  0.00           C
ATOM   4506  HB  ILE   374      80.890  90.260 115.940  1.00  0.00           H
ATOM   4507  CG2 ILE   374      80.490  92.070 117.100  1.00  0.00           C
ATOM   4508 HG21 ILE   374      80.020  92.770 116.360  1.00  0.00           H
ATOM   4509 HG22 ILE   374      81.570  92.160 117.340  1.00  0.00           H
ATOM   4510 HG23 ILE   374      80.020  92.380 118.060  1.00  0.00           H
ATOM   4511  CG1 ILE   374      80.520  89.650 117.950  1.00  0.00           C
ATOM   4512 HG11 ILE   374      80.280  88.590 117.730  1.00  0.00           H
ATOM   4513 HG12 ILE   374      79.760  89.930 118.730  1.00  0.00           H
ATOM   4514  CD  ILE   374      81.910  89.690 118.610  1.00  0.00           C
ATOM   4515  HD1 ILE   374      81.970  88.860 119.360  1.00  0.00           H
ATOM   4516  HD2 ILE   374      82.020  90.710 119.010  1.00  0.00           H
ATOM   4517  HD3 ILE   374      82.700  89.360 117.900  1.00  0.00           H
ATOM   4518  C   ILE   374      78.600  89.060 115.840  1.00  0.00           C
ATOM   4519  O   ILE   374      79.020  88.600 114.800  1.00  0.00           O
ATOM   4520  N   THR   375      77.870  88.270 116.640  1.00  0.00           N
ATOM   4521  HN  THR   375      77.520  88.710 117.460  1.00  0.00           H
ATOM   4522  CA  THR   375      77.370  87.000 116.260  1.00  0.00           C
ATOM   4523  HA  THR   375      78.310  86.540 115.980  1.00  0.00           H
ATOM   4524  CB  THR   375      76.690  86.260 117.340  1.00  0.00           C
ATOM   4525  HB  THR   375      75.710  86.740 117.550  1.00  0.00           H
ATOM   4526  OG1 THR   375      77.490  86.180 118.530  1.00  0.00           O
ATOM   4527  HG1 THR   375      77.450  87.050 118.920  1.00  0.00           H
ATOM   4528  CG2 THR   375      76.350  84.800 116.960  1.00  0.00           C
ATOM   4529 HG21 THR   375      77.310  84.310 116.720  1.00  0.00           H
ATOM   4530 HG22 THR   375      75.530  84.650 116.230  1.00  0.00           H
ATOM   4531 HG23 THR   375      76.050  84.230 117.860  1.00  0.00           H
ATOM   4532  C   THR   375      76.540  87.020 114.970  1.00  0.00           C
ATOM   4533  O   THR   375      76.700  86.130 114.160  1.00  0.00           O
ATOM   4534  N   MET   376      75.550  87.950 114.830  1.00  0.00           N
ATOM   4535  HN  MET   376      75.300  88.570 115.570  1.00  0.00           H
ATOM   4536  CA  MET   376      74.710  87.930 113.670  1.00  0.00           C
ATOM   4537  HA  MET   376      74.350  86.910 113.560  1.00  0.00           H
ATOM   4538  CB  MET   376      73.490  88.850 113.820  1.00  0.00           C
ATOM   4539  HB1 MET   376      72.950  88.890 112.850  1.00  0.00           H
ATOM   4540  HB2 MET   376      73.800  89.890 114.080  1.00  0.00           H
ATOM   4541  CG  MET   376      72.590  88.220 114.940  1.00  0.00           C
ATOM   4542  HG1 MET   376      73.150  88.040 115.880  1.00  0.00           H
ATOM   4543  HG2 MET   376      72.330  87.210 114.570  1.00  0.00           H
ATOM   4544  SD  MET   376      71.050  89.110 115.360  1.00  0.00           S
ATOM   4545  CE  MET   376      71.760  90.330 116.500  1.00  0.00           C
ATOM   4546  HE1 MET   376      72.650  90.810 116.020  1.00  0.00           H
ATOM   4547  HE2 MET   376      72.030  89.980 117.520  1.00  0.00           H
ATOM   4548  HE3 MET   376      71.040  91.150 116.700  1.00  0.00           H
ATOM   4549  C   MET   376      75.480  88.450 112.470  1.00  0.00           C
ATOM   4550  O   MET   376      75.340  88.030 111.360  1.00  0.00           O
ATOM   4551  N   LEU   377      76.380  89.460 112.720  1.00  0.00           N
ATOM   4552  HN  LEU   377      76.440  89.850 113.640  1.00  0.00           H
ATOM   4553  CA  LEU   377      77.250  90.030 111.670  1.00  0.00           C
ATOM   4554  HA  LEU   377      76.710  90.500 110.870  1.00  0.00           H
ATOM   4555  CB  LEU   377      78.000  91.210 112.250  1.00  0.00           C
ATOM   4556  HB1 LEU   377      78.250  90.810 113.250  1.00  0.00           H
ATOM   4557  HB2 LEU   377      77.380  92.110 112.440  1.00  0.00           H
ATOM   4558  CG  LEU   377      79.380  91.620 111.630  1.00  0.00           C
ATOM   4559  HG  LEU   377      79.920  90.660 111.680  1.00  0.00           H
ATOM   4560  CD1 LEU   377      79.230  92.180 110.180  1.00  0.00           C
ATOM   4561 HD11 LEU   377      78.600  93.090 110.180  1.00  0.00           H
ATOM   4562 HD12 LEU   377      78.730  91.420 109.550  1.00  0.00           H
ATOM   4563 HD13 LEU   377      80.230  92.310 109.730  1.00  0.00           H
ATOM   4564  CD2 LEU   377      80.240  92.540 112.550  1.00  0.00           C
ATOM   4565 HD21 LEU   377      79.740  93.510 112.730  1.00  0.00           H
ATOM   4566 HD22 LEU   377      81.200  92.760 112.040  1.00  0.00           H
ATOM   4567 HD23 LEU   377      80.390  92.020 113.530  1.00  0.00           H
ATOM   4568  C   LEU   377      78.100  89.000 110.980  1.00  0.00           C
ATOM   4569  O   LEU   377      78.220  88.960 109.750  1.00  0.00           O
ATOM   4570  N   SER   378      78.690  88.090 111.800  1.00  0.00           N
ATOM   4571  HN  SER   378      78.550  88.360 112.760  1.00  0.00           H
ATOM   4572  CA  SER   378      79.320  86.740 111.440  1.00  0.00           C
ATOM   4573  HA  SER   378      80.140  86.890 110.760  1.00  0.00           H
ATOM   4574  CB  SER   378      80.020  86.060 112.640  1.00  0.00           C
ATOM   4575  HB1 SER   378      79.250  85.780 113.410  1.00  0.00           H
ATOM   4576  HB2 SER   378      80.730  86.760 113.130  1.00  0.00           H
ATOM   4577  OG  SER   378      80.620  84.830 112.290  1.00  0.00           O
ATOM   4578  HG1 SER   378      81.440  84.610 112.730  1.00  0.00           H
ATOM   4579  C   SER   378      78.350  85.780 110.760  1.00  0.00           C
ATOM   4580  O   SER   378      78.580  85.210 109.690  1.00  0.00           O
ATOM   4581  N   MET   379      77.150  85.550 111.320  1.00  0.00           N
ATOM   4582  HN  MET   379      77.010  85.860 112.260  1.00  0.00           H
ATOM   4583  CA  MET   379      76.210  84.540 110.700  1.00  0.00           C
ATOM   4584  HA  MET   379      76.740  83.610 110.550  1.00  0.00           H
ATOM   4585  CB  MET   379      74.960  84.190 111.670  1.00  0.00           C
ATOM   4586  HB1 MET   379      74.180  83.750 111.010  1.00  0.00           H
ATOM   4587  HB2 MET   379      74.500  85.090 112.120  1.00  0.00           H
ATOM   4588  CG  MET   379      75.330  83.240 112.820  1.00  0.00           C
ATOM   4589  HG1 MET   379      74.320  83.030 113.240  1.00  0.00           H
ATOM   4590  HG2 MET   379      75.970  83.810 113.530  1.00  0.00           H
ATOM   4591  SD  MET   379      76.180  81.800 112.270  1.00  0.00           S
ATOM   4592  CE  MET   379      76.360  81.260 114.040  1.00  0.00           C
ATOM   4593  HE1 MET   379      76.790  80.250 114.170  1.00  0.00           H
ATOM   4594  HE2 MET   379      75.400  81.230 114.610  1.00  0.00           H
ATOM   4595  HE3 MET   379      76.990  81.930 114.660  1.00  0.00           H
ATOM   4596  C   MET   379      75.580  84.930 109.380  1.00  0.00           C
ATOM   4597  O   MET   379      75.310  84.070 108.590  1.00  0.00           O
ATOM   4598  N   ILE   380      75.270  86.200 109.020  1.00  0.00           N
ATOM   4599  HN  ILE   380      75.450  86.930 109.680  1.00  0.00           H
ATOM   4600  CA  ILE   380      74.690  86.540 107.700  1.00  0.00           C
ATOM   4601  HA  ILE   380      73.950  85.790 107.470  1.00  0.00           H
ATOM   4602  CB  ILE   380      73.900  87.850 107.580  1.00  0.00           C
ATOM   4603  HB  ILE   380      73.250  87.780 108.480  1.00  0.00           H
ATOM   4604  CG2 ILE   380      74.840  89.000 107.900  1.00  0.00           C
ATOM   4605 HG21 ILE   380      75.750  89.100 107.260  1.00  0.00           H
ATOM   4606 HG22 ILE   380      75.110  89.050 108.970  1.00  0.00           H
ATOM   4607 HG23 ILE   380      74.340  89.970 107.680  1.00  0.00           H
ATOM   4608  CG1 ILE   380      73.100  88.100 106.370  1.00  0.00           C
ATOM   4609 HG11 ILE   380      73.700  87.980 105.450  1.00  0.00           H
ATOM   4610 HG12 ILE   380      72.710  89.130 106.490  1.00  0.00           H
ATOM   4611  CD  ILE   380      71.790  87.310 106.370  1.00  0.00           C
ATOM   4612  HD1 ILE   380      71.010  87.800 105.750  1.00  0.00           H
ATOM   4613  HD2 ILE   380      71.440  87.380 107.420  1.00  0.00           H
ATOM   4614  HD3 ILE   380      71.940  86.260 106.030  1.00  0.00           H
ATOM   4615  C   ILE   380      75.750  86.370 106.570  1.00  0.00           C
ATOM   4616  O   ILE   380      75.510  85.800 105.500  1.00  0.00           O
ATOM   4617  N   VAL   381      76.980  86.750 106.860  1.00  0.00           N
ATOM   4618  HN  VAL   381      77.030  87.260 107.710  1.00  0.00           H
ATOM   4619  CA  VAL   381      78.180  86.390 106.080  1.00  0.00           C
ATOM   4620  HA  VAL   381      78.090  86.600 105.030  1.00  0.00           H
ATOM   4621  CB  VAL   381      79.430  87.150 106.520  1.00  0.00           C
ATOM   4622  HB  VAL   381      79.740  86.810 107.540  1.00  0.00           H
ATOM   4623  CG1 VAL   381      80.590  86.940 105.530  1.00  0.00           C
ATOM   4624 HG11 VAL   381      80.420  87.490 104.580  1.00  0.00           H
ATOM   4625 HG12 VAL   381      80.650  85.870 105.240  1.00  0.00           H
ATOM   4626 HG13 VAL   381      81.510  87.250 106.060  1.00  0.00           H
ATOM   4627  CG2 VAL   381      79.160  88.650 106.710  1.00  0.00           C
ATOM   4628 HG21 VAL   381      80.100  89.180 106.950  1.00  0.00           H
ATOM   4629 HG22 VAL   381      78.300  88.850 107.380  1.00  0.00           H
ATOM   4630 HG23 VAL   381      78.950  89.060 105.690  1.00  0.00           H
ATOM   4631  C   VAL   381      78.460  84.890 106.010  1.00  0.00           C
ATOM   4632  O   VAL   381      78.570  84.290 104.930  1.00  0.00           O
ATOM   4633  N   GLY   382      78.490  84.150 107.120  1.00  0.00           N
ATOM   4634  HN  GLY   382      78.370  84.610 108.000  1.00  0.00           H
ATOM   4635  CA  GLY   382      78.540  82.650 107.110  1.00  0.00           C
ATOM   4636  HA1 GLY   382      78.570  82.330 108.140  1.00  0.00           H
ATOM   4637  HA2 GLY   382      79.500  82.370 106.700  1.00  0.00           H
ATOM   4638  C   GLY   382      77.400  81.930 106.420  1.00  0.00           C
ATOM   4639  O   GLY   382      77.710  81.080 105.630  1.00  0.00           O
ATOM   4640  N   ALA   383      76.130  82.300 106.630  1.00  0.00           N
ATOM   4641  HN  ALA   383      75.810  82.880 107.370  1.00  0.00           H
ATOM   4642  CA  ALA   383      74.980  81.940 105.830  1.00  0.00           C
ATOM   4643  HA  ALA   383      74.610  80.940 106.030  1.00  0.00           H
ATOM   4644  CB  ALA   383      73.890  82.810 106.380  1.00  0.00           C
ATOM   4645  HB1 ALA   383      74.010  83.890 106.150  1.00  0.00           H
ATOM   4646  HB2 ALA   383      73.740  82.710 107.480  1.00  0.00           H
ATOM   4647  HB3 ALA   383      72.980  82.360 105.960  1.00  0.00           H
ATOM   4648  C   ALA   383      75.020  82.190 104.350  1.00  0.00           C
ATOM   4649  O   ALA   383      74.440  81.340 103.610  1.00  0.00           O
ATOM   4650  N   THR   384      75.550  83.250 103.850  1.00  0.00           N
ATOM   4651  HN  THR   384      76.000  83.840 104.510  1.00  0.00           H
ATOM   4652  CA  THR   384      75.950  83.520 102.480  1.00  0.00           C
ATOM   4653  HA  THR   384      75.100  83.430 101.810  1.00  0.00           H
ATOM   4654  CB  THR   384      76.370  85.010 102.270  1.00  0.00           C
ATOM   4655  HB  THR   384      77.310  85.330 102.760  1.00  0.00           H
ATOM   4656  OG1 THR   384      75.360  85.890 102.790  1.00  0.00           O
ATOM   4657  HG1 THR   384      75.410  85.830 103.750  1.00  0.00           H
ATOM   4658  CG2 THR   384      76.580  85.390 100.740  1.00  0.00           C
ATOM   4659 HG21 THR   384      76.890  86.450 100.720  1.00  0.00           H
ATOM   4660 HG22 THR   384      75.570  85.270 100.300  1.00  0.00           H
ATOM   4661 HG23 THR   384      77.250  84.740 100.130  1.00  0.00           H
ATOM   4662  C   THR   384      77.100  82.640 102.040  1.00  0.00           C
ATOM   4663  O   THR   384      77.100  81.990 101.000  1.00  0.00           O
ATOM   4664  N   CYS   385      78.200  82.530 102.830  1.00  0.00           N
ATOM   4665  HN  CYS   385      78.220  83.130 103.620  1.00  0.00           H
ATOM   4666  CA  CYS   385      79.390  81.760 102.480  1.00  0.00           C
ATOM   4667  HA  CYS   385      79.810  82.050 101.530  1.00  0.00           H
ATOM   4668  CB  CYS   385      80.490  82.060 103.530  1.00  0.00           C
ATOM   4669  HB1 CYS   385      81.290  81.310 103.350  1.00  0.00           H
ATOM   4670  HB2 CYS   385      80.160  81.780 104.550  1.00  0.00           H
ATOM   4671  SG  CYS   385      81.160  83.740 103.360  1.00  0.00           S
ATOM   4672  HG1 CYS   385      80.060  84.460 103.560  1.00  0.00           H
ATOM   4673  C   CYS   385      79.110  80.250 102.370  1.00  0.00           C
ATOM   4674  O   CYS   385      79.520  79.570 101.390  1.00  0.00           O
ATOM   4675  N   TYR   386      78.420  79.650 103.310  1.00  0.00           N
ATOM   4676  HN  TYR   386      78.350  80.080 104.210  1.00  0.00           H
ATOM   4677  CA  TYR   386      77.940  78.280 103.210  1.00  0.00           C
ATOM   4678  HA  TYR   386      78.770  77.590 103.140  1.00  0.00           H
ATOM   4679  CB  TYR   386      77.230  77.930 104.520  1.00  0.00           C
ATOM   4680  HB1 TYR   386      76.260  78.460 104.570  1.00  0.00           H
ATOM   4681  HB2 TYR   386      77.850  78.150 105.410  1.00  0.00           H
ATOM   4682  CG  TYR   386      76.980  76.470 104.560  1.00  0.00           C
ATOM   4683  CD1 TYR   386      75.760  76.010 105.100  1.00  0.00           C
ATOM   4684  HD1 TYR   386      74.990  76.700 105.430  1.00  0.00           H
ATOM   4685  CE1 TYR   386      75.390  74.710 105.260  1.00  0.00           C
ATOM   4686  HE1 TYR   386      74.450  74.340 105.640  1.00  0.00           H
ATOM   4687  CZ  TYR   386      76.380  73.730 104.840  1.00  0.00           C
ATOM   4688  OH  TYR   386      75.920  72.400 104.840  1.00  0.00           O
ATOM   4689  HH  TYR   386      76.490  71.720 105.230  1.00  0.00           H
ATOM   4690  CD2 TYR   386      77.950  75.460 104.290  1.00  0.00           C
ATOM   4691  HD2 TYR   386      78.910  75.810 103.930  1.00  0.00           H
ATOM   4692  CE2 TYR   386      77.620  74.140 104.310  1.00  0.00           C
ATOM   4693  HE2 TYR   386      78.410  73.490 103.950  1.00  0.00           H
ATOM   4694  C   TYR   386      77.070  78.160 101.970  1.00  0.00           C
ATOM   4695  O   TYR   386      77.200  77.160 101.280  1.00  0.00           O
ATOM   4696  N   ALA   387      76.140  79.110 101.670  1.00  0.00           N
ATOM   4697  HN  ALA   387      76.030  80.010 102.090  1.00  0.00           H
ATOM   4698  CA  ALA   387      75.290  78.930 100.490  1.00  0.00           C
ATOM   4699  HA  ALA   387      74.760  77.990 100.510  1.00  0.00           H
ATOM   4700  CB  ALA   387      74.390  80.190 100.520  1.00  0.00           C
ATOM   4701  HB1 ALA   387      73.700  80.150 101.390  1.00  0.00           H
ATOM   4702  HB2 ALA   387      73.720  80.130  99.640  1.00  0.00           H
ATOM   4703  HB3 ALA   387      75.030  81.090 100.450  1.00  0.00           H
ATOM   4704  C   ALA   387      76.020  78.910  99.180  1.00  0.00           C
ATOM   4705  O   ALA   387      75.720  78.000  98.350  1.00  0.00           O
ATOM   4706  N   MET   388      77.030  79.820  98.960  1.00  0.00           N
ATOM   4707  HN  MET   388      77.200  80.450  99.720  1.00  0.00           H
ATOM   4708  CA  MET   388      77.980  79.800  97.870  1.00  0.00           C
ATOM   4709  HA  MET   388      77.470  79.860  96.920  1.00  0.00           H
ATOM   4710  CB  MET   388      78.870  81.050  97.980  1.00  0.00           C
ATOM   4711  HB1 MET   388      79.600  80.960  97.150  1.00  0.00           H
ATOM   4712  HB2 MET   388      79.330  81.060  98.990  1.00  0.00           H
ATOM   4713  CG  MET   388      78.020  82.320  97.850  1.00  0.00           C
ATOM   4714  HG1 MET   388      78.720  83.170  97.960  1.00  0.00           H
ATOM   4715  HG2 MET   388      77.290  82.360  98.690  1.00  0.00           H
ATOM   4716  SD  MET   388      77.100  82.480  96.260  1.00  0.00           S
ATOM   4717  CE  MET   388      76.050  83.800  97.010  1.00  0.00           C
ATOM   4718  HE1 MET   388      76.580  84.740  97.270  1.00  0.00           H
ATOM   4719  HE2 MET   388      75.420  83.420  97.840  1.00  0.00           H
ATOM   4720  HE3 MET   388      75.250  84.220  96.370  1.00  0.00           H
ATOM   4721  C   MET   388      78.880  78.550  97.700  1.00  0.00           C
ATOM   4722  O   MET   388      79.040  77.920  96.630  1.00  0.00           O
ATOM   4723  N   PHE   389      79.470  78.130  98.830  1.00  0.00           N
ATOM   4724  HN  PHE   389      79.580  78.690  99.650  1.00  0.00           H
ATOM   4725  CA  PHE   389      80.040  76.800  98.860  1.00  0.00           C
ATOM   4726  HA  PHE   389      80.890  76.850  98.190  1.00  0.00           H
ATOM   4727  CB  PHE   389      80.570  76.580 100.340  1.00  0.00           C
ATOM   4728  HB1 PHE   389      79.700  76.620 101.030  1.00  0.00           H
ATOM   4729  HB2 PHE   389      81.190  77.440 100.690  1.00  0.00           H
ATOM   4730  CG  PHE   389      81.310  75.350 100.530  1.00  0.00           C
ATOM   4731  CD1 PHE   389      82.320  75.070  99.620  1.00  0.00           C
ATOM   4732  HD1 PHE   389      82.370  75.690  98.740  1.00  0.00           H
ATOM   4733  CE1 PHE   389      83.120  73.960  99.780  1.00  0.00           C
ATOM   4734  HE1 PHE   389      83.930  73.920  99.070  1.00  0.00           H
ATOM   4735  CZ  PHE   389      82.880  73.040 100.780  1.00  0.00           C
ATOM   4736  HZ  PHE   389      83.440  72.120 100.920  1.00  0.00           H
ATOM   4737  CD2 PHE   389      81.170  74.490 101.640  1.00  0.00           C
ATOM   4738  HD2 PHE   389      80.470  74.690 102.430  1.00  0.00           H
ATOM   4739  CE2 PHE   389      81.890  73.370 101.770  1.00  0.00           C
ATOM   4740  HE2 PHE   389      81.680  72.720 102.590  1.00  0.00           H
ATOM   4741  C   PHE   389      79.170  75.570  98.420  1.00  0.00           C
ATOM   4742  O   PHE   389      79.590  74.850  97.540  1.00  0.00           O
ATOM   4743  N   VAL   390      77.950  75.440  98.990  1.00  0.00           N
ATOM   4744  HN  VAL   390      77.610  76.070  99.680  1.00  0.00           H
ATOM   4745  CA  VAL   390      76.970  74.370  98.670  1.00  0.00           C
ATOM   4746  HA  VAL   390      77.430  73.430  98.950  1.00  0.00           H
ATOM   4747  CB  VAL   390      75.670  74.340  99.520  1.00  0.00           C
ATOM   4748  HB  VAL   390      75.330  75.400  99.570  1.00  0.00           H
ATOM   4749  CG1 VAL   390      74.580  73.430  99.100  1.00  0.00           C
ATOM   4750 HG11 VAL   390      74.960  72.390  99.110  1.00  0.00           H
ATOM   4751 HG12 VAL   390      74.280  73.660  98.050  1.00  0.00           H
ATOM   4752 HG13 VAL   390      73.750  73.530  99.840  1.00  0.00           H
ATOM   4753  CG2 VAL   390      76.070  73.990 100.940  1.00  0.00           C
ATOM   4754 HG21 VAL   390      76.800  74.750 101.310  1.00  0.00           H
ATOM   4755 HG22 VAL   390      76.580  73.000 100.900  1.00  0.00           H
ATOM   4756 HG23 VAL   390      75.250  74.020 101.690  1.00  0.00           H
ATOM   4757  C   VAL   390      76.680  74.460  97.180  1.00  0.00           C
ATOM   4758  O   VAL   390      76.660  73.520  96.350  1.00  0.00           O
ATOM   4759  N   GLY   391      76.380  75.660  96.670  1.00  0.00           N
ATOM   4760  HN  GLY   391      76.380  76.460  97.260  1.00  0.00           H
ATOM   4761  CA  GLY   391      75.970  75.980  95.330  1.00  0.00           C
ATOM   4762  HA1 GLY   391      75.740  77.040  95.350  1.00  0.00           H
ATOM   4763  HA2 GLY   391      75.080  75.420  95.080  1.00  0.00           H
ATOM   4764  C   GLY   391      77.090  75.880  94.270  1.00  0.00           C
ATOM   4765  O   GLY   391      76.840  75.450  93.180  1.00  0.00           O
ATOM   4766  N   HSD   392      78.290  76.280  94.570  1.00  0.00           N
ATOM   4767  HN  HSD   392      78.610  76.760  95.380  1.00  0.00           H
ATOM   4768  CA  HSD   392      79.420  75.920  93.780  1.00  0.00           C
ATOM   4769  HA  HSD   392      79.210  76.300  92.790  1.00  0.00           H
ATOM   4770  CB  HSD   392      80.670  76.630  94.370  1.00  0.00           C
ATOM   4771  HB1 HSD   392      80.950  76.250  95.370  1.00  0.00           H
ATOM   4772  HB2 HSD   392      80.350  77.690  94.530  1.00  0.00           H
ATOM   4773  ND1 HSD   392      82.140  75.640  92.500  1.00  0.00           N
ATOM   4774  HD1 HSD   392      81.420  74.980  92.230  1.00  0.00           H
ATOM   4775  CG  HSD   392      81.880  76.600  93.460  1.00  0.00           C
ATOM   4776  CE1 HSD   392      83.130  76.080  91.740  1.00  0.00           C
ATOM   4777  HE1 HSD   392      83.380  75.700  90.760  1.00  0.00           H
ATOM   4778  NE2 HSD   392      83.510  77.320  92.130  1.00  0.00           N
ATOM   4779  CD2 HSD   392      82.740  77.650  93.210  1.00  0.00           C
ATOM   4780  HD2 HSD   392      82.750  78.610  93.690  1.00  0.00           H
ATOM   4781  C   HSD   392      79.680  74.420  93.630  1.00  0.00           C
ATOM   4782  O   HSD   392      79.890  73.840  92.540  1.00  0.00           O
ATOM   4783  N   ALA   393      79.670  73.620  94.740  1.00  0.00           N
ATOM   4784  HN  ALA   393      79.710  74.000  95.660  1.00  0.00           H
ATOM   4785  CA  ALA   393      79.780  72.160  94.640  1.00  0.00           C
ATOM   4786  HA  ALA   393      80.710  71.950  94.140  1.00  0.00           H
ATOM   4787  CB  ALA   393      79.840  71.690  96.050  1.00  0.00           C
ATOM   4788  HB1 ALA   393      78.930  72.020  96.600  1.00  0.00           H
ATOM   4789  HB2 ALA   393      80.630  72.200  96.630  1.00  0.00           H
ATOM   4790  HB3 ALA   393      79.970  70.590  96.120  1.00  0.00           H
ATOM   4791  C   ALA   393      78.620  71.580  93.870  1.00  0.00           C
ATOM   4792  O   ALA   393      78.750  70.690  93.090  1.00  0.00           O
ATOM   4793  N   THR   394      77.380  72.080  94.180  1.00  0.00           N
ATOM   4794  HN  THR   394      77.210  72.740  94.920  1.00  0.00           H
ATOM   4795  CA  THR   394      76.240  71.620  93.440  1.00  0.00           C
ATOM   4796  HA  THR   394      76.320  70.540  93.570  1.00  0.00           H
ATOM   4797  CB  THR   394      74.920  72.300  94.020  1.00  0.00           C
ATOM   4798  HB  THR   394      75.010  73.420  93.930  1.00  0.00           H
ATOM   4799  OG1 THR   394      74.850  71.850  95.340  1.00  0.00           O
ATOM   4800  HG1 THR   394      75.480  72.310  95.900  1.00  0.00           H
ATOM   4801  CG2 THR   394      73.610  71.900  93.360  1.00  0.00           C
ATOM   4802 HG21 THR   394      72.690  72.220  93.900  1.00  0.00           H
ATOM   4803 HG22 THR   394      73.580  70.800  93.200  1.00  0.00           H
ATOM   4804 HG23 THR   394      73.610  72.230  92.300  1.00  0.00           H
ATOM   4805  C   THR   394      76.350  71.890  91.930  1.00  0.00           C
ATOM   4806  O   THR   394      76.130  71.000  91.110  1.00  0.00           O
ATOM   4807  N   ALA   395      76.820  73.110  91.600  1.00  0.00           N
ATOM   4808  HN  ALA   395      77.040  73.790  92.300  1.00  0.00           H
ATOM   4809  CA  ALA   395      77.140  73.470  90.200  1.00  0.00           C
ATOM   4810  HA  ALA   395      76.240  73.320  89.630  1.00  0.00           H
ATOM   4811  CB  ALA   395      77.550  74.940  90.040  1.00  0.00           C
ATOM   4812  HB1 ALA   395      78.560  75.140  90.440  1.00  0.00           H
ATOM   4813  HB2 ALA   395      76.810  75.540  90.600  1.00  0.00           H
ATOM   4814  HB3 ALA   395      77.440  75.350  89.010  1.00  0.00           H
ATOM   4815  C   ALA   395      78.260  72.650  89.540  1.00  0.00           C
ATOM   4816  O   ALA   395      78.120  72.140  88.390  1.00  0.00           O
ATOM   4817  N   LEU   396      79.420  72.360  90.130  1.00  0.00           N
ATOM   4818  HN  LEU   396      79.530  72.770  91.040  1.00  0.00           H
ATOM   4819  CA  LEU   396      80.560  71.560  89.640  1.00  0.00           C
ATOM   4820  HA  LEU   396      80.840  71.960  88.680  1.00  0.00           H
ATOM   4821  CB  LEU   396      81.800  71.660  90.680  1.00  0.00           C
ATOM   4822  HB1 LEU   396      81.470  71.400  91.720  1.00  0.00           H
ATOM   4823  HB2 LEU   396      82.140  72.720  90.710  1.00  0.00           H
ATOM   4824  CG  LEU   396      82.910  70.640  90.310  1.00  0.00           C
ATOM   4825  HG  LEU   396      82.850  70.220  89.280  1.00  0.00           H
ATOM   4826  CD1 LEU   396      84.260  71.390  90.220  1.00  0.00           C
ATOM   4827 HD11 LEU   396      84.370  72.170  89.440  1.00  0.00           H
ATOM   4828 HD12 LEU   396      85.100  70.690  90.020  1.00  0.00           H
ATOM   4829 HD13 LEU   396      84.420  71.980  91.140  1.00  0.00           H
ATOM   4830  CD2 LEU   396      83.050  69.450  91.250  1.00  0.00           C
ATOM   4831 HD21 LEU   396      83.400  69.700  92.270  1.00  0.00           H
ATOM   4832 HD22 LEU   396      83.920  68.880  90.880  1.00  0.00           H
ATOM   4833 HD23 LEU   396      82.100  68.880  91.320  1.00  0.00           H
ATOM   4834  C   LEU   396      80.230  70.100  89.340  1.00  0.00           C
ATOM   4835  O   LEU   396      80.730  69.570  88.340  1.00  0.00           O
ATOM   4836  N   ILE   397      79.450  69.520  90.280  1.00  0.00           N
ATOM   4837  HN  ILE   397      79.160  70.040  91.080  1.00  0.00           H
ATOM   4838  CA  ILE   397      78.730  68.310  90.100  1.00  0.00           C
ATOM   4839  HA  ILE   397      79.420  67.520  89.830  1.00  0.00           H
ATOM   4840  CB  ILE   397      78.120  67.760  91.360  1.00  0.00           C
ATOM   4841  HB  ILE   397      77.500  68.540  91.870  1.00  0.00           H
ATOM   4842  CG2 ILE   397      77.230  66.490  91.140  1.00  0.00           C
ATOM   4843 HG21 ILE   397      76.350  66.760  90.510  1.00  0.00           H
ATOM   4844 HG22 ILE   397      76.800  66.070  92.070  1.00  0.00           H
ATOM   4845 HG23 ILE   397      77.750  65.630  90.690  1.00  0.00           H
ATOM   4846  CG1 ILE   397      79.140  67.320  92.430  1.00  0.00           C
ATOM   4847 HG11 ILE   397      78.540  67.030  93.310  1.00  0.00           H
ATOM   4848 HG12 ILE   397      79.750  68.170  92.780  1.00  0.00           H
ATOM   4849  CD  ILE   397      80.060  66.250  92.000  1.00  0.00           C
ATOM   4850  HD1 ILE   397      80.590  65.860  92.890  1.00  0.00           H
ATOM   4851  HD2 ILE   397      80.770  66.640  91.240  1.00  0.00           H
ATOM   4852  HD3 ILE   397      79.530  65.390  91.530  1.00  0.00           H
ATOM   4853  C   ILE   397      77.780  68.110  88.930  1.00  0.00           C
ATOM   4854  O   ILE   397      77.810  67.130  88.220  1.00  0.00           O
ATOM   4855  N   GLN   398      76.980  69.130  88.550  1.00  0.00           N
ATOM   4856  HN  GLN   398      76.850  69.930  89.130  1.00  0.00           H
ATOM   4857  CA  GLN   398      76.020  69.050  87.440  1.00  0.00           C
ATOM   4858  HA  GLN   398      75.360  68.220  87.660  1.00  0.00           H
ATOM   4859  CB  GLN   398      75.150  70.360  87.280  1.00  0.00           C
ATOM   4860  HB1 GLN   398      74.570  70.260  86.340  1.00  0.00           H
ATOM   4861  HB2 GLN   398      75.810  71.240  87.150  1.00  0.00           H
ATOM   4862  CG  GLN   398      74.270  70.670  88.550  1.00  0.00           C
ATOM   4863  HG1 GLN   398      73.390  71.270  88.240  1.00  0.00           H
ATOM   4864  HG2 GLN   398      74.950  71.290  89.170  1.00  0.00           H
ATOM   4865  CD  GLN   398      73.710  69.420  89.220  1.00  0.00           C
ATOM   4866  OE1 GLN   398      72.970  68.630  88.570  1.00  0.00           O
ATOM   4867  NE2 GLN   398      74.130  69.190  90.480  1.00  0.00           N
ATOM   4868 HE21 GLN   398      73.960  68.350  90.990  1.00  0.00           H
ATOM   4869 HE22 GLN   398      74.800  69.810  90.920  1.00  0.00           H
ATOM   4870  C   GLN   398      76.700  68.810  86.180  1.00  0.00           C
ATOM   4871  O   GLN   398      76.310  67.990  85.370  1.00  0.00           O
ATOM   4872  N   SER   399      77.880  69.400  85.990  1.00  0.00           N
ATOM   4873  HN  SER   399      78.230  70.010  86.690  1.00  0.00           H
ATOM   4874  CA  SER   399      78.680  69.180  84.800  1.00  0.00           C
ATOM   4875  HA  SER   399      78.180  69.470  83.890  1.00  0.00           H
ATOM   4876  CB  SER   399      80.030  69.990  84.920  1.00  0.00           C
ATOM   4877  HB1 SER   399      80.710  69.680  84.090  1.00  0.00           H
ATOM   4878  HB2 SER   399      80.390  69.710  85.930  1.00  0.00           H
ATOM   4879  OG  SER   399      79.830  71.390  84.850  1.00  0.00           O
ATOM   4880  HG1 SER   399      80.690  71.770  85.030  1.00  0.00           H
ATOM   4881  C   SER   399      79.090  67.680  84.520  1.00  0.00           C
ATOM   4882  O   SER   399      79.230  67.280  83.360  1.00  0.00           O
ATOM   4883  N   LEU   400      79.340  66.740  85.500  1.00  0.00           N
ATOM   4884  HN  LEU   400      79.310  66.960  86.470  1.00  0.00           H
ATOM   4885  CA  LEU   400      79.920  65.410  85.250  1.00  0.00           C
ATOM   4886  HA  LEU   400      80.820  65.620  84.710  1.00  0.00           H
ATOM   4887  CB  LEU   400      80.270  64.730  86.640  1.00  0.00           C
ATOM   4888  HB1 LEU   400      80.650  63.690  86.490  1.00  0.00           H
ATOM   4889  HB2 LEU   400      79.320  64.570  87.190  1.00  0.00           H
ATOM   4890  CG  LEU   400      81.150  65.670  87.500  1.00  0.00           C
ATOM   4891  HG  LEU   400      80.490  66.420  87.990  1.00  0.00           H
ATOM   4892  CD1 LEU   400      81.710  64.960  88.770  1.00  0.00           C
ATOM   4893 HD11 LEU   400      81.030  64.510  89.530  1.00  0.00           H
ATOM   4894 HD12 LEU   400      82.430  65.640  89.240  1.00  0.00           H
ATOM   4895 HD13 LEU   400      82.350  64.140  88.410  1.00  0.00           H
ATOM   4896  CD2 LEU   400      82.390  66.430  86.910  1.00  0.00           C
ATOM   4897 HD21 LEU   400      83.270  65.790  86.670  1.00  0.00           H
ATOM   4898 HD22 LEU   400      82.710  67.180  87.660  1.00  0.00           H
ATOM   4899 HD23 LEU   400      82.120  66.920  85.940  1.00  0.00           H
ATOM   4900  C   LEU   400      79.050  64.480  84.390  1.00  0.00           C
ATOM   4901  O   LEU   400      79.620  63.710  83.590  1.00  0.00           O
ATOM   4902  N   ASP   401      77.690  64.580  84.540  1.00  0.00           N
ATOM   4903  HN  ASP   401      77.280  65.330  85.060  1.00  0.00           H
ATOM   4904  CA  ASP   401      76.690  63.770  83.830  1.00  0.00           C
ATOM   4905  HA  ASP   401      77.280  63.030  83.280  1.00  0.00           H
ATOM   4906  CB  ASP   401      75.790  62.940  84.810  1.00  0.00           C
ATOM   4907  HB1 ASP   401      76.300  62.350  85.590  1.00  0.00           H
ATOM   4908  HB2 ASP   401      75.090  62.300  84.240  1.00  0.00           H
ATOM   4909  CG  ASP   401      74.800  63.850  85.590  1.00  0.00           C
ATOM   4910  OD1 ASP   401      75.240  64.520  86.560  1.00  0.00           O
ATOM   4911  OD2 ASP   401      73.630  63.950  85.250  1.00  0.00           O
ATOM   4912  C   ASP   401      75.980  64.530  82.720  1.00  0.00           C
ATOM   4913  O   ASP   401      75.020  64.090  82.060  1.00  0.00           O
ATOM   4914  N   SER   402      76.520  65.720  82.350  1.00  0.00           N
ATOM   4915  HN  SER   402      77.170  66.090  83.010  1.00  0.00           H
ATOM   4916  CA  SER   402      75.870  66.650  81.410  1.00  0.00           C
ATOM   4917  HA  SER   402      74.890  66.920  81.790  1.00  0.00           H
ATOM   4918  CB  SER   402      76.690  68.000  81.230  1.00  0.00           C
ATOM   4919  HB1 SER   402      76.720  68.550  82.190  1.00  0.00           H
ATOM   4920  HB2 SER   402      76.260  68.720  80.500  1.00  0.00           H
ATOM   4921  OG  SER   402      78.100  67.870  80.890  1.00  0.00           O
ATOM   4922  HG1 SER   402      78.540  67.550  81.680  1.00  0.00           H
ATOM   4923  C   SER   402      75.550  66.150  79.970  1.00  0.00           C
ATOM   4924  O   SER   402      74.550  66.510  79.410  1.00  0.00           O
ATOM   4925  N   SER   403      76.310  65.140  79.490  1.00  0.00           N
ATOM   4926  HN  SER   403      77.080  64.830  80.050  1.00  0.00           H
ATOM   4927  CA  SER   403      76.180  64.620  78.110  1.00  0.00           C
ATOM   4928  HA  SER   403      75.800  65.460  77.560  1.00  0.00           H
ATOM   4929  CB  SER   403      77.550  64.150  77.520  1.00  0.00           C
ATOM   4930  HB1 SER   403      78.190  64.970  77.140  1.00  0.00           H
ATOM   4931  HB2 SER   403      77.510  63.500  76.630  1.00  0.00           H
ATOM   4932  OG  SER   403      78.370  63.570  78.590  1.00  0.00           O
ATOM   4933  HG1 SER   403      78.130  62.630  78.620  1.00  0.00           H
ATOM   4934  C   SER   403      75.190  63.480  78.010  1.00  0.00           C
ATOM   4935  O   SER   403      74.470  63.310  77.040  1.00  0.00           O
ATOM   4936  N   ARG   404      75.050  62.730  79.110  1.00  0.00           N
ATOM   4937  HN  ARG   404      75.750  62.840  79.810  1.00  0.00           H
ATOM   4938  CA  ARG   404      73.980  61.700  79.240  1.00  0.00           C
ATOM   4939  HA  ARG   404      74.010  61.120  78.340  1.00  0.00           H
ATOM   4940  CB  ARG   404      74.180  60.730  80.470  1.00  0.00           C
ATOM   4941  HB1 ARG   404      74.240  61.380  81.370  1.00  0.00           H
ATOM   4942  HB2 ARG   404      75.170  60.220  80.460  1.00  0.00           H
ATOM   4943  CG  ARG   404      73.050  59.680  80.750  1.00  0.00           C
ATOM   4944  HG1 ARG   404      72.170  60.200  81.200  1.00  0.00           H
ATOM   4945  HG2 ARG   404      73.380  59.030  81.600  1.00  0.00           H
ATOM   4946  CD  ARG   404      72.600  58.770  79.570  1.00  0.00           C
ATOM   4947  HD1 ARG   404      72.170  59.300  78.680  1.00  0.00           H
ATOM   4948  HD2 ARG   404      71.800  58.100  79.950  1.00  0.00           H
ATOM   4949  NE  ARG   404      73.730  57.930  79.140  1.00  0.00           N
ATOM   4950  HE  ARG   404      74.680  57.990  79.440  1.00  0.00           H
ATOM   4951  CZ  ARG   404      73.550  56.860  78.360  1.00  0.00           C
ATOM   4952  NH1 ARG   404      72.390  56.540  77.730  1.00  0.00           N
ATOM   4953 HH11 ARG   404      71.650  57.190  77.850  1.00  0.00           H
ATOM   4954 HH12 ARG   404      72.470  55.830  77.040  1.00  0.00           H
ATOM   4955  NH2 ARG   404      74.530  56.010  78.250  1.00  0.00           N
ATOM   4956 HH21 ARG   404      75.420  56.240  78.650  1.00  0.00           H
ATOM   4957 HH22 ARG   404      74.430  55.120  77.810  1.00  0.00           H
ATOM   4958  C   ARG   404      72.610  62.310  79.240  1.00  0.00           C
ATOM   4959  O   ARG   404      71.650  61.850  78.580  1.00  0.00           O
ATOM   4960  N   ARG   405      72.540  63.480  79.970  1.00  0.00           N
ATOM   4961  HN  ARG   405      73.320  63.780  80.510  1.00  0.00           H
ATOM   4962  CA  ARG   405      71.300  64.160  80.130  1.00  0.00           C
ATOM   4963  HA  ARG   405      70.610  63.450  80.550  1.00  0.00           H
ATOM   4964  CB  ARG   405      71.450  65.510  80.970  1.00  0.00           C
ATOM   4965  HB1 ARG   405      70.530  66.130  80.940  1.00  0.00           H
ATOM   4966  HB2 ARG   405      72.220  66.180  80.560  1.00  0.00           H
ATOM   4967  CG  ARG   405      71.990  65.220  82.430  1.00  0.00           C
ATOM   4968  HG1 ARG   405      73.090  65.100  82.380  1.00  0.00           H
ATOM   4969  HG2 ARG   405      71.470  64.350  82.890  1.00  0.00           H
ATOM   4970  CD  ARG   405      71.640  66.430  83.310  1.00  0.00           C
ATOM   4971  HD1 ARG   405      70.540  66.380  83.420  1.00  0.00           H
ATOM   4972  HD2 ARG   405      72.020  67.360  82.830  1.00  0.00           H
ATOM   4973  NE  ARG   405      72.500  66.240  84.540  1.00  0.00           N
ATOM   4974  HE  ARG   405      72.970  65.370  84.660  1.00  0.00           H
ATOM   4975  CZ  ARG   405      72.500  66.960  85.650  1.00  0.00           C
ATOM   4976  NH1 ARG   405      71.840  68.070  85.870  1.00  0.00           N
ATOM   4977 HH11 ARG   405      71.370  68.430  85.070  1.00  0.00           H
ATOM   4978 HH12 ARG   405      72.140  68.560  86.680  1.00  0.00           H
ATOM   4979  NH2 ARG   405      73.370  66.520  86.550  1.00  0.00           N
ATOM   4980 HH21 ARG   405      73.880  65.690  86.310  1.00  0.00           H
ATOM   4981 HH22 ARG   405      73.610  67.110  87.320  1.00  0.00           H
ATOM   4982  C   ARG   405      70.730  64.650  78.800  1.00  0.00           C
ATOM   4983  O   ARG   405      69.550  64.610  78.560  1.00  0.00           O
ATOM   4984  N   GLN   406      71.650  64.940  77.850  1.00  0.00           N
ATOM   4985  HN  GLN   406      72.590  64.820  78.170  1.00  0.00           H
ATOM   4986  CA  GLN   406      71.470  65.320  76.470  1.00  0.00           C
ATOM   4987  HA  GLN   406      70.660  66.040  76.470  1.00  0.00           H
ATOM   4988  CB  GLN   406      72.710  66.050  75.880  1.00  0.00           C
ATOM   4989  HB1 GLN   406      72.690  66.120  74.770  1.00  0.00           H
ATOM   4990  HB2 GLN   406      73.640  65.530  76.200  1.00  0.00           H
ATOM   4991  CG  GLN   406      72.820  67.500  76.530  1.00  0.00           C
ATOM   4992  HG1 GLN   406      72.560  67.450  77.610  1.00  0.00           H
ATOM   4993  HG2 GLN   406      71.990  68.090  76.070  1.00  0.00           H
ATOM   4994  CD  GLN   406      74.190  68.090  76.350  1.00  0.00           C
ATOM   4995  OE1 GLN   406      75.070  67.780  75.540  1.00  0.00           O
ATOM   4996  NE2 GLN   406      74.350  69.210  77.070  1.00  0.00           N
ATOM   4997 HE21 GLN   406      75.070  69.800  76.740  1.00  0.00           H
ATOM   4998 HE22 GLN   406      73.600  69.680  77.550  1.00  0.00           H
ATOM   4999  C   GLN   406      70.970  64.250  75.600  1.00  0.00           C
ATOM   5000  O   GLN   406      70.090  64.490  74.780  1.00  0.00           O
ATOM   5001  N   TYR   407      71.550  62.990  75.760  1.00  0.00           N
ATOM   5002  HN  TYR   407      72.150  62.830  76.530  1.00  0.00           H
ATOM   5003  CA  TYR   407      71.190  61.820  75.000  1.00  0.00           C
ATOM   5004  HA  TYR   407      71.230  61.990  73.930  1.00  0.00           H
ATOM   5005  CB  TYR   407      72.130  60.630  75.430  1.00  0.00           C
ATOM   5006  HB1 TYR   407      71.890  60.370  76.490  1.00  0.00           H
ATOM   5007  HB2 TYR   407      73.210  60.870  75.520  1.00  0.00           H
ATOM   5008  CG  TYR   407      71.910  59.520  74.510  1.00  0.00           C
ATOM   5009  CD1 TYR   407      72.670  59.460  73.290  1.00  0.00           C
ATOM   5010  HD1 TYR   407      73.380  60.250  73.110  1.00  0.00           H
ATOM   5011  CE1 TYR   407      72.520  58.360  72.430  1.00  0.00           C
ATOM   5012  HE1 TYR   407      73.230  58.240  71.630  1.00  0.00           H
ATOM   5013  CZ  TYR   407      71.680  57.320  72.730  1.00  0.00           C
ATOM   5014  OH  TYR   407      71.750  56.140  71.970  1.00  0.00           O
ATOM   5015  HH  TYR   407      71.260  55.400  72.350  1.00  0.00           H
ATOM   5016  CD2 TYR   407      71.060  58.540  74.750  1.00  0.00           C
ATOM   5017  HD2 TYR   407      70.440  58.420  75.630  1.00  0.00           H
ATOM   5018  CE2 TYR   407      70.930  57.410  73.860  1.00  0.00           C
ATOM   5019  HE2 TYR   407      70.420  56.540  74.260  1.00  0.00           H
ATOM   5020  C   TYR   407      69.760  61.500  75.230  1.00  0.00           C
ATOM   5021  O   TYR   407      68.980  61.260  74.290  1.00  0.00           O
ATOM   5022  N   GLN   408      69.360  61.470  76.540  1.00  0.00           N
ATOM   5023  HN  GLN   408      70.030  61.660  77.260  1.00  0.00           H
ATOM   5024  CA  GLN   408      68.020  61.270  76.850  1.00  0.00           C
ATOM   5025  HA  GLN   408      67.840  60.280  76.460  1.00  0.00           H
ATOM   5026  CB  GLN   408      67.760  61.090  78.410  1.00  0.00           C
ATOM   5027  HB1 GLN   408      66.680  60.860  78.560  1.00  0.00           H
ATOM   5028  HB2 GLN   408      68.040  62.010  78.970  1.00  0.00           H
ATOM   5029  CG  GLN   408      68.460  59.920  79.150  1.00  0.00           C
ATOM   5030  HG1 GLN   408      67.860  59.630  80.040  1.00  0.00           H
ATOM   5031  HG2 GLN   408      69.430  60.190  79.600  1.00  0.00           H
ATOM   5032  CD  GLN   408      68.770  58.620  78.430  1.00  0.00           C
ATOM   5033  OE1 GLN   408      69.930  58.160  78.230  1.00  0.00           O
ATOM   5034  NE2 GLN   408      67.720  57.900  77.960  1.00  0.00           N
ATOM   5035 HE21 GLN   408      67.890  57.110  77.380  1.00  0.00           H
ATOM   5036 HE22 GLN   408      66.800  58.210  78.220  1.00  0.00           H
ATOM   5037  C   GLN   408      67.020  62.330  76.390  1.00  0.00           C
ATOM   5038  O   GLN   408      65.890  62.030  75.990  1.00  0.00           O
ATOM   5039  N   GLU   409      67.450  63.650  76.420  1.00  0.00           N
ATOM   5040  HN  GLU   409      68.330  63.920  76.820  1.00  0.00           H
ATOM   5041  CA  GLU   409      66.670  64.780  75.890  1.00  0.00           C
ATOM   5042  HA  GLU   409      65.700  64.790  76.370  1.00  0.00           H
ATOM   5043  CB  GLU   409      67.490  66.150  76.220  1.00  0.00           C
ATOM   5044  HB1 GLU   409      68.440  65.900  75.680  1.00  0.00           H
ATOM   5045  HB2 GLU   409      67.530  66.140  77.330  1.00  0.00           H
ATOM   5046  CG  GLU   409      66.850  67.470  75.730  1.00  0.00           C
ATOM   5047  HG1 GLU   409      66.010  67.840  76.360  1.00  0.00           H
ATOM   5048  HG2 GLU   409      66.400  67.270  74.730  1.00  0.00           H
ATOM   5049  CD  GLU   409      67.900  68.550  75.530  1.00  0.00           C
ATOM   5050  OE1 GLU   409      68.020  69.320  76.460  1.00  0.00           O
ATOM   5051  OE2 GLU   409      68.500  68.620  74.420  1.00  0.00           O
ATOM   5052  C   GLU   409      66.260  64.650  74.380  1.00  0.00           C
ATOM   5053  O   GLU   409      65.210  65.060  73.950  1.00  0.00           O
ATOM   5054  N   LYS   410      67.160  64.090  73.660  1.00  0.00           N
ATOM   5055  HN  LYS   410      68.100  64.010  73.970  1.00  0.00           H
ATOM   5056  CA  LYS   410      66.920  63.650  72.290  1.00  0.00           C
ATOM   5057  HA  LYS   410      66.390  64.370  71.680  1.00  0.00           H
ATOM   5058  CB  LYS   410      68.290  63.530  71.630  1.00  0.00           C
ATOM   5059  HB1 LYS   410      68.890  62.930  72.350  1.00  0.00           H
ATOM   5060  HB2 LYS   410      68.830  64.500  71.630  1.00  0.00           H
[truncated: 2,384,548 more chars]
