# Supplementary material for: Structural basis for hyperpolarization-dependent opening of human HCN1 channel
Source: Nat Commun. 2024 Jun 18;15:5216. doi: 10.1038/s41467-024-49599-x (PMC11189445; doi:10.1038/s41467-024-49599-x)
Supplement: Supplementary file 9 — Source Data [file 41467_2024_49599_MOESM9_ESM.zip › Source data/Final configuration in open state.txt]

REMARK    GENERATED BY TRJCONV
TITLE     Title t= 500000.00000 step= 250000000
REMARK    THIS IS A SIMULATION BOX
CRYST1  131.447  131.447  148.680  90.00  90.00  90.00 P 1           1
MODEL        1
ATOM      1  CAY PHE A 109      77.300  37.510  72.110  1.00  0.00           C
ATOM      2  HY1 PHE A 109      77.640  37.000  73.040  1.00  0.00           H
ATOM      3  HY2 PHE A 109      77.310  36.800  71.260  1.00  0.00           H
ATOM      4  HY3 PHE A 109      76.260  37.850  72.280  1.00  0.00           H
ATOM      5  CY  PHE A 109      78.130  38.720  71.970  1.00  0.00           C
ATOM      6  OY  PHE A 109      78.270  39.260  70.910  1.00  0.00           O
ATOM      7  N   PHE A 109      78.850  39.160  73.010  1.00  0.00           N
ATOM      8  HN  PHE A 109      78.780  38.750  73.910  1.00  0.00           H
ATOM      9  CA  PHE A 109      79.780  40.310  72.980  1.00  0.00           C
ATOM     10  HA  PHE A 109      79.210  41.140  72.610  1.00  0.00           H
ATOM     11  CB  PHE A 109      80.270  40.590  74.440  1.00  0.00           C
ATOM     12  HB1 PHE A 109      80.660  39.660  74.890  1.00  0.00           H
ATOM     13  HB2 PHE A 109      79.500  41.010  75.140  1.00  0.00           H
ATOM     14  CG  PHE A 109      81.420  41.530  74.520  1.00  0.00           C
ATOM     15  CD1 PHE A 109      81.160  42.890  74.750  1.00  0.00           C
ATOM     16  HD1 PHE A 109      80.150  43.190  74.920  1.00  0.00           H
ATOM     17  CE1 PHE A 109      82.230  43.780  74.810  1.00  0.00           C
ATOM     18  HE1 PHE A 109      82.060  44.830  75.010  1.00  0.00           H
ATOM     19  CZ  PHE A 109      83.550  43.400  74.670  1.00  0.00           C
ATOM     20  HZ  PHE A 109      84.440  43.980  74.880  1.00  0.00           H
ATOM     21  CD2 PHE A 109      82.770  41.090  74.400  1.00  0.00           C
ATOM     22  HD2 PHE A 109      83.060  40.070  74.160  1.00  0.00           H
ATOM     23  CE2 PHE A 109      83.810  42.010  74.480  1.00  0.00           C
ATOM     24  HE2 PHE A 109      84.800  41.640  74.630  1.00  0.00           H
ATOM     25  C   PHE A 109      81.010  40.140  71.970  1.00  0.00           C
ATOM     26  O   PHE A 109      81.140  41.020  71.170  1.00  0.00           O
ATOM     27  N   SER A 110      81.790  39.020  71.940  1.00  0.00           N
ATOM     28  HN  SER A 110      81.650  38.250  72.570  1.00  0.00           H
ATOM     29  CA  SER A 110      82.900  38.940  70.970  1.00  0.00           C
ATOM     30  HA  SER A 110      83.540  39.800  71.090  1.00  0.00           H
ATOM     31  CB  SER A 110      83.960  37.750  71.230  1.00  0.00           C
ATOM     32  HB1 SER A 110      84.790  37.800  70.500  1.00  0.00           H
ATOM     33  HB2 SER A 110      83.390  36.790  71.230  1.00  0.00           H
ATOM     34  OG  SER A 110      84.680  37.910  72.500  1.00  0.00           O
ATOM     35  HG1 SER A 110      84.060  37.790  73.230  1.00  0.00           H
ATOM     36  C   SER A 110      82.470  38.870  69.470  1.00  0.00           C
ATOM     37  O   SER A 110      83.110  39.480  68.610  1.00  0.00           O
ATOM     38  N   LEU A 111      81.340  38.190  69.190  1.00  0.00           N
ATOM     39  HN  LEU A 111      80.940  37.770  70.010  1.00  0.00           H
ATOM     40  CA  LEU A 111      80.630  38.140  67.950  1.00  0.00           C
ATOM     41  HA  LEU A 111      81.360  37.880  67.200  1.00  0.00           H
ATOM     42  CB  LEU A 111      79.520  37.120  67.990  1.00  0.00           C
ATOM     43  HB1 LEU A 111      78.720  37.410  68.690  1.00  0.00           H
ATOM     44  HB2 LEU A 111      79.910  36.140  68.350  1.00  0.00           H
ATOM     45  CG  LEU A 111      78.890  36.790  66.590  1.00  0.00           C
ATOM     46  HG  LEU A 111      78.460  37.720  66.160  1.00  0.00           H
ATOM     47  CD1 LEU A 111      79.800  36.190  65.490  1.00  0.00           C
ATOM     48 HD11 LEU A 111      79.160  36.310  64.590  1.00  0.00           H
ATOM     49 HD12 LEU A 111      80.050  35.150  65.780  1.00  0.00           H
ATOM     50 HD13 LEU A 111      80.760  36.750  65.420  1.00  0.00           H
ATOM     51  CD2 LEU A 111      77.810  35.790  66.850  1.00  0.00           C
ATOM     52 HD21 LEU A 111      77.170  35.570  65.970  1.00  0.00           H
ATOM     53 HD22 LEU A 111      77.040  36.130  67.580  1.00  0.00           H
ATOM     54 HD23 LEU A 111      78.270  34.780  66.990  1.00  0.00           H
ATOM     55  C   LEU A 111      80.160  39.470  67.490  1.00  0.00           C
ATOM     56  O   LEU A 111      80.350  39.860  66.380  1.00  0.00           O
ATOM     57  N   ARG A 112      79.500  40.210  68.420  1.00  0.00           N
ATOM     58  HN  ARG A 112      79.350  39.930  69.370  1.00  0.00           H
ATOM     59  CA  ARG A 112      79.120  41.560  68.120  1.00  0.00           C
ATOM     60  HA  ARG A 112      78.600  41.590  67.170  1.00  0.00           H
ATOM     61  CB  ARG A 112      78.190  42.150  69.240  1.00  0.00           C
ATOM     62  HB1 ARG A 112      78.060  43.250  69.130  1.00  0.00           H
ATOM     63  HB2 ARG A 112      78.700  41.920  70.190  1.00  0.00           H
ATOM     64  CG  ARG A 112      76.790  41.530  69.140  1.00  0.00           C
ATOM     65  HG1 ARG A 112      76.240  41.730  70.090  1.00  0.00           H
ATOM     66  HG2 ARG A 112      76.850  40.420  69.110  1.00  0.00           H
ATOM     67  CD  ARG A 112      75.820  42.070  68.030  1.00  0.00           C
ATOM     68  HD1 ARG A 112      76.370  41.820  67.100  1.00  0.00           H
ATOM     69  HD2 ARG A 112      75.720  43.170  68.120  1.00  0.00           H
ATOM     70  NE  ARG A 112      74.530  41.350  68.030  1.00  0.00           N
ATOM     71  HE  ARG A 112      74.110  41.090  68.900  1.00  0.00           H
ATOM     72  CZ  ARG A 112      73.730  41.080  67.060  1.00  0.00           C
ATOM     73  NH1 ARG A 112      72.570  40.540  67.430  1.00  0.00           N
ATOM     74 HH11 ARG A 112      72.250  40.660  68.370  1.00  0.00           H
ATOM     75 HH12 ARG A 112      71.980  40.200  66.700  1.00  0.00           H
ATOM     76  NH2 ARG A 112      74.010  41.140  65.760  1.00  0.00           N
ATOM     77 HH21 ARG A 112      74.950  41.310  65.440  1.00  0.00           H
ATOM     78 HH22 ARG A 112      73.320  40.940  65.060  1.00  0.00           H
ATOM     79  C   ARG A 112      80.310  42.530  68.000  1.00  0.00           C
ATOM     80  O   ARG A 112      80.510  43.100  66.890  1.00  0.00           O
ATOM     81  N   MET A 113      81.120  42.730  69.030  1.00  0.00           N
ATOM     82  HN  MET A 113      80.920  42.260  69.890  1.00  0.00           H
ATOM     83  CA  MET A 113      82.210  43.650  69.040  1.00  0.00           C
ATOM     84  HA  MET A 113      81.730  44.580  68.760  1.00  0.00           H
ATOM     85  CB  MET A 113      82.800  43.820  70.410  1.00  0.00           C
ATOM     86  HB1 MET A 113      83.730  44.430  70.330  1.00  0.00           H
ATOM     87  HB2 MET A 113      83.110  42.850  70.860  1.00  0.00           H
ATOM     88  CG  MET A 113      81.770  44.440  71.430  1.00  0.00           C
ATOM     89  HG1 MET A 113      82.290  44.540  72.400  1.00  0.00           H
ATOM     90  HG2 MET A 113      80.930  43.730  71.590  1.00  0.00           H
ATOM     91  SD  MET A 113      81.160  46.130  70.860  1.00  0.00           S
ATOM     92  CE  MET A 113      80.450  46.590  72.470  1.00  0.00           C
ATOM     93  HE1 MET A 113      81.240  46.920  73.190  1.00  0.00           H
ATOM     94  HE2 MET A 113      79.870  45.750  72.920  1.00  0.00           H
ATOM     95  HE3 MET A 113      79.720  47.430  72.450  1.00  0.00           H
ATOM     96  C   MET A 113      83.370  43.440  68.010  1.00  0.00           C
ATOM     97  O   MET A 113      83.690  44.310  67.200  1.00  0.00           O
ATOM     98  N   PHE A 114      84.140  42.320  68.130  1.00  0.00           N
ATOM     99  HN  PHE A 114      83.890  41.580  68.760  1.00  0.00           H
ATOM    100  CA  PHE A 114      85.480  42.100  67.450  1.00  0.00           C
ATOM    101  HA  PHE A 114      85.880  43.050  67.150  1.00  0.00           H
ATOM    102  CB  PHE A 114      86.390  41.320  68.410  1.00  0.00           C
ATOM    103  HB1 PHE A 114      87.430  41.380  68.020  1.00  0.00           H
ATOM    104  HB2 PHE A 114      86.050  40.270  68.420  1.00  0.00           H
ATOM    105  CG  PHE A 114      86.450  41.890  69.820  1.00  0.00           C
ATOM    106  CD1 PHE A 114      86.290  41.010  70.910  1.00  0.00           C
ATOM    107  HD1 PHE A 114      86.160  39.940  70.790  1.00  0.00           H
ATOM    108  CE1 PHE A 114      86.410  41.530  72.210  1.00  0.00           C
ATOM    109  HE1 PHE A 114      86.260  40.850  73.040  1.00  0.00           H
ATOM    110  CZ  PHE A 114      86.650  42.940  72.380  1.00  0.00           C
ATOM    111  HZ  PHE A 114      86.590  43.460  73.330  1.00  0.00           H
ATOM    112  CD2 PHE A 114      86.760  43.240  69.990  1.00  0.00           C
ATOM    113  HD2 PHE A 114      86.970  43.850  69.120  1.00  0.00           H
ATOM    114  CE2 PHE A 114      86.790  43.750  71.260  1.00  0.00           C
ATOM    115  HE2 PHE A 114      87.230  44.720  71.440  1.00  0.00           H
ATOM    116  C   PHE A 114      85.180  41.190  66.200  1.00  0.00           C
ATOM    117  O   PHE A 114      86.040  41.030  65.340  1.00  0.00           O
ATOM    118  N   GLY A 115      83.930  40.580  66.230  1.00  0.00           N
ATOM    119  HN  GLY A 115      83.440  40.590  67.080  1.00  0.00           H
ATOM    120  CA  GLY A 115      83.320  40.030  65.010  1.00  0.00           C
ATOM    121  HA1 GLY A 115      83.870  40.400  64.160  1.00  0.00           H
ATOM    122  HA2 GLY A 115      82.270  40.250  65.100  1.00  0.00           H
ATOM    123  C   GLY A 115      83.360  38.490  65.040  1.00  0.00           C
ATOM    124  O   GLY A 115      82.960  37.870  64.080  1.00  0.00           O
ATOM    125  N   SER A 116      83.960  37.830  66.060  1.00  0.00           N
ATOM    126  HN  SER A 116      84.480  38.370  66.720  1.00  0.00           H
ATOM    127  CA  SER A 116      83.910  36.360  66.070  1.00  0.00           C
ATOM    128  HA  SER A 116      83.000  36.030  65.590  1.00  0.00           H
ATOM    129  CB  SER A 116      85.040  35.650  65.210  1.00  0.00           C
ATOM    130  HB1 SER A 116      84.750  35.850  64.150  1.00  0.00           H
ATOM    131  HB2 SER A 116      85.030  34.550  65.310  1.00  0.00           H
ATOM    132  OG  SER A 116      86.390  36.130  65.350  1.00  0.00           O
ATOM    133  HG1 SER A 116      86.430  36.990  64.930  1.00  0.00           H
ATOM    134  C   SER A 116      83.900  35.740  67.490  1.00  0.00           C
ATOM    135  O   SER A 116      84.220  36.380  68.510  1.00  0.00           O
ATOM    136  N   GLN A 117      83.410  34.500  67.620  1.00  0.00           N
ATOM    137  HN  GLN A 117      83.220  33.960  66.810  1.00  0.00           H
ATOM    138  CA  GLN A 117      83.170  33.930  68.930  1.00  0.00           C
ATOM    139  HA  GLN A 117      82.620  34.630  69.550  1.00  0.00           H
ATOM    140  CB  GLN A 117      82.320  32.520  68.780  1.00  0.00           C
ATOM    141  HB1 GLN A 117      82.210  32.120  69.810  1.00  0.00           H
ATOM    142  HB2 GLN A 117      82.930  31.800  68.190  1.00  0.00           H
ATOM    143  CG  GLN A 117      80.890  32.680  68.110  1.00  0.00           C
ATOM    144  HG1 GLN A 117      81.050  32.930  67.040  1.00  0.00           H
ATOM    145  HG2 GLN A 117      80.310  33.520  68.550  1.00  0.00           H
ATOM    146  CD  GLN A 117      80.040  31.380  67.970  1.00  0.00           C
ATOM    147  OE1 GLN A 117      80.230  30.710  66.970  1.00  0.00           O
ATOM    148  NE2 GLN A 117      79.070  31.190  68.860  1.00  0.00           N
ATOM    149 HE21 GLN A 117      78.630  30.300  68.810  1.00  0.00           H
ATOM    150 HE22 GLN A 117      78.980  31.840  69.610  1.00  0.00           H
ATOM    151  C   GLN A 117      84.550  33.530  69.590  1.00  0.00           C
ATOM    152  O   GLN A 117      84.720  33.390  70.800  1.00  0.00           O
ATOM    153  N   LYS A 118      85.600  33.310  68.780  1.00  0.00           N
ATOM    154  HN  LYS A 118      85.380  33.320  67.810  1.00  0.00           H
ATOM    155  CA  LYS A 118      87.010  33.090  69.160  1.00  0.00           C
ATOM    156  HA  LYS A 118      87.160  33.330  70.190  1.00  0.00           H
ATOM    157  CB  LYS A 118      87.440  31.610  68.770  1.00  0.00           C
ATOM    158  HB1 LYS A 118      88.530  31.570  68.570  1.00  0.00           H
ATOM    159  HB2 LYS A 118      87.030  31.540  67.740  1.00  0.00           H
ATOM    160  CG  LYS A 118      86.880  30.550  69.700  1.00  0.00           C
ATOM    161  HG1 LYS A 118      87.320  29.580  69.380  1.00  0.00           H
ATOM    162  HG2 LYS A 118      85.810  30.440  69.450  1.00  0.00           H
ATOM    163  CD  LYS A 118      87.150  30.790  71.170  1.00  0.00           C
ATOM    164  HD1 LYS A 118      86.410  31.510  71.580  1.00  0.00           H
ATOM    165  HD2 LYS A 118      88.180  31.200  71.230  1.00  0.00           H
ATOM    166  CE  LYS A 118      87.100  29.460  72.030  1.00  0.00           C
ATOM    167  HE1 LYS A 118      87.630  28.640  71.500  1.00  0.00           H
ATOM    168  HE2 LYS A 118      86.000  29.260  72.060  1.00  0.00           H
ATOM    169  NZ  LYS A 118      87.510  29.540  73.410  1.00  0.00           N
ATOM    170  HZ1 LYS A 118      86.950  30.260  73.910  1.00  0.00           H
ATOM    171  HZ2 LYS A 118      88.510  29.750  73.580  1.00  0.00           H
ATOM    172  HZ3 LYS A 118      87.250  28.590  73.740  1.00  0.00           H
ATOM    173  C   LYS A 118      87.810  34.200  68.440  1.00  0.00           C
ATOM    174  O   LYS A 118      88.870  34.040  67.930  1.00  0.00           O
ATOM    175  N   ALA A 119      87.390  35.460  68.440  1.00  0.00           N
ATOM    176  HN  ALA A 119      86.490  35.580  68.850  1.00  0.00           H
ATOM    177  CA  ALA A 119      88.140  36.540  67.840  1.00  0.00           C
ATOM    178  HA  ALA A 119      88.450  36.270  66.840  1.00  0.00           H
ATOM    179  CB  ALA A 119      87.200  37.760  67.890  1.00  0.00           C
ATOM    180  HB1 ALA A 119      86.180  37.620  67.490  1.00  0.00           H
ATOM    181  HB2 ALA A 119      87.680  38.590  67.340  1.00  0.00           H
ATOM    182  HB3 ALA A 119      87.040  38.130  68.920  1.00  0.00           H
ATOM    183  C   ALA A 119      89.430  36.880  68.520  1.00  0.00           C
ATOM    184  O   ALA A 119      90.360  37.050  67.810  1.00  0.00           O
ATOM    185  N   VAL A 120      89.390  36.940  69.840  1.00  0.00           N
ATOM    186  HN  VAL A 120      88.500  36.890  70.270  1.00  0.00           H
ATOM    187  CA  VAL A 120      90.480  37.270  70.720  1.00  0.00           C
ATOM    188  HA  VAL A 120      90.960  38.100  70.230  1.00  0.00           H
ATOM    189  CB  VAL A 120      90.100  37.350  72.160  1.00  0.00           C
ATOM    190  HB  VAL A 120      89.550  36.420  72.410  1.00  0.00           H
ATOM    191  CG1 VAL A 120      91.380  37.550  72.980  1.00  0.00           C
ATOM    192 HG11 VAL A 120      91.940  36.600  73.130  1.00  0.00           H
ATOM    193 HG12 VAL A 120      91.200  38.000  73.990  1.00  0.00           H
ATOM    194 HG13 VAL A 120      92.000  38.300  72.460  1.00  0.00           H
ATOM    195  CG2 VAL A 120      89.200  38.560  72.480  1.00  0.00           C
ATOM    196 HG21 VAL A 120      88.570  38.330  73.370  1.00  0.00           H
ATOM    197 HG22 VAL A 120      88.430  38.750  71.720  1.00  0.00           H
ATOM    198 HG23 VAL A 120      89.670  39.560  72.640  1.00  0.00           H
ATOM    199  C   VAL A 120      91.540  36.160  70.520  1.00  0.00           C
ATOM    200  O   VAL A 120      92.690  36.400  70.160  1.00  0.00           O
ATOM    201  N   GLU A 121      91.170  34.880  70.650  1.00  0.00           N
ATOM    202  HN  GLU A 121      90.250  34.670  70.960  1.00  0.00           H
ATOM    203  CA  GLU A 121      92.060  33.710  70.370  1.00  0.00           C
ATOM    204  HA  GLU A 121      92.900  33.650  71.060  1.00  0.00           H
ATOM    205  CB  GLU A 121      91.330  32.400  70.780  1.00  0.00           C
ATOM    206  HB1 GLU A 121      91.820  31.530  70.310  1.00  0.00           H
ATOM    207  HB2 GLU A 121      90.280  32.440  70.390  1.00  0.00           H
ATOM    208  CG  GLU A 121      91.360  32.210  72.380  1.00  0.00           C
ATOM    209  HG1 GLU A 121      91.160  33.190  72.850  1.00  0.00           H
ATOM    210  HG2 GLU A 121      92.340  31.840  72.740  1.00  0.00           H
ATOM    211  CD  GLU A 121      90.300  31.240  72.980  1.00  0.00           C
ATOM    212  OE1 GLU A 121      89.340  31.700  73.600  1.00  0.00           O
ATOM    213  OE2 GLU A 121      90.380  29.980  72.830  1.00  0.00           O
ATOM    214  C   GLU A 121      92.650  33.650  68.940  1.00  0.00           C
ATOM    215  O   GLU A 121      93.830  33.280  68.830  1.00  0.00           O
ATOM    216  N   LYS A 122      91.900  34.040  67.870  1.00  0.00           N
ATOM    217  HN  LYS A 122      90.920  34.180  68.010  1.00  0.00           H
ATOM    218  CA  LYS A 122      92.380  34.310  66.540  1.00  0.00           C
ATOM    219  HA  LYS A 122      92.940  33.440  66.240  1.00  0.00           H
ATOM    220  CB  LYS A 122      91.380  34.360  65.460  1.00  0.00           C
ATOM    221  HB1 LYS A 122      91.620  34.970  64.570  1.00  0.00           H
ATOM    222  HB2 LYS A 122      90.480  34.860  65.910  1.00  0.00           H
ATOM    223  CG  LYS A 122      91.040  33.010  64.900  1.00  0.00           C
ATOM    224  HG1 LYS A 122      90.080  32.840  64.380  1.00  0.00           H
ATOM    225  HG2 LYS A 122      90.880  32.390  65.800  1.00  0.00           H
ATOM    226  CD  LYS A 122      92.130  32.310  64.080  1.00  0.00           C
ATOM    227  HD1 LYS A 122      93.030  32.040  64.690  1.00  0.00           H
ATOM    228  HD2 LYS A 122      92.440  33.070  63.330  1.00  0.00           H
ATOM    229  CE  LYS A 122      91.690  31.020  63.340  1.00  0.00           C
ATOM    230  HE1 LYS A 122      92.220  30.710  62.410  1.00  0.00           H
ATOM    231  HE2 LYS A 122      90.640  31.200  63.030  1.00  0.00           H
ATOM    232  NZ  LYS A 122      91.670  29.850  64.240  1.00  0.00           N
ATOM    233  HZ1 LYS A 122      90.920  29.940  64.940  1.00  0.00           H
ATOM    234  HZ2 LYS A 122      92.540  29.650  64.780  1.00  0.00           H
ATOM    235  HZ3 LYS A 122      91.500  28.980  63.690  1.00  0.00           H
ATOM    236  C   LYS A 122      93.390  35.370  66.390  1.00  0.00           C
ATOM    237  O   LYS A 122      94.420  35.190  65.760  1.00  0.00           O
ATOM    238  N   GLU A 123      93.180  36.560  66.970  1.00  0.00           N
ATOM    239  HN  GLU A 123      92.340  36.700  67.490  1.00  0.00           H
ATOM    240  CA  GLU A 123      94.160  37.680  67.130  1.00  0.00           C
ATOM    241  HA  GLU A 123      94.550  37.890  66.140  1.00  0.00           H
ATOM    242  CB  GLU A 123      93.570  38.920  67.860  1.00  0.00           C
ATOM    243  HB1 GLU A 123      94.320  39.590  68.330  1.00  0.00           H
ATOM    244  HB2 GLU A 123      93.080  38.430  68.730  1.00  0.00           H
ATOM    245  CG  GLU A 123      92.450  39.650  67.100  1.00  0.00           C
ATOM    246  HG1 GLU A 123      91.850  40.310  67.750  1.00  0.00           H
ATOM    247  HG2 GLU A 123      91.710  38.980  66.610  1.00  0.00           H
ATOM    248  CD  GLU A 123      93.120  40.480  66.110  1.00  0.00           C
ATOM    249  OE1 GLU A 123      93.130  41.720  66.230  1.00  0.00           O
ATOM    250  OE2 GLU A 123      93.530  39.820  65.090  1.00  0.00           O
ATOM    251  C   GLU A 123      95.420  37.210  67.850  1.00  0.00           C
ATOM    252  O   GLU A 123      96.480  37.520  67.400  1.00  0.00           O
ATOM    253  N   GLN A 124      95.330  36.370  68.920  1.00  0.00           N
ATOM    254  HN  GLN A 124      94.400  36.050  69.070  1.00  0.00           H
ATOM    255  CA  GLN A 124      96.470  35.760  69.630  1.00  0.00           C
ATOM    256  HA  GLN A 124      97.180  36.500  69.970  1.00  0.00           H
ATOM    257  CB  GLN A 124      95.970  35.000  70.890  1.00  0.00           C
ATOM    258  HB1 GLN A 124      96.710  34.300  71.340  1.00  0.00           H
ATOM    259  HB2 GLN A 124      95.130  34.340  70.590  1.00  0.00           H
ATOM    260  CG  GLN A 124      95.510  35.940  72.060  1.00  0.00           C
ATOM    261  HG1 GLN A 124      94.520  36.370  71.830  1.00  0.00           H
ATOM    262  HG2 GLN A 124      96.230  36.780  72.200  1.00  0.00           H
ATOM    263  CD  GLN A 124      95.300  35.290  73.430  1.00  0.00           C
ATOM    264  OE1 GLN A 124      95.510  35.920  74.530  1.00  0.00           O
ATOM    265  NE2 GLN A 124      94.990  33.980  73.500  1.00  0.00           N
ATOM    266 HE21 GLN A 124      94.990  33.530  74.390  1.00  0.00           H
ATOM    267 HE22 GLN A 124      95.220  33.370  72.760  1.00  0.00           H
ATOM    268  C   GLN A 124      97.230  34.760  68.790  1.00  0.00           C
ATOM    269  O   GLN A 124      98.480  34.640  68.750  1.00  0.00           O
ATOM    270  N   GLU A 125      96.510  34.020  67.920  1.00  0.00           N
ATOM    271  HN  GLU A 125      95.510  33.990  68.070  1.00  0.00           H
ATOM    272  CA  GLU A 125      97.230  33.310  66.860  1.00  0.00           C
ATOM    273  HA  GLU A 125      98.010  32.700  67.310  1.00  0.00           H
ATOM    274  CB  GLU A 125      96.300  32.530  66.010  1.00  0.00           C
ATOM    275  HB1 GLU A 125      96.890  32.090  65.180  1.00  0.00           H
ATOM    276  HB2 GLU A 125      95.510  33.190  65.580  1.00  0.00           H
ATOM    277  CG  GLU A 125      95.610  31.350  66.790  1.00  0.00           C
ATOM    278  HG1 GLU A 125      94.880  31.690  67.560  1.00  0.00           H
ATOM    279  HG2 GLU A 125      96.370  30.680  67.250  1.00  0.00           H
ATOM    280  CD  GLU A 125      94.850  30.500  65.770  1.00  0.00           C
ATOM    281  OE1 GLU A 125      95.420  30.240  64.690  1.00  0.00           O
ATOM    282  OE2 GLU A 125      93.750  29.950  65.990  1.00  0.00           O
ATOM    283  C   GLU A 125      97.950  34.300  65.950  1.00  0.00           C
ATOM    284  O   GLU A 125      99.120  34.130  65.660  1.00  0.00           O
ATOM    285  N   ARG A 126      97.370  35.450  65.530  1.00  0.00           N
ATOM    286  HN  ARG A 126      96.450  35.640  65.880  1.00  0.00           H
ATOM    287  CA  ARG A 126      98.090  36.390  64.700  1.00  0.00           C
ATOM    288  HA  ARG A 126      98.620  35.880  63.930  1.00  0.00           H
ATOM    289  CB  ARG A 126      96.970  37.350  64.110  1.00  0.00           C
ATOM    290  HB1 ARG A 126      97.480  38.090  63.460  1.00  0.00           H
ATOM    291  HB2 ARG A 126      96.480  37.970  64.900  1.00  0.00           H
ATOM    292  CG  ARG A 126      96.180  36.530  63.050  1.00  0.00           C
ATOM    293  HG1 ARG A 126      95.630  35.670  63.510  1.00  0.00           H
ATOM    294  HG2 ARG A 126      96.890  35.940  62.440  1.00  0.00           H
ATOM    295  CD  ARG A 126      95.250  37.290  62.120  1.00  0.00           C
ATOM    296  HD1 ARG A 126      94.860  36.650  61.290  1.00  0.00           H
ATOM    297  HD2 ARG A 126      95.650  38.260  61.770  1.00  0.00           H
ATOM    298  NE  ARG A 126      94.070  37.710  63.010  1.00  0.00           N
ATOM    299  HE  ARG A 126      94.240  38.430  63.690  1.00  0.00           H
ATOM    300  CZ  ARG A 126      92.830  37.240  62.940  1.00  0.00           C
ATOM    301  NH1 ARG A 126      92.050  37.930  63.740  1.00  0.00           N
ATOM    302 HH11 ARG A 126      92.540  38.670  64.170  1.00  0.00           H
ATOM    303 HH12 ARG A 126      91.060  37.750  63.860  1.00  0.00           H
ATOM    304  NH2 ARG A 126      92.400  36.160  62.250  1.00  0.00           N
ATOM    305 HH21 ARG A 126      93.010  35.490  61.840  1.00  0.00           H
ATOM    306 HH22 ARG A 126      91.410  36.050  62.190  1.00  0.00           H
ATOM    307  C   ARG A 126      99.200  37.210  65.360  1.00  0.00           C
ATOM    308  O   ARG A 126     100.130  37.670  64.690  1.00  0.00           O
ATOM    309  N   VAL A 127      99.210  37.360  66.700  1.00  0.00           N
ATOM    310  HN  VAL A 127      98.370  37.130  67.180  1.00  0.00           H
ATOM    311  CA  VAL A 127     100.390  37.760  67.440  1.00  0.00           C
ATOM    312  HA  VAL A 127     100.610  38.670  66.900  1.00  0.00           H
ATOM    313  CB  VAL A 127     100.010  38.040  68.870  1.00  0.00           C
ATOM    314  HB  VAL A 127      99.390  37.190  69.240  1.00  0.00           H
ATOM    315  CG1 VAL A 127     101.220  38.420  69.740  1.00  0.00           C
ATOM    316 HG11 VAL A 127     101.910  37.560  69.830  1.00  0.00           H
ATOM    317 HG12 VAL A 127     100.860  38.580  70.780  1.00  0.00           H
ATOM    318 HG13 VAL A 127     101.770  39.320  69.390  1.00  0.00           H
ATOM    319  CG2 VAL A 127      98.930  39.220  68.830  1.00  0.00           C
ATOM    320 HG21 VAL A 127      99.340  40.120  68.310  1.00  0.00           H
ATOM    321 HG22 VAL A 127      98.770  39.470  69.910  1.00  0.00           H
ATOM    322 HG23 VAL A 127      97.940  38.980  68.410  1.00  0.00           H
ATOM    323  C   VAL A 127     101.580  36.870  67.450  1.00  0.00           C
ATOM    324  O   VAL A 127     102.700  37.340  67.340  1.00  0.00           O
ATOM    325  N   LYS A 128     101.260  35.570  67.590  1.00  0.00           N
ATOM    326  HN  LYS A 128     100.400  35.250  67.970  1.00  0.00           H
ATOM    327  CA  LYS A 128     102.310  34.550  67.400  1.00  0.00           C
ATOM    328  HA  LYS A 128     103.170  34.850  67.980  1.00  0.00           H
ATOM    329  CB  LYS A 128     101.780  33.190  67.960  1.00  0.00           C
ATOM    330  HB1 LYS A 128     102.290  32.340  67.460  1.00  0.00           H
ATOM    331  HB2 LYS A 128     100.710  33.160  67.670  1.00  0.00           H
ATOM    332  CG  LYS A 128     101.760  32.970  69.500  1.00  0.00           C
ATOM    333  HG1 LYS A 128     101.090  32.080  69.570  1.00  0.00           H
ATOM    334  HG2 LYS A 128     101.360  33.880  69.980  1.00  0.00           H
ATOM    335  CD  LYS A 128     103.090  32.530  70.120  1.00  0.00           C
ATOM    336  HD1 LYS A 128     103.750  33.390  70.340  1.00  0.00           H
ATOM    337  HD2 LYS A 128     103.540  31.810  69.410  1.00  0.00           H
ATOM    338  CE  LYS A 128     102.960  31.970  71.590  1.00  0.00           C
ATOM    339  HE1 LYS A 128     102.410  31.010  71.520  1.00  0.00           H
ATOM    340  HE2 LYS A 128     102.440  32.720  72.220  1.00  0.00           H
ATOM    341  NZ  LYS A 128     104.260  31.590  72.170  1.00  0.00           N
ATOM    342  HZ1 LYS A 128     104.420  30.560  72.100  1.00  0.00           H
ATOM    343  HZ2 LYS A 128     104.220  31.840  73.170  1.00  0.00           H
ATOM    344  HZ3 LYS A 128     105.000  32.180  71.750  1.00  0.00           H
ATOM    345  C   LYS A 128     102.870  34.440  65.930  1.00  0.00           C
ATOM    346  O   LYS A 128     104.040  34.230  65.660  1.00  0.00           O
ATOM    347  N   THR A 129     101.990  34.590  64.940  1.00  0.00           N
ATOM    348  HN  THR A 129     101.050  34.780  65.230  1.00  0.00           H
ATOM    349  CA  THR A 129     102.270  34.650  63.550  1.00  0.00           C
ATOM    350  HA  THR A 129     102.790  33.760  63.250  1.00  0.00           H
ATOM    351  CB  THR A 129     100.930  34.720  62.760  1.00  0.00           C
ATOM    352  HB  THR A 129     100.480  35.670  63.120  1.00  0.00           H
ATOM    353  OG1 THR A 129     100.080  33.620  63.020  1.00  0.00           O
ATOM    354  HG1 THR A 129      99.920  33.600  63.960  1.00  0.00           H
ATOM    355  CG2 THR A 129     101.120  34.720  61.280  1.00  0.00           C
ATOM    356 HG21 THR A 129     100.170  34.750  60.720  1.00  0.00           H
ATOM    357 HG22 THR A 129     101.690  33.800  61.030  1.00  0.00           H
ATOM    358 HG23 THR A 129     101.660  35.650  60.980  1.00  0.00           H
ATOM    359  C   THR A 129     103.230  35.810  63.180  1.00  0.00           C
ATOM    360  O   THR A 129     104.230  35.640  62.440  1.00  0.00           O
ATOM    361  NT  THR A 129     102.960  37.020  63.690  1.00  0.00           N
ATOM    362  HT1 THR A 129     102.290  37.020  64.430  1.00  0.00           H
ATOM    363  HT2 THR A 129     103.580  37.800  63.560  1.00  0.00           H
ATOM    364  CAY ASP B 140      89.830  35.510  75.200  1.00  0.00           C
ATOM    365  HY1 ASP B 140      89.180  36.210  74.640  1.00  0.00           H
ATOM    366  HY2 ASP B 140      90.190  34.720  74.500  1.00  0.00           H
ATOM    367  HY3 ASP B 140      90.670  36.010  75.740  1.00  0.00           H
ATOM    368  CY  ASP B 140      88.880  34.860  76.190  1.00  0.00           C
ATOM    369  OY  ASP B 140      88.710  35.500  77.220  1.00  0.00           O
ATOM    370  N   ASP B 140      88.240  33.680  75.970  1.00  0.00           N
ATOM    371  HN  ASP B 140      88.420  33.080  75.190  1.00  0.00           H
ATOM    372  CA  ASP B 140      87.330  33.030  76.980  1.00  0.00           C
ATOM    373  HA  ASP B 140      86.500  33.670  77.230  1.00  0.00           H
ATOM    374  CB  ASP B 140      86.680  31.720  76.340  1.00  0.00           C
ATOM    375  HB1 ASP B 140      86.060  31.120  77.030  1.00  0.00           H
ATOM    376  HB2 ASP B 140      87.570  31.140  75.980  1.00  0.00           H
ATOM    377  CG  ASP B 140      85.830  32.120  75.160  1.00  0.00           C
ATOM    378  OD1 ASP B 140      85.260  33.260  75.110  1.00  0.00           O
ATOM    379  OD2 ASP B 140      85.680  31.320  74.260  1.00  0.00           O
ATOM    380  C   ASP B 140      87.910  32.640  78.360  1.00  0.00           C
ATOM    381  O   ASP B 140      87.370  32.970  79.410  1.00  0.00           O
ATOM    382  N   PHE B 141      89.070  31.980  78.390  1.00  0.00           N
ATOM    383  HN  PHE B 141      89.520  31.730  77.520  1.00  0.00           H
ATOM    384  CA  PHE B 141      89.960  31.710  79.500  1.00  0.00           C
ATOM    385  HA  PHE B 141      89.290  31.290  80.240  1.00  0.00           H
ATOM    386  CB  PHE B 141      91.190  30.780  79.220  1.00  0.00           C
ATOM    387  HB1 PHE B 141      92.030  30.870  79.950  1.00  0.00           H
ATOM    388  HB2 PHE B 141      91.620  31.180  78.280  1.00  0.00           H
ATOM    389  CG  PHE B 141      90.720  29.320  79.040  1.00  0.00           C
ATOM    390  CD1 PHE B 141      89.610  28.750  79.760  1.00  0.00           C
ATOM    391  HD1 PHE B 141      89.160  29.350  80.520  1.00  0.00           H
ATOM    392  CE1 PHE B 141      89.460  27.340  79.820  1.00  0.00           C
ATOM    393  HE1 PHE B 141      88.620  26.960  80.380  1.00  0.00           H
ATOM    394  CZ  PHE B 141      90.250  26.550  78.880  1.00  0.00           C
ATOM    395  HZ  PHE B 141      90.040  25.520  78.620  1.00  0.00           H
ATOM    396  CD2 PHE B 141      91.540  28.480  78.310  1.00  0.00           C
ATOM    397  HD2 PHE B 141      92.450  28.850  77.860  1.00  0.00           H
ATOM    398  CE2 PHE B 141      91.330  27.100  78.110  1.00  0.00           C
ATOM    399  HE2 PHE B 141      92.060  26.510  77.590  1.00  0.00           H
ATOM    400  C   PHE B 141      90.400  32.930  80.260  1.00  0.00           C
ATOM    401  O   PHE B 141      90.320  33.050  81.450  1.00  0.00           O
ATOM    402  N   ARG B 142      90.740  33.950  79.490  1.00  0.00           N
ATOM    403  HN  ARG B 142      90.760  33.920  78.500  1.00  0.00           H
ATOM    404  CA  ARG B 142      91.050  35.260  80.090  1.00  0.00           C
ATOM    405  HA  ARG B 142      91.740  35.120  80.900  1.00  0.00           H
ATOM    406  CB  ARG B 142      91.610  36.090  78.920  1.00  0.00           C
ATOM    407  HB1 ARG B 142      91.600  37.150  79.230  1.00  0.00           H
ATOM    408  HB2 ARG B 142      90.980  35.980  78.000  1.00  0.00           H
ATOM    409  CG  ARG B 142      92.970  35.620  78.440  1.00  0.00           C
ATOM    410  HG1 ARG B 142      92.950  34.540  78.190  1.00  0.00           H
ATOM    411  HG2 ARG B 142      93.700  35.870  79.240  1.00  0.00           H
ATOM    412  CD  ARG B 142      93.390  36.310  77.130  1.00  0.00           C
ATOM    413  HD1 ARG B 142      92.600  36.170  76.360  1.00  0.00           H
ATOM    414  HD2 ARG B 142      94.370  35.840  76.850  1.00  0.00           H
ATOM    415  NE  ARG B 142      93.740  37.750  77.400  1.00  0.00           N
ATOM    416  HE  ARG B 142      93.440  38.220  78.220  1.00  0.00           H
ATOM    417  CZ  ARG B 142      93.940  38.690  76.500  1.00  0.00           C
ATOM    418  NH1 ARG B 142      93.710  39.930  76.820  1.00  0.00           N
ATOM    419 HH11 ARG B 142      93.350  40.000  77.750  1.00  0.00           H
ATOM    420 HH12 ARG B 142      93.690  40.620  76.110  1.00  0.00           H
ATOM    421  NH2 ARG B 142      94.360  38.360  75.310  1.00  0.00           N
ATOM    422 HH21 ARG B 142      94.750  37.440  75.200  1.00  0.00           H
ATOM    423 HH22 ARG B 142      94.680  39.110  74.720  1.00  0.00           H
ATOM    424  C   ARG B 142      89.870  36.020  80.660  1.00  0.00           C
ATOM    425  O   ARG B 142      89.880  36.780  81.670  1.00  0.00           O
ATOM    426  N   PHE B 143      88.750  35.870  79.900  1.00  0.00           N
ATOM    427  HN  PHE B 143      88.870  35.490  78.990  1.00  0.00           H
ATOM    428  CA  PHE B 143      87.530  36.520  80.280  1.00  0.00           C
ATOM    429  HA  PHE B 143      87.850  37.520  80.540  1.00  0.00           H
ATOM    430  CB  PHE B 143      86.440  36.460  79.110  1.00  0.00           C
ATOM    431  HB1 PHE B 143      85.470  36.740  79.590  1.00  0.00           H
ATOM    432  HB2 PHE B 143      86.460  35.470  78.630  1.00  0.00           H
ATOM    433  CG  PHE B 143      86.620  37.500  78.030  1.00  0.00           C
ATOM    434  CD1 PHE B 143      86.390  37.330  76.620  1.00  0.00           C
ATOM    435  HD1 PHE B 143      85.980  36.370  76.380  1.00  0.00           H
ATOM    436  CE1 PHE B 143      86.620  38.340  75.680  1.00  0.00           C
ATOM    437  HE1 PHE B 143      86.540  38.170  74.620  1.00  0.00           H
ATOM    438  CZ  PHE B 143      86.920  39.650  76.070  1.00  0.00           C
ATOM    439  HZ  PHE B 143      86.980  40.510  75.420  1.00  0.00           H
ATOM    440  CD2 PHE B 143      86.910  38.810  78.390  1.00  0.00           C
ATOM    441  HD2 PHE B 143      87.070  39.070  79.430  1.00  0.00           H
ATOM    442  CE2 PHE B 143      86.990  39.880  77.480  1.00  0.00           C
ATOM    443  HE2 PHE B 143      87.140  40.860  77.900  1.00  0.00           H
ATOM    444  C   PHE B 143      86.950  35.970  81.570  1.00  0.00           C
ATOM    445  O   PHE B 143      86.490  36.770  82.390  1.00  0.00           O
ATOM    446  N   TYR B 144      86.920  34.640  81.780  1.00  0.00           N
ATOM    447  HN  TYR B 144      87.410  34.070  81.120  1.00  0.00           H
ATOM    448  CA  TYR B 144      86.570  33.850  82.970  1.00  0.00           C
ATOM    449  HA  TYR B 144      85.560  34.100  83.230  1.00  0.00           H
ATOM    450  CB  TYR B 144      86.660  32.420  82.620  1.00  0.00           C
ATOM    451  HB1 TYR B 144      86.420  31.730  83.460  1.00  0.00           H
ATOM    452  HB2 TYR B 144      87.680  32.170  82.260  1.00  0.00           H
ATOM    453  CG  TYR B 144      85.700  31.990  81.590  1.00  0.00           C
ATOM    454  CD1 TYR B 144      84.540  32.690  81.300  1.00  0.00           C
ATOM    455  HD1 TYR B 144      84.420  33.660  81.780  1.00  0.00           H
ATOM    456  CE1 TYR B 144      83.550  32.200  80.460  1.00  0.00           C
ATOM    457  HE1 TYR B 144      82.630  32.750  80.320  1.00  0.00           H
ATOM    458  CZ  TYR B 144      83.660  31.010  79.930  1.00  0.00           C
ATOM    459  OH  TYR B 144      82.590  30.440  79.190  1.00  0.00           O
ATOM    460  HH  TYR B 144      82.750  29.500  79.070  1.00  0.00           H
ATOM    461  CD2 TYR B 144      85.830  30.730  80.990  1.00  0.00           C
ATOM    462  HD2 TYR B 144      86.700  30.130  81.220  1.00  0.00           H
ATOM    463  CE2 TYR B 144      84.800  30.210  80.220  1.00  0.00           C
ATOM    464  HE2 TYR B 144      84.990  29.230  79.830  1.00  0.00           H
ATOM    465  C   TYR B 144      87.530  34.100  84.100  1.00  0.00           C
ATOM    466  O   TYR B 144      87.060  34.230  85.200  1.00  0.00           O
ATOM    467  N   TRP B 145      88.890  34.280  83.810  1.00  0.00           N
ATOM    468  HN  TRP B 145      89.270  34.170  82.900  1.00  0.00           H
ATOM    469  CA  TRP B 145      89.790  34.850  84.840  1.00  0.00           C
ATOM    470  HA  TRP B 145      89.750  34.080  85.600  1.00  0.00           H
ATOM    471  CB  TRP B 145      91.180  34.780  84.290  1.00  0.00           C
ATOM    472  HB1 TRP B 145      91.260  35.070  83.220  1.00  0.00           H
ATOM    473  HB2 TRP B 145      91.550  33.730  84.280  1.00  0.00           H
ATOM    474  CG  TRP B 145      92.190  35.640  84.970  1.00  0.00           C
ATOM    475  CD1 TRP B 145      92.930  36.640  84.460  1.00  0.00           C
ATOM    476  HD1 TRP B 145      92.870  36.940  83.430  1.00  0.00           H
ATOM    477  NE1 TRP B 145      93.770  37.170  85.440  1.00  0.00           N
ATOM    478  HE1 TRP B 145      94.370  37.910  85.200  1.00  0.00           H
ATOM    479  CE2 TRP B 145      93.650  36.470  86.580  1.00  0.00           C
ATOM    480  CD2 TRP B 145      92.670  35.480  86.330  1.00  0.00           C
ATOM    481  CE3 TRP B 145      92.410  34.540  87.310  1.00  0.00           C
ATOM    482  HE3 TRP B 145      91.780  33.700  87.060  1.00  0.00           H
ATOM    483  CZ3 TRP B 145      93.060  34.690  88.530  1.00  0.00           C
ATOM    484  HZ3 TRP B 145      92.800  34.000  89.330  1.00  0.00           H
ATOM    485  CZ2 TRP B 145      94.260  36.680  87.810  1.00  0.00           C
ATOM    486  HZ2 TRP B 145      94.810  37.570  88.080  1.00  0.00           H
ATOM    487  CH2 TRP B 145      93.910  35.790  88.830  1.00  0.00           C
ATOM    488  HH2 TRP B 145      94.240  36.000  89.830  1.00  0.00           H
ATOM    489  C   TRP B 145      89.360  36.150  85.560  1.00  0.00           C
ATOM    490  O   TRP B 145      89.260  36.340  86.770  1.00  0.00           O
ATOM    491  N   ASP B 146      89.110  37.120  84.690  1.00  0.00           N
ATOM    492  HN  ASP B 146      89.190  36.920  83.720  1.00  0.00           H
ATOM    493  CA  ASP B 146      88.680  38.510  84.900  1.00  0.00           C
ATOM    494  HA  ASP B 146      89.380  38.970  85.580  1.00  0.00           H
ATOM    495  CB  ASP B 146      88.570  39.230  83.510  1.00  0.00           C
ATOM    496  HB1 ASP B 146      87.830  38.800  82.790  1.00  0.00           H
ATOM    497  HB2 ASP B 146      89.550  38.990  83.060  1.00  0.00           H
ATOM    498  CG  ASP B 146      88.430  40.680  83.590  1.00  0.00           C
ATOM    499  OD1 ASP B 146      87.540  41.190  82.940  1.00  0.00           O
ATOM    500  OD2 ASP B 146      89.250  41.380  84.210  1.00  0.00           O
ATOM    501  C   ASP B 146      87.240  38.660  85.540  1.00  0.00           C
ATOM    502  O   ASP B 146      86.980  39.410  86.440  1.00  0.00           O
ATOM    503  N   LEU B 147      86.330  37.780  85.090  1.00  0.00           N
ATOM    504  HN  LEU B 147      86.310  37.390  84.170  1.00  0.00           H
ATOM    505  CA  LEU B 147      85.060  37.510  85.740  1.00  0.00           C
ATOM    506  HA  LEU B 147      84.560  38.460  85.810  1.00  0.00           H
ATOM    507  CB  LEU B 147      84.330  36.480  84.860  1.00  0.00           C
ATOM    508  HB1 LEU B 147      84.940  35.570  84.730  1.00  0.00           H
ATOM    509  HB2 LEU B 147      84.360  36.850  83.800  1.00  0.00           H
ATOM    510  CG  LEU B 147      82.920  36.150  85.300  1.00  0.00           C
ATOM    511  HG  LEU B 147      82.940  35.630  86.280  1.00  0.00           H
ATOM    512  CD1 LEU B 147      82.030  37.350  85.520  1.00  0.00           C
ATOM    513 HD11 LEU B 147      81.040  36.990  85.860  1.00  0.00           H
ATOM    514 HD12 LEU B 147      81.880  37.840  84.530  1.00  0.00           H
ATOM    515 HD13 LEU B 147      82.370  38.060  86.290  1.00  0.00           H
ATOM    516  CD2 LEU B 147      82.330  35.150  84.260  1.00  0.00           C
ATOM    517 HD21 LEU B 147      82.800  34.150  84.370  1.00  0.00           H
ATOM    518 HD22 LEU B 147      82.350  35.620  83.250  1.00  0.00           H
ATOM    519 HD23 LEU B 147      81.250  35.040  84.510  1.00  0.00           H
ATOM    520  C   LEU B 147      85.210  36.950  87.160  1.00  0.00           C
ATOM    521  O   LEU B 147      84.580  37.430  88.130  1.00  0.00           O
ATOM    522  N   ILE B 148      86.140  36.000  87.430  1.00  0.00           N
ATOM    523  HN  ILE B 148      86.710  35.710  86.670  1.00  0.00           H
ATOM    524  CA  ILE B 148      86.430  35.410  88.740  1.00  0.00           C
ATOM    525  HA  ILE B 148      85.500  35.010  89.110  1.00  0.00           H
ATOM    526  CB  ILE B 148      87.460  34.300  88.720  1.00  0.00           C
ATOM    527  HB  ILE B 148      88.260  34.540  87.980  1.00  0.00           H
ATOM    528  CG2 ILE B 148      88.180  33.930  90.090  1.00  0.00           C
ATOM    529 HG21 ILE B 148      87.550  33.380  90.820  1.00  0.00           H
ATOM    530 HG22 ILE B 148      88.600  34.880  90.490  1.00  0.00           H
ATOM    531 HG23 ILE B 148      88.950  33.140  89.930  1.00  0.00           H
ATOM    532  CG1 ILE B 148      86.790  32.970  88.260  1.00  0.00           C
ATOM    533 HG11 ILE B 148      86.210  33.280  87.350  1.00  0.00           H
ATOM    534 HG12 ILE B 148      86.170  32.590  89.100  1.00  0.00           H
ATOM    535  CD  ILE B 148      87.710  31.870  87.700  1.00  0.00           C
ATOM    536  HD1 ILE B 148      88.490  31.760  88.470  1.00  0.00           H
ATOM    537  HD2 ILE B 148      88.260  32.170  86.780  1.00  0.00           H
ATOM    538  HD3 ILE B 148      87.100  30.950  87.600  1.00  0.00           H
ATOM    539  C   ILE B 148      86.940  36.520  89.650  1.00  0.00           C
ATOM    540  O   ILE B 148      86.550  36.800  90.760  1.00  0.00           O
ATOM    541  N   MET B 149      87.830  37.260  89.070  1.00  0.00           N
ATOM    542  HN  MET B 149      88.130  37.160  88.130  1.00  0.00           H
ATOM    543  CA  MET B 149      88.370  38.430  89.810  1.00  0.00           C
ATOM    544  HA  MET B 149      88.840  38.030  90.700  1.00  0.00           H
ATOM    545  CB  MET B 149      89.450  39.140  88.910  1.00  0.00           C
ATOM    546  HB1 MET B 149      89.650  40.180  89.220  1.00  0.00           H
ATOM    547  HB2 MET B 149      89.030  39.110  87.890  1.00  0.00           H
ATOM    548  CG  MET B 149      90.820  38.460  89.080  1.00  0.00           C
ATOM    549  HG1 MET B 149      91.500  39.010  88.410  1.00  0.00           H
ATOM    550  HG2 MET B 149      90.660  37.410  88.790  1.00  0.00           H
ATOM    551  SD  MET B 149      91.650  38.350  90.700  1.00  0.00           S
ATOM    552  CE  MET B 149      91.680  40.110  91.150  1.00  0.00           C
ATOM    553  HE1 MET B 149      92.110  40.280  92.160  1.00  0.00           H
ATOM    554  HE2 MET B 149      90.630  40.470  91.170  1.00  0.00           H
ATOM    555  HE3 MET B 149      92.240  40.710  90.390  1.00  0.00           H
ATOM    556  C   MET B 149      87.430  39.510  90.190  1.00  0.00           C
ATOM    557  O   MET B 149      87.410  40.070  91.310  1.00  0.00           O
ATOM    558  N   LEU B 150      86.550  39.780  89.280  1.00  0.00           N
ATOM    559  HN  LEU B 150      86.600  39.430  88.340  1.00  0.00           H
ATOM    560  CA  LEU B 150      85.410  40.620  89.610  1.00  0.00           C
ATOM    561  HA  LEU B 150      85.820  41.570  89.880  1.00  0.00           H
ATOM    562  CB  LEU B 150      84.570  40.780  88.350  1.00  0.00           C
ATOM    563  HB1 LEU B 150      84.120  39.840  87.990  1.00  0.00           H
ATOM    564  HB2 LEU B 150      85.280  41.150  87.580  1.00  0.00           H
ATOM    565  CG  LEU B 150      83.450  41.900  88.410  1.00  0.00           C
ATOM    566  HG  LEU B 150      82.710  41.440  89.100  1.00  0.00           H
ATOM    567  CD1 LEU B 150      83.750  43.290  89.050  1.00  0.00           C
ATOM    568 HD11 LEU B 150      82.780  43.830  89.120  1.00  0.00           H
ATOM    569 HD12 LEU B 150      84.460  43.880  88.440  1.00  0.00           H
ATOM    570 HD13 LEU B 150      84.300  43.180  90.010  1.00  0.00           H
ATOM    571  CD2 LEU B 150      82.700  41.960  87.100  1.00  0.00           C
ATOM    572 HD21 LEU B 150      83.410  42.300  86.310  1.00  0.00           H
ATOM    573 HD22 LEU B 150      81.850  42.690  87.170  1.00  0.00           H
ATOM    574 HD23 LEU B 150      82.380  40.950  86.770  1.00  0.00           H
ATOM    575  C   LEU B 150      84.410  40.080  90.650  1.00  0.00           C
ATOM    576  O   LEU B 150      84.140  40.800  91.640  1.00  0.00           O
ATOM    577  N   ILE B 151      83.980  38.810  90.700  1.00  0.00           N
ATOM    578  HN  ILE B 151      84.330  38.190  89.990  1.00  0.00           H
ATOM    579  CA  ILE B 151      82.990  38.350  91.670  1.00  0.00           C
ATOM    580  HA  ILE B 151      82.210  39.070  91.860  1.00  0.00           H
ATOM    581  CB  ILE B 151      82.410  36.950  91.360  1.00  0.00           C
ATOM    582  HB  ILE B 151      83.150  36.120  91.340  1.00  0.00           H
ATOM    583  CG2 ILE B 151      81.300  36.550  92.450  1.00  0.00           C
ATOM    584 HG21 ILE B 151      80.870  35.570  92.130  1.00  0.00           H
ATOM    585 HG22 ILE B 151      80.530  37.340  92.470  1.00  0.00           H
ATOM    586 HG23 ILE B 151      81.780  36.420  93.440  1.00  0.00           H
ATOM    587  CG1 ILE B 151      81.850  36.900  89.950  1.00  0.00           C
ATOM    588 HG11 ILE B 151      81.310  35.930  89.900  1.00  0.00           H
ATOM    589 HG12 ILE B 151      82.710  36.800  89.250  1.00  0.00           H
ATOM    590  CD  ILE B 151      80.910  37.940  89.400  1.00  0.00           C
ATOM    591  HD1 ILE B 151      80.710  37.810  88.320  1.00  0.00           H
ATOM    592  HD2 ILE B 151      81.330  38.910  89.740  1.00  0.00           H
ATOM    593  HD3 ILE B 151      79.910  37.790  89.870  1.00  0.00           H
ATOM    594  C   ILE B 151      83.720  38.220  93.010  1.00  0.00           C
ATOM    595  O   ILE B 151      83.230  38.640  94.020  1.00  0.00           O
ATOM    596  N   MET B 152      84.970  37.780  93.080  1.00  0.00           N
ATOM    597  HN  MET B 152      85.470  37.650  92.240  1.00  0.00           H
ATOM    598  CA  MET B 152      85.800  37.600  94.220  1.00  0.00           C
ATOM    599  HA  MET B 152      85.330  36.920  94.910  1.00  0.00           H
ATOM    600  CB  MET B 152      87.010  36.720  93.900  1.00  0.00           C
ATOM    601  HB1 MET B 152      87.340  37.120  92.920  1.00  0.00           H
ATOM    602  HB2 MET B 152      86.790  35.670  93.590  1.00  0.00           H
ATOM    603  CG  MET B 152      88.270  36.790  94.800  1.00  0.00           C
ATOM    604  HG1 MET B 152      88.650  37.830  94.930  1.00  0.00           H
ATOM    605  HG2 MET B 152      89.070  36.250  94.250  1.00  0.00           H
ATOM    606  SD  MET B 152      88.000  35.990  96.390  1.00  0.00           S
ATOM    607  CE  MET B 152      89.640  36.360  96.880  1.00  0.00           C
ATOM    608  HE1 MET B 152      90.010  37.400  96.690  1.00  0.00           H
ATOM    609  HE2 MET B 152      90.440  35.800  96.350  1.00  0.00           H
ATOM    610  HE3 MET B 152      89.640  36.210  97.980  1.00  0.00           H
ATOM    611  C   MET B 152      86.140  38.920  94.850  1.00  0.00           C
ATOM    612  O   MET B 152      86.090  39.100  96.060  1.00  0.00           O
ATOM    613  N   MET B 153      86.420  40.020  94.060  1.00  0.00           N
ATOM    614  HN  MET B 153      86.420  39.980  93.060  1.00  0.00           H
ATOM    615  CA  MET B 153      86.880  41.220  94.680  1.00  0.00           C
ATOM    616  HA  MET B 153      87.380  41.000  95.620  1.00  0.00           H
ATOM    617  CB  MET B 153      87.890  41.960  93.860  1.00  0.00           C
ATOM    618  HB1 MET B 153      88.000  43.000  94.250  1.00  0.00           H
ATOM    619  HB2 MET B 153      87.400  41.970  92.870  1.00  0.00           H
ATOM    620  CG  MET B 153      89.240  41.190  93.910  1.00  0.00           C
ATOM    621  HG1 MET B 153      89.920  41.710  93.200  1.00  0.00           H
ATOM    622  HG2 MET B 153      89.120  40.170  93.480  1.00  0.00           H
ATOM    623  SD  MET B 153      89.950  41.180  95.600  1.00  0.00           S
ATOM    624  CE  MET B 153      90.610  42.890  95.700  1.00  0.00           C
ATOM    625  HE1 MET B 153      91.510  43.080  95.090  1.00  0.00           H
ATOM    626  HE2 MET B 153      90.970  43.100  96.730  1.00  0.00           H
ATOM    627  HE3 MET B 153      89.870  43.680  95.420  1.00  0.00           H
ATOM    628  C   MET B 153      85.710  42.120  95.040  1.00  0.00           C
ATOM    629  O   MET B 153      85.850  42.870  96.000  1.00  0.00           O
ATOM    630  N   VAL B 154      84.560  42.110  94.270  1.00  0.00           N
ATOM    631  HN  VAL B 154      84.540  41.650  93.380  1.00  0.00           H
ATOM    632  CA  VAL B 154      83.370  42.770  94.780  1.00  0.00           C
ATOM    633  HA  VAL B 154      83.620  43.800  94.950  1.00  0.00           H
ATOM    634  CB  VAL B 154      82.350  42.780  93.640  1.00  0.00           C
ATOM    635  HB  VAL B 154      82.130  41.750  93.290  1.00  0.00           H
ATOM    636  CG1 VAL B 154      81.030  43.440  94.090  1.00  0.00           C
ATOM    637 HG11 VAL B 154      80.460  43.610  93.150  1.00  0.00           H
ATOM    638 HG12 VAL B 154      81.180  44.410  94.620  1.00  0.00           H
ATOM    639 HG13 VAL B 154      80.450  42.730  94.710  1.00  0.00           H
ATOM    640  CG2 VAL B 154      82.920  43.750  92.560  1.00  0.00           C
ATOM    641 HG21 VAL B 154      82.190  43.950  91.750  1.00  0.00           H
ATOM    642 HG22 VAL B 154      83.850  43.460  92.040  1.00  0.00           H
ATOM    643 HG23 VAL B 154      83.040  44.770  92.990  1.00  0.00           H
ATOM    644  C   VAL B 154      82.750  42.140  96.060  1.00  0.00           C
ATOM    645  O   VAL B 154      82.210  42.820  96.960  1.00  0.00           O
ATOM    646  N   GLY B 155      82.800  40.770  96.100  1.00  0.00           N
ATOM    647  HN  GLY B 155      83.090  40.310  95.260  1.00  0.00           H
ATOM    648  CA  GLY B 155      82.610  39.870  97.240  1.00  0.00           C
ATOM    649  HA1 GLY B 155      83.010  38.930  96.920  1.00  0.00           H
ATOM    650  HA2 GLY B 155      81.560  39.920  97.510  1.00  0.00           H
ATOM    651  C   GLY B 155      83.360  40.280  98.500  1.00  0.00           C
ATOM    652  O   GLY B 155      82.800  40.400  99.610  1.00  0.00           O
ATOM    653  N   ASN B 156      84.660  40.470  98.370  1.00  0.00           N
ATOM    654  HN  ASN B 156      85.030  40.190  97.500  1.00  0.00           H
ATOM    655  CA  ASN B 156      85.560  40.920  99.410  1.00  0.00           C
ATOM    656  HA  ASN B 156      85.220  40.470 100.330  1.00  0.00           H
ATOM    657  CB  ASN B 156      86.990  40.460  99.110  1.00  0.00           C
ATOM    658  HB1 ASN B 156      87.150  40.710  98.040  1.00  0.00           H
ATOM    659  HB2 ASN B 156      87.230  39.380  99.170  1.00  0.00           H
ATOM    660  CG  ASN B 156      88.120  41.220  99.800  1.00  0.00           C
ATOM    661  OD1 ASN B 156      88.680  42.150  99.180  1.00  0.00           O
ATOM    662  ND2 ASN B 156      88.400  40.900 101.090  1.00  0.00           N
ATOM    663 HD21 ASN B 156      89.020  41.460 101.650  1.00  0.00           H
ATOM    664 HD22 ASN B 156      87.900  40.150 101.540  1.00  0.00           H
ATOM    665  C   ASN B 156      85.410  42.430  99.720  1.00  0.00           C
ATOM    666  O   ASN B 156      85.410  42.750 100.930  1.00  0.00           O
ATOM    667  N   LEU B 157      85.200  43.260  98.670  1.00  0.00           N
ATOM    668  HN  LEU B 157      85.200  42.880  97.750  1.00  0.00           H
ATOM    669  CA  LEU B 157      85.030  44.720  98.810  1.00  0.00           C
ATOM    670  HA  LEU B 157      85.920  45.170  99.230  1.00  0.00           H
ATOM    671  CB  LEU B 157      84.810  45.440  97.420  1.00  0.00           C
ATOM    672  HB1 LEU B 157      83.990  44.810  97.030  1.00  0.00           H
ATOM    673  HB2 LEU B 157      85.690  45.280  96.760  1.00  0.00           H
ATOM    674  CG  LEU B 157      84.430  46.940  97.450  1.00  0.00           C
ATOM    675  HG  LEU B 157      83.400  47.070  97.860  1.00  0.00           H
ATOM    676  CD1 LEU B 157      85.370  47.840  98.310  1.00  0.00           C
ATOM    677 HD11 LEU B 157      85.090  48.920  98.340  1.00  0.00           H
ATOM    678 HD12 LEU B 157      86.370  47.770  97.830  1.00  0.00           H
ATOM    679 HD13 LEU B 157      85.560  47.440  99.320  1.00  0.00           H
ATOM    680  CD2 LEU B 157      84.290  47.570  96.020  1.00  0.00           C
ATOM    681 HD21 LEU B 157      83.440  47.150  95.440  1.00  0.00           H
ATOM    682 HD22 LEU B 157      85.230  47.620  95.450  1.00  0.00           H
ATOM    683 HD23 LEU B 157      84.000  48.630  96.160  1.00  0.00           H
ATOM    684  C   LEU B 157      83.890  45.010  99.790  1.00  0.00           C
ATOM    685  O   LEU B 157      84.080  45.880 100.620  1.00  0.00           O
ATOM    686  N   VAL B 158      82.700  44.320  99.680  1.00  0.00           N
ATOM    687  HN  VAL B 158      82.480  43.750  98.900  1.00  0.00           H
ATOM    688  CA  VAL B 158      81.610  44.770 100.570  1.00  0.00           C
ATOM    689  HA  VAL B 158      81.530  45.850 100.480  1.00  0.00           H
ATOM    690  CB  VAL B 158      80.300  44.200 100.170  1.00  0.00           C
ATOM    691  HB  VAL B 158      79.520  44.650 100.820  1.00  0.00           H
ATOM    692  CG1 VAL B 158      79.820  44.670  98.750  1.00  0.00           C
ATOM    693 HG11 VAL B 158      79.920  45.760  98.620  1.00  0.00           H
ATOM    694 HG12 VAL B 158      78.820  44.220  98.590  1.00  0.00           H
ATOM    695 HG13 VAL B 158      80.540  44.290  97.980  1.00  0.00           H
ATOM    696  CG2 VAL B 158      80.140  42.650 100.200  1.00  0.00           C
ATOM    697 HG21 VAL B 158      80.780  42.110  99.460  1.00  0.00           H
ATOM    698 HG22 VAL B 158      79.100  42.320 100.000  1.00  0.00           H
ATOM    699 HG23 VAL B 158      80.390  42.170 101.170  1.00  0.00           H
ATOM    700  C   VAL B 158      81.910  44.390 102.000  1.00  0.00           C
ATOM    701  O   VAL B 158      81.340  45.010 102.930  1.00  0.00           O
ATOM    702  N   ILE B 159      82.800  43.330 102.290  1.00  0.00           N
ATOM    703  HN  ILE B 159      83.070  42.810 101.490  1.00  0.00           H
ATOM    704  CA  ILE B 159      83.130  42.850 103.650  1.00  0.00           C
ATOM    705  HA  ILE B 159      82.260  42.910 104.270  1.00  0.00           H
ATOM    706  CB  ILE B 159      83.560  41.370 103.670  1.00  0.00           C
ATOM    707  HB  ILE B 159      84.450  41.180 103.040  1.00  0.00           H
ATOM    708  CG2 ILE B 159      83.860  40.890 105.120  1.00  0.00           C
ATOM    709 HG21 ILE B 159      82.980  40.970 105.800  1.00  0.00           H
ATOM    710 HG22 ILE B 159      84.590  41.500 105.700  1.00  0.00           H
ATOM    711 HG23 ILE B 159      84.210  39.850 105.200  1.00  0.00           H
ATOM    712  CG1 ILE B 159      82.430  40.500 103.090  1.00  0.00           C
ATOM    713 HG11 ILE B 159      81.940  41.010 102.230  1.00  0.00           H
ATOM    714 HG12 ILE B 159      81.630  40.270 103.810  1.00  0.00           H
ATOM    715  CD  ILE B 159      82.940  39.140 102.540  1.00  0.00           C
ATOM    716  HD1 ILE B 159      83.600  38.760 103.360  1.00  0.00           H
ATOM    717  HD2 ILE B 159      83.460  39.180 101.560  1.00  0.00           H
ATOM    718  HD3 ILE B 159      82.110  38.400 102.480  1.00  0.00           H
ATOM    719  C   ILE B 159      84.100  43.740 104.410  1.00  0.00           C
ATOM    720  O   ILE B 159      84.220  43.750 105.640  1.00  0.00           O
ATOM    721  N   ILE B 160      84.880  44.570 103.650  1.00  0.00           N
ATOM    722  HN  ILE B 160      84.810  44.590 102.660  1.00  0.00           H
ATOM    723  CA  ILE B 160      85.950  45.450 104.140  1.00  0.00           C
ATOM    724  HA  ILE B 160      86.600  44.790 104.690  1.00  0.00           H
ATOM    725  CB  ILE B 160      86.750  46.140 103.010  1.00  0.00           C
ATOM    726  HB  ILE B 160      86.000  46.730 102.420  1.00  0.00           H
ATOM    727  CG2 ILE B 160      87.770  47.140 103.640  1.00  0.00           C
ATOM    728 HG21 ILE B 160      88.370  46.620 104.410  1.00  0.00           H
ATOM    729 HG22 ILE B 160      87.440  48.110 104.080  1.00  0.00           H
ATOM    730 HG23 ILE B 160      88.430  47.570 102.850  1.00  0.00           H
ATOM    731  CG1 ILE B 160      87.340  45.250 101.980  1.00  0.00           C
ATOM    732 HG11 ILE B 160      87.780  45.650 101.040  1.00  0.00           H
ATOM    733 HG12 ILE B 160      86.550  44.590 101.570  1.00  0.00           H
ATOM    734  CD  ILE B 160      88.400  44.230 102.540  1.00  0.00           C
ATOM    735  HD1 ILE B 160      88.910  43.760 101.680  1.00  0.00           H
ATOM    736  HD2 ILE B 160      87.880  43.440 103.130  1.00  0.00           H
ATOM    737  HD3 ILE B 160      89.170  44.820 103.080  1.00  0.00           H
ATOM    738  C   ILE B 160      85.590  46.460 105.240  1.00  0.00           C
ATOM    739  O   ILE B 160      86.410  46.640 106.190  1.00  0.00           O
ATOM    740  N   PRO B 161      84.460  47.110 105.290  1.00  0.00           N
ATOM    741  CD  PRO B 161      83.460  47.200 104.230  1.00  0.00           C
ATOM    742  HD1 PRO B 161      82.700  46.410 104.400  1.00  0.00           H
ATOM    743  HD2 PRO B 161      83.750  47.100 103.160  1.00  0.00           H
ATOM    744  CA  PRO B 161      84.110  48.070 106.400  1.00  0.00           C
ATOM    745  HA  PRO B 161      85.010  48.620 106.630  1.00  0.00           H
ATOM    746  CB  PRO B 161      82.940  48.860 105.900  1.00  0.00           C
ATOM    747  HB1 PRO B 161      83.070  49.920 106.190  1.00  0.00           H
ATOM    748  HB2 PRO B 161      81.990  48.580 106.380  1.00  0.00           H
ATOM    749  CG  PRO B 161      82.890  48.620 104.390  1.00  0.00           C
ATOM    750  HG1 PRO B 161      81.900  48.830 103.920  1.00  0.00           H
ATOM    751  HG2 PRO B 161      83.560  49.430 104.010  1.00  0.00           H
ATOM    752  C   PRO B 161      83.850  47.280 107.630  1.00  0.00           C
ATOM    753  O   PRO B 161      84.290  47.690 108.710  1.00  0.00           O
ATOM    754  N   VAL B 162      83.170  46.120 107.510  1.00  0.00           N
ATOM    755  HN  VAL B 162      82.800  45.750 106.670  1.00  0.00           H
ATOM    756  CA  VAL B 162      83.050  45.190 108.620  1.00  0.00           C
ATOM    757  HA  VAL B 162      82.590  45.770 109.410  1.00  0.00           H
ATOM    758  CB  VAL B 162      82.040  44.070 108.390  1.00  0.00           C
ATOM    759  HB  VAL B 162      82.270  43.650 107.390  1.00  0.00           H
ATOM    760  CG1 VAL B 162      82.100  42.910 109.410  1.00  0.00           C
ATOM    761 HG11 VAL B 162      83.140  42.520 109.460  1.00  0.00           H
ATOM    762 HG12 VAL B 162      81.410  42.110 109.040  1.00  0.00           H
ATOM    763 HG13 VAL B 162      81.870  43.240 110.450  1.00  0.00           H
ATOM    764  CG2 VAL B 162      80.650  44.670 108.650  1.00  0.00           C
ATOM    765 HG21 VAL B 162      79.900  43.860 108.510  1.00  0.00           H
ATOM    766 HG22 VAL B 162      80.320  45.470 107.950  1.00  0.00           H
ATOM    767 HG23 VAL B 162      80.600  45.070 109.690  1.00  0.00           H
ATOM    768  C   VAL B 162      84.410  44.700 109.120  1.00  0.00           C
ATOM    769  O   VAL B 162      84.740  44.900 110.290  1.00  0.00           O
ATOM    770  N   GLY B 163      85.330  44.350 108.190  1.00  0.00           N
ATOM    771  HN  GLY B 163      85.050  44.140 107.250  1.00  0.00           H
ATOM    772  CA  GLY B 163      86.680  44.040 108.490  1.00  0.00           C
ATOM    773  HA1 GLY B 163      87.050  43.710 107.540  1.00  0.00           H
ATOM    774  HA2 GLY B 163      86.680  43.160 109.120  1.00  0.00           H
ATOM    775  C   GLY B 163      87.510  45.080 109.300  1.00  0.00           C
ATOM    776  O   GLY B 163      88.240  44.770 110.220  1.00  0.00           O
ATOM    777  N   ILE B 164      87.440  46.340 108.860  1.00  0.00           N
ATOM    778  HN  ILE B 164      86.870  46.610 108.090  1.00  0.00           H
ATOM    779  CA  ILE B 164      88.130  47.420 109.570  1.00  0.00           C
ATOM    780  HA  ILE B 164      89.130  47.040 109.700  1.00  0.00           H
ATOM    781  CB  ILE B 164      88.300  48.560 108.580  1.00  0.00           C
ATOM    782  HB  ILE B 164      87.290  48.740 108.170  1.00  0.00           H
ATOM    783  CG2 ILE B 164      88.750  49.810 109.360  1.00  0.00           C
ATOM    784 HG21 ILE B 164      89.630  49.650 110.010  1.00  0.00           H
ATOM    785 HG22 ILE B 164      87.930  50.260 109.970  1.00  0.00           H
ATOM    786 HG23 ILE B 164      89.090  50.600 108.660  1.00  0.00           H
ATOM    787  CG1 ILE B 164      89.290  48.220 107.440  1.00  0.00           C
ATOM    788 HG11 ILE B 164      89.180  47.180 107.070  1.00  0.00           H
ATOM    789 HG12 ILE B 164      90.290  48.200 107.940  1.00  0.00           H
ATOM    790  CD  ILE B 164      89.320  49.280 106.320  1.00  0.00           C
ATOM    791  HD1 ILE B 164      88.370  49.290 105.740  1.00  0.00           H
ATOM    792  HD2 ILE B 164      90.130  49.170 105.580  1.00  0.00           H
ATOM    793  HD3 ILE B 164      89.370  50.320 106.710  1.00  0.00           H
ATOM    794  C   ILE B 164      87.400  47.750 110.900  1.00  0.00           C
ATOM    795  O   ILE B 164      87.970  47.780 111.970  1.00  0.00           O
ATOM    796  N   THR B 165      86.010  47.660 110.880  1.00  0.00           N
ATOM    797  HN  THR B 165      85.580  47.370 110.030  1.00  0.00           H
ATOM    798  CA  THR B 165      85.230  47.790 112.120  1.00  0.00           C
ATOM    799  HA  THR B 165      85.460  48.760 112.520  1.00  0.00           H
ATOM    800  CB  THR B 165      83.710  47.650 111.980  1.00  0.00           C
ATOM    801  HB  THR B 165      83.370  46.640 111.660  1.00  0.00           H
ATOM    802  OG1 THR B 165      83.200  48.610 111.080  1.00  0.00           O
ATOM    803  HG1 THR B 165      83.600  48.410 110.230  1.00  0.00           H
ATOM    804  CG2 THR B 165      83.060  48.070 113.340  1.00  0.00           C
ATOM    805 HG21 THR B 165      81.960  48.080 113.250  1.00  0.00           H
ATOM    806 HG22 THR B 165      83.320  49.140 113.550  1.00  0.00           H
ATOM    807 HG23 THR B 165      83.430  47.370 114.130  1.00  0.00           H
ATOM    808  C   THR B 165      85.560  46.730 113.230  1.00  0.00           C
ATOM    809  O   THR B 165      85.780  46.930 114.380  1.00  0.00           O
ATOM    810  N   PHE B 166      85.670  45.490 112.850  1.00  0.00           N
ATOM    811  HN  PHE B 166      85.630  45.270 111.880  1.00  0.00           H
ATOM    812  CA  PHE B 166      85.950  44.400 113.750  1.00  0.00           C
ATOM    813  HA  PHE B 166      85.790  44.660 114.780  1.00  0.00           H
ATOM    814  CB  PHE B 166      84.960  43.250 113.620  1.00  0.00           C
ATOM    815  HB1 PHE B 166      85.150  42.460 114.380  1.00  0.00           H
ATOM    816  HB2 PHE B 166      84.950  42.800 112.600  1.00  0.00           H
ATOM    817  CG  PHE B 166      83.580  43.850 113.870  1.00  0.00           C
ATOM    818  CD1 PHE B 166      82.750  44.050 112.770  1.00  0.00           C
ATOM    819  HD1 PHE B 166      83.110  43.660 111.820  1.00  0.00           H
ATOM    820  CE1 PHE B 166      81.510  44.700 112.880  1.00  0.00           C
ATOM    821  HE1 PHE B 166      80.860  44.870 112.040  1.00  0.00           H
ATOM    822  CZ  PHE B 166      81.020  44.930 114.170  1.00  0.00           C
ATOM    823  HZ  PHE B 166      80.080  45.440 114.320  1.00  0.00           H
ATOM    824  CD2 PHE B 166      83.030  44.040 115.170  1.00  0.00           C
ATOM    825  HD2 PHE B 166      83.660  43.790 116.010  1.00  0.00           H
ATOM    826  CE2 PHE B 166      81.750  44.580 115.340  1.00  0.00           C
ATOM    827  HE2 PHE B 166      81.310  44.790 116.300  1.00  0.00           H
ATOM    828  C   PHE B 166      87.300  43.860 113.870  1.00  0.00           C
ATOM    829  O   PHE B 166      87.700  43.300 114.880  1.00  0.00           O
ATOM    830  N   PHE B 167      88.200  44.050 112.880  1.00  0.00           N
ATOM    831  HN  PHE B 167      87.860  44.240 111.970  1.00  0.00           H
ATOM    832  CA  PHE B 167      89.570  43.450 112.900  1.00  0.00           C
ATOM    833  HA  PHE B 167      89.730  42.970 113.870  1.00  0.00           H
ATOM    834  CB  PHE B 167      89.790  42.280 111.870  1.00  0.00           C
ATOM    835  HB1 PHE B 167      90.780  41.800 111.970  1.00  0.00           H
ATOM    836  HB2 PHE B 167      89.620  42.790 110.900  1.00  0.00           H
ATOM    837  CG  PHE B 167      88.730  41.150 112.000  1.00  0.00           C
ATOM    838  CD1 PHE B 167      87.880  41.020 110.930  1.00  0.00           C
ATOM    839  HD1 PHE B 167      87.990  41.660 110.070  1.00  0.00           H
ATOM    840  CE1 PHE B 167      86.710  40.210 110.950  1.00  0.00           C
ATOM    841  HE1 PHE B 167      86.140  40.350 110.040  1.00  0.00           H
ATOM    842  CZ  PHE B 167      86.510  39.400 112.030  1.00  0.00           C
ATOM    843  HZ  PHE B 167      85.640  38.770 112.090  1.00  0.00           H
ATOM    844  CD2 PHE B 167      88.550  40.350 113.060  1.00  0.00           C
ATOM    845  HD2 PHE B 167      89.150  40.530 113.930  1.00  0.00           H
ATOM    846  CE2 PHE B 167      87.430  39.400 113.080  1.00  0.00           C
ATOM    847  HE2 PHE B 167      87.340  38.720 113.910  1.00  0.00           H
ATOM    848  C   PHE B 167      90.530  44.590 112.570  1.00  0.00           C
ATOM    849  O   PHE B 167      91.260  44.520 111.570  1.00  0.00           O
ATOM    850  N   THR B 168      90.450  45.750 113.340  1.00  0.00           N
ATOM    851  HN  THR B 168      89.760  45.920 114.040  1.00  0.00           H
ATOM    852  CA  THR B 168      91.290  46.950 113.170  1.00  0.00           C
ATOM    853  HA  THR B 168      91.060  47.360 112.200  1.00  0.00           H
ATOM    854  CB  THR B 168      90.850  48.070 114.010  1.00  0.00           C
ATOM    855  HB  THR B 168      91.350  47.990 115.010  1.00  0.00           H
ATOM    856  OG1 THR B 168      89.450  48.110 114.370  1.00  0.00           O
ATOM    857  HG1 THR B 168      88.920  48.120 113.570  1.00  0.00           H
ATOM    858  CG2 THR B 168      91.340  49.440 113.510  1.00  0.00           C
ATOM    859 HG21 THR B 168      92.420  49.500 113.220  1.00  0.00           H
ATOM    860 HG22 THR B 168      90.940  50.140 114.270  1.00  0.00           H
ATOM    861 HG23 THR B 168      90.730  49.720 112.620  1.00  0.00           H
ATOM    862  C   THR B 168      92.790  46.600 113.300  1.00  0.00           C
ATOM    863  O   THR B 168      93.570  47.010 112.410  1.00  0.00           O
ATOM    864  N   GLU B 169      93.100  45.840 114.390  1.00  0.00           N
ATOM    865  HN  GLU B 169      92.350  45.600 115.000  1.00  0.00           H
ATOM    866  CA  GLU B 169      94.350  45.160 114.510  1.00  0.00           C
ATOM    867  HA  GLU B 169      95.160  45.660 114.000  1.00  0.00           H
ATOM    868  CB  GLU B 169      94.760  45.030 115.980  1.00  0.00           C
ATOM    869  HB1 GLU B 169      93.920  44.620 116.580  1.00  0.00           H
ATOM    870  HB2 GLU B 169      94.800  46.080 116.350  1.00  0.00           H
ATOM    871  CG  GLU B 169      96.010  44.160 116.310  1.00  0.00           C
ATOM    872  HG1 GLU B 169      96.810  44.240 115.550  1.00  0.00           H
ATOM    873  HG2 GLU B 169      95.760  43.080 116.280  1.00  0.00           H
ATOM    874  CD  GLU B 169      96.410  44.380 117.780  1.00  0.00           C
ATOM    875  OE1 GLU B 169      97.520  44.870 118.030  1.00  0.00           O
ATOM    876  OE2 GLU B 169      95.590  44.100 118.670  1.00  0.00           O
ATOM    877  C   GLU B 169      94.230  43.740 113.970  1.00  0.00           C
ATOM    878  O   GLU B 169      93.260  43.010 114.200  1.00  0.00           O
ATOM    879  N   GLN B 170      95.240  43.340 113.170  1.00  0.00           N
ATOM    880  HN  GLN B 170      95.910  43.990 112.800  1.00  0.00           H
ATOM    881  CA  GLN B 170      95.300  42.090 112.530  1.00  0.00           C
ATOM    882  HA  GLN B 170      94.460  42.070 111.870  1.00  0.00           H
ATOM    883  CB  GLN B 170      96.490  42.030 111.470  1.00  0.00           C
ATOM    884  HB1 GLN B 170      96.550  41.000 111.070  1.00  0.00           H
ATOM    885  HB2 GLN B 170      97.500  42.240 111.870  1.00  0.00           H
ATOM    886  CG  GLN B 170      96.030  42.830 110.130  1.00  0.00           C
ATOM    887  HG1 GLN B 170      95.060  42.430 109.790  1.00  0.00           H
ATOM    888  HG2 GLN B 170      96.810  42.670 109.370  1.00  0.00           H
ATOM    889  CD  GLN B 170      95.970  44.340 110.410  1.00  0.00           C
ATOM    890  OE1 GLN B 170      96.720  44.810 111.330  1.00  0.00           O
ATOM    891  NE2 GLN B 170      95.200  45.170 109.720  1.00  0.00           N
ATOM    892 HE21 GLN B 170      95.120  46.130 109.980  1.00  0.00           H
ATOM    893 HE22 GLN B 170      94.750  44.870 108.880  1.00  0.00           H
ATOM    894  C   GLN B 170      95.250  40.830 113.430  1.00  0.00           C
ATOM    895  O   GLN B 170      96.080  40.730 114.320  1.00  0.00           O
ATOM    896  N   THR B 171      94.280  39.970 113.330  1.00  0.00           N
ATOM    897  HN  THR B 171      93.530  40.090 112.690  1.00  0.00           H
ATOM    898  CA  THR B 171      93.950  39.070 114.390  1.00  0.00           C
ATOM    899  HA  THR B 171      94.820  38.440 114.520  1.00  0.00           H
ATOM    900  CB  THR B 171      93.460  39.640 115.720  1.00  0.00           C
ATOM    901  HB  THR B 171      93.980  40.580 115.970  1.00  0.00           H
ATOM    902  OG1 THR B 171      93.670  38.700 116.740  1.00  0.00           O
ATOM    903  HG1 THR B 171      94.570  38.360 116.640  1.00  0.00           H
ATOM    904  CG2 THR B 171      91.970  39.890 115.700  1.00  0.00           C
ATOM    905 HG21 THR B 171      91.350  39.010 115.430  1.00  0.00           H
ATOM    906 HG22 THR B 171      91.680  40.640 114.940  1.00  0.00           H
ATOM    907 HG23 THR B 171      91.630  40.290 116.680  1.00  0.00           H
ATOM    908  C   THR B 171      92.950  38.150 113.760  1.00  0.00           C
ATOM    909  O   THR B 171      92.300  38.600 112.850  1.00  0.00           O
ATOM    910  N   THR B 172      92.750  36.990 114.290  1.00  0.00           N
ATOM    911  HN  THR B 172      93.260  36.750 115.110  1.00  0.00           H
ATOM    912  CA  THR B 172      91.870  35.930 113.850  1.00  0.00           C
ATOM    913  HA  THR B 172      91.970  35.170 114.630  1.00  0.00           H
ATOM    914  CB  THR B 172      90.370  36.280 113.930  1.00  0.00           C
ATOM    915  HB  THR B 172      90.160  37.260 113.440  1.00  0.00           H
ATOM    916  OG1 THR B 172      89.830  36.260 115.270  1.00  0.00           O
ATOM    917  HG1 THR B 172      88.880  36.320 115.110  1.00  0.00           H
ATOM    918  CG2 THR B 172      89.520  35.230 113.190  1.00  0.00           C
ATOM    919 HG21 THR B 172      89.620  35.320 112.080  1.00  0.00           H
ATOM    920 HG22 THR B 172      88.440  35.290 113.420  1.00  0.00           H
ATOM    921 HG23 THR B 172      89.890  34.230 113.490  1.00  0.00           H
ATOM    922  C   THR B 172      92.250  35.150 112.610  1.00  0.00           C
ATOM    923  O   THR B 172      92.340  35.610 111.480  1.00  0.00           O
ATOM    924  N   THR B 173      92.350  33.800 112.750  1.00  0.00           N
ATOM    925  HN  THR B 173      92.100  33.370 113.620  1.00  0.00           H
ATOM    926  CA  THR B 173      92.930  32.960 111.730  1.00  0.00           C
ATOM    927  HA  THR B 173      93.900  33.400 111.540  1.00  0.00           H
ATOM    928  CB  THR B 173      93.210  31.580 112.130  1.00  0.00           C
ATOM    929  HB  THR B 173      92.280  31.080 112.490  1.00  0.00           H
ATOM    930  OG1 THR B 173      94.180  31.580 113.210  1.00  0.00           O
ATOM    931  HG1 THR B 173      93.720  31.870 114.010  1.00  0.00           H
ATOM    932  CG2 THR B 173      93.780  30.770 111.010  1.00  0.00           C
ATOM    933 HG21 THR B 173      92.890  30.430 110.440  1.00  0.00           H
ATOM    934 HG22 THR B 173      94.310  29.860 111.390  1.00  0.00           H
ATOM    935 HG23 THR B 173      94.520  31.380 110.430  1.00  0.00           H
ATOM    936  C   THR B 173      92.110  32.910 110.400  1.00  0.00           C
ATOM    937  O   THR B 173      92.700  33.080 109.340  1.00  0.00           O
ATOM    938  N   PRO B 174      90.820  32.800 110.260  1.00  0.00           N
ATOM    939  CD  PRO B 174      90.040  32.150 111.350  1.00  0.00           C
ATOM    940  HD1 PRO B 174      90.210  32.490 112.400  1.00  0.00           H
ATOM    941  HD2 PRO B 174      90.170  31.050 111.440  1.00  0.00           H
ATOM    942  CA  PRO B 174      90.000  32.910 109.040  1.00  0.00           C
ATOM    943  HA  PRO B 174      90.460  32.280 108.290  1.00  0.00           H
ATOM    944  CB  PRO B 174      88.610  32.480 109.430  1.00  0.00           C
ATOM    945  HB1 PRO B 174      88.430  31.430 109.100  1.00  0.00           H
ATOM    946  HB2 PRO B 174      87.820  33.130 108.990  1.00  0.00           H
ATOM    947  CG  PRO B 174      88.610  32.460 110.990  1.00  0.00           C
ATOM    948  HG1 PRO B 174      88.380  33.440 111.460  1.00  0.00           H
ATOM    949  HG2 PRO B 174      87.800  31.800 111.350  1.00  0.00           H
ATOM    950  C   PRO B 174      90.110  34.270 108.400  1.00  0.00           C
ATOM    951  O   PRO B 174      90.020  34.310 107.150  1.00  0.00           O
ATOM    952  N   TRP B 175      90.120  35.340 109.170  1.00  0.00           N
ATOM    953  HN  TRP B 175      90.170  35.210 110.160  1.00  0.00           H
ATOM    954  CA  TRP B 175      90.300  36.740 108.690  1.00  0.00           C
ATOM    955  HA  TRP B 175      89.620  36.840 107.860  1.00  0.00           H
ATOM    956  CB  TRP B 175      89.970  37.790 109.780  1.00  0.00           C
ATOM    957  HB1 TRP B 175      90.740  37.720 110.600  1.00  0.00           H
ATOM    958  HB2 TRP B 175      89.000  37.580 110.270  1.00  0.00           H
ATOM    959  CG  TRP B 175      90.100  39.280 109.330  1.00  0.00           C
ATOM    960  CD1 TRP B 175      91.060  40.140 109.750  1.00  0.00           C
ATOM    961  HD1 TRP B 175      91.700  40.100 110.610  1.00  0.00           H
ATOM    962  NE1 TRP B 175      91.010  41.290 108.910  1.00  0.00           N
ATOM    963  HE1 TRP B 175      91.550  42.110 108.880  1.00  0.00           H
ATOM    964  CE2 TRP B 175      89.970  41.200 108.050  1.00  0.00           C
ATOM    965  CD2 TRP B 175      89.400  39.930 108.230  1.00  0.00           C
ATOM    966  CE3 TRP B 175      88.380  39.510 107.400  1.00  0.00           C
ATOM    967  HE3 TRP B 175      87.930  38.550 107.600  1.00  0.00           H
ATOM    968  CZ3 TRP B 175      87.910  40.400 106.410  1.00  0.00           C
ATOM    969  HZ3 TRP B 175      87.040  40.180 105.820  1.00  0.00           H
ATOM    970  CZ2 TRP B 175      89.540  42.060 107.010  1.00  0.00           C
ATOM    971  HZ2 TRP B 175      90.090  42.970 106.840  1.00  0.00           H
ATOM    972  CH2 TRP B 175      88.550  41.610 106.170  1.00  0.00           C
ATOM    973  HH2 TRP B 175      88.110  42.310 105.460  1.00  0.00           H
ATOM    974  C   TRP B 175      91.700  36.920 108.080  1.00  0.00           C
ATOM    975  O   TRP B 175      91.860  37.460 107.010  1.00  0.00           O
ATOM    976  N   ILE B 176      92.740  36.520 108.820  1.00  0.00           N
ATOM    977  HN  ILE B 176      92.640  36.280 109.780  1.00  0.00           H
ATOM    978  CA  ILE B 176      94.140  36.490 108.410  1.00  0.00           C
ATOM    979  HA  ILE B 176      94.320  37.530 108.220  1.00  0.00           H
ATOM    980  CB  ILE B 176      95.040  35.910 109.510  1.00  0.00           C
ATOM    981  HB  ILE B 176      94.550  35.000 109.900  1.00  0.00           H
ATOM    982  CG2 ILE B 176      96.420  35.500 108.810  1.00  0.00           C
ATOM    983 HG21 ILE B 176      97.090  35.380 109.700  1.00  0.00           H
ATOM    984 HG22 ILE B 176      96.890  36.340 108.250  1.00  0.00           H
ATOM    985 HG23 ILE B 176      96.290  34.650 108.120  1.00  0.00           H
ATOM    986  CG1 ILE B 176      95.210  36.950 110.620  1.00  0.00           C
ATOM    987 HG11 ILE B 176      95.700  36.360 111.430  1.00  0.00           H
ATOM    988 HG12 ILE B 176      94.290  37.370 111.070  1.00  0.00           H
ATOM    989  CD  ILE B 176      96.030  38.220 110.340  1.00  0.00           C
ATOM    990  HD1 ILE B 176      95.940  38.520 109.280  1.00  0.00           H
ATOM    991  HD2 ILE B 176      97.110  38.020 110.440  1.00  0.00           H
ATOM    992  HD3 ILE B 176      95.870  39.090 111.010  1.00  0.00           H
ATOM    993  C   ILE B 176      94.300  35.760 107.130  1.00  0.00           C
ATOM    994  O   ILE B 176      94.780  36.340 106.150  1.00  0.00           O
ATOM    995  N   ILE B 177      93.830  34.470 107.000  1.00  0.00           N
ATOM    996  HN  ILE B 177      93.470  33.990 107.800  1.00  0.00           H
ATOM    997  CA  ILE B 177      93.910  33.650 105.800  1.00  0.00           C
ATOM    998  HA  ILE B 177      94.950  33.600 105.480  1.00  0.00           H
ATOM    999  CB  ILE B 177      93.630  32.200 106.080  1.00  0.00           C
ATOM   1000  HB  ILE B 177      92.620  32.220 106.570  1.00  0.00           H
ATOM   1001  CG2 ILE B 177      93.540  31.320 104.770  1.00  0.00           C
ATOM   1002 HG21 ILE B 177      93.310  30.250 104.950  1.00  0.00           H
ATOM   1003 HG22 ILE B 177      94.540  31.330 104.260  1.00  0.00           H
ATOM   1004 HG23 ILE B 177      92.770  31.670 104.050  1.00  0.00           H
ATOM   1005  CG1 ILE B 177      94.660  31.610 107.040  1.00  0.00           C
ATOM   1006 HG11 ILE B 177      94.760  32.250 107.930  1.00  0.00           H
ATOM   1007 HG12 ILE B 177      95.660  31.400 106.590  1.00  0.00           H
ATOM   1008  CD  ILE B 177      94.060  30.270 107.530  1.00  0.00           C
ATOM   1009  HD1 ILE B 177      92.960  30.290 107.690  1.00  0.00           H
ATOM   1010  HD2 ILE B 177      94.640  29.930 108.420  1.00  0.00           H
ATOM   1011  HD3 ILE B 177      94.140  29.580 106.670  1.00  0.00           H
ATOM   1012  C   ILE B 177      93.100  34.220 104.600  1.00  0.00           C
ATOM   1013  O   ILE B 177      93.570  34.280 103.470  1.00  0.00           O
ATOM   1014  N   PHE B 178      91.900  34.730 104.860  1.00  0.00           N
ATOM   1015  HN  PHE B 178      91.560  34.820 105.790  1.00  0.00           H
ATOM   1016  CA  PHE B 178      91.160  35.540 103.890  1.00  0.00           C
ATOM   1017  HA  PHE B 178      90.920  34.950 103.010  1.00  0.00           H
ATOM   1018  CB  PHE B 178      89.770  35.990 104.440  1.00  0.00           C
ATOM   1019  HB1 PHE B 178      89.930  36.590 105.360  1.00  0.00           H
ATOM   1020  HB2 PHE B 178      89.210  35.110 104.820  1.00  0.00           H
ATOM   1021  CG  PHE B 178      88.820  36.670 103.420  1.00  0.00           C
ATOM   1022  CD1 PHE B 178      87.960  37.710 103.860  1.00  0.00           C
ATOM   1023  HD1 PHE B 178      87.990  38.030 104.890  1.00  0.00           H
ATOM   1024  CE1 PHE B 178      86.900  38.260 103.030  1.00  0.00           C
ATOM   1025  HE1 PHE B 178      86.070  38.760 103.510  1.00  0.00           H
ATOM   1026  CZ  PHE B 178      86.720  37.710 101.740  1.00  0.00           C
ATOM   1027  HZ  PHE B 178      85.910  38.030 101.110  1.00  0.00           H
ATOM   1028  CD2 PHE B 178      88.720  36.310 102.060  1.00  0.00           C
ATOM   1029  HD2 PHE B 178      89.280  35.450 101.720  1.00  0.00           H
ATOM   1030  CE2 PHE B 178      87.670  36.820 101.230  1.00  0.00           C
ATOM   1031  HE2 PHE B 178      87.510  36.470 100.220  1.00  0.00           H
ATOM   1032  C   PHE B 178      91.880  36.750 103.440  1.00  0.00           C
ATOM   1033  O   PHE B 178      91.930  37.020 102.280  1.00  0.00           O
ATOM   1034  N   ASN B 179      92.540  37.550 104.310  1.00  0.00           N
ATOM   1035  HN  ASN B 179      92.610  37.240 105.270  1.00  0.00           H
ATOM   1036  CA  ASN B 179      93.320  38.680 103.990  1.00  0.00           C
ATOM   1037  HA  ASN B 179      92.830  39.370 103.300  1.00  0.00           H
ATOM   1038  CB  ASN B 179      93.720  39.540 105.140  1.00  0.00           C
ATOM   1039  HB1 ASN B 179      94.570  40.220 104.920  1.00  0.00           H
ATOM   1040  HB2 ASN B 179      93.710  38.940 106.070  1.00  0.00           H
ATOM   1041  CG  ASN B 179      92.530  40.500 105.460  1.00  0.00           C
ATOM   1042  OD1 ASN B 179      92.650  41.710 105.630  1.00  0.00           O
ATOM   1043  ND2 ASN B 179      91.290  40.030 105.430  1.00  0.00           N
ATOM   1044 HD21 ASN B 179      91.050  39.060 105.380  1.00  0.00           H
ATOM   1045 HD22 ASN B 179      90.570  40.730 105.340  1.00  0.00           H
ATOM   1046  C   ASN B 179      94.590  38.410 103.210  1.00  0.00           C
ATOM   1047  O   ASN B 179      94.750  38.910 102.070  1.00  0.00           O
ATOM   1048  N   VAL B 180      95.420  37.440 103.670  1.00  0.00           N
ATOM   1049  HN  VAL B 180      95.260  36.930 104.510  1.00  0.00           H
ATOM   1050  CA  VAL B 180      96.610  37.140 102.910  1.00  0.00           C
ATOM   1051  HA  VAL B 180      97.230  38.020 102.880  1.00  0.00           H
ATOM   1052  CB  VAL B 180      97.520  36.090 103.500  1.00  0.00           C
ATOM   1053  HB  VAL B 180      96.930  35.190 103.780  1.00  0.00           H
ATOM   1054  CG1 VAL B 180      98.770  35.790 102.610  1.00  0.00           C
ATOM   1055 HG11 VAL B 180      99.440  35.090 103.150  1.00  0.00           H
ATOM   1056 HG12 VAL B 180      99.330  36.710 102.350  1.00  0.00           H
ATOM   1057 HG13 VAL B 180      98.520  35.240 101.690  1.00  0.00           H
ATOM   1058  CG2 VAL B 180      98.050  36.690 104.870  1.00  0.00           C
ATOM   1059 HG21 VAL B 180      98.760  37.510 104.620  1.00  0.00           H
ATOM   1060 HG22 VAL B 180      98.650  35.960 105.440  1.00  0.00           H
ATOM   1061 HG23 VAL B 180      97.320  37.210 105.540  1.00  0.00           H
ATOM   1062  C   VAL B 180      96.290  36.590 101.520  1.00  0.00           C
ATOM   1063  O   VAL B 180      96.930  36.870 100.510  1.00  0.00           O
ATOM   1064  N   ALA B 181      95.250  35.750 101.410  1.00  0.00           N
ATOM   1065  HN  ALA B 181      94.640  35.540 102.170  1.00  0.00           H
ATOM   1066  CA  ALA B 181      94.800  35.150 100.140  1.00  0.00           C
ATOM   1067  HA  ALA B 181      95.690  34.780  99.640  1.00  0.00           H
ATOM   1068  CB  ALA B 181      93.910  33.930 100.380  1.00  0.00           C
ATOM   1069  HB1 ALA B 181      93.720  33.390  99.440  1.00  0.00           H
ATOM   1070  HB2 ALA B 181      92.930  34.190 100.840  1.00  0.00           H
ATOM   1071  HB3 ALA B 181      94.340  33.220 101.110  1.00  0.00           H
ATOM   1072  C   ALA B 181      94.180  36.140  99.210  1.00  0.00           C
ATOM   1073  O   ALA B 181      94.470  36.180  98.030  1.00  0.00           O
ATOM   1074  N   SER B 182      93.240  37.030  99.710  1.00  0.00           N
ATOM   1075  HN  SER B 182      92.910  37.150 100.650  1.00  0.00           H
ATOM   1076  CA  SER B 182      92.750  38.210  98.970  1.00  0.00           C
ATOM   1077  HA  SER B 182      92.270  37.700  98.150  1.00  0.00           H
ATOM   1078  CB  SER B 182      91.720  39.040  99.770  1.00  0.00           C
ATOM   1079  HB1 SER B 182      91.490  39.950  99.180  1.00  0.00           H
ATOM   1080  HB2 SER B 182      92.030  39.390 100.780  1.00  0.00           H
ATOM   1081  OG  SER B 182      90.540  38.210  99.890  1.00  0.00           O
ATOM   1082  HG1 SER B 182      90.520  37.730 100.710  1.00  0.00           H
ATOM   1083  C   SER B 182      93.880  39.120  98.390  1.00  0.00           C
ATOM   1084  O   SER B 182      93.760  39.600  97.250  1.00  0.00           O
ATOM   1085  N   ASP B 183      94.890  39.420  99.160  1.00  0.00           N
ATOM   1086  HN  ASP B 183      94.920  39.280 100.140  1.00  0.00           H
ATOM   1087  CA  ASP B 183      95.990  40.100  98.580  1.00  0.00           C
ATOM   1088  HA  ASP B 183      95.630  40.910  97.970  1.00  0.00           H
ATOM   1089  CB  ASP B 183      96.820  40.630  99.800  1.00  0.00           C
ATOM   1090  HB1 ASP B 183      97.810  41.030  99.480  1.00  0.00           H
ATOM   1091  HB2 ASP B 183      97.000  39.840 100.570  1.00  0.00           H
ATOM   1092  CG  ASP B 183      96.230  41.840 100.490  1.00  0.00           C
ATOM   1093  OD1 ASP B 183      95.380  42.530  99.860  1.00  0.00           O
ATOM   1094  OD2 ASP B 183      96.620  42.100 101.650  1.00  0.00           O
ATOM   1095  C   ASP B 183      96.950  39.260  97.640  1.00  0.00           C
ATOM   1096  O   ASP B 183      97.520  39.650  96.620  1.00  0.00           O
ATOM   1097  N   THR B 184      97.000  37.990  97.890  1.00  0.00           N
ATOM   1098  HN  THR B 184      96.390  37.590  98.570  1.00  0.00           H
ATOM   1099  CA  THR B 184      97.690  37.150  96.930  1.00  0.00           C
ATOM   1100  HA  THR B 184      98.670  37.540  96.760  1.00  0.00           H
ATOM   1101  CB  THR B 184      98.020  35.740  97.460  1.00  0.00           C
ATOM   1102  HB  THR B 184      97.080  35.200  97.730  1.00  0.00           H
ATOM   1103  OG1 THR B 184      98.720  35.880  98.700  1.00  0.00           O
ATOM   1104  HG1 THR B 184      98.080  36.180  99.370  1.00  0.00           H
ATOM   1105  CG2 THR B 184      98.780  34.850  96.520  1.00  0.00           C
ATOM   1106 HG21 THR B 184      99.000  33.880  97.010  1.00  0.00           H
ATOM   1107 HG22 THR B 184      99.780  35.310  96.300  1.00  0.00           H
ATOM   1108 HG23 THR B 184      98.320  34.740  95.530  1.00  0.00           H
ATOM   1109  C   THR B 184      97.170  37.030  95.490  1.00  0.00           C
ATOM   1110  O   THR B 184      98.000  36.990  94.560  1.00  0.00           O
ATOM   1111  N   VAL B 185      95.800  36.940  95.260  1.00  0.00           N
ATOM   1112  HN  VAL B 185      95.130  36.950  95.990  1.00  0.00           H
ATOM   1113  CA  VAL B 185      95.220  36.860  93.890  1.00  0.00           C
ATOM   1114  HA  VAL B 185      95.630  36.090  93.250  1.00  0.00           H
ATOM   1115  CB  VAL B 185      93.620  36.600  93.880  1.00  0.00           C
ATOM   1116  HB  VAL B 185      93.190  36.740  92.860  1.00  0.00           H
ATOM   1117  CG1 VAL B 185      93.590  35.130  94.310  1.00  0.00           C
ATOM   1118 HG11 VAL B 185      94.310  34.540  93.700  1.00  0.00           H
ATOM   1119 HG12 VAL B 185      92.530  34.850  94.150  1.00  0.00           H
ATOM   1120 HG13 VAL B 185      93.870  35.010  95.380  1.00  0.00           H
ATOM   1121  CG2 VAL B 185      92.780  37.390  94.840  1.00  0.00           C
ATOM   1122 HG21 VAL B 185      91.720  37.090  94.920  1.00  0.00           H
ATOM   1123 HG22 VAL B 185      92.720  38.490  94.680  1.00  0.00           H
ATOM   1124 HG23 VAL B 185      93.230  37.260  95.850  1.00  0.00           H
ATOM   1125  C   VAL B 185      95.590  38.120  93.150  1.00  0.00           C
ATOM   1126  O   VAL B 185      95.990  38.170  92.020  1.00  0.00           O
ATOM   1127  N   CYS B 186      95.600  39.260  93.870  1.00  0.00           N
ATOM   1128  HN  CYS B 186      95.400  39.150  94.850  1.00  0.00           H
ATOM   1129  CA  CYS B 186      95.840  40.590  93.290  1.00  0.00           C
ATOM   1130  HA  CYS B 186      95.270  40.590  92.380  1.00  0.00           H
ATOM   1131  CB  CYS B 186      95.220  41.640  94.170  1.00  0.00           C
ATOM   1132  HB1 CYS B 186      95.220  42.600  93.650  1.00  0.00           H
ATOM   1133  HB2 CYS B 186      95.850  41.700  95.090  1.00  0.00           H
ATOM   1134  SG  CYS B 186      93.540  41.130  94.810  1.00  0.00           S
ATOM   1135  HG1 CYS B 186      93.850  40.180  95.670  1.00  0.00           H
ATOM   1136  C   CYS B 186      97.290  40.820  93.030  1.00  0.00           C
ATOM   1137  O   CYS B 186      97.700  41.610  92.190  1.00  0.00           O
ATOM   1138  N   LEU B 187      98.260  40.190  93.860  1.00  0.00           N
ATOM   1139  HN  LEU B 187      97.790  39.760  94.630  1.00  0.00           H
ATOM   1140  CA  LEU B 187      99.670  40.150  93.560  1.00  0.00           C
ATOM   1141  HA  LEU B 187      99.990  41.130  93.240  1.00  0.00           H
ATOM   1142  CB  LEU B 187     100.550  39.640  94.780  1.00  0.00           C
ATOM   1143  HB1 LEU B 187     100.180  38.690  95.240  1.00  0.00           H
ATOM   1144  HB2 LEU B 187     100.420  40.410  95.560  1.00  0.00           H
ATOM   1145  CG  LEU B 187     102.070  39.510  94.710  1.00  0.00           C
ATOM   1146  HG  LEU B 187     102.310  38.670  94.020  1.00  0.00           H
ATOM   1147  CD1 LEU B 187     102.750  40.850  94.220  1.00  0.00           C
ATOM   1148 HD11 LEU B 187     103.820  40.710  94.500  1.00  0.00           H
ATOM   1149 HD12 LEU B 187     102.280  41.710  94.740  1.00  0.00           H
ATOM   1150 HD13 LEU B 187     102.670  40.930  93.120  1.00  0.00           H
ATOM   1151  CD2 LEU B 187     102.510  39.110  96.200  1.00  0.00           C
ATOM   1152 HD21 LEU B 187     103.550  38.710  96.230  1.00  0.00           H
ATOM   1153 HD22 LEU B 187     101.870  38.280  96.530  1.00  0.00           H
ATOM   1154 HD23 LEU B 187     102.420  40.010  96.850  1.00  0.00           H
ATOM   1155  C   LEU B 187      99.920  39.350  92.350  1.00  0.00           C
ATOM   1156  O   LEU B 187     100.860  39.620  91.580  1.00  0.00           O
ATOM   1157  N   LEU B 188      99.170  38.230  92.130  1.00  0.00           N
ATOM   1158  HN  LEU B 188      98.400  37.920  92.680  1.00  0.00           H
ATOM   1159  CA  LEU B 188      99.290  37.500  90.890  1.00  0.00           C
ATOM   1160  HA  LEU B 188     100.340  37.340  90.690  1.00  0.00           H
ATOM   1161  CB  LEU B 188      98.520  36.130  90.910  1.00  0.00           C
ATOM   1162  HB1 LEU B 188      97.440  36.370  91.060  1.00  0.00           H
ATOM   1163  HB2 LEU B 188      98.780  35.650  91.880  1.00  0.00           H
ATOM   1164  CG  LEU B 188      98.730  35.160  89.660  1.00  0.00           C
ATOM   1165  HG  LEU B 188      98.570  35.740  88.720  1.00  0.00           H
ATOM   1166  CD1 LEU B 188     100.160  34.630  89.720  1.00  0.00           C
ATOM   1167 HD11 LEU B 188     100.410  34.260  90.740  1.00  0.00           H
ATOM   1168 HD12 LEU B 188     100.840  35.510  89.590  1.00  0.00           H
ATOM   1169 HD13 LEU B 188     100.400  33.830  88.990  1.00  0.00           H
ATOM   1170  CD2 LEU B 188      97.570  34.140  89.640  1.00  0.00           C
ATOM   1171 HD21 LEU B 188      97.440  33.550  88.710  1.00  0.00           H
ATOM   1172 HD22 LEU B 188      96.580  34.620  89.840  1.00  0.00           H
ATOM   1173 HD23 LEU B 188      97.790  33.500  90.520  1.00  0.00           H
ATOM   1174  C   LEU B 188      98.870  38.250  89.680  1.00  0.00           C
ATOM   1175  O   LEU B 188      99.580  38.350  88.660  1.00  0.00           O
ATOM   1176  N   ASP B 189      97.700  38.920  89.740  1.00  0.00           N
ATOM   1177  HN  ASP B 189      97.050  38.660  90.440  1.00  0.00           H
ATOM   1178  CA  ASP B 189      97.140  39.810  88.740  1.00  0.00           C
ATOM   1179  HA  ASP B 189      97.140  39.260  87.810  1.00  0.00           H
ATOM   1180  CB  ASP B 189      95.730  40.250  89.240  1.00  0.00           C
ATOM   1181  HB1 ASP B 189      95.850  41.010  90.040  1.00  0.00           H
ATOM   1182  HB2 ASP B 189      95.130  39.450  89.740  1.00  0.00           H
ATOM   1183  CG  ASP B 189      94.970  40.880  88.090  1.00  0.00           C
ATOM   1184  OD1 ASP B 189      94.510  42.020  88.200  1.00  0.00           O
ATOM   1185  OD2 ASP B 189      94.840  40.240  87.010  1.00  0.00           O
ATOM   1186  C   ASP B 189      98.040  41.050  88.420  1.00  0.00           C
ATOM   1187  O   ASP B 189      98.150  41.500  87.270  1.00  0.00           O
ATOM   1188  N   LEU B 190      98.750  41.560  89.420  1.00  0.00           N
ATOM   1189  HN  LEU B 190      98.560  41.390  90.390  1.00  0.00           H
ATOM   1190  CA  LEU B 190      99.770  42.580  89.290  1.00  0.00           C
ATOM   1191  HA  LEU B 190      99.330  43.430  88.780  1.00  0.00           H
ATOM   1192  CB  LEU B 190     100.060  43.120  90.780  1.00  0.00           C
ATOM   1193  HB1 LEU B 190     100.350  42.270  91.430  1.00  0.00           H
ATOM   1194  HB2 LEU B 190      99.090  43.540  91.130  1.00  0.00           H
ATOM   1195  CG  LEU B 190     101.040  44.300  90.870  1.00  0.00           C
ATOM   1196  HG  LEU B 190     101.000  44.760  91.890  1.00  0.00           H
ATOM   1197  CD1 LEU B 190     102.550  43.840  90.720  1.00  0.00           C
ATOM   1198 HD11 LEU B 190     103.280  44.670  90.840  1.00  0.00           H
ATOM   1199 HD12 LEU B 190     102.760  43.460  89.710  1.00  0.00           H
ATOM   1200 HD13 LEU B 190     102.840  43.080  91.470  1.00  0.00           H
ATOM   1201  CD2 LEU B 190     100.790  45.370  89.860  1.00  0.00           C
ATOM   1202 HD21 LEU B 190     100.990  44.900  88.890  1.00  0.00           H
ATOM   1203 HD22 LEU B 190     101.620  46.100  89.870  1.00  0.00           H
ATOM   1204 HD23 LEU B 190      99.760  45.810  89.820  1.00  0.00           H
ATOM   1205  C   LEU B 190     100.930  42.110  88.450  1.00  0.00           C
ATOM   1206  O   LEU B 190     101.370  42.780  87.440  1.00  0.00           O
ATOM   1207  N   ILE B 191     101.510  40.880  88.710  1.00  0.00           N
ATOM   1208  HN  ILE B 191     101.130  40.300  89.420  1.00  0.00           H
ATOM   1209  CA  ILE B 191     102.660  40.300  88.060  1.00  0.00           C
ATOM   1210  HA  ILE B 191     103.330  41.140  88.030  1.00  0.00           H
ATOM   1211  CB  ILE B 191     103.130  39.110  88.880  1.00  0.00           C
ATOM   1212  HB  ILE B 191     102.320  38.390  89.110  1.00  0.00           H
ATOM   1213  CG2 ILE B 191     104.250  38.300  88.220  1.00  0.00           C
ATOM   1214 HG21 ILE B 191     103.930  37.650  87.380  1.00  0.00           H
ATOM   1215 HG22 ILE B 191     104.800  37.600  88.890  1.00  0.00           H
ATOM   1216 HG23 ILE B 191     105.160  38.850  87.890  1.00  0.00           H
ATOM   1217  CG1 ILE B 191     103.760  39.540  90.260  1.00  0.00           C
ATOM   1218 HG11 ILE B 191     102.990  40.200  90.710  1.00  0.00           H
ATOM   1219 HG12 ILE B 191     104.690  40.120  90.050  1.00  0.00           H
ATOM   1220  CD  ILE B 191     103.940  38.400  91.240  1.00  0.00           C
ATOM   1221  HD1 ILE B 191     104.880  37.820  91.060  1.00  0.00           H
ATOM   1222  HD2 ILE B 191     103.110  37.650  91.270  1.00  0.00           H
ATOM   1223  HD3 ILE B 191     103.910  38.840  92.260  1.00  0.00           H
ATOM   1224  C   ILE B 191     102.420  39.880  86.620  1.00  0.00           C
ATOM   1225  O   ILE B 191     103.190  40.150  85.700  1.00  0.00           O
ATOM   1226  N   MET B 192     101.320  39.120  86.400  1.00  0.00           N
ATOM   1227  HN  MET B 192     100.690  38.900  87.150  1.00  0.00           H
ATOM   1228  CA  MET B 192     100.820  38.640  85.150  1.00  0.00           C
ATOM   1229  HA  MET B 192     101.510  38.020  84.600  1.00  0.00           H
ATOM   1230  CB  MET B 192      99.500  37.790  85.310  1.00  0.00           C
ATOM   1231  HB1 MET B 192      99.000  37.670  84.320  1.00  0.00           H
ATOM   1232  HB2 MET B 192      98.940  38.360  86.070  1.00  0.00           H
ATOM   1233  CG  MET B 192      99.810  36.410  85.950  1.00  0.00           C
ATOM   1234  HG1 MET B 192      99.980  36.560  87.040  1.00  0.00           H
ATOM   1235  HG2 MET B 192     100.770  36.080  85.480  1.00  0.00           H
ATOM   1236  SD  MET B 192      98.580  35.140  85.690  1.00  0.00           S
ATOM   1237  CE  MET B 192      99.620  33.740  86.010  1.00  0.00           C
ATOM   1238  HE1 MET B 192      98.890  32.930  86.180  1.00  0.00           H
ATOM   1239  HE2 MET B 192     100.260  33.770  86.930  1.00  0.00           H
ATOM   1240  HE3 MET B 192     100.330  33.500  85.180  1.00  0.00           H
ATOM   1241  C   MET B 192     100.310  39.780  84.200  1.00  0.00           C
ATOM   1242  O   MET B 192     100.570  39.800  82.990  1.00  0.00           O
ATOM   1243  N   ASN B 193      99.630  40.800  84.720  1.00  0.00           N
ATOM   1244  HN  ASN B 193      99.500  40.880  85.700  1.00  0.00           H
ATOM   1245  CA  ASN B 193      99.390  42.010  83.960  1.00  0.00           C
ATOM   1246  HA  ASN B 193      98.940  41.770  83.010  1.00  0.00           H
ATOM   1247  CB  ASN B 193      98.430  43.020  84.730  1.00  0.00           C
ATOM   1248  HB1 ASN B 193      98.910  43.160  85.740  1.00  0.00           H
ATOM   1249  HB2 ASN B 193      97.490  42.490  84.980  1.00  0.00           H
ATOM   1250  CG  ASN B 193      98.110  44.350  84.000  1.00  0.00           C
ATOM   1251  OD1 ASN B 193      98.600  44.730  82.890  1.00  0.00           O
ATOM   1252  ND2 ASN B 193      97.250  45.060  84.770  1.00  0.00           N
ATOM   1253 HD21 ASN B 193      96.930  44.660  85.620  1.00  0.00           H
ATOM   1254 HD22 ASN B 193      96.790  45.860  84.380  1.00  0.00           H
ATOM   1255  C   ASN B 193     100.700  42.640  83.570  1.00  0.00           C
ATOM   1256  O   ASN B 193     100.870  43.000  82.420  1.00  0.00           O
ATOM   1257  N   PHE B 194     101.660  42.770  84.480  1.00  0.00           N
ATOM   1258  HN  PHE B 194     101.520  42.450  85.410  1.00  0.00           H
ATOM   1259  CA  PHE B 194     102.950  43.470  84.250  1.00  0.00           C
ATOM   1260  HA  PHE B 194     102.660  44.350  83.700  1.00  0.00           H
ATOM   1261  CB  PHE B 194     103.640  43.940  85.560  1.00  0.00           C
ATOM   1262  HB1 PHE B 194     103.610  43.020  86.190  1.00  0.00           H
ATOM   1263  HB2 PHE B 194     103.100  44.800  86.010  1.00  0.00           H
ATOM   1264  CG  PHE B 194     105.070  44.390  85.450  1.00  0.00           C
ATOM   1265  CD1 PHE B 194     105.340  45.550  84.680  1.00  0.00           C
ATOM   1266  HD1 PHE B 194     104.470  46.070  84.280  1.00  0.00           H
ATOM   1267  CE1 PHE B 194     106.660  45.980  84.430  1.00  0.00           C
ATOM   1268  HE1 PHE B 194     106.960  46.770  83.760  1.00  0.00           H
ATOM   1269  CZ  PHE B 194     107.720  45.230  84.930  1.00  0.00           C
ATOM   1270  HZ  PHE B 194     108.720  45.400  84.570  1.00  0.00           H
ATOM   1271  CD2 PHE B 194     106.150  43.690  86.040  1.00  0.00           C
ATOM   1272  HD2 PHE B 194     106.060  42.740  86.560  1.00  0.00           H
ATOM   1273  CE2 PHE B 194     107.460  44.170  85.750  1.00  0.00           C
ATOM   1274  HE2 PHE B 194     108.270  43.540  86.100  1.00  0.00           H
ATOM   1275  C   PHE B 194     103.860  42.780  83.240  1.00  0.00           C
ATOM   1276  O   PHE B 194     104.440  43.400  82.380  1.00  0.00           O
ATOM   1277  N   ARG B 195     103.970  41.420  83.310  1.00  0.00           N
ATOM   1278  HN  ARG B 195     103.490  40.890  84.010  1.00  0.00           H
ATOM   1279  CA  ARG B 195     104.810  40.680  82.330  1.00  0.00           C
ATOM   1280  HA  ARG B 195     105.630  41.290  82.000  1.00  0.00           H
ATOM   1281  CB  ARG B 195     105.550  39.540  83.050  1.00  0.00           C
ATOM   1282  HB1 ARG B 195     104.750  38.910  83.510  1.00  0.00           H
ATOM   1283  HB2 ARG B 195     106.180  40.010  83.830  1.00  0.00           H
ATOM   1284  CG  ARG B 195     106.430  38.600  82.230  1.00  0.00           C
ATOM   1285  HG1 ARG B 195     105.780  38.300  81.380  1.00  0.00           H
ATOM   1286  HG2 ARG B 195     106.610  37.650  82.770  1.00  0.00           H
ATOM   1287  CD  ARG B 195     107.640  39.200  81.670  1.00  0.00           C
ATOM   1288  HD1 ARG B 195     108.160  39.590  82.560  1.00  0.00           H
ATOM   1289  HD2 ARG B 195     107.550  40.020  80.930  1.00  0.00           H
ATOM   1290  NE  ARG B 195     108.450  38.100  80.990  1.00  0.00           N
ATOM   1291  HE  ARG B 195     108.450  37.170  81.360  1.00  0.00           H
ATOM   1292  CZ  ARG B 195     109.190  38.310  79.900  1.00  0.00           C
ATOM   1293  NH1 ARG B 195     109.690  37.280  79.290  1.00  0.00           N
ATOM   1294 HH11 ARG B 195     109.490  36.390  79.710  1.00  0.00           H
ATOM   1295 HH12 ARG B 195     110.140  37.390  78.420  1.00  0.00           H
ATOM   1296  NH2 ARG B 195     109.580  39.500  79.460  1.00  0.00           N
ATOM   1297 HH21 ARG B 195     109.560  40.220  80.160  1.00  0.00           H
ATOM   1298 HH22 ARG B 195     110.160  39.510  78.640  1.00  0.00           H
ATOM   1299  C   ARG B 195     104.010  40.370  81.050  1.00  0.00           C
ATOM   1300  O   ARG B 195     104.540  40.550  79.950  1.00  0.00           O
ATOM   1301  NT  ARG B 195     102.710  40.020  81.170  1.00  0.00           N
ATOM   1302  HT1 ARG B 195     102.400  39.510  80.360  1.00  0.00           H
ATOM   1303  HT2 ARG B 195     102.100  40.170  81.960  1.00  0.00           H
ATOM   1304  CAY ASP C 209     110.780  46.380  72.280  1.00  0.00           C
ATOM   1305  HY1 ASP C 209     111.310  45.450  72.020  1.00  0.00           H
ATOM   1306  HY2 ASP C 209     110.960  46.590  73.360  1.00  0.00           H
ATOM   1307  HY3 ASP C 209     111.150  47.260  71.710  1.00  0.00           H
ATOM   1308  CY  ASP C 209     109.340  46.240  72.140  1.00  0.00           C
ATOM   1309  OY  ASP C 209     108.670  46.610  73.150  1.00  0.00           O
ATOM   1310  N   ASP C 209     108.850  45.800  70.960  1.00  0.00           N
ATOM   1311  HN  ASP C 209     109.580  45.690  70.300  1.00  0.00           H
ATOM   1312  CA  ASP C 209     107.410  45.620  70.550  1.00  0.00           C
ATOM   1313  HA  ASP C 209     106.980  46.610  70.550  1.00  0.00           H
ATOM   1314  CB  ASP C 209     107.190  45.020  69.170  1.00  0.00           C
ATOM   1315  HB1 ASP C 209     106.120  44.820  68.920  1.00  0.00           H
ATOM   1316  HB2 ASP C 209     107.690  44.030  69.070  1.00  0.00           H
ATOM   1317  CG  ASP C 209     107.750  45.840  68.060  1.00  0.00           C
ATOM   1318  OD1 ASP C 209     107.980  47.040  68.340  1.00  0.00           O
ATOM   1319  OD2 ASP C 209     107.890  45.280  66.970  1.00  0.00           O
ATOM   1320  C   ASP C 209     106.510  44.740  71.430  1.00  0.00           C
ATOM   1321  O   ASP C 209     105.410  45.180  71.660  1.00  0.00           O
ATOM   1322  N   PRO C 210     106.800  43.560  71.950  1.00  0.00           N
ATOM   1323  CD  PRO C 210     108.070  42.740  71.590  1.00  0.00           C
ATOM   1324  HD1 PRO C 210     108.880  43.160  72.240  1.00  0.00           H
ATOM   1325  HD2 PRO C 210     108.430  42.760  70.530  1.00  0.00           H
ATOM   1326  CA  PRO C 210     106.090  42.960  73.090  1.00  0.00           C
ATOM   1327  HA  PRO C 210     105.160  42.680  72.610  1.00  0.00           H
ATOM   1328  CB  PRO C 210     106.900  41.700  73.460  1.00  0.00           C
ATOM   1329  HB1 PRO C 210     106.240  40.890  73.830  1.00  0.00           H
ATOM   1330  HB2 PRO C 210     107.720  42.020  74.140  1.00  0.00           H
ATOM   1331  CG  PRO C 210     107.640  41.350  72.140  1.00  0.00           C
ATOM   1332  HG1 PRO C 210     108.570  40.790  72.370  1.00  0.00           H
ATOM   1333  HG2 PRO C 210     106.970  40.780  71.460  1.00  0.00           H
ATOM   1334  C   PRO C 210     105.810  43.900  74.310  1.00  0.00           C
ATOM   1335  O   PRO C 210     104.790  43.730  74.970  1.00  0.00           O
ATOM   1336  N   LYS C 211     106.830  44.680  74.690  1.00  0.00           N
ATOM   1337  HN  LYS C 211     107.600  44.860  74.070  1.00  0.00           H
ATOM   1338  CA  LYS C 211     106.900  45.440  75.950  1.00  0.00           C
ATOM   1339  HA  LYS C 211     106.360  44.860  76.680  1.00  0.00           H
ATOM   1340  CB  LYS C 211     108.340  45.390  76.450  1.00  0.00           C
ATOM   1341  HB1 LYS C 211     108.490  45.960  77.400  1.00  0.00           H
ATOM   1342  HB2 LYS C 211     108.900  45.900  75.630  1.00  0.00           H
ATOM   1343  CG  LYS C 211     108.920  44.060  76.750  1.00  0.00           C
ATOM   1344  HG1 LYS C 211     108.750  43.410  75.870  1.00  0.00           H
ATOM   1345  HG2 LYS C 211     108.460  43.490  77.570  1.00  0.00           H
ATOM   1346  CD  LYS C 211     110.440  44.060  77.090  1.00  0.00           C
ATOM   1347  HD1 LYS C 211     110.580  44.810  77.910  1.00  0.00           H
ATOM   1348  HD2 LYS C 211     110.960  44.440  76.180  1.00  0.00           H
ATOM   1349  CE  LYS C 211     111.070  42.780  77.540  1.00  0.00           C
ATOM   1350  HE1 LYS C 211     110.760  42.320  78.500  1.00  0.00           H
ATOM   1351  HE2 LYS C 211     112.180  42.800  77.560  1.00  0.00           H
ATOM   1352  NZ  LYS C 211     110.900  41.730  76.530  1.00  0.00           N
ATOM   1353  HZ1 LYS C 211     109.990  41.260  76.310  1.00  0.00           H
ATOM   1354  HZ2 LYS C 211     111.490  40.960  76.920  1.00  0.00           H
ATOM   1355  HZ3 LYS C 211     111.310  42.040  75.630  1.00  0.00           H
ATOM   1356  C   LYS C 211     106.250  46.850  76.100  1.00  0.00           C
ATOM   1357  O   LYS C 211     106.030  47.310  77.230  1.00  0.00           O
ATOM   1358  N   VAL C 212     105.780  47.570  74.980  1.00  0.00           N
ATOM   1359  HN  VAL C 212     105.630  47.070  74.140  1.00  0.00           H
ATOM   1360  CA  VAL C 212     105.330  48.920  75.150  1.00  0.00           C
ATOM   1361  HA  VAL C 212     106.140  49.490  75.580  1.00  0.00           H
ATOM   1362  CB  VAL C 212     105.020  49.610  73.830  1.00  0.00           C
ATOM   1363  HB  VAL C 212     104.380  50.510  73.970  1.00  0.00           H
ATOM   1364  CG1 VAL C 212     106.360  50.030  73.250  1.00  0.00           C
ATOM   1365 HG11 VAL C 212     106.920  50.800  73.830  1.00  0.00           H
ATOM   1366 HG12 VAL C 212     106.150  50.410  72.230  1.00  0.00           H
ATOM   1367 HG13 VAL C 212     107.090  49.210  73.050  1.00  0.00           H
ATOM   1368  CG2 VAL C 212     104.200  48.660  72.910  1.00  0.00           C
ATOM   1369 HG21 VAL C 212     104.410  48.900  71.850  1.00  0.00           H
ATOM   1370 HG22 VAL C 212     103.120  48.790  73.140  1.00  0.00           H
ATOM   1371 HG23 VAL C 212     104.510  47.600  73.080  1.00  0.00           H
ATOM   1372  C   VAL C 212     104.230  49.380  76.190  1.00  0.00           C
ATOM   1373  O   VAL C 212     104.390  50.360  76.880  1.00  0.00           O
ATOM   1374  N   ILE C 213     103.190  48.580  76.240  1.00  0.00           N
ATOM   1375  HN  ILE C 213     103.090  47.760  75.690  1.00  0.00           H
ATOM   1376  CA  ILE C 213     102.150  48.880  77.250  1.00  0.00           C
ATOM   1377  HA  ILE C 213     102.020  49.950  77.290  1.00  0.00           H
ATOM   1378  CB  ILE C 213     100.780  48.270  76.920  1.00  0.00           C
ATOM   1379  HB  ILE C 213     100.880  47.170  76.940  1.00  0.00           H
ATOM   1380  CG2 ILE C 213      99.630  48.640  77.880  1.00  0.00           C
ATOM   1381 HG21 ILE C 213      98.720  48.030  77.660  1.00  0.00           H
ATOM   1382 HG22 ILE C 213      99.480  49.730  77.730  1.00  0.00           H
ATOM   1383 HG23 ILE C 213      99.840  48.380  78.950  1.00  0.00           H
ATOM   1384  CG1 ILE C 213     100.520  48.520  75.330  1.00  0.00           C
ATOM   1385 HG11 ILE C 213      99.450  48.250  75.230  1.00  0.00           H
ATOM   1386 HG12 ILE C 213     101.120  47.930  74.620  1.00  0.00           H
ATOM   1387  CD  ILE C 213     100.610  50.010  74.900  1.00  0.00           C
ATOM   1388  HD1 ILE C 213     100.760  50.710  75.750  1.00  0.00           H
ATOM   1389  HD2 ILE C 213      99.640  50.310  74.430  1.00  0.00           H
ATOM   1390  HD3 ILE C 213     101.390  50.250  74.140  1.00  0.00           H
ATOM   1391  C   ILE C 213     102.600  48.450  78.670  1.00  0.00           C
ATOM   1392  O   ILE C 213     102.270  49.150  79.640  1.00  0.00           O
ATOM   1393  N   LYS C 214     103.380  47.380  78.770  1.00  0.00           N
ATOM   1394  HN  LYS C 214     103.670  46.880  77.940  1.00  0.00           H
ATOM   1395  CA  LYS C 214     103.920  46.900  80.020  1.00  0.00           C
ATOM   1396  HA  LYS C 214     103.130  46.720  80.730  1.00  0.00           H
ATOM   1397  CB  LYS C 214     104.600  45.610  79.720  1.00  0.00           C
ATOM   1398  HB1 LYS C 214     104.810  45.060  80.660  1.00  0.00           H
ATOM   1399  HB2 LYS C 214     105.530  45.580  79.110  1.00  0.00           H
ATOM   1400  CG  LYS C 214     103.820  44.520  78.930  1.00  0.00           C
ATOM   1401  HG1 LYS C 214     104.370  43.550  78.900  1.00  0.00           H
ATOM   1402  HG2 LYS C 214     103.760  44.850  77.880  1.00  0.00           H
ATOM   1403  CD  LYS C 214     102.450  44.270  79.480  1.00  0.00           C
ATOM   1404  HD1 LYS C 214     101.860  45.220  79.490  1.00  0.00           H
ATOM   1405  HD2 LYS C 214     102.600  43.960  80.540  1.00  0.00           H
ATOM   1406  CE  LYS C 214     101.780  43.020  78.880  1.00  0.00           C
ATOM   1407  HE1 LYS C 214     102.550  42.220  78.870  1.00  0.00           H
ATOM   1408  HE2 LYS C 214     101.420  43.410  77.910  1.00  0.00           H
ATOM   1409  NZ  LYS C 214     100.670  42.610  79.760  1.00  0.00           N
ATOM   1410  HZ1 LYS C 214     100.400  41.620  79.560  1.00  0.00           H
ATOM   1411  HZ2 LYS C 214      99.890  43.230  79.450  1.00  0.00           H
ATOM   1412  HZ3 LYS C 214     100.860  42.740  80.770  1.00  0.00           H
ATOM   1413  C   LYS C 214     104.840  47.870  80.610  1.00  0.00           C
ATOM   1414  O   LYS C 214     104.870  48.060  81.810  1.00  0.00           O
ATOM   1415  N   MET C 215     105.650  48.490  79.800  1.00  0.00           N
ATOM   1416  HN  MET C 215     105.840  48.080  78.910  1.00  0.00           H
ATOM   1417  CA  MET C 215     106.550  49.500  80.170  1.00  0.00           C
ATOM   1418  HA  MET C 215     107.040  49.150  81.070  1.00  0.00           H
ATOM   1419  CB  MET C 215     107.730  49.680  79.150  1.00  0.00           C
ATOM   1420  HB1 MET C 215     108.400  50.540  79.320  1.00  0.00           H
ATOM   1421  HB2 MET C 215     107.290  49.810  78.140  1.00  0.00           H
ATOM   1422  CG  MET C 215     108.570  48.340  79.050  1.00  0.00           C
ATOM   1423  HG1 MET C 215     109.330  48.460  78.250  1.00  0.00           H
ATOM   1424  HG2 MET C 215     107.880  47.540  78.680  1.00  0.00           H
ATOM   1425  SD  MET C 215     109.430  47.850  80.460  1.00  0.00           S
ATOM   1426  CE  MET C 215     108.450  46.540  81.220  1.00  0.00           C
ATOM   1427  HE1 MET C 215     107.410  46.860  81.440  1.00  0.00           H
ATOM   1428  HE2 MET C 215     108.850  46.230  82.210  1.00  0.00           H
ATOM   1429  HE3 MET C 215     108.390  45.600  80.640  1.00  0.00           H
ATOM   1430  C   MET C 215     105.830  50.800  80.610  1.00  0.00           C
ATOM   1431  O   MET C 215     106.070  51.400  81.620  1.00  0.00           O
ATOM   1432  N   ASN C 216     104.740  51.120  79.820  1.00  0.00           N
ATOM   1433  HN  ASN C 216     104.670  50.700  78.920  1.00  0.00           H
ATOM   1434  CA  ASN C 216     103.900  52.240  80.270  1.00  0.00           C
ATOM   1435  HA  ASN C 216     104.560  53.070  80.470  1.00  0.00           H
ATOM   1436  CB  ASN C 216     102.800  52.700  79.300  1.00  0.00           C
ATOM   1437  HB1 ASN C 216     102.050  53.400  79.740  1.00  0.00           H
ATOM   1438  HB2 ASN C 216     102.230  51.870  78.850  1.00  0.00           H
ATOM   1439  CG  ASN C 216     103.310  53.370  78.050  1.00  0.00           C
ATOM   1440  OD1 ASN C 216     104.430  53.820  77.870  1.00  0.00           O
ATOM   1441  ND2 ASN C 216     102.300  53.630  77.100  1.00  0.00           N
ATOM   1442 HD21 ASN C 216     101.340  53.450  77.290  1.00  0.00           H
ATOM   1443 HD22 ASN C 216     102.550  53.860  76.160  1.00  0.00           H
ATOM   1444  C   ASN C 216     103.150  52.000  81.590  1.00  0.00           C
ATOM   1445  O   ASN C 216     103.150  52.940  82.390  1.00  0.00           O
ATOM   1446  N   TYR C 217     102.600  50.830  81.930  1.00  0.00           N
ATOM   1447  HN  TYR C 217     102.490  50.100  81.260  1.00  0.00           H
ATOM   1448  CA  TYR C 217     102.070  50.550  83.220  1.00  0.00           C
ATOM   1449  HA  TYR C 217     101.250  51.230  83.360  1.00  0.00           H
ATOM   1450  CB  TYR C 217     101.460  49.130  83.180  1.00  0.00           C
ATOM   1451  HB1 TYR C 217     102.100  48.350  82.710  1.00  0.00           H
ATOM   1452  HB2 TYR C 217     100.610  49.180  82.470  1.00  0.00           H
ATOM   1453  CG  TYR C 217     100.950  48.530  84.480  1.00  0.00           C
ATOM   1454  CD1 TYR C 217     101.320  47.200  84.720  1.00  0.00           C
ATOM   1455  HD1 TYR C 217     102.120  46.750  84.140  1.00  0.00           H
ATOM   1456  CE1 TYR C 217     100.610  46.560  85.770  1.00  0.00           C
ATOM   1457  HE1 TYR C 217     100.690  45.490  85.930  1.00  0.00           H
ATOM   1458  CZ  TYR C 217      99.650  47.200  86.530  1.00  0.00           C
ATOM   1459  OH  TYR C 217      98.850  46.360  87.380  1.00  0.00           O
ATOM   1460  HH  TYR C 217      98.650  46.810  88.210  1.00  0.00           H
ATOM   1461  CD2 TYR C 217     100.180  49.250  85.430  1.00  0.00           C
ATOM   1462  HD2 TYR C 217     100.000  50.290  85.170  1.00  0.00           H
ATOM   1463  CE2 TYR C 217      99.490  48.600  86.480  1.00  0.00           C
ATOM   1464  HE2 TYR C 217      98.760  49.120  87.090  1.00  0.00           H
ATOM   1465  C   TYR C 217     103.170  50.760  84.300  1.00  0.00           C
ATOM   1466  O   TYR C 217     102.870  51.320  85.340  1.00  0.00           O
ATOM   1467  N   LEU C 218     104.490  50.290  84.130  1.00  0.00           N
ATOM   1468  HN  LEU C 218     104.810  49.990  83.240  1.00  0.00           H
ATOM   1469  CA  LEU C 218     105.640  50.550  84.990  1.00  0.00           C
ATOM   1470  HA  LEU C 218     105.380  50.040  85.900  1.00  0.00           H
ATOM   1471  CB  LEU C 218     106.850  49.800  84.430  1.00  0.00           C
ATOM   1472  HB1 LEU C 218     107.100  50.270  83.460  1.00  0.00           H
ATOM   1473  HB2 LEU C 218     106.480  48.780  84.170  1.00  0.00           H
ATOM   1474  CG  LEU C 218     108.150  49.820  85.260  1.00  0.00           C
ATOM   1475  HG  LEU C 218     108.470  50.890  85.290  1.00  0.00           H
ATOM   1476  CD1 LEU C 218     108.110  49.150  86.680  1.00  0.00           C
ATOM   1477 HD11 LEU C 218     107.420  49.740  87.330  1.00  0.00           H
ATOM   1478 HD12 LEU C 218     109.090  49.150  87.180  1.00  0.00           H
ATOM   1479 HD13 LEU C 218     107.680  48.130  86.600  1.00  0.00           H
ATOM   1480  CD2 LEU C 218     109.170  48.990  84.520  1.00  0.00           C
ATOM   1481 HD21 LEU C 218     109.400  49.340  83.490  1.00  0.00           H
ATOM   1482 HD22 LEU C 218     108.860  47.950  84.310  1.00  0.00           H
ATOM   1483 HD23 LEU C 218     110.130  48.940  85.080  1.00  0.00           H
ATOM   1484  C   LEU C 218     105.860  52.000  85.310  1.00  0.00           C
ATOM   1485  O   LEU C 218     105.870  52.410  86.490  1.00  0.00           O
ATOM   1486  N   LYS C 219     105.810  52.910  84.330  1.00  0.00           N
ATOM   1487  HN  LYS C 219     105.710  52.690  83.360  1.00  0.00           H
ATOM   1488  CA  LYS C 219     105.940  54.320  84.470  1.00  0.00           C
ATOM   1489  HA  LYS C 219     106.900  54.510  84.940  1.00  0.00           H
ATOM   1490  CB  LYS C 219     106.010  54.980  83.000  1.00  0.00           C
ATOM   1491  HB1 LYS C 219     105.780  56.070  83.110  1.00  0.00           H
ATOM   1492  HB2 LYS C 219     105.200  54.580  82.360  1.00  0.00           H
ATOM   1493  CG  LYS C 219     107.260  54.850  82.170  1.00  0.00           C
ATOM   1494  HG1 LYS C 219     107.470  53.770  82.230  1.00  0.00           H
ATOM   1495  HG2 LYS C 219     108.040  55.440  82.680  1.00  0.00           H
ATOM   1496  CD  LYS C 219     107.010  55.310  80.700  1.00  0.00           C
ATOM   1497  HD1 LYS C 219     106.390  56.250  80.700  1.00  0.00           H
ATOM   1498  HD2 LYS C 219     106.400  54.570  80.150  1.00  0.00           H
ATOM   1499  CE  LYS C 219     108.280  55.520  79.880  1.00  0.00           C
ATOM   1500  HE1 LYS C 219     109.000  54.680  79.930  1.00  0.00           H
ATOM   1501  HE2 LYS C 219     108.810  56.420  80.250  1.00  0.00           H
ATOM   1502  NZ  LYS C 219     107.940  55.670  78.390  1.00  0.00           N
ATOM   1503  HZ1 LYS C 219     108.770  55.930  77.810  1.00  0.00           H
ATOM   1504  HZ2 LYS C 219     107.170  56.350  78.290  1.00  0.00           H
ATOM   1505  HZ3 LYS C 219     107.600  54.760  78.020  1.00  0.00           H
ATOM   1506  C   LYS C 219     104.880  55.020  85.330  1.00  0.00           C
ATOM   1507  O   LYS C 219     105.010  56.170  85.730  1.00  0.00           O
ATOM   1508  N   SER C 220     103.750  54.310  85.510  1.00  0.00           N
ATOM   1509  HN  SER C 220     103.630  53.420  85.090  1.00  0.00           H
ATOM   1510  CA  SER C 220     102.550  55.030  85.930  1.00  0.00           C
ATOM   1511  HA  SER C 220     102.840  56.060  86.140  1.00  0.00           H
ATOM   1512  CB  SER C 220     101.650  55.150  84.670  1.00  0.00           C
ATOM   1513  HB1 SER C 220     102.250  55.870  84.070  1.00  0.00           H
ATOM   1514  HB2 SER C 220     100.680  55.670  84.850  1.00  0.00           H
ATOM   1515  OG  SER C 220     101.450  53.950  84.040  1.00  0.00           O
ATOM   1516  HG1 SER C 220     102.170  53.740  83.460  1.00  0.00           H
ATOM   1517  C   SER C 220     101.890  54.480  87.150  1.00  0.00           C
ATOM   1518  O   SER C 220     102.200  54.850  88.280  1.00  0.00           O
ATOM   1519  N   TRP C 221     101.030  53.490  87.030  1.00  0.00           N
ATOM   1520  HN  TRP C 221     100.710  53.220  86.130  1.00  0.00           H
ATOM   1521  CA  TRP C 221     100.260  53.010  88.170  1.00  0.00           C
ATOM   1522  HA  TRP C 221     100.170  53.770  88.930  1.00  0.00           H
ATOM   1523  CB  TRP C 221      98.800  52.670  87.770  1.00  0.00           C
ATOM   1524  HB1 TRP C 221      98.240  51.990  88.450  1.00  0.00           H
ATOM   1525  HB2 TRP C 221      98.790  52.140  86.790  1.00  0.00           H
ATOM   1526  CG  TRP C 221      98.060  53.930  87.490  1.00  0.00           C
ATOM   1527  CD1 TRP C 221      97.820  54.400  86.270  1.00  0.00           C
ATOM   1528  HD1 TRP C 221      98.030  53.950  85.310  1.00  0.00           H
ATOM   1529  NE1 TRP C 221      97.100  55.550  86.420  1.00  0.00           N
ATOM   1530  HE1 TRP C 221      96.660  56.050  85.720  1.00  0.00           H
ATOM   1531  CE2 TRP C 221      96.900  55.840  87.750  1.00  0.00           C
ATOM   1532  CD2 TRP C 221      97.550  54.860  88.420  1.00  0.00           C
ATOM   1533  CE3 TRP C 221      97.550  54.870  89.800  1.00  0.00           C
ATOM   1534  HE3 TRP C 221      97.960  54.000  90.280  1.00  0.00           H
ATOM   1535  CZ3 TRP C 221      96.950  55.980  90.470  1.00  0.00           C
ATOM   1536  HZ3 TRP C 221      96.930  55.990  91.550  1.00  0.00           H
ATOM   1537  CZ2 TRP C 221      96.220  56.880  88.400  1.00  0.00           C
ATOM   1538  HZ2 TRP C 221      95.620  57.610  87.880  1.00  0.00           H
ATOM   1539  CH2 TRP C 221      96.330  56.990  89.790  1.00  0.00           C
ATOM   1540  HH2 TRP C 221      95.760  57.730  90.330  1.00  0.00           H
ATOM   1541  C   TRP C 221     100.890  51.820  88.780  1.00  0.00           C
ATOM   1542  O   TRP C 221     100.330  51.390  89.840  1.00  0.00           O
ATOM   1543  N   PHE C 222     102.010  51.210  88.270  1.00  0.00           N
ATOM   1544  HN  PHE C 222     102.300  51.460  87.350  1.00  0.00           H
ATOM   1545  CA  PHE C 222     102.730  49.990  88.770  1.00  0.00           C
ATOM   1546  HA  PHE C 222     101.980  49.220  88.840  1.00  0.00           H
ATOM   1547  CB  PHE C 222     103.780  49.390  87.810  1.00  0.00           C
ATOM   1548  HB1 PHE C 222     104.510  50.200  87.580  1.00  0.00           H
ATOM   1549  HB2 PHE C 222     103.420  49.150  86.790  1.00  0.00           H
ATOM   1550  CG  PHE C 222     104.590  48.260  88.360  1.00  0.00           C
ATOM   1551  CD1 PHE C 222     104.080  46.940  88.000  1.00  0.00           C
ATOM   1552  HD1 PHE C 222     103.200  46.880  87.390  1.00  0.00           H
ATOM   1553  CE1 PHE C 222     104.770  45.800  88.490  1.00  0.00           C
ATOM   1554  HE1 PHE C 222     104.360  44.800  88.350  1.00  0.00           H
ATOM   1555  CZ  PHE C 222     105.930  45.920  89.200  1.00  0.00           C
ATOM   1556  HZ  PHE C 222     106.420  44.990  89.410  1.00  0.00           H
ATOM   1557  CD2 PHE C 222     105.760  48.390  89.120  1.00  0.00           C
ATOM   1558  HD2 PHE C 222     106.140  49.370  89.360  1.00  0.00           H
ATOM   1559  CE2 PHE C 222     106.460  47.190  89.480  1.00  0.00           C
ATOM   1560  HE2 PHE C 222     107.460  47.190  89.890  1.00  0.00           H
ATOM   1561  C   PHE C 222     103.200  50.060  90.160  1.00  0.00           C
ATOM   1562  O   PHE C 222     102.760  49.140  90.860  1.00  0.00           O
ATOM   1563  N   VAL C 223     103.880  51.140  90.640  1.00  0.00           N
ATOM   1564  HN  VAL C 223     104.090  51.890  90.000  1.00  0.00           H
ATOM   1565  CA  VAL C 223     104.400  51.130  92.000  1.00  0.00           C
ATOM   1566  HA  VAL C 223     104.920  50.200  92.210  1.00  0.00           H
ATOM   1567  CB  VAL C 223     105.410  52.240  92.110  1.00  0.00           C
ATOM   1568  HB  VAL C 223     104.980  53.120  91.580  1.00  0.00           H
ATOM   1569  CG1 VAL C 223     105.820  52.670  93.500  1.00  0.00           C
ATOM   1570 HG11 VAL C 223     106.580  53.470  93.470  1.00  0.00           H
ATOM   1571 HG12 VAL C 223     106.130  51.870  94.190  1.00  0.00           H
ATOM   1572 HG13 VAL C 223     104.860  53.130  93.850  1.00  0.00           H
ATOM   1573  CG2 VAL C 223     106.690  51.930  91.270  1.00  0.00           C
ATOM   1574 HG21 VAL C 223     106.460  51.620  90.220  1.00  0.00           H
ATOM   1575 HG22 VAL C 223     107.300  51.150  91.790  1.00  0.00           H
ATOM   1576 HG23 VAL C 223     107.280  52.870  91.180  1.00  0.00           H
ATOM   1577  C   VAL C 223     103.260  51.220  93.050  1.00  0.00           C
ATOM   1578  O   VAL C 223     103.140  50.620  94.090  1.00  0.00           O
ATOM   1579  N   VAL C 224     102.280  52.020  92.670  1.00  0.00           N
ATOM   1580  HN  VAL C 224     102.360  52.560  91.850  1.00  0.00           H
ATOM   1581  CA  VAL C 224     101.010  52.250  93.410  1.00  0.00           C
ATOM   1582  HA  VAL C 224     101.260  52.700  94.360  1.00  0.00           H
ATOM   1583  CB  VAL C 224     100.150  53.260  92.620  1.00  0.00           C
ATOM   1584  HB  VAL C 224      99.720  52.740  91.740  1.00  0.00           H
ATOM   1585  CG1 VAL C 224      99.150  53.850  93.620  1.00  0.00           C
ATOM   1586 HG11 VAL C 224      98.280  54.330  93.110  1.00  0.00           H
ATOM   1587 HG12 VAL C 224      99.600  54.660  94.220  1.00  0.00           H
ATOM   1588 HG13 VAL C 224      98.630  53.120  94.270  1.00  0.00           H
ATOM   1589  CG2 VAL C 224     100.930  54.420  92.000  1.00  0.00           C
ATOM   1590 HG21 VAL C 224     100.200  55.210  91.720  1.00  0.00           H
ATOM   1591 HG22 VAL C 224     101.520  54.220  91.090  1.00  0.00           H
ATOM   1592 HG23 VAL C 224     101.600  54.900  92.750  1.00  0.00           H
ATOM   1593  C   VAL C 224     100.200  50.970  93.590  1.00  0.00           C
ATOM   1594  O   VAL C 224      99.890  50.560  94.700  1.00  0.00           O
ATOM   1595  N   ASP C 225      99.890  50.230  92.440  1.00  0.00           N
ATOM   1596  HN  ASP C 225      99.980  50.730  91.570  1.00  0.00           H
ATOM   1597  CA  ASP C 225      99.190  48.990  92.400  1.00  0.00           C
ATOM   1598  HA  ASP C 225      98.240  49.010  92.920  1.00  0.00           H
ATOM   1599  CB  ASP C 225      98.980  48.720  90.880  1.00  0.00           C
ATOM   1600  HB1 ASP C 225      99.920  48.430  90.360  1.00  0.00           H
ATOM   1601  HB2 ASP C 225      98.570  49.620  90.390  1.00  0.00           H
ATOM   1602  CG  ASP C 225      97.860  47.710  90.710  1.00  0.00           C
ATOM   1603  OD1 ASP C 225      97.630  47.170  89.610  1.00  0.00           O
ATOM   1604  OD2 ASP C 225      97.050  47.570  91.700  1.00  0.00           O
ATOM   1605  C   ASP C 225      99.950  47.940  93.190  1.00  0.00           C
ATOM   1606  O   ASP C 225      99.400  47.180  94.000  1.00  0.00           O
ATOM   1607  N   PHE C 226     101.290  47.810  92.950  1.00  0.00           N
ATOM   1608  HN  PHE C 226     101.750  48.370  92.260  1.00  0.00           H
ATOM   1609  CA  PHE C 226     102.220  46.870  93.540  1.00  0.00           C
ATOM   1610  HA  PHE C 226     101.920  45.870  93.270  1.00  0.00           H
ATOM   1611  CB  PHE C 226     103.530  47.050  92.810  1.00  0.00           C
ATOM   1612  HB1 PHE C 226     103.660  48.140  92.720  1.00  0.00           H
ATOM   1613  HB2 PHE C 226     103.370  46.520  91.840  1.00  0.00           H
ATOM   1614  CG  PHE C 226     104.750  46.380  93.510  1.00  0.00           C
ATOM   1615  CD1 PHE C 226     104.600  45.070  93.890  1.00  0.00           C
ATOM   1616  HD1 PHE C 226     103.720  44.480  93.680  1.00  0.00           H
ATOM   1617  CE1 PHE C 226     105.530  44.410  94.680  1.00  0.00           C
ATOM   1618  HE1 PHE C 226     105.360  43.420  95.080  1.00  0.00           H
ATOM   1619  CZ  PHE C 226     106.710  45.110  95.120  1.00  0.00           C
ATOM   1620  HZ  PHE C 226     107.470  44.600  95.700  1.00  0.00           H
ATOM   1621  CD2 PHE C 226     105.930  47.080  93.950  1.00  0.00           C
ATOM   1622  HD2 PHE C 226     106.130  48.090  93.650  1.00  0.00           H
ATOM   1623  CE2 PHE C 226     106.910  46.370  94.720  1.00  0.00           C
ATOM   1624  HE2 PHE C 226     107.780  46.940  94.990  1.00  0.00           H
ATOM   1625  C   PHE C 226     102.390  47.040  95.070  1.00  0.00           C
ATOM   1626  O   PHE C 226     102.460  46.080  95.950  1.00  0.00           O
ATOM   1627  N   ILE C 227     102.650  48.290  95.560  1.00  0.00           N
ATOM   1628  HN  ILE C 227     102.870  49.010  94.910  1.00  0.00           H
ATOM   1629  CA  ILE C 227     102.640  48.640  97.040  1.00  0.00           C
ATOM   1630  HA  ILE C 227     103.330  47.900  97.430  1.00  0.00           H
ATOM   1631  CB  ILE C 227     102.990  49.980  97.340  1.00  0.00           C
ATOM   1632  HB  ILE C 227     102.370  50.780  96.890  1.00  0.00           H
ATOM   1633  CG2 ILE C 227     102.900  50.370  98.810  1.00  0.00           C
ATOM   1634 HG21 ILE C 227     101.940  50.120  99.330  1.00  0.00           H
ATOM   1635 HG22 ILE C 227     102.950  51.470  98.920  1.00  0.00           H
ATOM   1636 HG23 ILE C 227     103.730  49.940  99.410  1.00  0.00           H
ATOM   1637  CG1 ILE C 227     104.450  50.320  96.820  1.00  0.00           C
ATOM   1638 HG11 ILE C 227     104.530  51.400  97.070  1.00  0.00           H
ATOM   1639 HG12 ILE C 227     104.540  50.330  95.710  1.00  0.00           H
ATOM   1640  CD  ILE C 227     105.620  49.500  97.330  1.00  0.00           C
ATOM   1641  HD1 ILE C 227     106.550  49.900  96.870  1.00  0.00           H
ATOM   1642  HD2 ILE C 227     105.550  48.420  97.090  1.00  0.00           H
ATOM   1643  HD3 ILE C 227     105.670  49.680  98.430  1.00  0.00           H
ATOM   1644  C   ILE C 227     101.350  48.310  97.690  1.00  0.00           C
ATOM   1645  O   ILE C 227     101.250  47.790  98.790  1.00  0.00           O
ATOM   1646  N   SER C 228     100.300  48.610  96.940  1.00  0.00           N
ATOM   1647  HN  SER C 228     100.490  49.200  96.160  1.00  0.00           H
ATOM   1648  CA  SER C 228      98.930  48.240  97.330  1.00  0.00           C
ATOM   1649  HA  SER C 228      98.760  48.600  98.330  1.00  0.00           H
ATOM   1650  CB  SER C 228      97.840  48.850  96.510  1.00  0.00           C
ATOM   1651  HB1 SER C 228      96.820  48.600  96.900  1.00  0.00           H
ATOM   1652  HB2 SER C 228      97.870  48.600  95.430  1.00  0.00           H
ATOM   1653  OG  SER C 228      97.930  50.290  96.590  1.00  0.00           O
ATOM   1654  HG1 SER C 228      98.510  50.520  95.860  1.00  0.00           H
ATOM   1655  C   SER C 228      98.800  46.700  97.500  1.00  0.00           C
ATOM   1656  O   SER C 228      98.100  46.250  98.450  1.00  0.00           O
ATOM   1657  N   SER C 229      99.410  45.910  96.600  1.00  0.00           N
ATOM   1658  HN  SER C 229     100.130  46.210  95.970  1.00  0.00           H
ATOM   1659  CA  SER C 229      99.100  44.520  96.400  1.00  0.00           C
ATOM   1660  HA  SER C 229      98.030  44.440  96.450  1.00  0.00           H
ATOM   1661  CB  SER C 229      99.540  43.970  94.980  1.00  0.00           C
ATOM   1662  HB1 SER C 229      99.310  42.890  95.060  1.00  0.00           H
ATOM   1663  HB2 SER C 229     100.620  44.120  94.810  1.00  0.00           H
ATOM   1664  OG  SER C 229      98.870  44.600  93.880  1.00  0.00           O
ATOM   1665  HG1 SER C 229      98.810  45.520  94.150  1.00  0.00           H
ATOM   1666  C   SER C 229      99.670  43.570  97.450  1.00  0.00           C
ATOM   1667  O   SER C 229      99.150  42.470  97.740  1.00  0.00           O
ATOM   1668  N   ILE C 230     100.820  43.880  97.970  1.00  0.00           N
ATOM   1669  HN  ILE C 230     101.310  44.710  97.730  1.00  0.00           H
ATOM   1670  CA  ILE C 230     101.530  43.160  98.970  1.00  0.00           C
ATOM   1671  HA  ILE C 230     101.470  42.200  98.480  1.00  0.00           H
ATOM   1672  CB  ILE C 230     103.000  43.390  99.130  1.00  0.00           C
ATOM   1673  HB  ILE C 230     103.380  42.890 100.060  1.00  0.00           H
ATOM   1674  CG2 ILE C 230     103.730  42.750  97.940  1.00  0.00           C
ATOM   1675 HG21 ILE C 230     104.810  43.000  98.000  1.00  0.00           H
ATOM   1676 HG22 ILE C 230     103.370  43.210  96.990  1.00  0.00           H
ATOM   1677 HG23 ILE C 230     103.600  41.640  97.960  1.00  0.00           H
ATOM   1678  CG1 ILE C 230     103.250  44.910  99.180  1.00  0.00           C
ATOM   1679 HG11 ILE C 230     102.450  45.400  99.790  1.00  0.00           H
ATOM   1680 HG12 ILE C 230     103.370  45.260  98.130  1.00  0.00           H
ATOM   1681  CD  ILE C 230     104.580  45.170  99.900  1.00  0.00           C
ATOM   1682  HD1 ILE C 230     105.430  45.110  99.200  1.00  0.00           H
ATOM   1683  HD2 ILE C 230     104.740  44.490 100.780  1.00  0.00           H
ATOM   1684  HD3 ILE C 230     104.570  46.210 100.280  1.00  0.00           H
ATOM   1685  C   ILE C 230     100.740  43.040 100.290  1.00  0.00           C
ATOM   1686  O   ILE C 230      99.990  43.970 100.620  1.00  0.00           O
ATOM   1687  N   PRO C 231     100.890  42.010 101.120  1.00  0.00           N
ATOM   1688  CD  PRO C 231     101.650  40.790 100.890  1.00  0.00           C
ATOM   1689  HD1 PRO C 231     102.690  40.980 100.560  1.00  0.00           H
ATOM   1690  HD2 PRO C 231     101.040  40.170 100.180  1.00  0.00           H
ATOM   1691  CA  PRO C 231     100.170  42.050 102.390  1.00  0.00           C
ATOM   1692  HA  PRO C 231      99.150  42.390 102.340  1.00  0.00           H
ATOM   1693  CB  PRO C 231     100.230  40.600 102.740  1.00  0.00           C
ATOM   1694  HB1 PRO C 231      99.390  40.130 102.200  1.00  0.00           H
ATOM   1695  HB2 PRO C 231     100.100  40.320 103.810  1.00  0.00           H
ATOM   1696  CG  PRO C 231     101.540  40.100 102.290  1.00  0.00           C
ATOM   1697  HG1 PRO C 231     102.390  40.500 102.880  1.00  0.00           H
ATOM   1698  HG2 PRO C 231     101.630  39.000 102.200  1.00  0.00           H
ATOM   1699  C   PRO C 231     100.930  42.860 103.390  1.00  0.00           C
ATOM   1700  O   PRO C 231     101.470  42.340 104.370  1.00  0.00           O
ATOM   1701  N   VAL C 232     100.990  44.140 103.170  1.00  0.00           N
ATOM   1702  HN  VAL C 232     100.510  44.520 102.380  1.00  0.00           H
ATOM   1703  CA  VAL C 232     101.720  45.040 104.030  1.00  0.00           C
ATOM   1704  HA  VAL C 232     102.750  44.710 104.080  1.00  0.00           H
ATOM   1705  CB  VAL C 232     101.860  46.490 103.510  1.00  0.00           C
ATOM   1706  HB  VAL C 232     102.400  46.370 102.550  1.00  0.00           H
ATOM   1707  CG1 VAL C 232     100.530  47.070 103.090  1.00  0.00           C
ATOM   1708 HG11 VAL C 232      99.740  46.740 103.800  1.00  0.00           H
ATOM   1709 HG12 VAL C 232     100.170  46.820 102.070  1.00  0.00           H
ATOM   1710 HG13 VAL C 232     100.480  48.170 103.210  1.00  0.00           H
ATOM   1711  CG2 VAL C 232     102.670  47.340 104.490  1.00  0.00           C
ATOM   1712 HG21 VAL C 232     103.630  46.900 104.840  1.00  0.00           H
ATOM   1713 HG22 VAL C 232     102.150  47.560 105.450  1.00  0.00           H
ATOM   1714 HG23 VAL C 232     102.940  48.270 103.950  1.00  0.00           H
ATOM   1715  C   VAL C 232     101.250  45.130 105.450  1.00  0.00           C
ATOM   1716  O   VAL C 232     102.060  45.180 106.380  1.00  0.00           O
ATOM   1717  N   ASP C 233      99.930  44.950 105.680  1.00  0.00           N
ATOM   1718  HN  ASP C 233      99.290  44.600 105.000  1.00  0.00           H
ATOM   1719  CA  ASP C 233      99.320  44.770 106.950  1.00  0.00           C
ATOM   1720  HA  ASP C 233      99.560  45.590 107.600  1.00  0.00           H
ATOM   1721  CB  ASP C 233      97.790  44.790 106.680  1.00  0.00           C
ATOM   1722  HB1 ASP C 233      97.460  45.580 105.970  1.00  0.00           H
ATOM   1723  HB2 ASP C 233      97.240  45.070 107.600  1.00  0.00           H
ATOM   1724  CG  ASP C 233      97.280  43.440 106.100  1.00  0.00           C
ATOM   1725  OD1 ASP C 233      97.750  43.040 104.990  1.00  0.00           O
ATOM   1726  OD2 ASP C 233      96.490  42.780 106.740  1.00  0.00           O
ATOM   1727  C   ASP C 233      99.830  43.520 107.720  1.00  0.00           C
ATOM   1728  O   ASP C 233     100.060  43.510 108.920  1.00  0.00           O
ATOM   1729  N   TYR C 234      99.950  42.420 107.010  1.00  0.00           N
ATOM   1730  HN  TYR C 234      99.750  42.400 106.030  1.00  0.00           H
ATOM   1731  CA  TYR C 234     100.550  41.260 107.640  1.00  0.00           C
ATOM   1732  HA  TYR C 234     100.010  41.170 108.570  1.00  0.00           H
ATOM   1733  CB  TYR C 234     100.220  39.950 106.840  1.00  0.00           C
ATOM   1734  HB1 TYR C 234     100.740  40.080 105.860  1.00  0.00           H
ATOM   1735  HB2 TYR C 234      99.170  39.930 106.470  1.00  0.00           H
ATOM   1736  CG  TYR C 234     100.300  38.670 107.570  1.00  0.00           C
ATOM   1737  CD1 TYR C 234      99.440  38.380 108.650  1.00  0.00           C
ATOM   1738  HD1 TYR C 234      98.650  39.050 108.940  1.00  0.00           H
ATOM   1739  CE1 TYR C 234      99.630  37.160 109.370  1.00  0.00           C
ATOM   1740  HE1 TYR C 234      98.990  36.890 110.210  1.00  0.00           H
ATOM   1741  CZ  TYR C 234     100.580  36.250 108.920  1.00  0.00           C
ATOM   1742  OH  TYR C 234     100.610  34.980 109.520  1.00  0.00           O
ATOM   1743  HH  TYR C 234      99.810  34.850 110.040  1.00  0.00           H
ATOM   1744  CD2 TYR C 234     101.300  37.770 107.220  1.00  0.00           C
ATOM   1745  HD2 TYR C 234     101.990  38.020 106.420  1.00  0.00           H
ATOM   1746  CE2 TYR C 234     101.430  36.510 107.860  1.00  0.00           C
ATOM   1747  HE2 TYR C 234     102.250  35.850 107.600  1.00  0.00           H
ATOM   1748  C   TYR C 234     102.010  41.340 108.050  1.00  0.00           C
ATOM   1749  O   TYR C 234     102.440  41.170 109.200  1.00  0.00           O
ATOM   1750  N   ILE C 235     102.860  41.800 107.050  1.00  0.00           N
ATOM   1751  HN  ILE C 235     102.450  41.960 106.150  1.00  0.00           H
ATOM   1752  CA  ILE C 235     104.270  41.940 107.330  1.00  0.00           C
ATOM   1753  HA  ILE C 235     104.610  40.960 107.650  1.00  0.00           H
ATOM   1754  CB  ILE C 235     105.020  42.370 106.040  1.00  0.00           C
ATOM   1755  HB  ILE C 235     104.490  43.240 105.620  1.00  0.00           H
ATOM   1756  CG2 ILE C 235     106.490  42.870 106.390  1.00  0.00           C
ATOM   1757 HG21 ILE C 235     106.540  43.650 107.170  1.00  0.00           H
ATOM   1758 HG22 ILE C 235     107.000  43.260 105.490  1.00  0.00           H
ATOM   1759 HG23 ILE C 235     107.110  42.070 106.850  1.00  0.00           H
ATOM   1760  CG1 ILE C 235     105.170  41.250 105.070  1.00  0.00           C
ATOM   1761 HG11 ILE C 235     104.280  40.580 105.100  1.00  0.00           H
ATOM   1762 HG12 ILE C 235     106.010  40.590 105.380  1.00  0.00           H
ATOM   1763  CD  ILE C 235     105.530  41.710 103.660  1.00  0.00           C
ATOM   1764  HD1 ILE C 235     105.480  40.880 102.930  1.00  0.00           H
ATOM   1765  HD2 ILE C 235     106.570  42.090 103.630  1.00  0.00           H
ATOM   1766  HD3 ILE C 235     104.750  42.430 103.320  1.00  0.00           H
ATOM   1767  C   ILE C 235     104.560  42.920 108.420  1.00  0.00           C
ATOM   1768  O   ILE C 235     105.240  42.520 109.340  1.00  0.00           O
ATOM   1769  N   PHE C 236     103.840  44.050 108.490  1.00  0.00           N
ATOM   1770  HN  PHE C 236     103.200  44.330 107.790  1.00  0.00           H
ATOM   1771  CA  PHE C 236     103.930  45.110 109.550  1.00  0.00           C
ATOM   1772  HA  PHE C 236     104.940  45.500 109.550  1.00  0.00           H
ATOM   1773  CB  PHE C 236     102.940  46.310 109.230  1.00  0.00           C
ATOM   1774  HB1 PHE C 236     101.870  46.070 109.360  1.00  0.00           H
ATOM   1775  HB2 PHE C 236     103.090  46.550 108.160  1.00  0.00           H
ATOM   1776  CG  PHE C 236     103.150  47.550 110.130  1.00  0.00           C
ATOM   1777  CD1 PHE C 236     102.350  48.630 109.840  1.00  0.00           C
ATOM   1778  HD1 PHE C 236     101.480  48.450 109.230  1.00  0.00           H
ATOM   1779  CE1 PHE C 236     102.650  49.940 110.270  1.00  0.00           C
ATOM   1780  HE1 PHE C 236     102.080  50.830 110.020  1.00  0.00           H
ATOM   1781  CZ  PHE C 236     103.750  50.060 111.090  1.00  0.00           C
ATOM   1782  HZ  PHE C 236     103.890  51.050 111.490  1.00  0.00           H
ATOM   1783  CD2 PHE C 236     104.300  47.720 110.890  1.00  0.00           C
ATOM   1784  HD2 PHE C 236     105.020  46.930 111.050  1.00  0.00           H
ATOM   1785  CE2 PHE C 236     104.600  49.000 111.420  1.00  0.00           C
ATOM   1786  HE2 PHE C 236     105.420  49.080 112.120  1.00  0.00           H
ATOM   1787  C   PHE C 236     103.680  44.510 110.920  1.00  0.00           C
ATOM   1788  O   PHE C 236     104.330  44.820 111.900  1.00  0.00           O
ATOM   1789  N   LEU C 237     102.680  43.620 111.130  1.00  0.00           N
ATOM   1790  HN  LEU C 237     102.020  43.350 110.430  1.00  0.00           H
ATOM   1791  CA  LEU C 237     102.480  42.860 112.340  1.00  0.00           C
ATOM   1792  HA  LEU C 237     102.430  43.540 113.190  1.00  0.00           H
ATOM   1793  CB  LEU C 237     101.110  42.070 112.300  1.00  0.00           C
ATOM   1794  HB1 LEU C 237     101.210  41.270 111.550  1.00  0.00           H
ATOM   1795  HB2 LEU C 237     100.250  42.660 111.920  1.00  0.00           H
ATOM   1796  CG  LEU C 237     100.720  41.290 113.540  1.00  0.00           C
ATOM   1797  HG  LEU C 237     101.670  40.950 114.010  1.00  0.00           H
ATOM   1798  CD1 LEU C 237     100.060  42.290 114.540  1.00  0.00           C
ATOM   1799 HD11 LEU C 237      99.680  41.820 115.470  1.00  0.00           H
ATOM   1800 HD12 LEU C 237      99.140  42.760 114.130  1.00  0.00           H
ATOM   1801 HD13 LEU C 237     100.900  42.900 114.930  1.00  0.00           H
ATOM   1802  CD2 LEU C 237      99.810  40.120 113.420  1.00  0.00           C
ATOM   1803 HD21 LEU C 237      98.810  40.400 113.010  1.00  0.00           H
ATOM   1804 HD22 LEU C 237      99.680  39.530 114.360  1.00  0.00           H
ATOM   1805 HD23 LEU C 237     100.310  39.440 112.710  1.00  0.00           H
ATOM   1806  C   LEU C 237     103.640  41.960 112.710  1.00  0.00           C
ATOM   1807  O   LEU C 237     104.030  42.010 113.910  1.00  0.00           O
ATOM   1808  N   ILE C 238     104.280  41.200 111.750  1.00  0.00           N
ATOM   1809  HN  ILE C 238     103.890  41.140 110.830  1.00  0.00           H
ATOM   1810  CA  ILE C 238     105.550  40.400 111.860  1.00  0.00           C
ATOM   1811  HA  ILE C 238     105.440  39.620 112.600  1.00  0.00           H
ATOM   1812  CB  ILE C 238     105.940  39.540 110.630  1.00  0.00           C
ATOM   1813  HB  ILE C 238     106.180  40.180 109.740  1.00  0.00           H
ATOM   1814  CG2 ILE C 238     107.080  38.660 110.960  1.00  0.00           C
ATOM   1815 HG21 ILE C 238     107.480  38.130 110.060  1.00  0.00           H
ATOM   1816 HG22 ILE C 238     106.720  37.840 111.620  1.00  0.00           H
ATOM   1817 HG23 ILE C 238     107.940  39.200 111.400  1.00  0.00           H
ATOM   1818  CG1 ILE C 238     104.710  38.620 110.320  1.00  0.00           C
ATOM   1819 HG11 ILE C 238     103.710  39.090 110.390  1.00  0.00           H
ATOM   1820 HG12 ILE C 238     104.680  37.880 111.150  1.00  0.00           H
ATOM   1821  CD  ILE C 238     104.720  37.930 108.900  1.00  0.00           C
ATOM   1822  HD1 ILE C 238     105.430  37.080 108.820  1.00  0.00           H
ATOM   1823  HD2 ILE C 238     104.980  38.730 108.180  1.00  0.00           H
ATOM   1824  HD3 ILE C 238     103.770  37.410 108.660  1.00  0.00           H
ATOM   1825  C   ILE C 238     106.770  41.320 112.260  1.00  0.00           C
ATOM   1826  O   ILE C 238     107.560  40.890 113.090  1.00  0.00           O
ATOM   1827  N   VAL C 239     106.910  42.510 111.750  1.00  0.00           N
ATOM   1828  HN  VAL C 239     106.230  42.850 111.110  1.00  0.00           H
ATOM   1829  CA  VAL C 239     107.970  43.490 112.090  1.00  0.00           C
ATOM   1830  HA  VAL C 239     108.920  42.980 112.170  1.00  0.00           H
ATOM   1831  CB  VAL C 239     107.900  44.520 111.040  1.00  0.00           C
ATOM   1832  HB  VAL C 239     106.870  44.940 110.920  1.00  0.00           H
ATOM   1833  CG1 VAL C 239     108.870  45.670 111.420  1.00  0.00           C
ATOM   1834 HG11 VAL C 239     109.130  46.430 110.650  1.00  0.00           H
ATOM   1835 HG12 VAL C 239     109.800  45.100 111.650  1.00  0.00           H
ATOM   1836 HG13 VAL C 239     108.540  46.210 112.340  1.00  0.00           H
ATOM   1837  CG2 VAL C 239     108.370  43.940 109.700  1.00  0.00           C
ATOM   1838 HG21 VAL C 239     108.800  44.690 109.000  1.00  0.00           H
ATOM   1839 HG22 VAL C 239     107.520  43.400 109.240  1.00  0.00           H
ATOM   1840 HG23 VAL C 239     109.240  43.280 109.910  1.00  0.00           H
ATOM   1841  C   VAL C 239     107.710  43.980 113.490  1.00  0.00           C
ATOM   1842  O   VAL C 239     108.670  44.150 114.240  1.00  0.00           O
ATOM   1843  N   GLU C 240     106.480  44.230 113.890  1.00  0.00           N
ATOM   1844  HN  GLU C 240     105.680  44.340 113.290  1.00  0.00           H
ATOM   1845  CA  GLU C 240     106.220  44.700 115.250  1.00  0.00           C
ATOM   1846  HA  GLU C 240     106.810  45.570 115.490  1.00  0.00           H
ATOM   1847  CB  GLU C 240     104.730  44.920 115.530  1.00  0.00           C
ATOM   1848  HB1 GLU C 240     104.090  44.020 115.380  1.00  0.00           H
ATOM   1849  HB2 GLU C 240     104.450  45.560 114.690  1.00  0.00           H
ATOM   1850  CG  GLU C 240     104.450  45.700 116.860  1.00  0.00           C
ATOM   1851  HG1 GLU C 240     105.150  45.300 117.610  1.00  0.00           H
ATOM   1852  HG2 GLU C 240     103.420  45.520 117.230  1.00  0.00           H
ATOM   1853  CD  GLU C 240     104.790  47.170 116.830  1.00  0.00           C
ATOM   1854  OE1 GLU C 240     105.830  47.520 117.290  1.00  0.00           O
ATOM   1855  OE2 GLU C 240     104.010  47.990 116.230  1.00  0.00           O
ATOM   1856  C   GLU C 240     106.620  43.620 116.280  1.00  0.00           C
ATOM   1857  O   GLU C 240     107.390  43.760 117.220  1.00  0.00           O
ATOM   1858  N   LYS C 241     106.170  42.380 116.050  1.00  0.00           N
ATOM   1859  HN  LYS C 241     105.530  42.240 115.300  1.00  0.00           H
ATOM   1860  CA  LYS C 241     106.370  41.220 116.940  1.00  0.00           C
ATOM   1861  HA  LYS C 241     106.340  41.590 117.960  1.00  0.00           H
ATOM   1862  CB  LYS C 241     105.210  40.270 116.860  1.00  0.00           C
ATOM   1863  HB1 LYS C 241     105.450  39.520 117.630  1.00  0.00           H
ATOM   1864  HB2 LYS C 241     105.200  39.660 115.920  1.00  0.00           H
ATOM   1865  CG  LYS C 241     103.770  40.730 117.110  1.00  0.00           C
ATOM   1866  HG1 LYS C 241     103.260  39.780 117.390  1.00  0.00           H
ATOM   1867  HG2 LYS C 241     103.410  41.340 116.260  1.00  0.00           H
ATOM   1868  CD  LYS C 241     103.680  41.590 118.400  1.00  0.00           C
ATOM   1869  HD1 LYS C 241     104.300  42.490 118.210  1.00  0.00           H
ATOM   1870  HD2 LYS C 241     104.100  41.030 119.250  1.00  0.00           H
ATOM   1871  CE  LYS C 241     102.330  42.280 118.670  1.00  0.00           C
ATOM   1872  HE1 LYS C 241     101.990  42.700 117.700  1.00  0.00           H
ATOM   1873  HE2 LYS C 241     102.490  43.120 119.390  1.00  0.00           H
ATOM   1874  NZ  LYS C 241     101.290  41.380 119.180  1.00  0.00           N
ATOM   1875  HZ1 LYS C 241     100.520  41.770 119.780  1.00  0.00           H
ATOM   1876  HZ2 LYS C 241     101.770  40.730 119.830  1.00  0.00           H
ATOM   1877  HZ3 LYS C 241     100.750  40.920 118.420  1.00  0.00           H
ATOM   1878  C   LYS C 241     107.740  40.450 116.900  1.00  0.00           C
ATOM   1879  O   LYS C 241     108.090  39.600 117.750  1.00  0.00           O
ATOM   1880  N   GLY C 242     108.610  40.830 115.960  1.00  0.00           N
ATOM   1881  HN  GLY C 242     108.280  41.560 115.370  1.00  0.00           H
ATOM   1882  CA  GLY C 242     109.960  40.300 115.930  1.00  0.00           C
ATOM   1883  HA1 GLY C 242     110.340  40.080 116.910  1.00  0.00           H
ATOM   1884  HA2 GLY C 242     110.550  41.060 115.430  1.00  0.00           H
ATOM   1885  C   GLY C 242     110.140  39.000 115.070  1.00  0.00           C
ATOM   1886  O   GLY C 242     110.910  38.170 115.490  1.00  0.00           O
ATOM   1887  NT  GLY C 242     109.560  38.910 113.840  1.00  0.00           N
ATOM   1888  HT1 GLY C 242     108.910  39.630 113.620  1.00  0.00           H
ATOM   1889  HT2 GLY C 242     109.850  38.120 113.300  1.00  0.00           H
ATOM   1890  CAY ARG D 252     102.020  52.910 121.150  1.00  0.00           C
ATOM   1891  HY1 ARG D 252     101.600  52.570 122.120  1.00  0.00           H
ATOM   1892  HY2 ARG D 252     101.910  54.000 121.030  1.00  0.00           H
ATOM   1893  HY3 ARG D 252     103.100  52.610 121.090  1.00  0.00           H
ATOM   1894  CY  ARG D 252     101.300  52.160 120.030  1.00  0.00           C
ATOM   1895  OY  ARG D 252     101.140  52.770 118.970  1.00  0.00           O
ATOM   1896  N   ARG D 252     100.790  50.950 120.330  1.00  0.00           N
ATOM   1897  HN  ARG D 252     101.110  50.540 121.170  1.00  0.00           H
ATOM   1898  CA  ARG D 252      99.970  50.260 119.400  1.00  0.00           C
ATOM   1899  HA  ARG D 252     100.510  50.260 118.460  1.00  0.00           H
ATOM   1900  CB  ARG D 252      99.830  48.790 119.880  1.00  0.00           C
ATOM   1901  HB1 ARG D 252      99.040  48.380 119.220  1.00  0.00           H
ATOM   1902  HB2 ARG D 252      99.460  48.920 120.910  1.00  0.00           H
ATOM   1903  CG  ARG D 252     101.230  48.010 119.850  1.00  0.00           C
ATOM   1904  HG1 ARG D 252     101.020  47.080 120.410  1.00  0.00           H
ATOM   1905  HG2 ARG D 252     101.940  48.580 120.490  1.00  0.00           H
ATOM   1906  CD  ARG D 252     101.760  47.750 118.460  1.00  0.00           C
ATOM   1907  HD1 ARG D 252     102.740  47.270 118.640  1.00  0.00           H
ATOM   1908  HD2 ARG D 252     101.950  48.610 117.800  1.00  0.00           H
ATOM   1909  NE  ARG D 252     100.700  46.890 117.800  1.00  0.00           N
ATOM   1910  HE  ARG D 252     100.130  46.420 118.470  1.00  0.00           H
ATOM   1911  CZ  ARG D 252     100.630  46.470 116.560  1.00  0.00           C
ATOM   1912  NH1 ARG D 252      99.670  45.630 116.160  1.00  0.00           N
ATOM   1913 HH11 ARG D 252      98.900  45.480 116.770  1.00  0.00           H
ATOM   1914 HH12 ARG D 252      99.370  45.600 115.200  1.00  0.00           H
ATOM   1915  NH2 ARG D 252     101.410  46.900 115.670  1.00  0.00           N
ATOM   1916 HH21 ARG D 252     102.210  47.470 115.890  1.00  0.00           H
ATOM   1917 HH22 ARG D 252     101.440  46.540 114.730  1.00  0.00           H
ATOM   1918  C   ARG D 252      98.620  50.940 119.000  1.00  0.00           C
ATOM   1919  O   ARG D 252      98.390  51.080 117.790  1.00  0.00           O
ATOM   1920  N   ALA D 253      97.840  51.410 119.970  1.00  0.00           N
ATOM   1921  HN  ALA D 253      98.030  51.320 120.950  1.00  0.00           H
ATOM   1922  CA  ALA D 253      96.550  51.970 119.640  1.00  0.00           C
ATOM   1923  HA  ALA D 253      95.890  51.300 119.100  1.00  0.00           H
ATOM   1924  CB  ALA D 253      95.940  52.380 121.010  1.00  0.00           C
ATOM   1925  HB1 ALA D 253      95.790  51.510 121.680  1.00  0.00           H
ATOM   1926  HB2 ALA D 253      94.990  52.940 120.890  1.00  0.00           H
ATOM   1927  HB3 ALA D 253      96.650  53.080 121.500  1.00  0.00           H
ATOM   1928  C   ALA D 253      96.700  53.180 118.730  1.00  0.00           C
ATOM   1929  O   ALA D 253      95.940  53.370 117.770  1.00  0.00           O
ATOM   1930  N   LEU D 254      97.630  54.060 118.920  1.00  0.00           N
ATOM   1931  HN  LEU D 254      98.320  53.910 119.630  1.00  0.00           H
ATOM   1932  CA  LEU D 254      97.950  55.190 118.030  1.00  0.00           C
ATOM   1933  HA  LEU D 254      97.040  55.760 117.910  1.00  0.00           H
ATOM   1934  CB  LEU D 254      99.060  56.000 118.700  1.00  0.00           C
ATOM   1935  HB1 LEU D 254      99.970  55.420 118.970  1.00  0.00           H
ATOM   1936  HB2 LEU D 254      98.600  56.300 119.670  1.00  0.00           H
ATOM   1937  CG  LEU D 254      99.540  57.200 117.850  1.00  0.00           C
ATOM   1938  HG  LEU D 254      99.930  56.890 116.860  1.00  0.00           H
ATOM   1939  CD1 LEU D 254      98.480  58.180 117.590  1.00  0.00           C
ATOM   1940 HD11 LEU D 254      97.660  57.650 117.060  1.00  0.00           H
ATOM   1941 HD12 LEU D 254      98.820  59.060 117.010  1.00  0.00           H
ATOM   1942 HD13 LEU D 254      98.120  58.500 118.600  1.00  0.00           H
ATOM   1943  CD2 LEU D 254     100.740  57.730 118.650  1.00  0.00           C
ATOM   1944 HD21 LEU D 254     101.660  57.120 118.680  1.00  0.00           H
ATOM   1945 HD22 LEU D 254     100.490  58.000 119.710  1.00  0.00           H
ATOM   1946 HD23 LEU D 254     101.040  58.650 118.120  1.00  0.00           H
ATOM   1947  C   LEU D 254      98.480  54.710 116.650  1.00  0.00           C
ATOM   1948  O   LEU D 254      98.110  55.180 115.550  1.00  0.00           O
ATOM   1949  N   ARG D 255      99.320  53.690 116.670  1.00  0.00           N
ATOM   1950  HN  ARG D 255      99.450  53.180 117.520  1.00  0.00           H
ATOM   1951  CA  ARG D 255      99.910  53.150 115.490  1.00  0.00           C
ATOM   1952  HA  ARG D 255     100.330  54.020 114.990  1.00  0.00           H
ATOM   1953  CB  ARG D 255     101.170  52.210 115.850  1.00  0.00           C
ATOM   1954  HB1 ARG D 255     100.870  51.630 116.750  1.00  0.00           H
ATOM   1955  HB2 ARG D 255     102.090  52.810 115.910  1.00  0.00           H
ATOM   1956  CG  ARG D 255     101.420  51.190 114.770  1.00  0.00           C
ATOM   1957  HG1 ARG D 255     101.360  51.690 113.780  1.00  0.00           H
ATOM   1958  HG2 ARG D 255     100.540  50.500 114.770  1.00  0.00           H
ATOM   1959  CD  ARG D 255     102.800  50.480 114.730  1.00  0.00           C
ATOM   1960  HD1 ARG D 255     102.690  49.610 114.060  1.00  0.00           H
ATOM   1961  HD2 ARG D 255     102.980  50.210 115.800  1.00  0.00           H
ATOM   1962  NE  ARG D 255     103.790  51.450 114.210  1.00  0.00           N
ATOM   1963  HE  ARG D 255     103.600  52.420 114.040  1.00  0.00           H
ATOM   1964  CZ  ARG D 255     105.080  51.200 114.160  1.00  0.00           C
ATOM   1965  NH1 ARG D 255     105.870  52.150 113.830  1.00  0.00           N
ATOM   1966 HH11 ARG D 255     106.850  51.950 113.810  1.00  0.00           H
ATOM   1967 HH12 ARG D 255     105.450  53.010 113.530  1.00  0.00           H
ATOM   1968  NH2 ARG D 255     105.570  50.030 114.630  1.00  0.00           N
ATOM   1969 HH21 ARG D 255     104.970  49.390 115.110  1.00  0.00           H
ATOM   1970 HH22 ARG D 255     106.470  49.960 115.060  1.00  0.00           H
ATOM   1971  C   ARG D 255      98.940  52.580 114.490  1.00  0.00           C
ATOM   1972  O   ARG D 255      98.920  52.840 113.300  1.00  0.00           O
ATOM   1973  N   ILE D 256      98.040  51.760 115.040  1.00  0.00           N
ATOM   1974  HN  ILE D 256      98.220  51.420 115.970  1.00  0.00           H
ATOM   1975  CA  ILE D 256      96.880  51.100 114.390  1.00  0.00           C
ATOM   1976  HA  ILE D 256      97.310  50.510 113.600  1.00  0.00           H
ATOM   1977  CB  ILE D 256      96.190  50.070 115.310  1.00  0.00           C
ATOM   1978  HB  ILE D 256      95.910  50.540 116.280  1.00  0.00           H
ATOM   1979  CG2 ILE D 256      94.810  49.690 114.780  1.00  0.00           C
ATOM   1980 HG21 ILE D 256      94.110  50.550 114.810  1.00  0.00           H
ATOM   1981 HG22 ILE D 256      94.380  48.860 115.380  1.00  0.00           H
ATOM   1982 HG23 ILE D 256      94.740  49.370 113.710  1.00  0.00           H
ATOM   1983  CG1 ILE D 256      97.070  48.800 115.610  1.00  0.00           C
ATOM   1984 HG11 ILE D 256      98.150  49.020 115.770  1.00  0.00           H
ATOM   1985 HG12 ILE D 256      96.940  48.180 114.700  1.00  0.00           H
ATOM   1986  CD  ILE D 256      96.520  48.110 116.880  1.00  0.00           C
ATOM   1987  HD1 ILE D 256      95.450  47.850 116.830  1.00  0.00           H
ATOM   1988  HD2 ILE D 256      96.810  48.720 117.770  1.00  0.00           H
ATOM   1989  HD3 ILE D 256      97.010  47.110 116.960  1.00  0.00           H
ATOM   1990  C   ILE D 256      95.920  52.110 113.750  1.00  0.00           C
ATOM   1991  O   ILE D 256      95.520  51.940 112.620  1.00  0.00           O
ATOM   1992  N   VAL D 257      95.560  53.190 114.420  1.00  0.00           N
ATOM   1993  HN  VAL D 257      95.950  53.380 115.320  1.00  0.00           H
ATOM   1994  CA  VAL D 257      94.700  54.200 113.780  1.00  0.00           C
ATOM   1995  HA  VAL D 257      93.800  53.830 113.300  1.00  0.00           H
ATOM   1996  CB  VAL D 257      94.140  55.160 114.710  1.00  0.00           C
ATOM   1997  HB  VAL D 257      94.940  55.610 115.330  1.00  0.00           H
ATOM   1998  CG1 VAL D 257      93.320  56.350 113.940  1.00  0.00           C
ATOM   1999 HG11 VAL D 257      93.820  56.700 113.010  1.00  0.00           H
ATOM   2000 HG12 VAL D 257      93.260  57.170 114.690  1.00  0.00           H
ATOM   2001 HG13 VAL D 257      92.260  56.050 113.960  1.00  0.00           H
ATOM   2002  CG2 VAL D 257      93.160  54.270 115.590  1.00  0.00           C
ATOM   2003 HG21 VAL D 257      92.290  54.940 115.790  1.00  0.00           H
ATOM   2004 HG22 VAL D 257      93.650  53.910 116.510  1.00  0.00           H
ATOM   2005 HG23 VAL D 257      92.800  53.350 115.070  1.00  0.00           H
ATOM   2006  C   VAL D 257      95.430  54.850 112.610  1.00  0.00           C
ATOM   2007  O   VAL D 257      95.000  54.990 111.450  1.00  0.00           O
ATOM   2008  N   ARG D 258      96.690  55.270 112.840  1.00  0.00           N
ATOM   2009  HN  ARG D 258      97.100  55.140 113.750  1.00  0.00           H
ATOM   2010  CA  ARG D 258      97.650  55.920 111.960  1.00  0.00           C
ATOM   2011  HA  ARG D 258      97.270  56.900 111.710  1.00  0.00           H
ATOM   2012  CB  ARG D 258      98.980  56.270 112.630  1.00  0.00           C
ATOM   2013  HB1 ARG D 258      99.860  56.430 111.950  1.00  0.00           H
ATOM   2014  HB2 ARG D 258      99.270  55.360 113.200  1.00  0.00           H
ATOM   2015  CG  ARG D 258      99.010  57.590 113.520  1.00  0.00           C
ATOM   2016  HG1 ARG D 258      98.330  57.510 114.390  1.00  0.00           H
ATOM   2017  HG2 ARG D 258      98.700  58.430 112.860  1.00  0.00           H
ATOM   2018  CD  ARG D 258     100.450  57.880 114.100  1.00  0.00           C
ATOM   2019  HD1 ARG D 258     101.110  57.930 113.210  1.00  0.00           H
ATOM   2020  HD2 ARG D 258     100.770  57.030 114.740  1.00  0.00           H
ATOM   2021  NE  ARG D 258     100.410  59.240 114.810  1.00  0.00           N
ATOM   2022  HE  ARG D 258      99.580  59.780 114.710  1.00  0.00           H
ATOM   2023  CZ  ARG D 258     101.440  59.830 115.380  1.00  0.00           C
ATOM   2024  NH1 ARG D 258     101.290  60.890 116.160  1.00  0.00           N
ATOM   2025 HH11 ARG D 258     100.440  61.360 116.360  1.00  0.00           H
ATOM   2026 HH12 ARG D 258     102.040  61.500 116.440  1.00  0.00           H
ATOM   2027  NH2 ARG D 258     102.700  59.360 115.100  1.00  0.00           N
ATOM   2028 HH21 ARG D 258     102.800  58.490 114.600  1.00  0.00           H
ATOM   2029 HH22 ARG D 258     103.450  59.550 115.740  1.00  0.00           H
ATOM   2030  C   ARG D 258      97.820  55.050 110.700  1.00  0.00           C
ATOM   2031  O   ARG D 258      97.710  55.480 109.540  1.00  0.00           O
ATOM   2032  N   PHE D 259      98.040  53.760 110.900  1.00  0.00           N
ATOM   2033  HN  PHE D 259      98.170  53.580 111.870  1.00  0.00           H
ATOM   2034  CA  PHE D 259      98.160  52.670 109.890  1.00  0.00           C
ATOM   2035  HA  PHE D 259      98.890  53.080 109.200  1.00  0.00           H
ATOM   2036  CB  PHE D 259      98.740  51.390 110.430  1.00  0.00           C
ATOM   2037  HB1 PHE D 259      98.090  50.950 111.220  1.00  0.00           H
ATOM   2038  HB2 PHE D 259      99.730  51.580 110.890  1.00  0.00           H
ATOM   2039  CG  PHE D 259      98.940  50.340 109.340  1.00  0.00           C
ATOM   2040  CD1 PHE D 259      99.670  50.730 108.170  1.00  0.00           C
ATOM   2041  HD1 PHE D 259     100.100  51.720 108.090  1.00  0.00           H
ATOM   2042  CE1 PHE D 259      99.940  49.790 107.150  1.00  0.00           C
ATOM   2043  HE1 PHE D 259     100.540  50.070 106.300  1.00  0.00           H
ATOM   2044  CZ  PHE D 259      99.390  48.470 107.280  1.00  0.00           C
ATOM   2045  HZ  PHE D 259      99.510  47.720 106.510  1.00  0.00           H
ATOM   2046  CD2 PHE D 259      98.350  49.110 109.440  1.00  0.00           C
ATOM   2047  HD2 PHE D 259      97.700  48.850 110.260  1.00  0.00           H
ATOM   2048  CE2 PHE D 259      98.590  48.180 108.430  1.00  0.00           C
ATOM   2049  HE2 PHE D 259      98.120  47.220 108.530  1.00  0.00           H
ATOM   2050  C   PHE D 259      96.900  52.490 109.090  1.00  0.00           C
ATOM   2051  O   PHE D 259      96.920  52.460 107.860  1.00  0.00           O
ATOM   2052  N   THR D 260      95.720  52.410 109.740  1.00  0.00           N
ATOM   2053  HN  THR D 260      95.790  52.410 110.740  1.00  0.00           H
ATOM   2054  CA  THR D 260      94.450  52.240 109.140  1.00  0.00           C
ATOM   2055  HA  THR D 260      94.550  51.290 108.610  1.00  0.00           H
ATOM   2056  CB  THR D 260      93.350  51.950 110.150  1.00  0.00           C
ATOM   2057  HB  THR D 260      93.270  52.870 110.780  1.00  0.00           H
ATOM   2058  OG1 THR D 260      93.700  50.760 110.920  1.00  0.00           O
ATOM   2059  HG1 THR D 260      94.280  51.170 111.570  1.00  0.00           H
ATOM   2060  CG2 THR D 260      92.010  51.570 109.490  1.00  0.00           C
ATOM   2061 HG21 THR D 260      92.050  50.620 108.910  1.00  0.00           H
ATOM   2062 HG22 THR D 260      91.740  52.340 108.730  1.00  0.00           H
ATOM   2063 HG23 THR D 260      91.190  51.430 110.230  1.00  0.00           H
ATOM   2064  C   THR D 260      94.090  53.310 108.130  1.00  0.00           C
ATOM   2065  O   THR D 260      93.700  53.030 107.030  1.00  0.00           O
ATOM   2066  N   LYS D 261      94.340  54.590 108.520  1.00  0.00           N
ATOM   2067  HN  LYS D 261      94.640  54.890 109.420  1.00  0.00           H
ATOM   2068  CA  LYS D 261      94.310  55.670 107.520  1.00  0.00           C
ATOM   2069  HA  LYS D 261      93.280  55.670 107.210  1.00  0.00           H
ATOM   2070  CB  LYS D 261      94.630  56.940 108.210  1.00  0.00           C
ATOM   2071  HB1 LYS D 261      94.640  57.780 107.470  1.00  0.00           H
ATOM   2072  HB2 LYS D 261      95.680  57.070 108.540  1.00  0.00           H
ATOM   2073  CG  LYS D 261      93.610  57.320 109.300  1.00  0.00           C
ATOM   2074  HG1 LYS D 261      93.760  56.560 110.080  1.00  0.00           H
ATOM   2075  HG2 LYS D 261      92.650  57.390 108.730  1.00  0.00           H
ATOM   2076  CD  LYS D 261      94.000  58.670 109.920  1.00  0.00           C
ATOM   2077  HD1 LYS D 261      94.060  59.440 109.130  1.00  0.00           H
ATOM   2078  HD2 LYS D 261      95.060  58.570 110.240  1.00  0.00           H
ATOM   2079  CE  LYS D 261      93.200  59.150 111.160  1.00  0.00           C
ATOM   2080  HE1 LYS D 261      93.410  58.460 112.000  1.00  0.00           H
ATOM   2081  HE2 LYS D 261      92.100  59.160 111.060  1.00  0.00           H
ATOM   2082  NZ  LYS D 261      93.760  60.450 111.530  1.00  0.00           N
ATOM   2083  HZ1 LYS D 261      93.370  60.660 112.470  1.00  0.00           H
ATOM   2084  HZ2 LYS D 261      93.460  61.250 110.940  1.00  0.00           H
ATOM   2085  HZ3 LYS D 261      94.800  60.470 111.570  1.00  0.00           H
ATOM   2086  C   LYS D 261      95.290  55.550 106.310  1.00  0.00           C
ATOM   2087  O   LYS D 261      94.830  55.960 105.200  1.00  0.00           O
ATOM   2088  N   ILE D 262      96.550  55.150 106.510  1.00  0.00           N
ATOM   2089  HN  ILE D 262      96.920  54.910 107.400  1.00  0.00           H
ATOM   2090  CA  ILE D 262      97.350  54.640 105.330  1.00  0.00           C
ATOM   2091  HA  ILE D 262      97.360  55.400 104.580  1.00  0.00           H
ATOM   2092  CB  ILE D 262      98.830  54.370 105.690  1.00  0.00           C
ATOM   2093  HB  ILE D 262      98.830  53.650 106.540  1.00  0.00           H
ATOM   2094  CG2 ILE D 262      99.690  53.910 104.500  1.00  0.00           C
ATOM   2095 HG21 ILE D 262      99.370  52.870 104.240  1.00  0.00           H
ATOM   2096 HG22 ILE D 262     100.760  53.760 104.730  1.00  0.00           H
ATOM   2097 HG23 ILE D 262      99.610  54.550 103.610  1.00  0.00           H
ATOM   2098  CG1 ILE D 262      99.450  55.600 106.360  1.00  0.00           C
ATOM   2099 HG11 ILE D 262      98.720  56.260 106.850  1.00  0.00           H
ATOM   2100 HG12 ILE D 262      99.970  56.250 105.610  1.00  0.00           H
ATOM   2101  CD  ILE D 262     100.530  55.210 107.390  1.00  0.00           C
ATOM   2102  HD1 ILE D 262     101.430  54.730 106.940  1.00  0.00           H
ATOM   2103  HD2 ILE D 262     100.020  54.550 108.130  1.00  0.00           H
ATOM   2104  HD3 ILE D 262     100.780  56.140 107.950  1.00  0.00           H
ATOM   2105  C   ILE D 262      96.840  53.450 104.510  1.00  0.00           C
ATOM   2106  O   ILE D 262      96.830  53.390 103.300  1.00  0.00           O
ATOM   2107  N   LEU D 263      96.350  52.400 105.220  1.00  0.00           N
ATOM   2108  HN  LEU D 263      96.440  52.520 106.200  1.00  0.00           H
ATOM   2109  CA  LEU D 263      95.910  51.200 104.690  1.00  0.00           C
ATOM   2110  HA  LEU D 263      96.670  50.840 104.020  1.00  0.00           H
ATOM   2111  CB  LEU D 263      95.610  50.180 105.770  1.00  0.00           C
ATOM   2112  HB1 LEU D 263      94.670  50.300 106.340  1.00  0.00           H
ATOM   2113  HB2 LEU D 263      96.370  50.170 106.570  1.00  0.00           H
ATOM   2114  CG  LEU D 263      95.390  48.730 105.280  1.00  0.00           C
ATOM   2115  HG  LEU D 263      94.560  48.730 104.530  1.00  0.00           H
ATOM   2116  CD1 LEU D 263      96.610  48.200 104.500  1.00  0.00           C
ATOM   2117 HD11 LEU D 263      96.470  47.110 104.330  1.00  0.00           H
ATOM   2118 HD12 LEU D 263      97.500  48.240 105.160  1.00  0.00           H
ATOM   2119 HD13 LEU D 263      96.930  48.640 103.530  1.00  0.00           H
ATOM   2120  CD2 LEU D 263      95.050  47.660 106.340  1.00  0.00           C
ATOM   2121 HD21 LEU D 263      94.870  46.660 105.900  1.00  0.00           H
ATOM   2122 HD22 LEU D 263      94.230  48.010 107.000  1.00  0.00           H
ATOM   2123 HD23 LEU D 263      95.930  47.650 107.030  1.00  0.00           H
ATOM   2124  C   LEU D 263      94.690  51.280 103.870  1.00  0.00           C
ATOM   2125  O   LEU D 263      94.560  50.700 102.810  1.00  0.00           O
ATOM   2126  N   CYS D 264      93.760  52.220 104.280  1.00  0.00           N
ATOM   2127  HN  CYS D 264      93.920  52.850 105.030  1.00  0.00           H
ATOM   2128  CA  CYS D 264      92.580  52.680 103.460  1.00  0.00           C
ATOM   2129  HA  CYS D 264      92.000  51.800 103.220  1.00  0.00           H
ATOM   2130  CB  CYS D 264      91.640  53.640 104.170  1.00  0.00           C
ATOM   2131  HB1 CYS D 264      90.850  53.910 103.440  1.00  0.00           H
ATOM   2132  HB2 CYS D 264      92.130  54.580 104.540  1.00  0.00           H
ATOM   2133  SG  CYS D 264      90.950  52.960 105.690  1.00  0.00           S
ATOM   2134  HG1 CYS D 264      92.160  52.540 106.000  1.00  0.00           H
ATOM   2135  C   CYS D 264      92.900  53.160 102.010  1.00  0.00           C
ATOM   2136  O   CYS D 264      92.120  53.020 101.050  1.00  0.00           O
ATOM   2137  N   LEU D 265      94.030  53.860 101.890  1.00  0.00           N
ATOM   2138  HN  LEU D 265      94.690  54.030 102.620  1.00  0.00           H
ATOM   2139  CA  LEU D 265      94.510  54.360 100.650  1.00  0.00           C
ATOM   2140  HA  LEU D 265      93.710  54.860 100.130  1.00  0.00           H
ATOM   2141  CB  LEU D 265      95.700  55.380 100.860  1.00  0.00           C
ATOM   2142  HB1 LEU D 265      95.710  55.810  99.840  1.00  0.00           H
ATOM   2143  HB2 LEU D 265      96.720  54.920 100.980  1.00  0.00           H
ATOM   2144  CG  LEU D 265      95.660  56.610 101.780  1.00  0.00           C
ATOM   2145  HG  LEU D 265      95.550  56.180 102.800  1.00  0.00           H
ATOM   2146  CD1 LEU D 265      97.030  57.360 101.870  1.00  0.00           C
ATOM   2147 HD11 LEU D 265      97.690  56.730 102.500  1.00  0.00           H
ATOM   2148 HD12 LEU D 265      96.940  58.330 102.410  1.00  0.00           H
ATOM   2149 HD13 LEU D 265      97.570  57.480 100.900  1.00  0.00           H
ATOM   2150  CD2 LEU D 265      94.450  57.510 101.320  1.00  0.00           C
ATOM   2151 HD21 LEU D 265      94.330  58.500 101.810  1.00  0.00           H
ATOM   2152 HD22 LEU D 265      93.440  57.070 101.320  1.00  0.00           H
ATOM   2153 HD23 LEU D 265      94.780  57.630 100.270  1.00  0.00           H
ATOM   2154  C   LEU D 265      95.010  53.230  99.770  1.00  0.00           C
ATOM   2155  O   LEU D 265      95.120  53.330  98.530  1.00  0.00           O
ATOM   2156  N   LEU D 266      95.460  52.140 100.370  1.00  0.00           N
ATOM   2157  HN  LEU D 266      95.480  52.210 101.370  1.00  0.00           H
ATOM   2158  CA  LEU D 266      96.070  50.940  99.720  1.00  0.00           C
ATOM   2159  HA  LEU D 266      96.550  51.130  98.780  1.00  0.00           H
ATOM   2160  CB  LEU D 266      97.190  50.450 100.670  1.00  0.00           C
ATOM   2161  HB1 LEU D 266      97.410  49.370 100.470  1.00  0.00           H
ATOM   2162  HB2 LEU D 266      96.750  50.420 101.690  1.00  0.00           H
ATOM   2163  CG  LEU D 266      98.450  51.410 100.740  1.00  0.00           C
ATOM   2164  HG  LEU D 266      98.050  52.410 101.050  1.00  0.00           H
ATOM   2165  CD1 LEU D 266      99.290  50.880 101.930  1.00  0.00           C
ATOM   2166 HD11 LEU D 266      99.520  49.800 101.920  1.00  0.00           H
ATOM   2167 HD12 LEU D 266      98.730  51.060 102.870  1.00  0.00           H
ATOM   2168 HD13 LEU D 266     100.260  51.410 102.050  1.00  0.00           H
ATOM   2169  CD2 LEU D 266      99.200  51.570  99.480  1.00  0.00           C
ATOM   2170 HD21 LEU D 266      99.900  50.730  99.230  1.00  0.00           H
ATOM   2171 HD22 LEU D 266      99.890  52.420  99.640  1.00  0.00           H
ATOM   2172 HD23 LEU D 266      98.580  51.850  98.620  1.00  0.00           H
ATOM   2173  C   LEU D 266      95.010  49.960  99.390  1.00  0.00           C
ATOM   2174  O   LEU D 266      95.270  48.920  98.780  1.00  0.00           O
ATOM   2175  N   ARG D 267      93.730  50.360  99.600  1.00  0.00           N
ATOM   2176  HN  ARG D 267      93.490  51.240 100.000  1.00  0.00           H
ATOM   2177  CA  ARG D 267      92.570  49.750  98.890  1.00  0.00           C
ATOM   2178  HA  ARG D 267      92.880  48.920  98.280  1.00  0.00           H
ATOM   2179  CB  ARG D 267      91.550  49.190  99.870  1.00  0.00           C
ATOM   2180  HB1 ARG D 267      90.650  49.050  99.220  1.00  0.00           H
ATOM   2181  HB2 ARG D 267      91.320  49.910 100.670  1.00  0.00           H
ATOM   2182  CG  ARG D 267      91.940  47.800 100.470  1.00  0.00           C
ATOM   2183  HG1 ARG D 267      92.790  48.040 101.150  1.00  0.00           H
ATOM   2184  HG2 ARG D 267      92.480  47.270  99.660  1.00  0.00           H
ATOM   2185  CD  ARG D 267      90.970  47.050 101.310  1.00  0.00           C
ATOM   2186  HD1 ARG D 267      90.150  46.660 100.660  1.00  0.00           H
ATOM   2187  HD2 ARG D 267      90.450  47.620 102.110  1.00  0.00           H
ATOM   2188  NE  ARG D 267      91.640  45.840 101.900  1.00  0.00           N
ATOM   2189  HE  ARG D 267      92.100  45.140 101.360  1.00  0.00           H
ATOM   2190  CZ  ARG D 267      91.820  45.600 103.140  1.00  0.00           C
ATOM   2191  NH1 ARG D 267      92.270  44.420 103.540  1.00  0.00           N
ATOM   2192 HH11 ARG D 267      92.370  44.150 104.500  1.00  0.00           H
ATOM   2193 HH12 ARG D 267      92.560  43.750 102.860  1.00  0.00           H
ATOM   2194  NH2 ARG D 267      91.470  46.430 104.100  1.00  0.00           N
ATOM   2195 HH21 ARG D 267      91.710  46.110 105.000  1.00  0.00           H
ATOM   2196 HH22 ARG D 267      91.710  47.350 103.750  1.00  0.00           H
ATOM   2197  C   ARG D 267      91.880  50.700  97.890  1.00  0.00           C
ATOM   2198  O   ARG D 267      91.000  50.280  97.110  1.00  0.00           O
ATOM   2199  N   LEU D 268      92.320  51.960  97.800  1.00  0.00           N
ATOM   2200  HN  LEU D 268      93.200  52.220  98.170  1.00  0.00           H
ATOM   2201  CA  LEU D 268      91.640  52.950  96.900  1.00  0.00           C
ATOM   2202  HA  LEU D 268      90.570  52.960  97.060  1.00  0.00           H
ATOM   2203  CB  LEU D 268      92.130  54.360  97.410  1.00  0.00           C
ATOM   2204  HB1 LEU D 268      93.220  54.430  97.630  1.00  0.00           H
ATOM   2205  HB2 LEU D 268      91.710  54.660  98.390  1.00  0.00           H
ATOM   2206  CG  LEU D 268      91.720  55.570  96.550  1.00  0.00           C
ATOM   2207  HG  LEU D 268      92.300  55.580  95.590  1.00  0.00           H
ATOM   2208  CD1 LEU D 268      90.230  55.620  96.310  1.00  0.00           C
ATOM   2209 HD11 LEU D 268      89.630  55.730  97.240  1.00  0.00           H
ATOM   2210 HD12 LEU D 268      89.840  54.810  95.670  1.00  0.00           H
ATOM   2211 HD13 LEU D 268      89.930  56.580  95.800  1.00  0.00           H
ATOM   2212  CD2 LEU D 268      92.370  56.790  97.150  1.00  0.00           C
ATOM   2213 HD21 LEU D 268      93.460  56.730  96.970  1.00  0.00           H
ATOM   2214 HD22 LEU D 268      92.100  56.980  98.210  1.00  0.00           H
ATOM   2215 HD23 LEU D 268      91.980  57.700  96.660  1.00  0.00           H
ATOM   2216  C   LEU D 268      91.740  52.650  95.380  1.00  0.00           C
ATOM   2217  O   LEU D 268      90.860  52.990  94.610  1.00  0.00           O
ATOM   2218  N   LEU D 269      92.890  52.140  94.890  1.00  0.00           N
ATOM   2219  HN  LEU D 269      93.680  51.930  95.440  1.00  0.00           H
ATOM   2220  CA  LEU D 269      93.120  51.850  93.440  1.00  0.00           C
ATOM   2221  HA  LEU D 269      92.690  52.720  92.970  1.00  0.00           H
ATOM   2222  CB  LEU D 269      94.660  51.710  93.210  1.00  0.00           C
ATOM   2223  HB1 LEU D 269      94.940  50.850  93.860  1.00  0.00           H
ATOM   2224  HB2 LEU D 269      95.190  52.620  93.590  1.00  0.00           H
ATOM   2225  CG  LEU D 269      95.030  51.450  91.760  1.00  0.00           C
ATOM   2226  HG  LEU D 269      94.480  50.600  91.290  1.00  0.00           H
ATOM   2227  CD1 LEU D 269      94.750  52.710  90.970  1.00  0.00           C
ATOM   2228 HD11 LEU D 269      93.710  53.030  91.160  1.00  0.00           H
ATOM   2229 HD12 LEU D 269      94.590  52.500  89.890  1.00  0.00           H
ATOM   2230 HD13 LEU D 269      95.480  53.510  91.230  1.00  0.00           H
ATOM   2231  CD2 LEU D 269      96.510  51.170  91.730  1.00  0.00           C
ATOM   2232 HD21 LEU D 269      97.100  51.940  92.270  1.00  0.00           H
ATOM   2233 HD22 LEU D 269      96.860  50.920  90.700  1.00  0.00           H
ATOM   2234 HD23 LEU D 269      96.790  50.210  92.210  1.00  0.00           H
ATOM   2235  C   LEU D 269      92.240  50.730  92.940  1.00  0.00           C
ATOM   2236  O   LEU D 269      91.370  50.930  92.110  1.00  0.00           O
ATOM   2237  N   ARG D 270      92.230  49.470  93.600  1.00  0.00           N
ATOM   2238  HN  ARG D 270      92.770  49.380  94.440  1.00  0.00           H
ATOM   2239  CA  ARG D 270      91.370  48.420  93.310  1.00  0.00           C
ATOM   2240  HA  ARG D 270      91.630  48.250  92.290  1.00  0.00           H
ATOM   2241  CB  ARG D 270      91.610  47.150  94.230  1.00  0.00           C
ATOM   2242  HB1 ARG D 270      90.820  46.370  94.140  1.00  0.00           H
ATOM   2243  HB2 ARG D 270      91.650  47.440  95.300  1.00  0.00           H
ATOM   2244  CG  ARG D 270      92.820  46.330  93.770  1.00  0.00           C
ATOM   2245  HG1 ARG D 270      93.020  45.520  94.480  1.00  0.00           H
ATOM   2246  HG2 ARG D 270      93.730  46.990  93.720  1.00  0.00           H
ATOM   2247  CD  ARG D 270      92.590  45.690  92.350  1.00  0.00           C
ATOM   2248  HD1 ARG D 270      92.320  46.460  91.600  1.00  0.00           H
ATOM   2249  HD2 ARG D 270      91.640  45.120  92.490  1.00  0.00           H
ATOM   2250  NE  ARG D 270      93.740  44.810  91.960  1.00  0.00           N
ATOM   2251  HE  ARG D 270      94.640  44.850  92.420  1.00  0.00           H
ATOM   2252  CZ  ARG D 270      93.740  43.930  90.950  1.00  0.00           C
ATOM   2253  NH1 ARG D 270      94.890  43.410  90.620  1.00  0.00           N
ATOM   2254 HH11 ARG D 270      94.930  43.030  89.690  1.00  0.00           H
ATOM   2255 HH12 ARG D 270      95.710  43.680  91.100  1.00  0.00           H
ATOM   2256  NH2 ARG D 270      92.680  43.810  90.230  1.00  0.00           N
ATOM   2257 HH21 ARG D 270      92.700  43.200  89.450  1.00  0.00           H
ATOM   2258 HH22 ARG D 270      91.810  44.240  90.490  1.00  0.00           H
ATOM   2259  C   ARG D 270      89.900  48.790  93.300  1.00  0.00           C
ATOM   2260  O   ARG D 270      89.130  48.470  92.430  1.00  0.00           O
ATOM   2261  N   LEU D 271      89.440  49.620  94.270  1.00  0.00           N
ATOM   2262  HN  LEU D 271      90.050  49.780  95.060  1.00  0.00           H
ATOM   2263  CA  LEU D 271      88.140  50.200  94.380  1.00  0.00           C
ATOM   2264  HA  LEU D 271      87.360  49.490  94.560  1.00  0.00           H
ATOM   2265  CB  LEU D 271      88.030  51.150  95.600  1.00  0.00           C
ATOM   2266  HB1 LEU D 271      88.720  52.020  95.610  1.00  0.00           H
ATOM   2267  HB2 LEU D 271      88.210  50.620  96.560  1.00  0.00           H
ATOM   2268  CG  LEU D 271      86.710  51.960  95.760  1.00  0.00           C
ATOM   2269  HG  LEU D 271      86.620  52.690  94.940  1.00  0.00           H
ATOM   2270  CD1 LEU D 271      85.450  51.060  95.820  1.00  0.00           C
ATOM   2271 HD11 LEU D 271      84.460  51.560  95.870  1.00  0.00           H
ATOM   2272 HD12 LEU D 271      85.610  50.470  96.740  1.00  0.00           H
ATOM   2273 HD13 LEU D 271      85.390  50.360  94.950  1.00  0.00           H
ATOM   2274  CD2 LEU D 271      86.820  52.750  97.000  1.00  0.00           C
ATOM   2275 HD21 LEU D 271      87.760  53.360  96.960  1.00  0.00           H
ATOM   2276 HD22 LEU D 271      86.790  52.230  97.980  1.00  0.00           H
ATOM   2277 HD23 LEU D 271      85.970  53.470  97.070  1.00  0.00           H
ATOM   2278  C   LEU D 271      87.810  50.950  93.170  1.00  0.00           C
ATOM   2279  O   LEU D 271      86.820  50.800  92.500  1.00  0.00           O
ATOM   2280  N   SER D 272      88.700  51.850  92.730  1.00  0.00           N
ATOM   2281  HN  SER D 272      89.490  52.030  93.340  1.00  0.00           H
ATOM   2282  CA  SER D 272      88.450  52.740  91.610  1.00  0.00           C
ATOM   2283  HA  SER D 272      87.480  53.190  91.730  1.00  0.00           H
ATOM   2284  CB  SER D 272      89.540  53.830  91.490  1.00  0.00           C
ATOM   2285  HB1 SER D 272      89.220  54.630  90.800  1.00  0.00           H
ATOM   2286  HB2 SER D 272      90.560  53.410  91.400  1.00  0.00           H
ATOM   2287  OG  SER D 272      89.480  54.510  92.700  1.00  0.00           O
ATOM   2288  HG1 SER D 272      89.960  54.020  93.370  1.00  0.00           H
ATOM   2289  C   SER D 272      88.460  51.940  90.290  1.00  0.00           C
ATOM   2290  O   SER D 272      87.750  52.240  89.360  1.00  0.00           O
ATOM   2291  N   ARG D 273      89.320  50.950  90.230  1.00  0.00           N
ATOM   2292  HN  ARG D 273      89.910  50.760  91.010  1.00  0.00           H
ATOM   2293  CA  ARG D 273      89.510  50.010  89.020  1.00  0.00           C
ATOM   2294  HA  ARG D 273      89.480  50.620  88.140  1.00  0.00           H
ATOM   2295  CB  ARG D 273      90.740  49.120  89.190  1.00  0.00           C
ATOM   2296  HB1 ARG D 273      90.710  48.270  88.470  1.00  0.00           H
ATOM   2297  HB2 ARG D 273      90.720  48.630  90.190  1.00  0.00           H
ATOM   2298  CG  ARG D 273      92.100  49.910  89.050  1.00  0.00           C
ATOM   2299  HG1 ARG D 273      92.910  49.160  89.210  1.00  0.00           H
ATOM   2300  HG2 ARG D 273      92.130  50.600  89.920  1.00  0.00           H
ATOM   2301  CD  ARG D 273      92.320  50.600  87.660  1.00  0.00           C
ATOM   2302  HD1 ARG D 273      93.370  50.970  87.710  1.00  0.00           H
ATOM   2303  HD2 ARG D 273      91.670  51.490  87.630  1.00  0.00           H
ATOM   2304  NE  ARG D 273      92.080  49.620  86.510  1.00  0.00           N
ATOM   2305  HE  ARG D 273      92.360  48.660  86.580  1.00  0.00           H
ATOM   2306  CZ  ARG D 273      91.970  50.040  85.300  1.00  0.00           C
ATOM   2307  NH1 ARG D 273      91.770  49.160  84.360  1.00  0.00           N
ATOM   2308 HH11 ARG D 273      91.730  49.450  83.410  1.00  0.00           H
ATOM   2309 HH12 ARG D 273      91.670  48.250  84.760  1.00  0.00           H
ATOM   2310  NH2 ARG D 273      91.970  51.370  84.990  1.00  0.00           N
ATOM   2311 HH21 ARG D 273      92.150  52.070  85.680  1.00  0.00           H
ATOM   2312 HH22 ARG D 273      91.800  51.700  84.060  1.00  0.00           H
ATOM   2313  C   ARG D 273      88.300  49.070  88.910  1.00  0.00           C
ATOM   2314  O   ARG D 273      87.810  48.740  87.830  1.00  0.00           O
ATOM   2315  N   LEU D 274      87.720  48.690  90.050  1.00  0.00           N
ATOM   2316  HN  LEU D 274      88.170  48.960  90.890  1.00  0.00           H
ATOM   2317  CA  LEU D 274      86.520  47.900  90.080  1.00  0.00           C
ATOM   2318  HA  LEU D 274      86.670  47.020  89.490  1.00  0.00           H
ATOM   2319  CB  LEU D 274      86.260  47.330  91.550  1.00  0.00           C
ATOM   2320  HB1 LEU D 274      85.180  47.100  91.650  1.00  0.00           H
ATOM   2321  HB2 LEU D 274      86.470  48.120  92.310  1.00  0.00           H
ATOM   2322  CG  LEU D 274      87.130  46.070  91.930  1.00  0.00           C
ATOM   2323  HG  LEU D 274      88.210  46.240  91.800  1.00  0.00           H
ATOM   2324  CD1 LEU D 274      87.020  45.680  93.400  1.00  0.00           C
ATOM   2325 HD11 LEU D 274      87.680  44.810  93.580  1.00  0.00           H
ATOM   2326 HD12 LEU D 274      85.940  45.430  93.550  1.00  0.00           H
ATOM   2327 HD13 LEU D 274      87.340  46.450  94.130  1.00  0.00           H
ATOM   2328  CD2 LEU D 274      86.790  44.860  91.070  1.00  0.00           C
ATOM   2329 HD21 LEU D 274      87.010  45.030  90.000  1.00  0.00           H
ATOM   2330 HD22 LEU D 274      85.740  44.550  91.250  1.00  0.00           H
ATOM   2331 HD23 LEU D 274      87.420  44.010  91.380  1.00  0.00           H
ATOM   2332  C   LEU D 274      85.310  48.490  89.410  1.00  0.00           C
ATOM   2333  O   LEU D 274      84.520  47.790  88.810  1.00  0.00           O
ATOM   2334  N   ILE D 275      85.020  49.850  89.520  1.00  0.00           N
ATOM   2335  HN  ILE D 275      85.650  50.400  90.070  1.00  0.00           H
ATOM   2336  CA  ILE D 275      83.760  50.400  89.090  1.00  0.00           C
ATOM   2337  HA  ILE D 275      82.970  49.750  89.430  1.00  0.00           H
ATOM   2338  CB  ILE D 275      83.480  51.730  89.780  1.00  0.00           C
ATOM   2339  HB  ILE D 275      84.290  52.410  89.470  1.00  0.00           H
ATOM   2340  CG2 ILE D 275      82.170  52.370  89.210  1.00  0.00           C
ATOM   2341 HG21 ILE D 275      81.960  53.280  89.790  1.00  0.00           H
ATOM   2342 HG22 ILE D 275      81.380  51.590  89.280  1.00  0.00           H
ATOM   2343 HG23 ILE D 275      82.340  52.650  88.150  1.00  0.00           H
ATOM   2344  CG1 ILE D 275      83.390  51.710  91.330  1.00  0.00           C
ATOM   2345 HG11 ILE D 275      83.230  52.700  91.820  1.00  0.00           H
ATOM   2346 HG12 ILE D 275      84.390  51.480  91.750  1.00  0.00           H
ATOM   2347  CD  ILE D 275      82.350  50.720  92.000  1.00  0.00           C
ATOM   2348  HD1 ILE D 275      82.140  51.070  93.030  1.00  0.00           H
ATOM   2349  HD2 ILE D 275      82.790  49.720  92.140  1.00  0.00           H
ATOM   2350  HD3 ILE D 275      81.380  50.560  91.500  1.00  0.00           H
ATOM   2351  C   ILE D 275      83.670  50.400  87.570  1.00  0.00           C
ATOM   2352  O   ILE D 275      82.600  50.350  87.040  1.00  0.00           O
ATOM   2353  N   ARG D 276      84.850  50.600  86.870  1.00  0.00           N
ATOM   2354  HN  ARG D 276      85.700  50.790  87.360  1.00  0.00           H
ATOM   2355  CA  ARG D 276      84.880  50.540  85.420  1.00  0.00           C
ATOM   2356  HA  ARG D 276      83.940  50.970  85.100  1.00  0.00           H
ATOM   2357  CB  ARG D 276      86.050  51.390  84.870  1.00  0.00           C
ATOM   2358  HB1 ARG D 276      86.200  51.050  83.820  1.00  0.00           H
ATOM   2359  HB2 ARG D 276      86.880  51.260  85.600  1.00  0.00           H
ATOM   2360  CG  ARG D 276      85.740  52.870  84.660  1.00  0.00           C
ATOM   2361  HG1 ARG D 276      85.380  53.350  85.590  1.00  0.00           H
ATOM   2362  HG2 ARG D 276      84.820  52.960  84.030  1.00  0.00           H
ATOM   2363  CD  ARG D 276      86.790  53.820  84.050  1.00  0.00           C
ATOM   2364  HD1 ARG D 276      87.080  53.250  83.140  1.00  0.00           H
ATOM   2365  HD2 ARG D 276      87.720  54.000  84.630  1.00  0.00           H
ATOM   2366  NE  ARG D 276      86.170  55.160  83.600  1.00  0.00           N
ATOM   2367  HE  ARG D 276      85.250  55.440  83.890  1.00  0.00           H
ATOM   2368  CZ  ARG D 276      86.550  55.860  82.500  1.00  0.00           C
ATOM   2369  NH1 ARG D 276      85.820  56.890  82.170  1.00  0.00           N
ATOM   2370 HH11 ARG D 276      85.150  57.280  82.810  1.00  0.00           H
ATOM   2371 HH12 ARG D 276      86.250  57.610  81.630  1.00  0.00           H
ATOM   2372  NH2 ARG D 276      87.560  55.430  81.780  1.00  0.00           N
ATOM   2373 HH21 ARG D 276      88.020  54.550  81.860  1.00  0.00           H
ATOM   2374 HH22 ARG D 276      87.710  55.760  80.860  1.00  0.00           H
ATOM   2375  C   ARG D 276      84.820  49.160  84.880  1.00  0.00           C
ATOM   2376  O   ARG D 276      84.380  48.920  83.790  1.00  0.00           O
ATOM   2377  N   TYR D 277      85.340  48.180  85.640  1.00  0.00           N
ATOM   2378  HN  TYR D 277      85.690  48.420  86.540  1.00  0.00           H
ATOM   2379  CA  TYR D 277      85.020  46.810  85.320  1.00  0.00           C
ATOM   2380  HA  TYR D 277      85.220  46.540  84.300  1.00  0.00           H
ATOM   2381  CB  TYR D 277      85.870  45.780  86.080  1.00  0.00           C
ATOM   2382  HB1 TYR D 277      85.800  44.700  85.790  1.00  0.00           H
ATOM   2383  HB2 TYR D 277      85.550  45.980  87.130  1.00  0.00           H
ATOM   2384  CG  TYR D 277      87.360  45.980  86.030  1.00  0.00           C
ATOM   2385  CD1 TYR D 277      88.010  46.550  84.900  1.00  0.00           C
ATOM   2386  HD1 TYR D 277      87.430  46.820  84.030  1.00  0.00           H
ATOM   2387  CE1 TYR D 277      89.400  46.560  84.820  1.00  0.00           C
ATOM   2388  HE1 TYR D 277      89.900  47.020  83.980  1.00  0.00           H
ATOM   2389  CZ  TYR D 277      90.140  46.130  85.950  1.00  0.00           C
ATOM   2390  OH  TYR D 277      91.550  46.430  86.040  1.00  0.00           O
ATOM   2391  HH  TYR D 277      91.920  46.360  86.920  1.00  0.00           H
ATOM   2392  CD2 TYR D 277      88.080  45.560  87.110  1.00  0.00           C
ATOM   2393  HD2 TYR D 277      87.550  45.150  87.960  1.00  0.00           H
ATOM   2394  CE2 TYR D 277      89.510  45.610  87.090  1.00  0.00           C
ATOM   2395  HE2 TYR D 277      89.980  45.400  88.030  1.00  0.00           H
ATOM   2396  C   TYR D 277      83.570  46.430  85.450  1.00  0.00           C
ATOM   2397  O   TYR D 277      83.010  45.710  84.650  1.00  0.00           O
ATOM   2398  N   ILE D 278      82.760  46.950  86.460  1.00  0.00           N
ATOM   2399  HN  ILE D 278      83.160  47.500  87.190  1.00  0.00           H
ATOM   2400  CA  ILE D 278      81.370  46.860  86.450  1.00  0.00           C
ATOM   2401  HA  ILE D 278      81.170  45.790  86.380  1.00  0.00           H
ATOM   2402  CB  ILE D 278      80.750  47.390  87.740  1.00  0.00           C
ATOM   2403  HB  ILE D 278      80.940  48.490  87.840  1.00  0.00           H
ATOM   2404  CG2 ILE D 278      79.150  47.390  87.600  1.00  0.00           C
ATOM   2405 HG21 ILE D 278      78.640  47.700  88.540  1.00  0.00           H
ATOM   2406 HG22 ILE D 278      78.670  46.510  87.130  1.00  0.00           H
ATOM   2407 HG23 ILE D 278      79.010  48.290  86.970  1.00  0.00           H
ATOM   2408  CG1 ILE D 278      81.030  46.600  89.030  1.00  0.00           C
ATOM   2409 HG11 ILE D 278      82.100  46.320  89.030  1.00  0.00           H
ATOM   2410 HG12 ILE D 278      80.340  45.720  89.070  1.00  0.00           H
ATOM   2411  CD  ILE D 278      80.840  47.420  90.280  1.00  0.00           C
ATOM   2412  HD1 ILE D 278      81.510  47.030  91.080  1.00  0.00           H
ATOM   2413  HD2 ILE D 278      79.790  47.380  90.610  1.00  0.00           H
ATOM   2414  HD3 ILE D 278      81.140  48.480  90.120  1.00  0.00           H
ATOM   2415  C   ILE D 278      80.700  47.410  85.220  1.00  0.00           C
ATOM   2416  O   ILE D 278      79.860  46.760  84.620  1.00  0.00           O
ATOM   2417  N   HSD D 279      81.140  48.610  84.670  1.00  0.00           N
ATOM   2418  HN  HSD D 279      81.790  49.260  85.080  1.00  0.00           H
ATOM   2419  CA  HSD D 279      80.630  49.150  83.360  1.00  0.00           C
ATOM   2420  HA  HSD D 279      79.540  49.100  83.400  1.00  0.00           H
ATOM   2421  CB  HSD D 279      81.190  50.540  83.150  1.00  0.00           C
ATOM   2422  HB1 HSD D 279      80.720  50.930  82.230  1.00  0.00           H
ATOM   2423  HB2 HSD D 279      82.270  50.510  82.920  1.00  0.00           H
ATOM   2424  ND1 HSD D 279      81.690  52.720  84.360  1.00  0.00           N
ATOM   2425  HD1 HSD D 279      82.420  52.980  83.730  1.00  0.00           H
ATOM   2426  CG  HSD D 279      81.010  51.530  84.240  1.00  0.00           C
ATOM   2427  CE1 HSD D 279      81.340  53.400  85.470  1.00  0.00           C
ATOM   2428  HE1 HSD D 279      81.830  54.360  85.610  1.00  0.00           H
ATOM   2429  NE2 HSD D 279      80.410  52.750  86.120  1.00  0.00           N
ATOM   2430  CD2 HSD D 279      80.160  51.570  85.370  1.00  0.00           C
ATOM   2431  HD2 HSD D 279      79.420  50.900  85.770  1.00  0.00           H
ATOM   2432  C   HSD D 279      81.000  48.240  82.180  1.00  0.00           C
ATOM   2433  O   HSD D 279      80.210  47.950  81.280  1.00  0.00           O
ATOM   2434  N   GLN D 280      82.260  47.810  82.130  1.00  0.00           N
ATOM   2435  HN  GLN D 280      82.950  48.130  82.780  1.00  0.00           H
ATOM   2436  CA  GLN D 280      82.700  46.830  81.070  1.00  0.00           C
ATOM   2437  HA  GLN D 280      82.510  47.340  80.140  1.00  0.00           H
ATOM   2438  CB  GLN D 280      84.190  46.440  81.300  1.00  0.00           C
ATOM   2439  HB1 GLN D 280      84.300  46.020  82.310  1.00  0.00           H
ATOM   2440  HB2 GLN D 280      84.930  47.270  81.250  1.00  0.00           H
ATOM   2441  CG  GLN D 280      84.700  45.240  80.430  1.00  0.00           C
ATOM   2442  HG1 GLN D 280      84.130  44.310  80.630  1.00  0.00           H
ATOM   2443  HG2 GLN D 280      85.750  45.060  80.770  1.00  0.00           H
ATOM   2444  CD  GLN D 280      84.830  45.570  78.930  1.00  0.00           C
ATOM   2445  OE1 GLN D 280      85.850  45.740  78.270  1.00  0.00           O
ATOM   2446  NE2 GLN D 280      83.700  45.440  78.240  1.00  0.00           N
ATOM   2447 HE21 GLN D 280      83.740  45.660  77.270  1.00  0.00           H
ATOM   2448 HE22 GLN D 280      82.850  45.190  78.720  1.00  0.00           H
ATOM   2449  C   GLN D 280      81.900  45.530  81.010  1.00  0.00           C
ATOM   2450  O   GLN D 280      81.510  45.130  79.910  1.00  0.00           O
ATOM   2451  N   TRP D 281      81.550  44.940  82.180  1.00  0.00           N
ATOM   2452  HN  TRP D 281      81.850  45.210  83.090  1.00  0.00           H
ATOM   2453  CA  TRP D 281      80.900  43.680  82.220  1.00  0.00           C
ATOM   2454  HA  TRP D 281      81.280  43.180  81.340  1.00  0.00           H
ATOM   2455  CB  TRP D 281      81.300  42.920  83.520  1.00  0.00           C
ATOM   2456  HB1 TRP D 281      80.470  42.270  83.850  1.00  0.00           H
ATOM   2457  HB2 TRP D 281      81.410  43.700  84.320  1.00  0.00           H
ATOM   2458  CG  TRP D 281      82.520  42.070  83.440  1.00  0.00           C
ATOM   2459  CD1 TRP D 281      83.900  42.370  83.640  1.00  0.00           C
ATOM   2460  HD1 TRP D 281      84.170  43.260  84.180  1.00  0.00           H
ATOM   2461  NE1 TRP D 281      84.690  41.380  83.130  1.00  0.00           N
ATOM   2462  HE1 TRP D 281      85.650  41.430  82.890  1.00  0.00           H
ATOM   2463  CE2 TRP D 281      83.920  40.390  82.560  1.00  0.00           C
ATOM   2464  CD2 TRP D 281      82.590  40.880  82.640  1.00  0.00           C
ATOM   2465  CE3 TRP D 281      81.630  40.020  82.120  1.00  0.00           C
ATOM   2466  HE3 TRP D 281      80.600  40.350  82.150  1.00  0.00           H
ATOM   2467  CZ3 TRP D 281      81.950  38.830  81.510  1.00  0.00           C
ATOM   2468  HZ3 TRP D 281      81.190  38.150  81.160  1.00  0.00           H
ATOM   2469  CZ2 TRP D 281      84.300  39.150  81.980  1.00  0.00           C
ATOM   2470  HZ2 TRP D 281      85.340  38.920  81.900  1.00  0.00           H
ATOM   2471  CH2 TRP D 281      83.220  38.420  81.450  1.00  0.00           C
ATOM   2472  HH2 TRP D 281      83.410  37.400  81.130  1.00  0.00           H
ATOM   2473  C   TRP D 281      79.420  43.820  82.140  1.00  0.00           C
ATOM   2474  O   TRP D 281      78.780  42.940  81.500  1.00  0.00           O
ATOM   2475  N   GLU D 282      78.810  44.960  82.470  1.00  0.00           N
ATOM   2476  HN  GLU D 282      79.200  45.660  83.060  1.00  0.00           H
ATOM   2477  CA  GLU D 282      77.440  45.290  82.090  1.00  0.00           C
ATOM   2478  HA  GLU D 282      76.870  44.470  82.500  1.00  0.00           H
ATOM   2479  CB  GLU D 282      77.030  46.680  82.750  1.00  0.00           C
ATOM   2480  HB1 GLU D 282      77.760  47.410  82.370  1.00  0.00           H
ATOM   2481  HB2 GLU D 282      77.300  46.560  83.810  1.00  0.00           H
ATOM   2482  CG  GLU D 282      75.540  47.000  82.480  1.00  0.00           C
ATOM   2483  HG1 GLU D 282      74.840  46.470  83.180  1.00  0.00           H
ATOM   2484  HG2 GLU D 282      75.200  46.640  81.490  1.00  0.00           H
ATOM   2485  CD  GLU D 282      75.190  48.480  82.490  1.00  0.00           C
ATOM   2486  OE1 GLU D 282      75.420  49.150  83.530  1.00  0.00           O
ATOM   2487  OE2 GLU D 282      74.580  48.890  81.460  1.00  0.00           O
ATOM   2488  C   GLU D 282      77.210  45.220  80.570  1.00  0.00           C
ATOM   2489  O   GLU D 282      76.310  44.610  80.010  1.00  0.00           O
ATOM   2490  N   GLU D 283      78.220  45.860  79.850  1.00  0.00           N
ATOM   2491  HN  GLU D 283      78.810  46.570  80.210  1.00  0.00           H
ATOM   2492  CA  GLU D 283      78.340  45.840  78.450  1.00  0.00           C
ATOM   2493  HA  GLU D 283      77.390  46.170  78.070  1.00  0.00           H
ATOM   2494  CB  GLU D 283      79.370  46.880  77.890  1.00  0.00           C
ATOM   2495  HB1 GLU D 283      80.290  46.720  78.490  1.00  0.00           H
ATOM   2496  HB2 GLU D 283      78.990  47.860  78.250  1.00  0.00           H
ATOM   2497  CG  GLU D 283      79.590  46.830  76.370  1.00  0.00           C
ATOM   2498  HG1 GLU D 283      78.730  46.500  75.740  1.00  0.00           H
ATOM   2499  HG2 GLU D 283      80.530  46.250  76.240  1.00  0.00           H
ATOM   2500  CD  GLU D 283      79.950  48.270  75.900  1.00  0.00           C
ATOM   2501  OE1 GLU D 283      81.080  48.690  75.480  1.00  0.00           O
ATOM   2502  OE2 GLU D 283      78.930  49.020  75.780  1.00  0.00           O
ATOM   2503  C   GLU D 283      78.470  44.420  77.880  1.00  0.00           C
ATOM   2504  O   GLU D 283      77.820  44.100  76.910  1.00  0.00           O
ATOM   2505  N   ILE D 284      79.340  43.610  78.450  1.00  0.00           N
ATOM   2506  HN  ILE D 284      80.040  43.940  79.080  1.00  0.00           H
ATOM   2507  CA  ILE D 284      79.500  42.230  78.030  1.00  0.00           C
ATOM   2508  HA  ILE D 284      79.750  42.320  76.980  1.00  0.00           H
ATOM   2509  CB  ILE D 284      80.700  41.490  78.680  1.00  0.00           C
ATOM   2510  HB  ILE D 284      80.620  41.490  79.790  1.00  0.00           H
ATOM   2511  CG2 ILE D 284      80.630  39.980  78.320  1.00  0.00           C
ATOM   2512 HG21 ILE D 284      79.840  39.470  78.910  1.00  0.00           H
ATOM   2513 HG22 ILE D 284      81.570  39.380  78.380  1.00  0.00           H
ATOM   2514 HG23 ILE D 284      80.410  39.790  77.250  1.00  0.00           H
ATOM   2515  CG1 ILE D 284      82.040  42.040  78.170  1.00  0.00           C
ATOM   2516 HG11 ILE D 284      81.990  43.140  78.100  1.00  0.00           H
ATOM   2517 HG12 ILE D 284      82.120  41.810  77.090  1.00  0.00           H
ATOM   2518  CD  ILE D 284      83.270  41.710  78.990  1.00  0.00           C
ATOM   2519  HD1 ILE D 284      83.070  42.190  79.970  1.00  0.00           H
ATOM   2520  HD2 ILE D 284      84.200  42.020  78.500  1.00  0.00           H
ATOM   2521  HD3 ILE D 284      83.280  40.610  79.190  1.00  0.00           H
ATOM   2522  C   ILE D 284      78.190  41.540  78.150  1.00  0.00           C
ATOM   2523  O   ILE D 284      77.720  40.870  77.270  1.00  0.00           O
ATOM   2524  N   PHE D 285      77.510  41.750  79.320  1.00  0.00           N
ATOM   2525  HN  PHE D 285      77.910  42.340  80.020  1.00  0.00           H
ATOM   2526  CA  PHE D 285      76.220  41.100  79.620  1.00  0.00           C
ATOM   2527  HA  PHE D 285      76.340  40.030  79.480  1.00  0.00           H
ATOM   2528  CB  PHE D 285      75.910  41.390  81.150  1.00  0.00           C
ATOM   2529  HB1 PHE D 285      75.530  42.440  81.190  1.00  0.00           H
ATOM   2530  HB2 PHE D 285      76.900  41.390  81.640  1.00  0.00           H
ATOM   2531  CG  PHE D 285      74.950  40.560  81.910  1.00  0.00           C
ATOM   2532  CD1 PHE D 285      74.500  39.350  81.410  1.00  0.00           C
ATOM   2533  HD1 PHE D 285      74.910  38.960  80.490  1.00  0.00           H
ATOM   2534  CE1 PHE D 285      73.650  38.450  82.130  1.00  0.00           C
ATOM   2535  HE1 PHE D 285      73.450  37.470  81.750  1.00  0.00           H
ATOM   2536  CZ  PHE D 285      73.180  38.900  83.380  1.00  0.00           C
ATOM   2537  HZ  PHE D 285      72.520  38.220  83.900  1.00  0.00           H
ATOM   2538  CD2 PHE D 285      74.400  40.970  83.140  1.00  0.00           C
ATOM   2539  HD2 PHE D 285      74.660  41.930  83.560  1.00  0.00           H
ATOM   2540  CE2 PHE D 285      73.490  40.190  83.810  1.00  0.00           C
ATOM   2541  HE2 PHE D 285      73.210  40.460  84.820  1.00  0.00           H
ATOM   2542  C   PHE D 285      75.090  41.480  78.680  1.00  0.00           C
ATOM   2543  O   PHE D 285      74.260  40.650  78.260  1.00  0.00           O
ATOM   2544  N   HSD D 286      75.150  42.760  78.330  1.00  0.00           N
ATOM   2545  HN  HSD D 286      75.790  43.380  78.750  1.00  0.00           H
ATOM   2546  CA  HSD D 286      74.150  43.410  77.480  1.00  0.00           C
ATOM   2547  HA  HSD D 286      73.150  43.140  77.780  1.00  0.00           H
ATOM   2548  CB  HSD D 286      74.430  44.950  77.520  1.00  0.00           C
ATOM   2549  HB1 HSD D 286      75.480  45.040  77.160  1.00  0.00           H
ATOM   2550  HB2 HSD D 286      74.400  45.400  78.530  1.00  0.00           H
ATOM   2551  ND1 HSD D 286      72.100  45.480  76.610  1.00  0.00           N
ATOM   2552  HD1 HSD D 286      71.610  44.920  77.280  1.00  0.00           H
ATOM   2553  CG  HSD D 286      73.440  45.700  76.660  1.00  0.00           C
ATOM   2554  CE1 HSD D 286      71.580  46.250  75.700  1.00  0.00           C
ATOM   2555  HE1 HSD D 286      70.510  46.290  75.490  1.00  0.00           H
ATOM   2556  NE2 HSD D 286      72.470  47.010  75.120  1.00  0.00           N
ATOM   2557  CD2 HSD D 286      73.670  46.620  75.640  1.00  0.00           C
ATOM   2558  HD2 HSD D 286      74.530  47.170  75.240  1.00  0.00           H
ATOM   2559  C   HSD D 286      74.180  43.070  76.010  1.00  0.00           C
ATOM   2560  O   HSD D 286      73.150  43.070  75.370  1.00  0.00           O
ATOM   2561  N   MET D 287      75.360  42.870  75.480  1.00  0.00           N
ATOM   2562  HN  MET D 287      76.170  43.080  76.030  1.00  0.00           H
ATOM   2563  CA  MET D 287      75.520  42.580  74.060  1.00  0.00           C
ATOM   2564  HA  MET D 287      74.680  42.910  73.460  1.00  0.00           H
ATOM   2565  CB  MET D 287      76.870  43.090  73.550  1.00  0.00           C
ATOM   2566  HB1 MET D 287      77.080  42.790  72.510  1.00  0.00           H
ATOM   2567  HB2 MET D 287      77.730  42.720  74.160  1.00  0.00           H
ATOM   2568  CG  MET D 287      77.000  44.620  73.790  1.00  0.00           C
ATOM   2569  HG1 MET D 287      78.050  44.950  73.610  1.00  0.00           H
ATOM   2570  HG2 MET D 287      76.870  44.700  74.890  1.00  0.00           H
ATOM   2571  SD  MET D 287      75.810  45.620  72.790  1.00  0.00           S
ATOM   2572  CE  MET D 287      76.450  45.750  71.020  1.00  0.00           C
ATOM   2573  HE1 MET D 287      76.140  46.700  70.560  1.00  0.00           H
ATOM   2574  HE2 MET D 287      76.080  44.940  70.360  1.00  0.00           H
ATOM   2575  HE3 MET D 287      77.550  45.600  71.040  1.00  0.00           H
ATOM   2576  C   MET D 287      75.440  41.010  73.910  1.00  0.00           C
ATOM   2577  O   MET D 287      74.730  40.570  73.010  1.00  0.00           O
ATOM   2578  NT  MET D 287      76.160  40.220  74.700  1.00  0.00           N
ATOM   2579  HT1 MET D 287      76.620  40.520  75.530  1.00  0.00           H
ATOM   2580  HT2 MET D 287      75.930  39.250  74.630  1.00  0.00           H
ATOM   2581  CAY VAL E 296      72.590  43.980  81.230  1.00  0.00           C
ATOM   2582  HY1 VAL E 296      73.000  44.760  80.570  1.00  0.00           H
ATOM   2583  HY2 VAL E 296      72.130  43.180  80.610  1.00  0.00           H
ATOM   2584  HY3 VAL E 296      73.390  43.430  81.760  1.00  0.00           H
ATOM   2585  CY  VAL E 296      71.610  44.380  82.170  1.00  0.00           C
ATOM   2586  OY  VAL E 296      71.210  45.580  82.080  1.00  0.00           O
ATOM   2587  N   VAL E 296      71.310  43.550  83.190  1.00  0.00           N
ATOM   2588  HN  VAL E 296      71.530  42.590  83.090  1.00  0.00           H
ATOM   2589  CA  VAL E 296      70.500  44.070  84.310  1.00  0.00           C
ATOM   2590  HA  VAL E 296      69.730  44.610  83.760  1.00  0.00           H
ATOM   2591  CB  VAL E 296      69.690  43.040  85.120  1.00  0.00           C
ATOM   2592  HB  VAL E 296      69.050  42.440  84.430  1.00  0.00           H
ATOM   2593  CG1 VAL E 296      70.600  41.950  85.810  1.00  0.00           C
ATOM   2594 HG11 VAL E 296      71.010  41.370  84.960  1.00  0.00           H
ATOM   2595 HG12 VAL E 296      70.030  41.330  86.520  1.00  0.00           H
ATOM   2596 HG13 VAL E 296      71.450  42.440  86.340  1.00  0.00           H
ATOM   2597  CG2 VAL E 296      68.920  43.870  86.170  1.00  0.00           C
ATOM   2598 HG21 VAL E 296      69.650  44.140  86.970  1.00  0.00           H
ATOM   2599 HG22 VAL E 296      68.180  43.210  86.660  1.00  0.00           H
ATOM   2600 HG23 VAL E 296      68.440  44.740  85.670  1.00  0.00           H
ATOM   2601  C   VAL E 296      71.430  44.930  85.200  1.00  0.00           C
ATOM   2602  O   VAL E 296      72.400  44.490  85.720  1.00  0.00           O
ATOM   2603  N   ARG E 297      71.040  46.190  85.400  1.00  0.00           N
ATOM   2604  HN  ARG E 297      70.130  46.500  85.150  1.00  0.00           H
ATOM   2605  CA  ARG E 297      71.840  47.210  86.060  1.00  0.00           C
ATOM   2606  HA  ARG E 297      72.740  46.830  86.530  1.00  0.00           H
ATOM   2607  CB  ARG E 297      72.400  48.320  85.070  1.00  0.00           C
ATOM   2608  HB1 ARG E 297      72.850  47.710  84.250  1.00  0.00           H
ATOM   2609  HB2 ARG E 297      73.140  48.920  85.650  1.00  0.00           H
ATOM   2610  CG  ARG E 297      71.330  49.230  84.530  1.00  0.00           C
ATOM   2611  HG1 ARG E 297      70.980  50.000  85.240  1.00  0.00           H
ATOM   2612  HG2 ARG E 297      70.380  48.730  84.220  1.00  0.00           H
ATOM   2613  CD  ARG E 297      71.650  50.070  83.270  1.00  0.00           C
ATOM   2614  HD1 ARG E 297      70.830  50.800  83.130  1.00  0.00           H
ATOM   2615  HD2 ARG E 297      71.580  49.340  82.450  1.00  0.00           H
ATOM   2616  NE  ARG E 297      72.980  50.620  83.420  1.00  0.00           N
ATOM   2617  HE  ARG E 297      73.760  50.050  83.170  1.00  0.00           H
ATOM   2618  CZ  ARG E 297      73.270  51.770  84.040  1.00  0.00           C
ATOM   2619  NH1 ARG E 297      74.510  51.820  84.430  1.00  0.00           N
ATOM   2620 HH11 ARG E 297      75.230  51.200  84.120  1.00  0.00           H
ATOM   2621 HH12 ARG E 297      74.800  52.660  84.900  1.00  0.00           H
ATOM   2622  NH2 ARG E 297      72.460  52.710  84.460  1.00  0.00           N
ATOM   2623 HH21 ARG E 297      71.500  52.590  84.210  1.00  0.00           H
ATOM   2624 HH22 ARG E 297      72.830  53.490  84.970  1.00  0.00           H
ATOM   2625  C   ARG E 297      71.200  47.810  87.280  1.00  0.00           C
ATOM   2626  O   ARG E 297      71.800  48.580  88.010  1.00  0.00           O
ATOM   2627  N   ILE E 298      69.950  47.450  87.700  1.00  0.00           N
ATOM   2628  HN  ILE E 298      69.410  46.820  87.140  1.00  0.00           H
ATOM   2629  CA  ILE E 298      69.290  48.040  88.900  1.00  0.00           C
ATOM   2630  HA  ILE E 298      69.510  49.100  88.830  1.00  0.00           H
ATOM   2631  CB  ILE E 298      67.780  47.830  88.800  1.00  0.00           C
ATOM   2632  HB  ILE E 298      67.600  48.240  87.790  1.00  0.00           H
ATOM   2633  CG2 ILE E 298      67.320  46.330  88.910  1.00  0.00           C
ATOM   2634 HG21 ILE E 298      67.840  45.710  89.670  1.00  0.00           H
ATOM   2635 HG22 ILE E 298      67.700  45.850  87.980  1.00  0.00           H
ATOM   2636 HG23 ILE E 298      66.220  46.190  89.020  1.00  0.00           H
ATOM   2637  CG1 ILE E 298      67.020  48.710  89.860  1.00  0.00           C
ATOM   2638 HG11 ILE E 298      67.090  48.370  90.920  1.00  0.00           H
ATOM   2639 HG12 ILE E 298      65.960  48.560  89.580  1.00  0.00           H
ATOM   2640  CD  ILE E 298      67.310  50.210  89.670  1.00  0.00           C
ATOM   2641  HD1 ILE E 298      68.320  50.410  90.080  1.00  0.00           H
ATOM   2642  HD2 ILE E 298      66.660  50.850  90.280  1.00  0.00           H
ATOM   2643  HD3 ILE E 298      67.200  50.540  88.610  1.00  0.00           H
ATOM   2644  C   ILE E 298      69.880  47.550  90.230  1.00  0.00           C
ATOM   2645  O   ILE E 298      70.090  48.310  91.100  1.00  0.00           O
ATOM   2646  N   PHE E 299      70.190  46.250  90.430  1.00  0.00           N
ATOM   2647  HN  PHE E 299      69.670  45.560  89.920  1.00  0.00           H
ATOM   2648  CA  PHE E 299      70.980  45.710  91.570  1.00  0.00           C
ATOM   2649  HA  PHE E 299      70.350  46.090  92.360  1.00  0.00           H
ATOM   2650  CB  PHE E 299      70.890  44.150  91.630  1.00  0.00           C
ATOM   2651  HB1 PHE E 299      71.450  43.830  92.530  1.00  0.00           H
ATOM   2652  HB2 PHE E 299      71.410  43.730  90.750  1.00  0.00           H
ATOM   2653  CG  PHE E 299      69.460  43.710  91.610  1.00  0.00           C
ATOM   2654  CD1 PHE E 299      69.140  42.660  90.720  1.00  0.00           C
ATOM   2655  HD1 PHE E 299      69.780  42.380  89.890  1.00  0.00           H
ATOM   2656  CE1 PHE E 299      67.850  42.090  90.760  1.00  0.00           C
ATOM   2657  HE1 PHE E 299      67.520  41.400  90.020  1.00  0.00           H
ATOM   2658  CZ  PHE E 299      66.980  42.480  91.730  1.00  0.00           C
ATOM   2659  HZ  PHE E 299      66.010  42.020  91.880  1.00  0.00           H
ATOM   2660  CD2 PHE E 299      68.650  44.060  92.680  1.00  0.00           C
ATOM   2661  HD2 PHE E 299      68.950  44.750  93.440  1.00  0.00           H
ATOM   2662  CE2 PHE E 299      67.360  43.420  92.670  1.00  0.00           C
ATOM   2663  HE2 PHE E 299      66.660  43.680  93.460  1.00  0.00           H
ATOM   2664  C   PHE E 299      72.360  46.290  91.630  1.00  0.00           C
ATOM   2665  O   PHE E 299      72.890  46.650  92.720  1.00  0.00           O
ATOM   2666  N   ASN E 300      73.110  46.450  90.510  1.00  0.00           N
ATOM   2667  HN  ASN E 300      72.740  46.200  89.620  1.00  0.00           H
ATOM   2668  CA  ASN E 300      74.310  47.220  90.490  1.00  0.00           C
ATOM   2669  HA  ASN E 300      75.020  46.800  91.200  1.00  0.00           H
ATOM   2670  CB  ASN E 300      74.920  47.310  89.100  1.00  0.00           C
ATOM   2671  HB1 ASN E 300      75.950  47.720  89.200  1.00  0.00           H
ATOM   2672  HB2 ASN E 300      74.220  47.960  88.540  1.00  0.00           H
ATOM   2673  CG  ASN E 300      75.200  45.960  88.370  1.00  0.00           C
ATOM   2674  OD1 ASN E 300      74.880  44.920  88.920  1.00  0.00           O
ATOM   2675  ND2 ASN E 300      75.780  46.010  87.190  1.00  0.00           N
ATOM   2676 HD21 ASN E 300      76.130  46.880  86.850  1.00  0.00           H
ATOM   2677 HD22 ASN E 300      75.690  45.150  86.680  1.00  0.00           H
ATOM   2678  C   ASN E 300      74.210  48.650  91.040  1.00  0.00           C
ATOM   2679  O   ASN E 300      74.890  48.940  91.990  1.00  0.00           O
ATOM   2680  N   LEU E 301      73.200  49.440  90.590  1.00  0.00           N
ATOM   2681  HN  LEU E 301      72.730  49.080  89.780  1.00  0.00           H
ATOM   2682  CA  LEU E 301      72.840  50.720  91.170  1.00  0.00           C
ATOM   2683  HA  LEU E 301      73.800  51.200  91.120  1.00  0.00           H
ATOM   2684  CB  LEU E 301      71.720  51.440  90.260  1.00  0.00           C
ATOM   2685  HB1 LEU E 301      71.430  52.330  90.840  1.00  0.00           H
ATOM   2686  HB2 LEU E 301      70.750  50.910  90.320  1.00  0.00           H
ATOM   2687  CG  LEU E 301      72.010  51.780  88.760  1.00  0.00           C
ATOM   2688  HG  LEU E 301      72.240  50.800  88.300  1.00  0.00           H
ATOM   2689  CD1 LEU E 301      70.810  52.480  88.070  1.00  0.00           C
ATOM   2690 HD11 LEU E 301      70.950  52.570  86.970  1.00  0.00           H
ATOM   2691 HD12 LEU E 301      70.680  53.550  88.360  1.00  0.00           H
ATOM   2692 HD13 LEU E 301      69.770  52.150  88.270  1.00  0.00           H
ATOM   2693  CD2 LEU E 301      73.230  52.660  88.550  1.00  0.00           C
ATOM   2694 HD21 LEU E 301      74.160  52.230  88.960  1.00  0.00           H
ATOM   2695 HD22 LEU E 301      73.130  53.710  88.900  1.00  0.00           H
ATOM   2696 HD23 LEU E 301      73.430  52.760  87.470  1.00  0.00           H
ATOM   2697  C   LEU E 301      72.500  50.730  92.650  1.00  0.00           C
ATOM   2698  O   LEU E 301      72.910  51.620  93.380  1.00  0.00           O
ATOM   2699  N   ILE E 302      71.680  49.770  93.120  1.00  0.00           N
ATOM   2700  HN  ILE E 302      71.420  49.090  92.430  1.00  0.00           H
ATOM   2701  CA  ILE E 302      71.290  49.660  94.530  1.00  0.00           C
ATOM   2702  HA  ILE E 302      70.940  50.630  94.820  1.00  0.00           H
ATOM   2703  CB  ILE E 302      70.110  48.690  94.760  1.00  0.00           C
ATOM   2704  HB  ILE E 302      70.330  47.770  94.180  1.00  0.00           H
ATOM   2705  CG2 ILE E 302      69.910  48.340  96.250  1.00  0.00           C
ATOM   2706 HG21 ILE E 302      69.080  47.600  96.440  1.00  0.00           H
ATOM   2707 HG22 ILE E 302      69.820  49.250  96.870  1.00  0.00           H
ATOM   2708 HG23 ILE E 302      70.740  47.890  96.830  1.00  0.00           H
ATOM   2709  CG1 ILE E 302      68.810  49.350  94.140  1.00  0.00           C
ATOM   2710 HG11 ILE E 302      69.100  49.820  93.170  1.00  0.00           H
ATOM   2711 HG12 ILE E 302      68.570  50.210  94.810  1.00  0.00           H
ATOM   2712  CD  ILE E 302      67.690  48.380  93.960  1.00  0.00           C
ATOM   2713  HD1 ILE E 302      66.840  48.880  93.430  1.00  0.00           H
ATOM   2714  HD2 ILE E 302      67.350  48.000  94.950  1.00  0.00           H
ATOM   2715  HD3 ILE E 302      68.020  47.580  93.270  1.00  0.00           H
ATOM   2716  C   ILE E 302      72.500  49.350  95.330  1.00  0.00           C
ATOM   2717  O   ILE E 302      72.790  50.170  96.190  1.00  0.00           O
ATOM   2718  N   GLY E 303      73.290  48.360  94.980  1.00  0.00           N
ATOM   2719  HN  GLY E 303      72.990  47.750  94.250  1.00  0.00           H
ATOM   2720  CA  GLY E 303      74.550  48.020  95.570  1.00  0.00           C
ATOM   2721  HA1 GLY E 303      75.000  47.380  94.830  1.00  0.00           H
ATOM   2722  HA2 GLY E 303      74.420  47.550  96.530  1.00  0.00           H
ATOM   2723  C   GLY E 303      75.510  49.130  95.890  1.00  0.00           C
ATOM   2724  O   GLY E 303      75.960  49.200  97.050  1.00  0.00           O
ATOM   2725  N   MET E 304      75.940  49.860  94.910  1.00  0.00           N
ATOM   2726  HN  MET E 304      75.470  49.760  94.040  1.00  0.00           H
ATOM   2727  CA  MET E 304      76.890  50.970  95.050  1.00  0.00           C
ATOM   2728  HA  MET E 304      77.850  50.660  95.420  1.00  0.00           H
ATOM   2729  CB  MET E 304      77.240  51.530  93.610  1.00  0.00           C
ATOM   2730  HB1 MET E 304      78.020  52.280  93.860  1.00  0.00           H
ATOM   2731  HB2 MET E 304      76.320  52.090  93.300  1.00  0.00           H
ATOM   2732  CG  MET E 304      77.760  50.660  92.550  1.00  0.00           C
ATOM   2733  HG1 MET E 304      77.090  49.800  92.320  1.00  0.00           H
ATOM   2734  HG2 MET E 304      78.780  50.260  92.730  1.00  0.00           H
ATOM   2735  SD  MET E 304      77.750  51.510  91.020  1.00  0.00           S
ATOM   2736  CE  MET E 304      77.790  49.990  90.010  1.00  0.00           C
ATOM   2737  HE1 MET E 304      77.630  50.190  88.930  1.00  0.00           H
ATOM   2738  HE2 MET E 304      77.070  49.200  90.310  1.00  0.00           H
ATOM   2739  HE3 MET E 304      78.860  49.690  89.990  1.00  0.00           H
ATOM   2740  C   MET E 304      76.420  52.100  95.930  1.00  0.00           C
ATOM   2741  O   MET E 304      77.240  52.550  96.730  1.00  0.00           O
ATOM   2742  N   MET E 305      75.190  52.540  95.790  1.00  0.00           N
ATOM   2743  HN  MET E 305      74.610  52.120  95.110  1.00  0.00           H
ATOM   2744  CA  MET E 305      74.510  53.410  96.770  1.00  0.00           C
ATOM   2745  HA  MET E 305      75.060  54.330  96.730  1.00  0.00           H
ATOM   2746  CB  MET E 305      73.080  53.680  96.290  1.00  0.00           C
ATOM   2747  HB1 MET E 305      72.570  52.700  96.210  1.00  0.00           H
ATOM   2748  HB2 MET E 305      73.210  54.080  95.260  1.00  0.00           H
ATOM   2749  CG  MET E 305      72.220  54.610  97.190  1.00  0.00           C
ATOM   2750  HG1 MET E 305      71.360  55.030  96.630  1.00  0.00           H
ATOM   2751  HG2 MET E 305      72.820  55.520  97.370  1.00  0.00           H
ATOM   2752  SD  MET E 305      71.430  53.750  98.630  1.00  0.00           S
ATOM   2753  CE  MET E 305      70.140  52.950  97.620  1.00  0.00           C
ATOM   2754  HE1 MET E 305      69.430  53.730  97.290  1.00  0.00           H
ATOM   2755  HE2 MET E 305      69.430  52.340  98.210  1.00  0.00           H
ATOM   2756  HE3 MET E 305      70.520  52.230  96.850  1.00  0.00           H
ATOM   2757  C   MET E 305      74.540  52.830  98.160  1.00  0.00           C
ATOM   2758  O   MET E 305      74.810  53.510  99.150  1.00  0.00           O
ATOM   2759  N   LEU E 306      74.260  51.510  98.340  1.00  0.00           N
ATOM   2760  HN  LEU E 306      73.980  50.960  97.560  1.00  0.00           H
ATOM   2761  CA  LEU E 306      74.240  50.980  99.710  1.00  0.00           C
ATOM   2762  HA  LEU E 306      73.810  51.670 100.420  1.00  0.00           H
ATOM   2763  CB  LEU E 306      73.600  49.610  99.700  1.00  0.00           C
ATOM   2764  HB1 LEU E 306      73.850  49.150 100.690  1.00  0.00           H
ATOM   2765  HB2 LEU E 306      74.010  48.940  98.920  1.00  0.00           H
ATOM   2766  CG  LEU E 306      72.070  49.610  99.450  1.00  0.00           C
ATOM   2767  HG  LEU E 306      71.940  49.910  98.400  1.00  0.00           H
ATOM   2768  CD1 LEU E 306      71.490  48.200  99.640  1.00  0.00           C
ATOM   2769 HD11 LEU E 306      71.360  47.900 100.700  1.00  0.00           H
ATOM   2770 HD12 LEU E 306      72.170  47.500  99.100  1.00  0.00           H
ATOM   2771 HD13 LEU E 306      70.500  48.070  99.130  1.00  0.00           H
ATOM   2772  CD2 LEU E 306      71.320  50.490 100.410  1.00  0.00           C
ATOM   2773 HD21 LEU E 306      71.820  51.450 100.690  1.00  0.00           H
ATOM   2774 HD22 LEU E 306      71.020  50.020 101.370  1.00  0.00           H
ATOM   2775 HD23 LEU E 306      70.340  50.660  99.920  1.00  0.00           H
ATOM   2776  C   LEU E 306      75.620  50.720 100.230  1.00  0.00           C
ATOM   2777  O   LEU E 306      75.790  50.760 101.400  1.00  0.00           O
ATOM   2778  N   LEU E 307      76.650  50.520  99.390  1.00  0.00           N
ATOM   2779  HN  LEU E 307      76.440  50.500  98.410  1.00  0.00           H
ATOM   2780  CA  LEU E 307      77.990  50.330  99.730  1.00  0.00           C
ATOM   2781  HA  LEU E 307      77.970  49.600 100.530  1.00  0.00           H
ATOM   2782  CB  LEU E 307      78.820  49.640  98.670  1.00  0.00           C
ATOM   2783  HB1 LEU E 307      78.970  50.360  97.840  1.00  0.00           H
ATOM   2784  HB2 LEU E 307      78.300  48.730  98.340  1.00  0.00           H
ATOM   2785  CG  LEU E 307      80.370  49.420  99.030  1.00  0.00           C
ATOM   2786  HG  LEU E 307      80.950  50.350  99.130  1.00  0.00           H
ATOM   2787  CD1 LEU E 307      80.580  48.680 100.340  1.00  0.00           C
ATOM   2788 HD11 LEU E 307      80.140  49.280 101.170  1.00  0.00           H
ATOM   2789 HD12 LEU E 307      81.670  48.600 100.480  1.00  0.00           H
ATOM   2790 HD13 LEU E 307      80.020  47.720 100.340  1.00  0.00           H
ATOM   2791  CD2 LEU E 307      81.070  48.580  97.960  1.00  0.00           C
ATOM   2792 HD21 LEU E 307      80.940  47.490  98.120  1.00  0.00           H
ATOM   2793 HD22 LEU E 307      82.150  48.860  97.950  1.00  0.00           H
ATOM   2794 HD23 LEU E 307      80.640  48.840  96.970  1.00  0.00           H
ATOM   2795  C   LEU E 307      78.570  51.730 100.250  1.00  0.00           C
ATOM   2796  O   LEU E 307      79.370  51.790 101.170  1.00  0.00           O
ATOM   2797  N   LEU E 308      78.140  52.870  99.740  1.00  0.00           N
ATOM   2798  HN  LEU E 308      77.440  52.910  99.020  1.00  0.00           H
ATOM   2799  CA  LEU E 308      78.440  54.160 100.250  1.00  0.00           C
ATOM   2800  HA  LEU E 308      79.520  54.260 100.330  1.00  0.00           H
ATOM   2801  CB  LEU E 308      77.900  55.330  99.410  1.00  0.00           C
ATOM   2802  HB1 LEU E 308      78.040  56.330  99.870  1.00  0.00           H
ATOM   2803  HB2 LEU E 308      76.810  55.230  99.240  1.00  0.00           H
ATOM   2804  CG  LEU E 308      78.620  55.530  98.050  1.00  0.00           C
ATOM   2805  HG  LEU E 308      78.900  54.530  97.640  1.00  0.00           H
ATOM   2806  CD1 LEU E 308      77.670  56.310  97.090  1.00  0.00           C
ATOM   2807 HD11 LEU E 308      77.490  57.320  97.520  1.00  0.00           H
ATOM   2808 HD12 LEU E 308      76.710  55.760  97.010  1.00  0.00           H
ATOM   2809 HD13 LEU E 308      78.080  56.480  96.060  1.00  0.00           H
ATOM   2810  CD2 LEU E 308      79.930  56.310  98.240  1.00  0.00           C
ATOM   2811 HD21 LEU E 308      80.390  56.480  97.240  1.00  0.00           H
ATOM   2812 HD22 LEU E 308      80.730  55.690  98.680  1.00  0.00           H
ATOM   2813 HD23 LEU E 308      79.790  57.240  98.840  1.00  0.00           H
ATOM   2814  C   LEU E 308      77.870  54.380 101.640  1.00  0.00           C
ATOM   2815  O   LEU E 308      78.670  54.580 102.600  1.00  0.00           O
ATOM   2816  N   CYS E 309      76.510  54.270 101.790  1.00  0.00           N
ATOM   2817  HN  CYS E 309      76.010  53.920 101.000  1.00  0.00           H
ATOM   2818  CA  CYS E 309      75.860  54.410 103.040  1.00  0.00           C
ATOM   2819  HA  CYS E 309      76.090  55.380 103.450  1.00  0.00           H
ATOM   2820  CB  CYS E 309      74.330  54.090 102.830  1.00  0.00           C
ATOM   2821  HB1 CYS E 309      73.940  53.730 103.800  1.00  0.00           H
ATOM   2822  HB2 CYS E 309      74.270  53.410 101.950  1.00  0.00           H
ATOM   2823  SG  CYS E 309      73.480  55.710 102.500  1.00  0.00           S
ATOM   2824  C   CYS E 309      76.410  53.370 104.070  1.00  0.00           C
ATOM   2825  O   CYS E 309      76.510  53.670 105.250  1.00  0.00           O
ATOM   2826  N   HSD E 310      76.830  52.160 103.590  1.00  0.00           N
ATOM   2827  HN  HSD E 310      76.600  51.860 102.680  1.00  0.00           H
ATOM   2828  CA  HSD E 310      77.390  51.160 104.540  1.00  0.00           C
ATOM   2829  HA  HSD E 310      76.730  51.170 105.390  1.00  0.00           H
ATOM   2830  CB  HSD E 310      77.390  49.760 103.860  1.00  0.00           C
ATOM   2831  HB1 HSD E 310      77.990  49.980 102.960  1.00  0.00           H
ATOM   2832  HB2 HSD E 310      76.470  49.290 103.460  1.00  0.00           H
ATOM   2833  ND1 HSD E 310      79.100  47.800 103.950  1.00  0.00           N
ATOM   2834  HD1 HSD E 310      79.410  47.770 102.990  1.00  0.00           H
ATOM   2835  CG  HSD E 310      78.190  48.590 104.560  1.00  0.00           C
ATOM   2836  CE1 HSD E 310      79.430  46.830 104.860  1.00  0.00           C
ATOM   2837  HE1 HSD E 310      80.200  46.110 104.600  1.00  0.00           H
ATOM   2838  NE2 HSD E 310      78.830  47.030 106.020  1.00  0.00           N
ATOM   2839  CD2 HSD E 310      78.040  48.130 105.830  1.00  0.00           C
ATOM   2840  HD2 HSD E 310      77.370  48.430 106.630  1.00  0.00           H
ATOM   2841  C   HSD E 310      78.750  51.550 105.150  1.00  0.00           C
ATOM   2842  O   HSD E 310      79.000  51.380 106.370  1.00  0.00           O
ATOM   2843  N   TRP E 311      79.650  52.070 104.270  1.00  0.00           N
ATOM   2844  HN  TRP E 311      79.260  52.250 103.380  1.00  0.00           H
ATOM   2845  CA  TRP E 311      80.900  52.630 104.700  1.00  0.00           C
ATOM   2846  HA  TRP E 311      81.340  51.860 105.320  1.00  0.00           H
ATOM   2847  CB  TRP E 311      81.780  52.920 103.410  1.00  0.00           C
ATOM   2848  HB1 TRP E 311      81.150  53.310 102.590  1.00  0.00           H
ATOM   2849  HB2 TRP E 311      82.110  51.920 103.070  1.00  0.00           H
ATOM   2850  CG  TRP E 311      82.890  53.850 103.650  1.00  0.00           C
ATOM   2851  CD1 TRP E 311      83.020  55.150 103.330  1.00  0.00           C
ATOM   2852  HD1 TRP E 311      82.230  55.710 102.860  1.00  0.00           H
ATOM   2853  NE1 TRP E 311      84.190  55.660 103.790  1.00  0.00           N
ATOM   2854  HE1 TRP E 311      84.500  56.560 103.610  1.00  0.00           H
ATOM   2855  CE2 TRP E 311      84.920  54.640 104.340  1.00  0.00           C
ATOM   2856  CD2 TRP E 311      84.110  53.440 104.320  1.00  0.00           C
ATOM   2857  CE3 TRP E 311      84.570  52.290 104.930  1.00  0.00           C
ATOM   2858  HE3 TRP E 311      84.020  51.360 104.930  1.00  0.00           H
ATOM   2859  CZ3 TRP E 311      85.800  52.420 105.560  1.00  0.00           C
ATOM   2860  HZ3 TRP E 311      86.180  51.570 106.120  1.00  0.00           H
ATOM   2861  CZ2 TRP E 311      86.070  54.800 105.100  1.00  0.00           C
ATOM   2862  HZ2 TRP E 311      86.670  55.670 105.320  1.00  0.00           H
ATOM   2863  CH2 TRP E 311      86.510  53.580 105.660  1.00  0.00           C
ATOM   2864  HH2 TRP E 311      87.520  53.440 106.050  1.00  0.00           H
ATOM   2865  C   TRP E 311      80.740  53.750 105.700  1.00  0.00           C
ATOM   2866  O   TRP E 311      81.490  53.830 106.660  1.00  0.00           O
ATOM   2867  N   ASP E 312      79.650  54.610 105.560  1.00  0.00           N
ATOM   2868  HN  ASP E 312      79.020  54.420 104.810  1.00  0.00           H
ATOM   2869  CA  ASP E 312      79.350  55.760 106.420  1.00  0.00           C
ATOM   2870  HA  ASP E 312      80.240  56.320 106.670  1.00  0.00           H
ATOM   2871  CB  ASP E 312      78.440  56.870 105.620  1.00  0.00           C
ATOM   2872  HB1 ASP E 312      77.570  56.440 105.090  1.00  0.00           H
ATOM   2873  HB2 ASP E 312      79.070  57.250 104.800  1.00  0.00           H
ATOM   2874  CG  ASP E 312      77.940  57.880 106.660  1.00  0.00           C
ATOM   2875  OD1 ASP E 312      76.730  58.070 106.780  1.00  0.00           O
ATOM   2876  OD2 ASP E 312      78.830  58.520 107.350  1.00  0.00           O
ATOM   2877  C   ASP E 312      78.860  55.230 107.750  1.00  0.00           C
ATOM   2878  O   ASP E 312      79.080  55.740 108.790  1.00  0.00           O
ATOM   2879  N   GLY E 313      78.160  54.110 107.700  1.00  0.00           N
ATOM   2880  HN  GLY E 313      77.890  53.770 106.800  1.00  0.00           H
ATOM   2881  CA  GLY E 313      77.830  53.330 108.850  1.00  0.00           C
ATOM   2882  HA1 GLY E 313      77.370  52.420 108.520  1.00  0.00           H
ATOM   2883  HA2 GLY E 313      77.140  53.860 109.520  1.00  0.00           H
ATOM   2884  C   GLY E 313      78.990  52.830 109.690  1.00  0.00           C
ATOM   2885  O   GLY E 313      79.220  53.080 110.880  1.00  0.00           O
ATOM   2886  N   CYS E 314      80.000  52.220 109.010  1.00  0.00           N
ATOM   2887  HN  CYS E 314      79.920  51.870 108.090  1.00  0.00           H
ATOM   2888  CA  CYS E 314      81.340  52.030 109.570  1.00  0.00           C
ATOM   2889  HA  CYS E 314      81.190  51.400 110.440  1.00  0.00           H
ATOM   2890  CB  CYS E 314      82.190  51.200 108.530  1.00  0.00           C
ATOM   2891  HB1 CYS E 314      82.040  51.770 107.590  1.00  0.00           H
ATOM   2892  HB2 CYS E 314      81.600  50.290 108.300  1.00  0.00           H
ATOM   2893  SG  CYS E 314      84.030  50.880 108.770  1.00  0.00           S
ATOM   2894  HG1 CYS E 314      83.820  50.110 109.820  1.00  0.00           H
ATOM   2895  C   CYS E 314      82.070  53.220 110.120  1.00  0.00           C
ATOM   2896  O   CYS E 314      82.630  53.190 111.190  1.00  0.00           O
ATOM   2897  N   LEU E 315      82.040  54.350 109.440  1.00  0.00           N
ATOM   2898  HN  LEU E 315      81.670  54.310 108.510  1.00  0.00           H
ATOM   2899  CA  LEU E 315      82.540  55.600 110.030  1.00  0.00           C
ATOM   2900  HA  LEU E 315      83.540  55.430 110.430  1.00  0.00           H
ATOM   2901  CB  LEU E 315      82.530  56.630 108.900  1.00  0.00           C
ATOM   2902  HB1 LEU E 315      82.720  57.640 109.340  1.00  0.00           H
ATOM   2903  HB2 LEU E 315      81.490  56.720 108.530  1.00  0.00           H
ATOM   2904  CG  LEU E 315      83.500  56.540 107.700  1.00  0.00           C
ATOM   2905  HG  LEU E 315      83.290  55.530 107.290  1.00  0.00           H
ATOM   2906  CD1 LEU E 315      83.330  57.640 106.750  1.00  0.00           C
ATOM   2907 HD11 LEU E 315      82.240  57.630 106.510  1.00  0.00           H
ATOM   2908 HD12 LEU E 315      83.770  57.490 105.740  1.00  0.00           H
ATOM   2909 HD13 LEU E 315      83.690  58.620 107.140  1.00  0.00           H
ATOM   2910  CD2 LEU E 315      84.900  56.580 108.330  1.00  0.00           C
ATOM   2911 HD21 LEU E 315      85.760  56.680 107.620  1.00  0.00           H
ATOM   2912 HD22 LEU E 315      85.160  55.640 108.860  1.00  0.00           H
ATOM   2913 HD23 LEU E 315      84.920  57.420 109.050  1.00  0.00           H
ATOM   2914  C   LEU E 315      81.730  56.070 111.280  1.00  0.00           C
ATOM   2915  O   LEU E 315      82.270  56.380 112.390  1.00  0.00           O
ATOM   2916  N   GLN E 316      80.390  56.010 111.240  1.00  0.00           N
ATOM   2917  HN  GLN E 316      79.950  55.830 110.370  1.00  0.00           H
ATOM   2918  CA  GLN E 316      79.530  56.250 112.330  1.00  0.00           C
ATOM   2919  HA  GLN E 316      79.800  57.250 112.640  1.00  0.00           H
ATOM   2920  CB  GLN E 316      78.070  56.170 111.800  1.00  0.00           C
ATOM   2921  HB1 GLN E 316      77.740  55.120 111.650  1.00  0.00           H
ATOM   2922  HB2 GLN E 316      77.860  56.550 110.770  1.00  0.00           H
ATOM   2923  CG  GLN E 316      77.040  57.010 112.660  1.00  0.00           C
ATOM   2924  HG1 GLN E 316      76.840  56.560 113.660  1.00  0.00           H
ATOM   2925  HG2 GLN E 316      76.060  56.980 112.160  1.00  0.00           H
ATOM   2926  CD  GLN E 316      77.540  58.480 113.000  1.00  0.00           C
ATOM   2927  OE1 GLN E 316      78.050  58.780 114.140  1.00  0.00           O
ATOM   2928  NE2 GLN E 316      77.380  59.400 112.020  1.00  0.00           N
ATOM   2929 HE21 GLN E 316      77.230  59.160 111.060  1.00  0.00           H
ATOM   2930 HE22 GLN E 316      77.680  60.310 112.310  1.00  0.00           H
ATOM   2931  C   GLN E 316      79.770  55.370 113.550  1.00  0.00           C
ATOM   2932  O   GLN E 316      79.760  55.840 114.670  1.00  0.00           O
ATOM   2933  N   PHE E 317      80.020  54.080 113.370  1.00  0.00           N
ATOM   2934  HN  PHE E 317      79.870  53.710 112.460  1.00  0.00           H
ATOM   2935  CA  PHE E 317      80.340  53.080 114.350  1.00  0.00           C
ATOM   2936  HA  PHE E 317      79.590  53.000 115.140  1.00  0.00           H
ATOM   2937  CB  PHE E 317      80.540  51.710 113.660  1.00  0.00           C
ATOM   2938  HB1 PHE E 317      81.490  51.570 113.100  1.00  0.00           H
ATOM   2939  HB2 PHE E 317      79.690  51.350 113.040  1.00  0.00           H
ATOM   2940  CG  PHE E 317      80.540  50.580 114.680  1.00  0.00           C
ATOM   2941  CD1 PHE E 317      81.730  50.300 115.370  1.00  0.00           C
ATOM   2942  HD1 PHE E 317      82.590  50.870 115.020  1.00  0.00           H
ATOM   2943  CE1 PHE E 317      81.860  49.360 116.440  1.00  0.00           C
ATOM   2944  HE1 PHE E 317      82.850  49.270 116.860  1.00  0.00           H
ATOM   2945  CZ  PHE E 317      80.720  48.730 116.900  1.00  0.00           C
ATOM   2946  HZ  PHE E 317      80.800  48.290 117.880  1.00  0.00           H
ATOM   2947  CD2 PHE E 317      79.370  49.950 115.250  1.00  0.00           C
ATOM   2948  HD2 PHE E 317      78.410  50.070 114.750  1.00  0.00           H
ATOM   2949  CE2 PHE E 317      79.430  49.060 116.380  1.00  0.00           C
ATOM   2950  HE2 PHE E 317      78.510  48.560 116.650  1.00  0.00           H
ATOM   2951  C   PHE E 317      81.640  53.450 114.970  1.00  0.00           C
ATOM   2952  O   PHE E 317      81.890  53.480 116.150  1.00  0.00           O
ATOM   2953  N   LEU E 318      82.660  53.720 114.130  1.00  0.00           N
ATOM   2954  HN  LEU E 318      82.540  53.760 113.140  1.00  0.00           H
ATOM   2955  CA  LEU E 318      84.010  53.800 114.640  1.00  0.00           C
ATOM   2956  HA  LEU E 318      84.240  53.060 115.390  1.00  0.00           H
ATOM   2957  CB  LEU E 318      85.030  53.450 113.530  1.00  0.00           C
ATOM   2958  HB1 LEU E 318      86.080  53.670 113.810  1.00  0.00           H
ATOM   2959  HB2 LEU E 318      84.850  54.120 112.660  1.00  0.00           H
ATOM   2960  CG  LEU E 318      85.150  52.010 113.080  1.00  0.00           C
ATOM   2961  HG  LEU E 318      84.110  51.650 112.970  1.00  0.00           H
ATOM   2962  CD1 LEU E 318      85.760  51.970 111.690  1.00  0.00           C
ATOM   2963 HD11 LEU E 318      85.800  50.920 111.340  1.00  0.00           H
ATOM   2964 HD12 LEU E 318      86.760  52.410 111.790  1.00  0.00           H
ATOM   2965 HD13 LEU E 318      85.170  52.580 110.980  1.00  0.00           H
ATOM   2966  CD2 LEU E 318      85.850  51.130 114.090  1.00  0.00           C
ATOM   2967 HD21 LEU E 318      85.130  51.180 114.950  1.00  0.00           H
ATOM   2968 HD22 LEU E 318      86.890  51.360 114.390  1.00  0.00           H
ATOM   2969 HD23 LEU E 318      85.780  50.110 113.680  1.00  0.00           H
ATOM   2970  C   LEU E 318      84.510  55.120 115.320  1.00  0.00           C
ATOM   2971  O   LEU E 318      85.240  55.060 116.310  1.00  0.00           O
ATOM   2972  N   VAL E 319      83.890  56.250 114.830  1.00  0.00           N
ATOM   2973  HN  VAL E 319      83.190  56.220 114.130  1.00  0.00           H
ATOM   2974  CA  VAL E 319      84.110  57.570 115.460  1.00  0.00           C
ATOM   2975  HA  VAL E 319      85.140  57.880 115.330  1.00  0.00           H
ATOM   2976  CB  VAL E 319      83.350  58.720 114.720  1.00  0.00           C
ATOM   2977  HB  VAL E 319      82.280  58.500 114.570  1.00  0.00           H
ATOM   2978  CG1 VAL E 319      83.350  59.990 115.540  1.00  0.00           C
ATOM   2979 HG11 VAL E 319      83.100  60.870 114.900  1.00  0.00           H
ATOM   2980 HG12 VAL E 319      84.400  60.120 115.860  1.00  0.00           H
ATOM   2981 HG13 VAL E 319      82.740  59.990 116.460  1.00  0.00           H
ATOM   2982  CG2 VAL E 319      84.010  59.000 113.330  1.00  0.00           C
ATOM   2983 HG21 VAL E 319      83.510  59.920 112.990  1.00  0.00           H
ATOM   2984 HG22 VAL E 319      83.660  58.140 112.700  1.00  0.00           H
ATOM   2985 HG23 VAL E 319      85.100  59.190 113.420  1.00  0.00           H
ATOM   2986  C   VAL E 319      83.950  57.580 116.980  1.00  0.00           C
ATOM   2987  O   VAL E 319      84.950  57.990 117.570  1.00  0.00           O
ATOM   2988  N   PRO E 320      82.910  57.190 117.690  1.00  0.00           N
ATOM   2989  CD  PRO E 320      81.650  56.800 117.160  1.00  0.00           C
ATOM   2990  HD1 PRO E 320      81.620  56.270 116.180  1.00  0.00           H
ATOM   2991  HD2 PRO E 320      81.150  57.790 117.070  1.00  0.00           H
ATOM   2992  CA  PRO E 320      82.880  57.180 119.180  1.00  0.00           C
ATOM   2993  HA  PRO E 320      83.130  58.190 119.500  1.00  0.00           H
ATOM   2994  CB  PRO E 320      81.510  56.680 119.550  1.00  0.00           C
ATOM   2995  HB1 PRO E 320      80.910  57.600 119.770  1.00  0.00           H
ATOM   2996  HB2 PRO E 320      81.540  55.980 120.410  1.00  0.00           H
ATOM   2997  CG  PRO E 320      81.060  55.990 118.250  1.00  0.00           C
ATOM   2998  HG1 PRO E 320      81.510  54.980 118.150  1.00  0.00           H
ATOM   2999  HG2 PRO E 320      79.980  55.750 118.120  1.00  0.00           H
ATOM   3000  C   PRO E 320      84.100  56.410 119.760  1.00  0.00           C
ATOM   3001  O   PRO E 320      84.650  56.820 120.750  1.00  0.00           O
ATOM   3002  N   LEU E 321      84.580  55.310 119.120  1.00  0.00           N
ATOM   3003  HN  LEU E 321      84.220  55.070 118.220  1.00  0.00           H
ATOM   3004  CA  LEU E 321      85.680  54.520 119.610  1.00  0.00           C
ATOM   3005  HA  LEU E 321      85.410  54.360 120.650  1.00  0.00           H
ATOM   3006  CB  LEU E 321      85.870  53.170 118.890  1.00  0.00           C
ATOM   3007  HB1 LEU E 321      86.410  52.560 119.640  1.00  0.00           H
ATOM   3008  HB2 LEU E 321      86.520  53.150 117.990  1.00  0.00           H
ATOM   3009  CG  LEU E 321      84.640  52.210 118.680  1.00  0.00           C
ATOM   3010  HG  LEU E 321      84.010  52.760 117.960  1.00  0.00           H
ATOM   3011  CD1 LEU E 321      85.150  50.870 118.160  1.00  0.00           C
ATOM   3012 HD11 LEU E 321      85.460  50.260 119.040  1.00  0.00           H
ATOM   3013 HD12 LEU E 321      85.990  50.790 117.440  1.00  0.00           H
ATOM   3014 HD13 LEU E 321      84.340  50.310 117.650  1.00  0.00           H
ATOM   3015  CD2 LEU E 321      83.860  51.920 119.980  1.00  0.00           C
ATOM   3016 HD21 LEU E 321      83.250  52.780 120.330  1.00  0.00           H
ATOM   3017 HD22 LEU E 321      84.580  51.550 120.750  1.00  0.00           H
ATOM   3018 HD23 LEU E 321      83.050  51.180 119.780  1.00  0.00           H
ATOM   3019  C   LEU E 321      86.990  55.350 119.540  1.00  0.00           C
ATOM   3020  O   LEU E 321      87.860  55.290 120.410  1.00  0.00           O
ATOM   3021  N   LEU E 322      87.160  56.140 118.480  1.00  0.00           N
ATOM   3022  HN  LEU E 322      86.440  56.140 117.790  1.00  0.00           H
ATOM   3023  CA  LEU E 322      88.200  57.170 118.250  1.00  0.00           C
ATOM   3024  HA  LEU E 322      89.140  56.670 118.440  1.00  0.00           H
ATOM   3025  CB  LEU E 322      88.100  57.850 116.870  1.00  0.00           C
ATOM   3026  HB1 LEU E 322      89.090  58.340 116.740  1.00  0.00           H
ATOM   3027  HB2 LEU E 322      87.450  58.740 116.730  1.00  0.00           H
ATOM   3028  CG  LEU E 322      87.910  56.990 115.610  1.00  0.00           C
ATOM   3029  HG  LEU E 322      86.810  56.880 115.530  1.00  0.00           H
ATOM   3030  CD1 LEU E 322      88.170  57.810 114.400  1.00  0.00           C
ATOM   3031 HD11 LEU E 322      87.690  58.790 114.570  1.00  0.00           H
ATOM   3032 HD12 LEU E 322      87.710  57.290 113.530  1.00  0.00           H
ATOM   3033 HD13 LEU E 322      89.230  57.930 114.080  1.00  0.00           H
ATOM   3034  CD2 LEU E 322      88.720  55.680 115.650  1.00  0.00           C
ATOM   3035 HD21 LEU E 322      88.750  55.090 114.720  1.00  0.00           H
ATOM   3036 HD22 LEU E 322      88.340  55.010 116.440  1.00  0.00           H
ATOM   3037 HD23 LEU E 322      89.770  55.960 115.880  1.00  0.00           H
ATOM   3038  C   LEU E 322      88.140  58.230 119.320  1.00  0.00           C
ATOM   3039  O   LEU E 322      89.150  58.810 119.730  1.00  0.00           O
ATOM   3040  N   GLN E 323      86.960  58.580 119.840  1.00  0.00           N
ATOM   3041  HN  GLN E 323      86.120  58.140 119.530  1.00  0.00           H
ATOM   3042  CA  GLN E 323      86.780  59.530 120.880  1.00  0.00           C
ATOM   3043  HA  GLN E 323      87.490  60.340 120.780  1.00  0.00           H
ATOM   3044  CB  GLN E 323      85.450  60.200 120.670  1.00  0.00           C
ATOM   3045  HB1 GLN E 323      85.360  61.000 121.440  1.00  0.00           H
ATOM   3046  HB2 GLN E 323      84.660  59.440 120.870  1.00  0.00           H
ATOM   3047  CG  GLN E 323      85.240  60.970 119.320  1.00  0.00           C
ATOM   3048  HG1 GLN E 323      84.320  61.580 119.440  1.00  0.00           H
ATOM   3049  HG2 GLN E 323      84.940  60.290 118.470  1.00  0.00           H
ATOM   3050  CD  GLN E 323      86.330  61.980 118.930  1.00  0.00           C
ATOM   3051  OE1 GLN E 323      86.610  62.970 119.580  1.00  0.00           O
ATOM   3052  NE2 GLN E 323      86.900  61.760 117.730  1.00  0.00           N
ATOM   3053 HE21 GLN E 323      86.640  61.090 117.040  1.00  0.00           H
ATOM   3054 HE22 GLN E 323      87.460  62.520 117.390  1.00  0.00           H
ATOM   3055  C   GLN E 323      86.960  58.850 122.320  1.00  0.00           C
ATOM   3056  O   GLN E 323      87.290  59.550 123.250  1.00  0.00           O
ATOM   3057  N   ASP E 324      86.860  57.530 122.410  1.00  0.00           N
ATOM   3058  HN  ASP E 324      86.670  57.070 121.550  1.00  0.00           H
ATOM   3059  CA  ASP E 324      87.000  56.630 123.580  1.00  0.00           C
ATOM   3060  HA  ASP E 324      86.570  57.260 124.350  1.00  0.00           H
ATOM   3061  CB  ASP E 324      86.210  55.260 123.350  1.00  0.00           C
ATOM   3062  HB1 ASP E 324      86.640  54.590 122.560  1.00  0.00           H
ATOM   3063  HB2 ASP E 324      85.180  55.480 123.010  1.00  0.00           H
ATOM   3064  CG  ASP E 324      86.080  54.500 124.620  1.00  0.00           C
ATOM   3065  OD1 ASP E 324      86.250  55.060 125.760  1.00  0.00           O
ATOM   3066  OD2 ASP E 324      85.750  53.290 124.520  1.00  0.00           O
ATOM   3067  C   ASP E 324      88.530  56.440 123.960  1.00  0.00           C
ATOM   3068  O   ASP E 324      88.950  56.860 125.000  1.00  0.00           O
ATOM   3069  NT  ASP E 324      89.250  55.780 123.060  1.00  0.00           N
ATOM   3070  HT1 ASP E 324      90.230  55.730 123.240  1.00  0.00           H
ATOM   3071  HT2 ASP E 324      88.870  55.780 122.140  1.00  0.00           H
ATOM   3072  CAY SER E 340      73.900  38.960 116.760  1.00  0.00           C
ATOM   3073  HY1 SER E 340      74.530  38.960 115.840  1.00  0.00           H
ATOM   3074  HY2 SER E 340      72.850  38.730 116.500  1.00  0.00           H
ATOM   3075  HY3 SER E 340      74.370  38.110 117.310  1.00  0.00           H
ATOM   3076  CY  SER E 340      74.000  40.260 117.490  1.00  0.00           C
ATOM   3077  OY  SER E 340      73.720  41.300 116.890  1.00  0.00           O
ATOM   3078  N   SER E 340      74.520  40.260 118.690  1.00  0.00           N
ATOM   3079  HN  SER E 340      74.690  39.380 119.120  1.00  0.00           H
ATOM   3080  CA  SER E 340      74.680  41.440 119.560  1.00  0.00           C
ATOM   3081  HA  SER E 340      73.680  41.760 119.780  1.00  0.00           H
ATOM   3082  CB  SER E 340      75.410  41.110 120.970  1.00  0.00           C
ATOM   3083  HB1 SER E 340      75.140  41.940 121.670  1.00  0.00           H
ATOM   3084  HB2 SER E 340      76.510  40.970 120.820  1.00  0.00           H
ATOM   3085  OG  SER E 340      74.940  39.900 121.560  1.00  0.00           O
ATOM   3086  HG1 SER E 340      74.890  39.210 120.910  1.00  0.00           H
ATOM   3087  C   SER E 340      75.490  42.540 118.960  1.00  0.00           C
ATOM   3088  O   SER E 340      75.100  43.730 118.900  1.00  0.00           O
ATOM   3089  N   TRP E 341      76.520  42.120 118.260  1.00  0.00           N
ATOM   3090  HN  TRP E 341      76.780  41.150 118.300  1.00  0.00           H
ATOM   3091  CA  TRP E 341      77.490  42.940 117.540  1.00  0.00           C
ATOM   3092  HA  TRP E 341      77.770  43.720 118.230  1.00  0.00           H
ATOM   3093  CB  TRP E 341      78.800  42.110 117.150  1.00  0.00           C
ATOM   3094  HB1 TRP E 341      79.350  41.880 118.090  1.00  0.00           H
ATOM   3095  HB2 TRP E 341      79.370  42.850 116.540  1.00  0.00           H
ATOM   3096  CG  TRP E 341      78.540  40.980 116.220  1.00  0.00           C
ATOM   3097  CD1 TRP E 341      78.210  39.730 116.680  1.00  0.00           C
ATOM   3098  HD1 TRP E 341      78.400  39.270 117.640  1.00  0.00           H
ATOM   3099  NE1 TRP E 341      77.800  38.950 115.620  1.00  0.00           N
ATOM   3100  HE1 TRP E 341      77.620  37.990 115.580  1.00  0.00           H
ATOM   3101  CE2 TRP E 341      77.880  39.700 114.470  1.00  0.00           C
ATOM   3102  CD2 TRP E 341      78.360  40.970 114.800  1.00  0.00           C
ATOM   3103  CE3 TRP E 341      78.620  41.920 113.790  1.00  0.00           C
ATOM   3104  HE3 TRP E 341      78.970  42.870 114.200  1.00  0.00           H
ATOM   3105  CZ3 TRP E 341      78.220  41.650 112.490  1.00  0.00           C
ATOM   3106  HZ3 TRP E 341      78.280  42.420 111.740  1.00  0.00           H
ATOM   3107  CZ2 TRP E 341      77.630  39.430 113.150  1.00  0.00           C
ATOM   3108  HZ2 TRP E 341      77.240  38.470 112.880  1.00  0.00           H
ATOM   3109  CH2 TRP E 341      77.670  40.490 112.180  1.00  0.00           C
ATOM   3110  HH2 TRP E 341      77.210  40.380 111.210  1.00  0.00           H
ATOM   3111  C   TRP E 341      76.780  43.600 116.350  1.00  0.00           C
ATOM   3112  O   TRP E 341      77.120  44.750 116.030  1.00  0.00           O
ATOM   3113  N   GLY E 342      75.780  42.840 115.780  1.00  0.00           N
ATOM   3114  HN  GLY E 342      75.590  41.950 116.200  1.00  0.00           H
ATOM   3115  CA  GLY E 342      74.940  43.100 114.670  1.00  0.00           C
ATOM   3116  HA1 GLY E 342      74.360  42.260 114.300  1.00  0.00           H
ATOM   3117  HA2 GLY E 342      75.670  43.370 113.930  1.00  0.00           H
ATOM   3118  C   GLY E 342      74.040  44.250 114.850  1.00  0.00           C
ATOM   3119  O   GLY E 342      73.700  45.060 113.990  1.00  0.00           O
ATOM   3120  N   LYS E 343      73.490  44.360 116.070  1.00  0.00           N
ATOM   3121  HN  LYS E 343      73.730  43.660 116.740  1.00  0.00           H
ATOM   3122  CA  LYS E 343      72.570  45.430 116.510  1.00  0.00           C
ATOM   3123  HA  LYS E 343      71.880  45.560 115.690  1.00  0.00           H
ATOM   3124  CB  LYS E 343      71.930  44.860 117.780  1.00  0.00           C
ATOM   3125  HB1 LYS E 343      72.680  44.400 118.470  1.00  0.00           H
ATOM   3126  HB2 LYS E 343      71.330  44.020 117.350  1.00  0.00           H
ATOM   3127  CG  LYS E 343      70.910  45.750 118.670  1.00  0.00           C
ATOM   3128  HG1 LYS E 343      71.540  46.260 119.420  1.00  0.00           H
ATOM   3129  HG2 LYS E 343      70.160  45.140 119.220  1.00  0.00           H
ATOM   3130  CD  LYS E 343      70.050  46.700 117.910  1.00  0.00           C
ATOM   3131  HD1 LYS E 343      69.540  46.270 117.030  1.00  0.00           H
ATOM   3132  HD2 LYS E 343      70.660  47.490 117.430  1.00  0.00           H
ATOM   3133  CE  LYS E 343      68.940  47.360 118.810  1.00  0.00           C
ATOM   3134  HE1 LYS E 343      68.380  46.650 119.450  1.00  0.00           H
ATOM   3135  HE2 LYS E 343      68.270  47.900 118.110  1.00  0.00           H
ATOM   3136  NZ  LYS E 343      69.580  48.370 119.740  1.00  0.00           N
ATOM   3137  HZ1 LYS E 343      70.330  48.830 119.200  1.00  0.00           H
ATOM   3138  HZ2 LYS E 343      70.010  47.870 120.550  1.00  0.00           H
ATOM   3139  HZ3 LYS E 343      68.980  49.170 120.010  1.00  0.00           H
ATOM   3140  C   LYS E 343      73.210  46.750 116.600  1.00  0.00           C
ATOM   3141  O   LYS E 343      72.900  47.700 115.900  1.00  0.00           O
ATOM   3142  N   GLN E 344      74.370  46.710 117.250  1.00  0.00           N
ATOM   3143  HN  GLN E 344      74.630  45.900 117.770  1.00  0.00           H
ATOM   3144  CA  GLN E 344      75.230  47.840 117.310  1.00  0.00           C
ATOM   3145  HA  GLN E 344      74.600  48.660 117.620  1.00  0.00           H
ATOM   3146  CB  GLN E 344      76.430  47.620 118.230  1.00  0.00           C
ATOM   3147  HB1 GLN E 344      76.840  48.610 118.520  1.00  0.00           H
ATOM   3148  HB2 GLN E 344      77.190  47.010 117.690  1.00  0.00           H
ATOM   3149  CG  GLN E 344      76.120  47.020 119.640  1.00  0.00           C
ATOM   3150  HG1 GLN E 344      77.000  47.040 120.330  1.00  0.00           H
ATOM   3151  HG2 GLN E 344      75.860  45.950 119.460  1.00  0.00           H
ATOM   3152  CD  GLN E 344      74.790  47.540 120.260  1.00  0.00           C
ATOM   3153  OE1 GLN E 344      74.410  48.750 120.080  1.00  0.00           O
ATOM   3154  NE2 GLN E 344      74.040  46.680 121.030  1.00  0.00           N
ATOM   3155 HE21 GLN E 344      73.200  46.970 121.490  1.00  0.00           H
ATOM   3156 HE22 GLN E 344      74.330  45.730 121.130  1.00  0.00           H
ATOM   3157  C   GLN E 344      75.680  48.290 115.960  1.00  0.00           C
ATOM   3158  O   GLN E 344      75.580  49.500 115.660  1.00  0.00           O
ATOM   3159  N   TYR E 345      76.130  47.430 115.030  1.00  0.00           N
ATOM   3160  HN  TYR E 345      76.410  46.480 115.130  1.00  0.00           H
ATOM   3161  CA  TYR E 345      76.460  47.850 113.680  1.00  0.00           C
ATOM   3162  HA  TYR E 345      77.210  48.630 113.700  1.00  0.00           H
ATOM   3163  CB  TYR E 345      77.100  46.600 113.050  1.00  0.00           C
ATOM   3164  HB1 TYR E 345      76.270  45.870 112.960  1.00  0.00           H
ATOM   3165  HB2 TYR E 345      77.870  46.200 113.740  1.00  0.00           H
ATOM   3166  CG  TYR E 345      77.830  46.920 111.830  1.00  0.00           C
ATOM   3167  CD1 TYR E 345      77.330  46.540 110.590  1.00  0.00           C
ATOM   3168  HD1 TYR E 345      76.410  45.980 110.520  1.00  0.00           H
ATOM   3169  CE1 TYR E 345      78.050  47.030 109.430  1.00  0.00           C
ATOM   3170  HE1 TYR E 345      77.540  46.870 108.480  1.00  0.00           H
ATOM   3171  CZ  TYR E 345      79.070  47.970 109.510  1.00  0.00           C
ATOM   3172  OH  TYR E 345      79.700  48.470 108.350  1.00  0.00           O
ATOM   3173  HH  TYR E 345      79.550  47.800 107.680  1.00  0.00           H
ATOM   3174  CD2 TYR E 345      79.010  47.690 111.920  1.00  0.00           C
ATOM   3175  HD2 TYR E 345      79.380  48.170 112.810  1.00  0.00           H
ATOM   3176  CE2 TYR E 345      79.650  48.220 110.730  1.00  0.00           C
ATOM   3177  HE2 TYR E 345      80.530  48.830 110.730  1.00  0.00           H
ATOM   3178  C   TYR E 345      75.290  48.400 112.890  1.00  0.00           C
ATOM   3179  O   TYR E 345      75.350  49.420 112.230  1.00  0.00           O
ATOM   3180  N   SER E 346      74.060  47.840 113.040  1.00  0.00           N
ATOM   3181  HN  SER E 346      74.070  47.010 113.590  1.00  0.00           H
ATOM   3182  CA  SER E 346      72.790  48.200 112.460  1.00  0.00           C
ATOM   3183  HA  SER E 346      72.900  48.250 111.390  1.00  0.00           H
ATOM   3184  CB  SER E 346      71.610  47.270 112.690  1.00  0.00           C
ATOM   3185  HB1 SER E 346      70.740  47.670 112.130  1.00  0.00           H
ATOM   3186  HB2 SER E 346      71.340  47.070 113.750  1.00  0.00           H
ATOM   3187  OG  SER E 346      72.010  45.990 112.160  1.00  0.00           O
ATOM   3188  HG1 SER E 346      72.730  45.660 112.700  1.00  0.00           H
ATOM   3189  C   SER E 346      72.210  49.530 112.920  1.00  0.00           C
ATOM   3190  O   SER E 346      71.590  50.270 112.160  1.00  0.00           O
ATOM   3191  N   TYR E 347      72.370  49.870 114.240  1.00  0.00           N
ATOM   3192  HN  TYR E 347      72.640  49.200 114.940  1.00  0.00           H
ATOM   3193  CA  TYR E 347      72.060  51.160 114.870  1.00  0.00           C
ATOM   3194  HA  TYR E 347      71.070  51.350 114.490  1.00  0.00           H
ATOM   3195  CB  TYR E 347      72.020  51.150 116.460  1.00  0.00           C
ATOM   3196  HB1 TYR E 347      72.930  50.660 116.890  1.00  0.00           H
ATOM   3197  HB2 TYR E 347      71.190  50.480 116.770  1.00  0.00           H
ATOM   3198  CG  TYR E 347      71.750  52.510 117.100  1.00  0.00           C
ATOM   3199  CD1 TYR E 347      72.740  53.010 117.980  1.00  0.00           C
ATOM   3200  HD1 TYR E 347      73.600  52.400 118.230  1.00  0.00           H
ATOM   3201  CE1 TYR E 347      72.560  54.270 118.520  1.00  0.00           C
ATOM   3202  HE1 TYR E 347      73.190  54.590 119.340  1.00  0.00           H
ATOM   3203  CZ  TYR E 347      71.490  55.100 118.070  1.00  0.00           C
ATOM   3204  OH  TYR E 347      71.230  56.340 118.770  1.00  0.00           O
ATOM   3205  HH  TYR E 347      70.470  56.730 118.340  1.00  0.00           H
ATOM   3206  CD2 TYR E 347      70.640  53.260 116.620  1.00  0.00           C
ATOM   3207  HD2 TYR E 347      70.060  52.810 115.830  1.00  0.00           H
ATOM   3208  CE2 TYR E 347      70.560  54.590 117.140  1.00  0.00           C
ATOM   3209  HE2 TYR E 347      69.790  55.240 116.750  1.00  0.00           H
ATOM   3210  C   TYR E 347      72.950  52.300 114.230  1.00  0.00           C
ATOM   3211  O   TYR E 347      72.390  53.360 113.960  1.00  0.00           O
ATOM   3212  N   ALA E 348      74.210  52.010 113.880  1.00  0.00           N
ATOM   3213  HN  ALA E 348      74.520  51.100 114.170  1.00  0.00           H
ATOM   3214  CA  ALA E 348      75.140  52.940 113.220  1.00  0.00           C
ATOM   3215  HA  ALA E 348      75.110  53.950 113.600  1.00  0.00           H
ATOM   3216  CB  ALA E 348      76.650  52.520 113.300  1.00  0.00           C
ATOM   3217  HB1 ALA E 348      77.030  52.310 114.330  1.00  0.00           H
ATOM   3218  HB2 ALA E 348      77.240  53.390 112.940  1.00  0.00           H
ATOM   3219  HB3 ALA E 348      76.910  51.690 112.620  1.00  0.00           H
ATOM   3220  C   ALA E 348      74.780  53.070 111.750  1.00  0.00           C
ATOM   3221  O   ALA E 348      74.980  54.150 111.180  1.00  0.00           O
ATOM   3222  N   LEU E 349      74.160  52.080 111.090  1.00  0.00           N
ATOM   3223  HN  LEU E 349      74.080  51.160 111.450  1.00  0.00           H
ATOM   3224  CA  LEU E 349      73.550  52.250 109.720  1.00  0.00           C
ATOM   3225  HA  LEU E 349      74.220  52.920 109.220  1.00  0.00           H
ATOM   3226  CB  LEU E 349      73.370  50.870 109.040  1.00  0.00           C
ATOM   3227  HB1 LEU E 349      72.710  50.960 108.160  1.00  0.00           H
ATOM   3228  HB2 LEU E 349      72.800  50.290 109.810  1.00  0.00           H
ATOM   3229  CG  LEU E 349      74.780  50.180 108.800  1.00  0.00           C
ATOM   3230  HG  LEU E 349      75.460  50.260 109.680  1.00  0.00           H
ATOM   3231  CD1 LEU E 349      74.370  48.670 108.550  1.00  0.00           C
ATOM   3232 HD11 LEU E 349      74.170  48.090 109.470  1.00  0.00           H
ATOM   3233 HD12 LEU E 349      75.280  48.250 108.060  1.00  0.00           H
ATOM   3234 HD13 LEU E 349      73.410  48.650 108.020  1.00  0.00           H
ATOM   3235  CD2 LEU E 349      75.460  50.690 107.480  1.00  0.00           C
ATOM   3236 HD21 LEU E 349      74.670  50.770 106.700  1.00  0.00           H
ATOM   3237 HD22 LEU E 349      76.240  49.960 107.200  1.00  0.00           H
ATOM   3238 HD23 LEU E 349      75.720  51.770 107.520  1.00  0.00           H
ATOM   3239  C   LEU E 349      72.160  52.960 109.790  1.00  0.00           C
ATOM   3240  O   LEU E 349      71.870  53.780 108.890  1.00  0.00           O
ATOM   3241  N   PHE E 350      71.380  52.820 110.810  1.00  0.00           N
ATOM   3242  HN  PHE E 350      71.600  51.990 111.320  1.00  0.00           H
ATOM   3243  CA  PHE E 350      70.240  53.690 111.090  1.00  0.00           C
ATOM   3244  HA  PHE E 350      69.520  53.630 110.280  1.00  0.00           H
ATOM   3245  CB  PHE E 350      69.500  53.070 112.290  1.00  0.00           C
ATOM   3246  HB1 PHE E 350      70.060  53.050 113.250  1.00  0.00           H
ATOM   3247  HB2 PHE E 350      69.210  52.050 111.940  1.00  0.00           H
ATOM   3248  CG  PHE E 350      68.280  53.870 112.710  1.00  0.00           C
ATOM   3249  CD1 PHE E 350      67.130  53.640 112.030  1.00  0.00           C
ATOM   3250  HD1 PHE E 350      67.180  52.880 111.260  1.00  0.00           H
ATOM   3251  CE1 PHE E 350      65.970  54.400 112.260  1.00  0.00           C
ATOM   3252  HE1 PHE E 350      65.130  54.180 111.620  1.00  0.00           H
ATOM   3253  CZ  PHE E 350      65.990  55.390 113.270  1.00  0.00           C
ATOM   3254  HZ  PHE E 350      65.070  55.930 113.440  1.00  0.00           H
ATOM   3255  CD2 PHE E 350      68.350  54.910 113.620  1.00  0.00           C
ATOM   3256  HD2 PHE E 350      69.240  55.090 114.210  1.00  0.00           H
ATOM   3257  CE2 PHE E 350      67.190  55.600 113.950  1.00  0.00           C
ATOM   3258  HE2 PHE E 350      67.250  56.300 114.770  1.00  0.00           H
ATOM   3259  C   PHE E 350      70.690  55.160 111.240  1.00  0.00           C
ATOM   3260  O   PHE E 350      70.070  56.140 110.720  1.00  0.00           O
ATOM   3261  N   LYS E 351      71.800  55.430 111.950  1.00  0.00           N
ATOM   3262  HN  LYS E 351      72.360  54.730 112.370  1.00  0.00           H
ATOM   3263  CA  LYS E 351      72.340  56.810 111.970  1.00  0.00           C
ATOM   3264  HA  LYS E 351      71.510  57.460 112.200  1.00  0.00           H
ATOM   3265  CB  LYS E 351      73.460  57.150 113.000  1.00  0.00           C
ATOM   3266  HB1 LYS E 351      73.900  58.150 112.820  1.00  0.00           H
ATOM   3267  HB2 LYS E 351      74.220  56.350 112.880  1.00  0.00           H
ATOM   3268  CG  LYS E 351      72.980  57.010 114.430  1.00  0.00           C
ATOM   3269  HG1 LYS E 351      72.890  55.970 114.820  1.00  0.00           H
ATOM   3270  HG2 LYS E 351      71.980  57.480 114.570  1.00  0.00           H
ATOM   3271  CD  LYS E 351      74.040  57.570 115.390  1.00  0.00           C
ATOM   3272  HD1 LYS E 351      74.260  58.580 115.000  1.00  0.00           H
ATOM   3273  HD2 LYS E 351      74.980  56.990 115.270  1.00  0.00           H
ATOM   3274  CE  LYS E 351      73.540  57.800 116.800  1.00  0.00           C
ATOM   3275  HE1 LYS E 351      73.070  56.900 117.240  1.00  0.00           H
ATOM   3276  HE2 LYS E 351      72.740  58.560 116.820  1.00  0.00           H
ATOM   3277  NZ  LYS E 351      74.570  58.350 117.700  1.00  0.00           N
ATOM   3278  HZ1 LYS E 351      75.480  58.530 117.250  1.00  0.00           H
ATOM   3279  HZ2 LYS E 351      74.820  57.740 118.510  1.00  0.00           H
ATOM   3280  HZ3 LYS E 351      74.280  59.240 118.130  1.00  0.00           H
ATOM   3281  C   LYS E 351      72.760  57.270 110.590  1.00  0.00           C
ATOM   3282  O   LYS E 351      72.420  58.400 110.230  1.00  0.00           O
ATOM   3283  N   ALA E 352      73.450  56.420 109.810  1.00  0.00           N
ATOM   3284  HN  ALA E 352      73.860  55.640 110.240  1.00  0.00           H
ATOM   3285  CA  ALA E 352      73.780  56.720 108.410  1.00  0.00           C
ATOM   3286  HA  ALA E 352      74.540  57.470 108.300  1.00  0.00           H
ATOM   3287  CB  ALA E 352      74.450  55.480 107.750  1.00  0.00           C
ATOM   3288  HB1 ALA E 352      75.260  55.170 108.450  1.00  0.00           H
ATOM   3289  HB2 ALA E 352      74.860  55.790 106.760  1.00  0.00           H
ATOM   3290  HB3 ALA E 352      73.700  54.660 107.730  1.00  0.00           H
ATOM   3291  C   ALA E 352      72.570  56.910 107.530  1.00  0.00           C
ATOM   3292  O   ALA E 352      72.550  57.900 106.820  1.00  0.00           O
ATOM   3293  N   MET E 353      71.500  56.110 107.690  1.00  0.00           N
ATOM   3294  HN  MET E 353      71.590  55.240 108.170  1.00  0.00           H
ATOM   3295  CA  MET E 353      70.150  56.440 107.050  1.00  0.00           C
ATOM   3296  HA  MET E 353      70.200  56.720 106.010  1.00  0.00           H
ATOM   3297  CB  MET E 353      69.160  55.240 107.180  1.00  0.00           C
ATOM   3298  HB1 MET E 353      68.190  55.730 106.920  1.00  0.00           H
ATOM   3299  HB2 MET E 353      69.150  54.900 108.240  1.00  0.00           H
ATOM   3300  CG  MET E 353      69.280  54.030 106.230  1.00  0.00           C
ATOM   3301  HG1 MET E 353      68.460  53.340 106.480  1.00  0.00           H
ATOM   3302  HG2 MET E 353      70.270  53.550 106.360  1.00  0.00           H
ATOM   3303  SD  MET E 353      69.030  54.490 104.540  1.00  0.00           S
ATOM   3304  CE  MET E 353      67.290  55.000 104.590  1.00  0.00           C
ATOM   3305  HE1 MET E 353      67.200  55.960 105.140  1.00  0.00           H
ATOM   3306  HE2 MET E 353      66.730  54.260 105.220  1.00  0.00           H
ATOM   3307  HE3 MET E 353      66.810  55.110 103.600  1.00  0.00           H
ATOM   3308  C   MET E 353      69.550  57.800 107.510  1.00  0.00           C
ATOM   3309  O   MET E 353      69.000  58.470 106.650  1.00  0.00           O
ATOM   3310  N   SER E 354      69.720  58.180 108.770  1.00  0.00           N
ATOM   3311  HN  SER E 354      70.200  57.520 109.340  1.00  0.00           H
ATOM   3312  CA  SER E 354      69.380  59.560 109.290  1.00  0.00           C
ATOM   3313  HA  SER E 354      68.330  59.650 109.030  1.00  0.00           H
ATOM   3314  CB  SER E 354      69.430  59.650 110.830  1.00  0.00           C
ATOM   3315  HB1 SER E 354      68.970  60.630 111.080  1.00  0.00           H
ATOM   3316  HB2 SER E 354      70.490  59.650 111.180  1.00  0.00           H
ATOM   3317  OG  SER E 354      68.700  58.640 111.420  1.00  0.00           O
ATOM   3318  HG1 SER E 354      69.140  57.800 111.220  1.00  0.00           H
ATOM   3319  C   SER E 354      70.200  60.630 108.610  1.00  0.00           C
ATOM   3320  O   SER E 354      69.720  61.730 108.390  1.00  0.00           O
ATOM   3321  N   HSD E 355      71.530  60.410 108.430  1.00  0.00           N
ATOM   3322  HN  HSD E 355      71.890  59.540 108.740  1.00  0.00           H
ATOM   3323  CA  HSD E 355      72.530  61.250 107.680  1.00  0.00           C
ATOM   3324  HA  HSD E 355      72.530  62.250 108.110  1.00  0.00           H
ATOM   3325  CB  HSD E 355      73.980  60.720 107.960  1.00  0.00           C
ATOM   3326  HB1 HSD E 355      74.030  59.640 107.690  1.00  0.00           H
ATOM   3327  HB2 HSD E 355      74.190  60.740 109.050  1.00  0.00           H
ATOM   3328  ND1 HSD E 355      76.150  60.820 106.590  1.00  0.00           N
ATOM   3329  HD1 HSD E 355      76.470  59.880 106.740  1.00  0.00           H
ATOM   3330  CG  HSD E 355      75.080  61.420 107.270  1.00  0.00           C
ATOM   3331  CE1 HSD E 355      77.000  61.850 106.270  1.00  0.00           C
ATOM   3332  HE1 HSD E 355      78.020  61.690 105.950  1.00  0.00           H
ATOM   3333  NE2 HSD E 355      76.580  63.030 106.720  1.00  0.00           N
ATOM   3334  CD2 HSD E 355      75.310  62.740 107.310  1.00  0.00           C
ATOM   3335  HD2 HSD E 355      74.730  63.460 107.880  1.00  0.00           H
ATOM   3336  C   HSD E 355      72.100  61.460 106.240  1.00  0.00           C
ATOM   3337  O   HSD E 355      72.050  62.570 105.710  1.00  0.00           O
ATOM   3338  N   MET E 356      71.660  60.360 105.610  1.00  0.00           N
ATOM   3339  HN  MET E 356      71.740  59.440 105.970  1.00  0.00           H
ATOM   3340  CA  MET E 356      71.180  60.390 104.230  1.00  0.00           C
ATOM   3341  HA  MET E 356      71.950  60.730 103.550  1.00  0.00           H
ATOM   3342  CB  MET E 356      70.940  58.880 103.740  1.00  0.00           C
ATOM   3343  HB1 MET E 356      70.150  58.390 104.350  1.00  0.00           H
ATOM   3344  HB2 MET E 356      71.910  58.350 103.790  1.00  0.00           H
ATOM   3345  CG  MET E 356      70.500  58.670 102.270  1.00  0.00           C
ATOM   3346  HG1 MET E 356      71.100  59.250 101.530  1.00  0.00           H
ATOM   3347  HG2 MET E 356      69.480  59.100 102.200  1.00  0.00           H
ATOM   3348  SD  MET E 356      70.380  56.900 101.760  1.00  0.00           S
ATOM   3349  CE  MET E 356      69.610  57.270 100.140  1.00  0.00           C
ATOM   3350  HE1 MET E 356      69.410  56.290  99.660  1.00  0.00           H
ATOM   3351  HE2 MET E 356      70.260  57.880  99.460  1.00  0.00           H
ATOM   3352  HE3 MET E 356      68.680  57.870 100.280  1.00  0.00           H
ATOM   3353  C   MET E 356      69.960  61.290 104.020  1.00  0.00           C
ATOM   3354  O   MET E 356      69.870  62.040 103.070  1.00  0.00           O
ATOM   3355  N   LEU E 357      68.980  61.030 104.900  1.00  0.00           N
ATOM   3356  HN  LEU E 357      69.250  60.390 105.610  1.00  0.00           H
ATOM   3357  CA  LEU E 357      67.580  61.490 104.860  1.00  0.00           C
ATOM   3358  HA  LEU E 357      67.300  61.970 103.930  1.00  0.00           H
ATOM   3359  CB  LEU E 357      66.630  60.320 105.110  1.00  0.00           C
ATOM   3360  HB1 LEU E 357      65.590  60.670 105.300  1.00  0.00           H
ATOM   3361  HB2 LEU E 357      66.980  59.840 106.040  1.00  0.00           H
ATOM   3362  CG  LEU E 357      66.660  59.210 104.020  1.00  0.00           C
ATOM   3363  HG  LEU E 357      67.600  58.670 104.230  1.00  0.00           H
ATOM   3364  CD1 LEU E 357      65.530  58.180 104.350  1.00  0.00           C
ATOM   3365 HD11 LEU E 357      64.610  58.750 104.070  1.00  0.00           H
ATOM   3366 HD12 LEU E 357      65.460  58.060 105.450  1.00  0.00           H
ATOM   3367 HD13 LEU E 357      65.600  57.250 103.770  1.00  0.00           H
ATOM   3368  CD2 LEU E 357      66.610  59.790 102.600  1.00  0.00           C
ATOM   3369 HD21 LEU E 357      67.550  60.280 102.250  1.00  0.00           H
ATOM   3370 HD22 LEU E 357      65.900  60.650 102.520  1.00  0.00           H
ATOM   3371 HD23 LEU E 357      66.440  59.020 101.810  1.00  0.00           H
ATOM   3372  C   LEU E 357      67.220  62.650 105.820  1.00  0.00           C
ATOM   3373  O   LEU E 357      66.060  63.080 105.720  1.00  0.00           O
ATOM   3374  N   CYS E 358      68.130  63.220 106.680  1.00  0.00           N
ATOM   3375  HN  CYS E 358      69.060  62.880 106.650  1.00  0.00           H
ATOM   3376  CA  CYS E 358      67.870  64.370 107.600  1.00  0.00           C
ATOM   3377  HA  CYS E 358      68.800  64.580 108.110  1.00  0.00           H
ATOM   3378  CB  CYS E 358      67.530  65.730 106.820  1.00  0.00           C
ATOM   3379  HB1 CYS E 358      67.350  66.530 107.580  1.00  0.00           H
ATOM   3380  HB2 CYS E 358      66.570  65.750 106.250  1.00  0.00           H
ATOM   3381  SG  CYS E 358      68.890  66.250 105.780  1.00  0.00           S
ATOM   3382  HG1 CYS E 358      68.640  65.300 104.890  1.00  0.00           H
ATOM   3383  C   CYS E 358      66.800  64.070 108.670  1.00  0.00           C
ATOM   3384  O   CYS E 358      65.950  64.910 109.010  1.00  0.00           O
ATOM   3385  N   ILE E 359      66.790  62.820 109.140  1.00  0.00           N
ATOM   3386  HN  ILE E 359      67.450  62.210 108.690  1.00  0.00           H
ATOM   3387  CA  ILE E 359      65.830  62.340 110.050  1.00  0.00           C
ATOM   3388  HA  ILE E 359      64.850  62.650 109.740  1.00  0.00           H
ATOM   3389  CB  ILE E 359      65.790  60.800 110.080  1.00  0.00           C
ATOM   3390  HB  ILE E 359      66.760  60.360 110.400  1.00  0.00           H
ATOM   3391  CG2 ILE E 359      64.650  60.260 111.010  1.00  0.00           C
ATOM   3392 HG21 ILE E 359      65.010  60.260 112.070  1.00  0.00           H
ATOM   3393 HG22 ILE E 359      64.340  59.220 110.780  1.00  0.00           H
ATOM   3394 HG23 ILE E 359      63.750  60.890 110.870  1.00  0.00           H
ATOM   3395  CG1 ILE E 359      65.480  60.180 108.690  1.00  0.00           C
ATOM   3396 HG11 ILE E 359      65.310  59.090 108.700  1.00  0.00           H
ATOM   3397 HG12 ILE E 359      66.380  60.250 108.030  1.00  0.00           H
ATOM   3398  CD  ILE E 359      64.310  60.930 107.970  1.00  0.00           C
ATOM   3399  HD1 ILE E 359      64.590  61.960 107.680  1.00  0.00           H
ATOM   3400  HD2 ILE E 359      63.420  61.070 108.610  1.00  0.00           H
ATOM   3401  HD3 ILE E 359      63.980  60.400 107.050  1.00  0.00           H
ATOM   3402  C   ILE E 359      65.990  62.880 111.430  1.00  0.00           C
ATOM   3403  O   ILE E 359      65.070  62.920 112.260  1.00  0.00           O
ATOM   3404  N   GLY E 360      67.250  63.330 111.640  1.00  0.00           N
ATOM   3405  HN  GLY E 360      67.870  63.470 110.880  1.00  0.00           H
ATOM   3406  CA  GLY E 360      67.810  63.630 113.020  1.00  0.00           C
ATOM   3407  HA1 GLY E 360      67.010  63.900 113.700  1.00  0.00           H
ATOM   3408  HA2 GLY E 360      68.670  64.260 112.840  1.00  0.00           H
ATOM   3409  C   GLY E 360      68.480  62.480 113.710  1.00  0.00           C
ATOM   3410  O   GLY E 360      68.070  61.340 113.590  1.00  0.00           O
ATOM   3411  N   TYR E 361      69.490  62.720 114.620  1.00  0.00           N
ATOM   3412  HN  TYR E 361      69.700  63.680 114.810  1.00  0.00           H
ATOM   3413  CA  TYR E 361      70.360  61.670 115.260  1.00  0.00           C
ATOM   3414  HA  TYR E 361      69.750  61.070 115.920  1.00  0.00           H
ATOM   3415  CB  TYR E 361      71.070  60.830 114.180  1.00  0.00           C
ATOM   3416  HB1 TYR E 361      70.320  60.420 113.480  1.00  0.00           H
ATOM   3417  HB2 TYR E 361      71.590  59.920 114.560  1.00  0.00           H
ATOM   3418  CG  TYR E 361      72.050  61.530 113.330  1.00  0.00           C
ATOM   3419  CD1 TYR E 361      71.700  62.210 112.160  1.00  0.00           C
ATOM   3420  HD1 TYR E 361      70.670  62.160 111.860  1.00  0.00           H
ATOM   3421  CE1 TYR E 361      72.610  62.630 111.190  1.00  0.00           C
ATOM   3422  HE1 TYR E 361      72.340  63.150 110.280  1.00  0.00           H
ATOM   3423  CZ  TYR E 361      73.950  62.570 111.470  1.00  0.00           C
ATOM   3424  OH  TYR E 361      74.920  63.040 110.520  1.00  0.00           O
ATOM   3425  HH  TYR E 361      75.770  62.940 110.970  1.00  0.00           H
ATOM   3426  CD2 TYR E 361      73.390  61.620 113.650  1.00  0.00           C
ATOM   3427  HD2 TYR E 361      73.800  61.060 114.480  1.00  0.00           H
ATOM   3428  CE2 TYR E 361      74.400  62.050 112.710  1.00  0.00           C
ATOM   3429  HE2 TYR E 361      75.450  61.890 112.970  1.00  0.00           H
ATOM   3430  C   TYR E 361      71.400  62.310 116.200  1.00  0.00           C
ATOM   3431  O   TYR E 361      72.280  61.660 116.760  1.00  0.00           O
ATOM   3432  N   GLY E 362      71.170  63.610 116.570  1.00  0.00           N
ATOM   3433  HN  GLY E 362      70.550  64.190 116.050  1.00  0.00           H
ATOM   3434  CA  GLY E 362      71.850  64.260 117.620  1.00  0.00           C
ATOM   3435  HA1 GLY E 362      71.840  63.580 118.460  1.00  0.00           H
ATOM   3436  HA2 GLY E 362      71.390  65.190 117.880  1.00  0.00           H
ATOM   3437  C   GLY E 362      73.290  64.630 117.390  1.00  0.00           C
ATOM   3438  O   GLY E 362      74.100  64.470 118.320  1.00  0.00           O
ATOM   3439  N   ALA E 363      73.710  64.900 116.120  1.00  0.00           N
ATOM   3440  HN  ALA E 363      73.010  64.720 115.440  1.00  0.00           H
ATOM   3441  CA  ALA E 363      75.010  65.320 115.630  1.00  0.00           C
ATOM   3442  HA  ALA E 363      75.700  64.500 115.710  1.00  0.00           H
ATOM   3443  CB  ALA E 363      74.830  65.620 114.100  1.00  0.00           C
ATOM   3444  HB1 ALA E 363      74.490  64.650 113.680  1.00  0.00           H
ATOM   3445  HB2 ALA E 363      75.830  65.840 113.680  1.00  0.00           H
ATOM   3446  HB3 ALA E 363      74.100  66.430 113.880  1.00  0.00           H
ATOM   3447  C   ALA E 363      75.600  66.540 116.340  1.00  0.00           C
ATOM   3448  O   ALA E 363      74.960  67.580 116.510  1.00  0.00           O
ATOM   3449  N   GLN E 364      76.890  66.410 116.660  1.00  0.00           N
ATOM   3450  HN  GLN E 364      77.490  65.650 116.430  1.00  0.00           H
ATOM   3451  CA  GLN E 364      77.630  67.410 117.450  1.00  0.00           C
ATOM   3452  HA  GLN E 364      77.070  68.320 117.340  1.00  0.00           H
ATOM   3453  CB  GLN E 364      77.940  66.960 118.920  1.00  0.00           C
ATOM   3454  HB1 GLN E 364      78.310  67.850 119.490  1.00  0.00           H
ATOM   3455  HB2 GLN E 364      78.600  66.080 119.080  1.00  0.00           H
ATOM   3456  CG  GLN E 364      76.750  66.540 119.790  1.00  0.00           C
ATOM   3457  HG1 GLN E 364      76.950  66.290 120.850  1.00  0.00           H
ATOM   3458  HG2 GLN E 364      76.280  65.650 119.310  1.00  0.00           H
ATOM   3459  CD  GLN E 364      75.640  67.620 119.820  1.00  0.00           C
ATOM   3460  OE1 GLN E 364      75.860  68.840 120.100  1.00  0.00           O
ATOM   3461  NE2 GLN E 364      74.340  67.300 119.600  1.00  0.00           N
ATOM   3462 HE21 GLN E 364      73.630  68.000 119.730  1.00  0.00           H
ATOM   3463 HE22 GLN E 364      74.040  66.430 119.210  1.00  0.00           H
ATOM   3464  C   GLN E 364      78.930  67.550 116.760  1.00  0.00           C
ATOM   3465  O   GLN E 364      79.370  66.610 116.070  1.00  0.00           O
ATOM   3466  N   ALA E 365      79.590  68.730 116.940  1.00  0.00           N
ATOM   3467  HN  ALA E 365      79.230  69.430 117.550  1.00  0.00           H
ATOM   3468  CA  ALA E 365      80.870  69.080 116.240  1.00  0.00           C
ATOM   3469  HA  ALA E 365      80.640  68.940 115.190  1.00  0.00           H
ATOM   3470  CB  ALA E 365      81.230  70.550 116.550  1.00  0.00           C
ATOM   3471  HB1 ALA E 365      81.960  70.920 115.800  1.00  0.00           H
ATOM   3472  HB2 ALA E 365      81.630  70.690 117.580  1.00  0.00           H
ATOM   3473  HB3 ALA E 365      80.310  71.180 116.480  1.00  0.00           H
ATOM   3474  C   ALA E 365      82.080  68.220 116.700  1.00  0.00           C
ATOM   3475  O   ALA E 365      82.150  67.880 117.840  1.00  0.00           O
ATOM   3476  N   PRO E 366      82.920  67.810 115.760  1.00  0.00           N
ATOM   3477  CD  PRO E 366      82.940  68.280 114.410  1.00  0.00           C
ATOM   3478  HD1 PRO E 366      82.700  69.350 114.370  1.00  0.00           H
ATOM   3479  HD2 PRO E 366      82.160  67.690 113.880  1.00  0.00           H
ATOM   3480  CA  PRO E 366      84.270  67.250 116.050  1.00  0.00           C
ATOM   3481  HA  PRO E 366      84.120  66.490 116.810  1.00  0.00           H
ATOM   3482  CB  PRO E 366      84.850  66.800 114.730  1.00  0.00           C
ATOM   3483  HB1 PRO E 366      84.460  65.780 114.580  1.00  0.00           H
ATOM   3484  HB2 PRO E 366      85.960  66.740 114.770  1.00  0.00           H
ATOM   3485  CG  PRO E 366      84.230  67.850 113.760  1.00  0.00           C
ATOM   3486  HG1 PRO E 366      84.930  68.710 113.780  1.00  0.00           H
ATOM   3487  HG2 PRO E 366      84.080  67.540 112.700  1.00  0.00           H
ATOM   3488  C   PRO E 366      85.140  68.230 116.800  1.00  0.00           C
ATOM   3489  O   PRO E 366      84.820  69.400 116.820  1.00  0.00           O
ATOM   3490  N   VAL E 367      86.140  67.790 117.550  1.00  0.00           N
ATOM   3491  HN  VAL E 367      86.550  66.890 117.420  1.00  0.00           H
ATOM   3492  CA  VAL E 367      86.860  68.650 118.530  1.00  0.00           C
ATOM   3493  HA  VAL E 367      86.340  69.590 118.620  1.00  0.00           H
ATOM   3494  CB  VAL E 367      87.010  67.960 119.910  1.00  0.00           C
ATOM   3495  HB  VAL E 367      87.380  68.710 120.640  1.00  0.00           H
ATOM   3496  CG1 VAL E 367      85.690  67.480 120.440  1.00  0.00           C
ATOM   3497 HG11 VAL E 367      84.840  68.140 120.170  1.00  0.00           H
ATOM   3498 HG12 VAL E 367      85.700  67.300 121.540  1.00  0.00           H
ATOM   3499 HG13 VAL E 367      85.590  66.490 119.940  1.00  0.00           H
ATOM   3500  CG2 VAL E 367      87.980  66.750 119.940  1.00  0.00           C
ATOM   3501 HG21 VAL E 367      87.920  66.080 120.820  1.00  0.00           H
ATOM   3502 HG22 VAL E 367      89.030  67.110 119.850  1.00  0.00           H
ATOM   3503 HG23 VAL E 367      87.750  66.070 119.080  1.00  0.00           H
ATOM   3504  C   VAL E 367      88.290  68.870 118.080  1.00  0.00           C
ATOM   3505  O   VAL E 367      89.160  69.500 118.700  1.00  0.00           O
ATOM   3506  N   SER E 368      88.600  68.400 116.810  1.00  0.00           N
ATOM   3507  HN  SER E 368      87.860  67.920 116.350  1.00  0.00           H
ATOM   3508  CA  SER E 368      90.000  68.510 116.280  1.00  0.00           C
ATOM   3509  HA  SER E 368      90.370  69.480 116.610  1.00  0.00           H
ATOM   3510  CB  SER E 368      91.030  67.430 116.850  1.00  0.00           C
ATOM   3511  HB1 SER E 368      91.040  67.490 117.960  1.00  0.00           H
ATOM   3512  HB2 SER E 368      92.060  67.760 116.580  1.00  0.00           H
ATOM   3513  OG  SER E 368      90.800  66.120 116.420  1.00  0.00           O
ATOM   3514  HG1 SER E 368      89.990  65.810 116.840  1.00  0.00           H
ATOM   3515  C   SER E 368      89.920  68.420 114.780  1.00  0.00           C
ATOM   3516  O   SER E 368      88.900  68.030 114.210  1.00  0.00           O
ATOM   3517  N   MET E 369      90.890  68.940 114.020  1.00  0.00           N
ATOM   3518  HN  MET E 369      91.600  69.520 114.440  1.00  0.00           H
ATOM   3519  CA  MET E 369      91.050  68.820 112.630  1.00  0.00           C
ATOM   3520  HA  MET E 369      90.250  69.240 112.050  1.00  0.00           H
ATOM   3521  CB  MET E 369      92.320  69.600 112.060  1.00  0.00           C
ATOM   3522  HB1 MET E 369      92.390  69.230 111.010  1.00  0.00           H
ATOM   3523  HB2 MET E 369      93.270  69.270 112.530  1.00  0.00           H
ATOM   3524  CG  MET E 369      92.070  71.120 112.270  1.00  0.00           C
ATOM   3525  HG1 MET E 369      93.040  71.590 111.990  1.00  0.00           H
ATOM   3526  HG2 MET E 369      91.950  71.300 113.360  1.00  0.00           H
ATOM   3527  SD  MET E 369      90.810  72.100 111.410  1.00  0.00           S
ATOM   3528  CE  MET E 369      90.930  71.480 109.730  1.00  0.00           C
ATOM   3529  HE1 MET E 369      91.950  71.570 109.260  1.00  0.00           H
ATOM   3530  HE2 MET E 369      90.250  72.050 109.070  1.00  0.00           H
ATOM   3531  HE3 MET E 369      90.630  70.430 109.590  1.00  0.00           H
ATOM   3532  C   MET E 369      91.160  67.390 112.160  1.00  0.00           C
ATOM   3533  O   MET E 369      90.620  66.990 111.130  1.00  0.00           O
ATOM   3534  N   SER E 370      91.880  66.600 112.900  1.00  0.00           N
ATOM   3535  HN  SER E 370      92.280  66.870 113.780  1.00  0.00           H
ATOM   3536  CA  SER E 370      92.050  65.210 112.650  1.00  0.00           C
ATOM   3537  HA  SER E 370      92.530  65.120 111.670  1.00  0.00           H
ATOM   3538  CB  SER E 370      93.010  64.440 113.690  1.00  0.00           C
ATOM   3539  HB1 SER E 370      92.650  64.540 114.730  1.00  0.00           H
ATOM   3540  HB2 SER E 370      93.990  64.970 113.640  1.00  0.00           H
ATOM   3541  OG  SER E 370      93.170  63.070 113.380  1.00  0.00           O
ATOM   3542  HG1 SER E 370      92.630  62.640 114.050  1.00  0.00           H
ATOM   3543  C   SER E 370      90.770  64.440 112.540  1.00  0.00           C
ATOM   3544  O   SER E 370      90.480  63.840 111.510  1.00  0.00           O
ATOM   3545  N   ASP E 371      89.950  64.570 113.580  1.00  0.00           N
ATOM   3546  HN  ASP E 371      90.150  64.910 114.490  1.00  0.00           H
ATOM   3547  CA  ASP E 371      88.510  64.230 113.590  1.00  0.00           C
ATOM   3548  HA  ASP E 371      88.420  63.190 113.340  1.00  0.00           H
ATOM   3549  CB  ASP E 371      87.870  64.550 115.020  1.00  0.00           C
ATOM   3550  HB1 ASP E 371      86.860  64.080 115.030  1.00  0.00           H
ATOM   3551  HB2 ASP E 371      87.680  65.640 115.130  1.00  0.00           H
ATOM   3552  CG  ASP E 371      88.600  64.080 116.210  1.00  0.00           C
ATOM   3553  OD1 ASP E 371      89.460  63.170 116.090  1.00  0.00           O
ATOM   3554  OD2 ASP E 371      88.410  64.610 117.310  1.00  0.00           O
ATOM   3555  C   ASP E 371      87.680  64.950 112.520  1.00  0.00           C
ATOM   3556  O   ASP E 371      86.710  64.410 112.040  1.00  0.00           O
ATOM   3557  N   LEU E 372      87.980  66.180 112.040  1.00  0.00           N
ATOM   3558  HN  LEU E 372      88.800  66.640 112.380  1.00  0.00           H
ATOM   3559  CA  LEU E 372      87.250  66.850 110.980  1.00  0.00           C
ATOM   3560  HA  LEU E 372      86.200  66.700 111.170  1.00  0.00           H
ATOM   3561  CB  LEU E 372      87.510  68.370 111.010  1.00  0.00           C
ATOM   3562  HB1 LEU E 372      88.590  68.380 110.730  1.00  0.00           H
ATOM   3563  HB2 LEU E 372      87.500  68.700 112.060  1.00  0.00           H
ATOM   3564  CG  LEU E 372      86.690  69.190 110.050  1.00  0.00           C
ATOM   3565  HG  LEU E 372      86.420  68.720 109.080  1.00  0.00           H
ATOM   3566  CD1 LEU E 372      85.440  69.670 110.760  1.00  0.00           C
ATOM   3567 HD11 LEU E 372      85.100  70.570 110.210  1.00  0.00           H
ATOM   3568 HD12 LEU E 372      85.580  69.840 111.850  1.00  0.00           H
ATOM   3569 HD13 LEU E 372      84.720  68.810 110.770  1.00  0.00           H
ATOM   3570  CD2 LEU E 372      87.650  70.320 109.690  1.00  0.00           C
ATOM   3571 HD21 LEU E 372      88.380  69.990 108.930  1.00  0.00           H
ATOM   3572 HD22 LEU E 372      88.160  70.670 110.620  1.00  0.00           H
ATOM   3573 HD23 LEU E 372      87.050  71.180 109.310  1.00  0.00           H
ATOM   3574  C   LEU E 372      87.500  66.170 109.710  1.00  0.00           C
ATOM   3575  O   LEU E 372      86.520  65.930 108.960  1.00  0.00           O
ATOM   3576  N   TRP E 373      88.720  65.780 109.450  1.00  0.00           N
ATOM   3577  HN  TRP E 373      89.460  66.020 110.070  1.00  0.00           H
ATOM   3578  CA  TRP E 373      88.980  65.100 108.200  1.00  0.00           C
ATOM   3579  HA  TRP E 373      88.570  65.810 107.490  1.00  0.00           H
ATOM   3580  CB  TRP E 373      90.460  65.260 107.780  1.00  0.00           C
ATOM   3581  HB1 TRP E 373      90.580  64.870 106.740  1.00  0.00           H
ATOM   3582  HB2 TRP E 373      91.100  64.610 108.390  1.00  0.00           H
ATOM   3583  CG  TRP E 373      90.910  66.730 107.690  1.00  0.00           C
ATOM   3584  CD1 TRP E 373      91.880  67.220 108.520  1.00  0.00           C
ATOM   3585  HD1 TRP E 373      92.310  66.620 109.310  1.00  0.00           H
ATOM   3586  NE1 TRP E 373      92.090  68.590 108.160  1.00  0.00           N
ATOM   3587  HE1 TRP E 373      92.770  69.230 108.440  1.00  0.00           H
ATOM   3588  CE2 TRP E 373      91.250  68.930 107.210  1.00  0.00           C
ATOM   3589  CD2 TRP E 373      90.460  67.790 106.920  1.00  0.00           C
ATOM   3590  CE3 TRP E 373      89.470  67.990 105.940  1.00  0.00           C
ATOM   3591  HE3 TRP E 373      88.830  67.170 105.660  1.00  0.00           H
ATOM   3592  CZ3 TRP E 373      89.140  69.250 105.380  1.00  0.00           C
ATOM   3593  HZ3 TRP E 373      88.410  69.400 104.610  1.00  0.00           H
ATOM   3594  CZ2 TRP E 373      91.030  70.210 106.650  1.00  0.00           C
ATOM   3595  HZ2 TRP E 373      91.590  71.100 106.870  1.00  0.00           H
ATOM   3596  CH2 TRP E 373      89.960  70.360 105.720  1.00  0.00           C
ATOM   3597  HH2 TRP E 373      89.650  71.310 105.330  1.00  0.00           H
ATOM   3598  C   TRP E 373      88.220  63.810 107.850  1.00  0.00           C
ATOM   3599  O   TRP E 373      87.840  63.630 106.680  1.00  0.00           O
ATOM   3600  N   ILE E 374      88.010  62.990 108.870  1.00  0.00           N
ATOM   3601  HN  ILE E 374      88.520  63.110 109.720  1.00  0.00           H
ATOM   3602  CA  ILE E 374      87.220  61.840 108.720  1.00  0.00           C
ATOM   3603  HA  ILE E 374      87.460  61.390 107.760  1.00  0.00           H
ATOM   3604  CB  ILE E 374      87.560  60.720 109.740  1.00  0.00           C
ATOM   3605  HB  ILE E 374      86.760  59.980 109.510  1.00  0.00           H
ATOM   3606  CG2 ILE E 374      88.920  60.000 109.350  1.00  0.00           C
ATOM   3607 HG21 ILE E 374      89.760  60.700 109.210  1.00  0.00           H
ATOM   3608 HG22 ILE E 374      88.820  59.500 108.360  1.00  0.00           H
ATOM   3609 HG23 ILE E 374      89.360  59.360 110.140  1.00  0.00           H
ATOM   3610  CG1 ILE E 374      87.610  61.170 111.200  1.00  0.00           C
ATOM   3611 HG11 ILE E 374      86.870  61.930 111.540  1.00  0.00           H
ATOM   3612 HG12 ILE E 374      88.560  61.600 111.590  1.00  0.00           H
ATOM   3613  CD  ILE E 374      87.160  60.010 112.100  1.00  0.00           C
ATOM   3614  HD1 ILE E 374      87.820  59.140 111.910  1.00  0.00           H
ATOM   3615  HD2 ILE E 374      86.130  59.910 111.680  1.00  0.00           H
ATOM   3616  HD3 ILE E 374      87.220  60.450 113.120  1.00  0.00           H
ATOM   3617  C   ILE E 374      85.680  62.160 108.770  1.00  0.00           C
ATOM   3618  O   ILE E 374      84.860  61.520 108.120  1.00  0.00           O
ATOM   3619  N   THR E 375      85.240  63.260 109.480  1.00  0.00           N
ATOM   3620  HN  THR E 375      85.940  63.750 109.990  1.00  0.00           H
ATOM   3621  CA  THR E 375      83.870  63.840 109.430  1.00  0.00           C
ATOM   3622  HA  THR E 375      83.160  63.090 109.720  1.00  0.00           H
ATOM   3623  CB  THR E 375      83.600  64.940 110.410  1.00  0.00           C
ATOM   3624  HB  THR E 375      84.080  65.890 110.110  1.00  0.00           H
ATOM   3625  OG1 THR E 375      84.060  64.520 111.700  1.00  0.00           O
ATOM   3626  HG1 THR E 375      85.010  64.630 111.700  1.00  0.00           H
ATOM   3627  CG2 THR E 375      82.090  65.220 110.500  1.00  0.00           C
ATOM   3628 HG21 THR E 375      81.870  66.150 111.070  1.00  0.00           H
ATOM   3629 HG22 THR E 375      81.580  64.350 110.970  1.00  0.00           H
ATOM   3630 HG23 THR E 375      81.560  65.360 109.540  1.00  0.00           H
ATOM   3631  C   THR E 375      83.560  64.260 107.980  1.00  0.00           C
ATOM   3632  O   THR E 375      82.540  63.850 107.480  1.00  0.00           O
ATOM   3633  N   MET E 376      84.460  64.960 107.270  1.00  0.00           N
ATOM   3634  HN  MET E 376      85.280  65.200 107.770  1.00  0.00           H
ATOM   3635  CA  MET E 376      84.330  65.300 105.870  1.00  0.00           C
ATOM   3636  HA  MET E 376      83.480  65.970 105.790  1.00  0.00           H
ATOM   3637  CB  MET E 376      85.580  66.100 105.410  1.00  0.00           C
ATOM   3638  HB1 MET E 376      85.620  66.240 104.310  1.00  0.00           H
ATOM   3639  HB2 MET E 376      86.450  65.590 105.860  1.00  0.00           H
ATOM   3640  CG  MET E 376      85.580  67.610 105.820  1.00  0.00           C
ATOM   3641  HG1 MET E 376      86.650  67.900 105.710  1.00  0.00           H
ATOM   3642  HG2 MET E 376      85.380  67.660 106.910  1.00  0.00           H
ATOM   3643  SD  MET E 376      84.530  68.680 104.860  1.00  0.00           S
ATOM   3644  CE  MET E 376      84.390  70.040 106.110  1.00  0.00           C
ATOM   3645  HE1 MET E 376      84.070  69.610 107.080  1.00  0.00           H
ATOM   3646  HE2 MET E 376      83.580  70.730 105.810  1.00  0.00           H
ATOM   3647  HE3 MET E 376      85.380  70.530 106.270  1.00  0.00           H
ATOM   3648  C   MET E 376      84.260  64.170 104.870  1.00  0.00           C
ATOM   3649  O   MET E 376      83.440  64.170 103.950  1.00  0.00           O
ATOM   3650  N   LEU E 377      85.050  63.140 105.160  1.00  0.00           N
ATOM   3651  HN  LEU E 377      85.720  63.090 105.890  1.00  0.00           H
ATOM   3652  CA  LEU E 377      84.930  61.850 104.390  1.00  0.00           C
ATOM   3653  HA  LEU E 377      84.910  62.040 103.330  1.00  0.00           H
ATOM   3654  CB  LEU E 377      86.010  60.770 104.660  1.00  0.00           C
ATOM   3655  HB1 LEU E 377      85.960  60.540 105.740  1.00  0.00           H
ATOM   3656  HB2 LEU E 377      86.990  61.230 104.400  1.00  0.00           H
ATOM   3657  CG  LEU E 377      85.930  59.440 103.850  1.00  0.00           C
ATOM   3658  HG  LEU E 377      84.940  58.960 103.990  1.00  0.00           H
ATOM   3659  CD1 LEU E 377      86.300  59.720 102.400  1.00  0.00           C
ATOM   3660 HD11 LEU E 377      86.220  58.830 101.730  1.00  0.00           H
ATOM   3661 HD12 LEU E 377      87.310  60.170 102.350  1.00  0.00           H
ATOM   3662 HD13 LEU E 377      85.720  60.520 101.920  1.00  0.00           H
ATOM   3663  CD2 LEU E 377      86.890  58.340 104.460  1.00  0.00           C
ATOM   3664 HD21 LEU E 377      87.950  58.540 104.210  1.00  0.00           H
ATOM   3665 HD22 LEU E 377      86.740  57.360 103.950  1.00  0.00           H
ATOM   3666 HD23 LEU E 377      86.950  58.230 105.560  1.00  0.00           H
ATOM   3667  C   LEU E 377      83.500  61.240 104.640  1.00  0.00           C
ATOM   3668  O   LEU E 377      82.870  60.770 103.710  1.00  0.00           O
ATOM   3669  N   SER E 378      83.000  61.310 105.880  1.00  0.00           N
ATOM   3670  HN  SER E 378      83.540  61.650 106.650  1.00  0.00           H
ATOM   3671  CA  SER E 378      81.600  60.990 106.220  1.00  0.00           C
ATOM   3672  HA  SER E 378      81.610  59.940 105.950  1.00  0.00           H
ATOM   3673  CB  SER E 378      81.160  61.020 107.730  1.00  0.00           C
ATOM   3674  HB1 SER E 378      81.700  61.840 108.260  1.00  0.00           H
ATOM   3675  HB2 SER E 378      81.480  60.040 108.160  1.00  0.00           H
ATOM   3676  OG  SER E 378      79.720  61.010 108.020  1.00  0.00           O
ATOM   3677  HG1 SER E 378      79.300  60.250 107.620  1.00  0.00           H
ATOM   3678  C   SER E 378      80.630  61.840 105.320  1.00  0.00           C
ATOM   3679  O   SER E 378      79.710  61.320 104.690  1.00  0.00           O
ATOM   3680  N   MET E 379      80.750  63.140 105.370  1.00  0.00           N
ATOM   3681  HN  MET E 379      81.380  63.550 106.020  1.00  0.00           H
ATOM   3682  CA  MET E 379      79.850  64.010 104.620  1.00  0.00           C
ATOM   3683  HA  MET E 379      78.900  63.820 105.070  1.00  0.00           H
ATOM   3684  CB  MET E 379      80.380  65.490 104.830  1.00  0.00           C
ATOM   3685  HB1 MET E 379      79.780  66.180 104.210  1.00  0.00           H
ATOM   3686  HB2 MET E 379      81.470  65.520 104.620  1.00  0.00           H
ATOM   3687  CG  MET E 379      80.190  66.030 106.260  1.00  0.00           C
ATOM   3688  HG1 MET E 379      80.430  65.300 107.060  1.00  0.00           H
ATOM   3689  HG2 MET E 379      79.100  66.230 106.340  1.00  0.00           H
ATOM   3690  SD  MET E 379      81.080  67.660 106.480  1.00  0.00           S
ATOM   3691  CE  MET E 379      80.830  68.110 108.170  1.00  0.00           C
ATOM   3692  HE1 MET E 379      81.700  67.770 108.770  1.00  0.00           H
ATOM   3693  HE2 MET E 379      79.920  67.640 108.590  1.00  0.00           H
ATOM   3694  HE3 MET E 379      80.670  69.210 108.330  1.00  0.00           H
ATOM   3695  C   MET E 379      79.810  63.780 103.130  1.00  0.00           C
ATOM   3696  O   MET E 379      78.710  63.810 102.520  1.00  0.00           O
ATOM   3697  N   ILE E 380      80.940  63.590 102.390  1.00  0.00           N
ATOM   3698  HN  ILE E 380      81.830  63.450 102.800  1.00  0.00           H
ATOM   3699  CA  ILE E 380      80.890  63.270 100.980  1.00  0.00           C
ATOM   3700  HA  ILE E 380      80.320  64.000 100.430  1.00  0.00           H
ATOM   3701  CB  ILE E 380      82.270  63.560 100.260  1.00  0.00           C
ATOM   3702  HB  ILE E 380      82.470  64.640 100.410  1.00  0.00           H
ATOM   3703  CG2 ILE E 380      83.440  62.640 100.820  1.00  0.00           C
ATOM   3704 HG21 ILE E 380      83.460  61.640 100.350  1.00  0.00           H
ATOM   3705 HG22 ILE E 380      83.490  62.570 101.920  1.00  0.00           H
ATOM   3706 HG23 ILE E 380      84.460  63.090 100.670  1.00  0.00           H
ATOM   3707  CG1 ILE E 380      82.210  63.350  98.670  1.00  0.00           C
ATOM   3708 HG11 ILE E 380      81.310  63.830  98.230  1.00  0.00           H
ATOM   3709 HG12 ILE E 380      82.110  62.270  98.460  1.00  0.00           H
ATOM   3710  CD  ILE E 380      83.320  64.020  97.900  1.00  0.00           C
ATOM   3711  HD1 ILE E 380      84.300  63.760  98.370  1.00  0.00           H
ATOM   3712  HD2 ILE E 380      83.160  65.110  97.940  1.00  0.00           H
ATOM   3713  HD3 ILE E 380      83.260  63.630  96.850  1.00  0.00           H
ATOM   3714  C   ILE E 380      80.300  61.920 100.610  1.00  0.00           C
ATOM   3715  O   ILE E 380      79.640  61.810  99.580  1.00  0.00           O
ATOM   3716  N   VAL E 381      80.550  60.900 101.480  1.00  0.00           N
ATOM   3717  HN  VAL E 381      80.910  61.130 102.380  1.00  0.00           H
ATOM   3718  CA  VAL E 381      79.970  59.620 101.280  1.00  0.00           C
ATOM   3719  HA  VAL E 381      80.230  59.300 100.280  1.00  0.00           H
ATOM   3720  CB  VAL E 381      80.600  58.630 102.270  1.00  0.00           C
ATOM   3721  HB  VAL E 381      80.600  59.030 103.300  1.00  0.00           H
ATOM   3722  CG1 VAL E 381      79.930  57.300 102.320  1.00  0.00           C
ATOM   3723 HG11 VAL E 381      78.860  57.360 102.620  1.00  0.00           H
ATOM   3724 HG12 VAL E 381      80.440  56.540 102.970  1.00  0.00           H
ATOM   3725 HG13 VAL E 381      79.930  56.820 101.320  1.00  0.00           H
ATOM   3726  CG2 VAL E 381      82.090  58.490 101.820  1.00  0.00           C
ATOM   3727 HG21 VAL E 381      82.150  58.050 100.800  1.00  0.00           H
ATOM   3728 HG22 VAL E 381      82.670  57.810 102.470  1.00  0.00           H
ATOM   3729 HG23 VAL E 381      82.610  59.470 101.740  1.00  0.00           H
ATOM   3730  C   VAL E 381      78.440  59.660 101.360  1.00  0.00           C
ATOM   3731  O   VAL E 381      77.770  59.120 100.460  1.00  0.00           O
ATOM   3732  N   GLY E 382      77.920  60.440 102.340  1.00  0.00           N
ATOM   3733  HN  GLY E 382      78.540  60.870 102.990  1.00  0.00           H
ATOM   3734  CA  GLY E 382      76.460  60.510 102.660  1.00  0.00           C
ATOM   3735  HA1 GLY E 382      76.370  60.870 103.670  1.00  0.00           H
ATOM   3736  HA2 GLY E 382      76.130  59.470 102.660  1.00  0.00           H
ATOM   3737  C   GLY E 382      75.670  61.360 101.850  1.00  0.00           C
ATOM   3738  O   GLY E 382      74.490  61.140 101.540  1.00  0.00           O
ATOM   3739  N   ALA E 383      76.270  62.400 101.400  1.00  0.00           N
ATOM   3740  HN  ALA E 383      77.150  62.640 101.820  1.00  0.00           H
ATOM   3741  CA  ALA E 383      75.820  63.320 100.380  1.00  0.00           C
ATOM   3742  HA  ALA E 383      74.820  63.580 100.710  1.00  0.00           H
ATOM   3743  CB  ALA E 383      76.550  64.660 100.420  1.00  0.00           C
ATOM   3744  HB1 ALA E 383      76.790  65.000 101.450  1.00  0.00           H
ATOM   3745  HB2 ALA E 383      75.970  65.470  99.940  1.00  0.00           H
ATOM   3746  HB3 ALA E 383      77.580  64.510 100.020  1.00  0.00           H
ATOM   3747  C   ALA E 383      75.800  62.750  98.890  1.00  0.00           C
ATOM   3748  O   ALA E 383      74.940  63.030  98.050  1.00  0.00           O
ATOM   3749  N   THR E 384      76.770  61.890  98.700  1.00  0.00           N
ATOM   3750  HN  THR E 384      77.450  61.680  99.400  1.00  0.00           H
ATOM   3751  CA  THR E 384      76.850  61.070  97.440  1.00  0.00           C
ATOM   3752  HA  THR E 384      76.600  61.740  96.620  1.00  0.00           H
ATOM   3753  CB  THR E 384      78.200  60.380  97.190  1.00  0.00           C
ATOM   3754  HB  THR E 384      78.490  59.770  98.070  1.00  0.00           H
ATOM   3755  OG1 THR E 384      79.260  61.410  97.110  1.00  0.00           O
ATOM   3756  HG1 THR E 384      79.470  61.750  97.980  1.00  0.00           H
ATOM   3757  CG2 THR E 384      78.220  59.740  95.860  1.00  0.00           C
ATOM   3758 HG21 THR E 384      77.640  58.810  95.740  1.00  0.00           H
ATOM   3759 HG22 THR E 384      79.270  59.450  95.650  1.00  0.00           H
ATOM   3760 HG23 THR E 384      77.960  60.340  94.970  1.00  0.00           H
ATOM   3761  C   THR E 384      75.860  59.880  97.500  1.00  0.00           C
ATOM   3762  O   THR E 384      75.190  59.760  96.510  1.00  0.00           O
ATOM   3763  N   CYS E 385      75.700  59.190  98.700  1.00  0.00           N
ATOM   3764  HN  CYS E 385      76.380  59.170  99.430  1.00  0.00           H
ATOM   3765  CA  CYS E 385      74.570  58.260  98.840  1.00  0.00           C
ATOM   3766  HA  CYS E 385      74.720  57.480  98.100  1.00  0.00           H
ATOM   3767  CB  CYS E 385      74.610  57.640 100.310  1.00  0.00           C
ATOM   3768  HB1 CYS E 385      74.300  58.310 101.150  1.00  0.00           H
ATOM   3769  HB2 CYS E 385      75.660  57.390 100.520  1.00  0.00           H
ATOM   3770  SG  CYS E 385      73.780  56.080 100.430  1.00  0.00           S
ATOM   3771  C   CYS E 385      73.210  58.880  98.560  1.00  0.00           C
ATOM   3772  O   CYS E 385      72.460  58.390  97.690  1.00  0.00           O
ATOM   3773  N   TYR E 386      72.900  60.030  99.200  1.00  0.00           N
ATOM   3774  HN  TYR E 386      73.590  60.450  99.780  1.00  0.00           H
ATOM   3775  CA  TYR E 386      71.580  60.570  98.940  1.00  0.00           C
ATOM   3776  HA  TYR E 386      70.830  59.790  98.970  1.00  0.00           H
ATOM   3777  CB  TYR E 386      71.280  61.670  99.960  1.00  0.00           C
ATOM   3778  HB1 TYR E 386      72.060  62.450  99.830  1.00  0.00           H
ATOM   3779  HB2 TYR E 386      71.360  61.330 101.010  1.00  0.00           H
ATOM   3780  CG  TYR E 386      69.910  62.320  99.760  1.00  0.00           C
ATOM   3781  CD1 TYR E 386      68.740  61.710 100.120  1.00  0.00           C
ATOM   3782  HD1 TYR E 386      68.900  60.770 100.620  1.00  0.00           H
ATOM   3783  CE1 TYR E 386      67.460  62.350  99.850  1.00  0.00           C
ATOM   3784  HE1 TYR E 386      66.600  61.870 100.280  1.00  0.00           H
ATOM   3785  CZ  TYR E 386      67.400  63.560  99.130  1.00  0.00           C
ATOM   3786  OH  TYR E 386      66.130  64.190  98.870  1.00  0.00           O
ATOM   3787  HH  TYR E 386      65.540  63.850  99.550  1.00  0.00           H
ATOM   3788  CD2 TYR E 386      69.850  63.580  99.050  1.00  0.00           C
ATOM   3789  HD2 TYR E 386      70.750  64.070  98.710  1.00  0.00           H
ATOM   3790  CE2 TYR E 386      68.590  64.170  98.790  1.00  0.00           C
ATOM   3791  HE2 TYR E 386      68.550  65.120  98.280  1.00  0.00           H
ATOM   3792  C   TYR E 386      71.450  61.160  97.470  1.00  0.00           C
ATOM   3793  O   TYR E 386      70.490  60.720  96.800  1.00  0.00           O
ATOM   3794  N   ALA E 387      72.440  61.930  96.910  1.00  0.00           N
ATOM   3795  HN  ALA E 387      73.240  62.140  97.480  1.00  0.00           H
ATOM   3796  CA  ALA E 387      72.440  62.490  95.630  1.00  0.00           C
ATOM   3797  HA  ALA E 387      71.460  62.930  95.530  1.00  0.00           H
ATOM   3798  CB  ALA E 387      73.640  63.380  95.350  1.00  0.00           C
ATOM   3799  HB1 ALA E 387      73.540  63.900  94.390  1.00  0.00           H
ATOM   3800  HB2 ALA E 387      74.570  62.760  95.350  1.00  0.00           H
ATOM   3801  HB3 ALA E 387      73.760  64.120  96.180  1.00  0.00           H
ATOM   3802  C   ALA E 387      72.440  61.370  94.540  1.00  0.00           C
ATOM   3803  O   ALA E 387      71.720  61.410  93.550  1.00  0.00           O
ATOM   3804  N   MET E 388      73.260  60.310  94.640  1.00  0.00           N
ATOM   3805  HN  MET E 388      73.940  60.270  95.370  1.00  0.00           H
ATOM   3806  CA  MET E 388      73.140  59.080  93.850  1.00  0.00           C
ATOM   3807  HA  MET E 388      73.090  59.390  92.820  1.00  0.00           H
ATOM   3808  CB  MET E 388      74.310  58.140  94.010  1.00  0.00           C
ATOM   3809  HB1 MET E 388      74.060  57.180  93.510  1.00  0.00           H
ATOM   3810  HB2 MET E 388      74.490  57.830  95.060  1.00  0.00           H
ATOM   3811  CG  MET E 388      75.650  58.640  93.390  1.00  0.00           C
ATOM   3812  HG1 MET E 388      75.860  59.570  93.960  1.00  0.00           H
ATOM   3813  HG2 MET E 388      75.310  58.930  92.370  1.00  0.00           H
ATOM   3814  SD  MET E 388      76.990  57.470  93.380  1.00  0.00           S
ATOM   3815  CE  MET E 388      76.230  56.180  92.280  1.00  0.00           C
ATOM   3816  HE1 MET E 388      76.880  55.300  92.080  1.00  0.00           H
ATOM   3817  HE2 MET E 388      75.840  56.520  91.300  1.00  0.00           H
ATOM   3818  HE3 MET E 388      75.440  55.730  92.920  1.00  0.00           H
ATOM   3819  C   MET E 388      71.850  58.300  93.950  1.00  0.00           C
ATOM   3820  O   MET E 388      71.390  57.850  92.910  1.00  0.00           O
ATOM   3821  N   PHE E 389      71.180  58.130  95.110  1.00  0.00           N
ATOM   3822  HN  PHE E 389      71.560  58.450  95.970  1.00  0.00           H
ATOM   3823  CA  PHE E 389      69.750  57.760  95.190  1.00  0.00           C
ATOM   3824  HA  PHE E 389      69.650  56.760  94.760  1.00  0.00           H
ATOM   3825  CB  PHE E 389      69.290  57.540  96.630  1.00  0.00           C
ATOM   3826  HB1 PHE E 389      69.410  58.470  97.220  1.00  0.00           H
ATOM   3827  HB2 PHE E 389      69.900  56.760  97.130  1.00  0.00           H
ATOM   3828  CG  PHE E 389      67.810  57.060  96.730  1.00  0.00           C
ATOM   3829  CD1 PHE E 389      66.790  57.980  97.140  1.00  0.00           C
ATOM   3830  HD1 PHE E 389      67.120  58.970  97.380  1.00  0.00           H
ATOM   3831  CE1 PHE E 389      65.420  57.640  97.120  1.00  0.00           C
ATOM   3832  HE1 PHE E 389      64.650  58.340  97.410  1.00  0.00           H
ATOM   3833  CZ  PHE E 389      65.030  56.290  96.840  1.00  0.00           C
ATOM   3834  HZ  PHE E 389      63.990  56.020  96.790  1.00  0.00           H
ATOM   3835  CD2 PHE E 389      67.400  55.710  96.480  1.00  0.00           C
ATOM   3836  HD2 PHE E 389      68.190  55.060  96.160  1.00  0.00           H
ATOM   3837  CE2 PHE E 389      66.030  55.350  96.570  1.00  0.00           C
ATOM   3838  HE2 PHE E 389      65.850  54.310  96.420  1.00  0.00           H
ATOM   3839  C   PHE E 389      68.760  58.640  94.350  1.00  0.00           C
ATOM   3840  O   PHE E 389      68.070  58.150  93.470  1.00  0.00           O
ATOM   3841  N   VAL E 390      68.730  59.930  94.580  1.00  0.00           N
ATOM   3842  HN  VAL E 390      69.270  60.310  95.320  1.00  0.00           H
ATOM   3843  CA  VAL E 390      67.720  60.840  93.940  1.00  0.00           C
ATOM   3844  HA  VAL E 390      66.770  60.350  94.000  1.00  0.00           H
ATOM   3845  CB  VAL E 390      67.440  62.130  94.690  1.00  0.00           C
ATOM   3846  HB  VAL E 390      68.400  62.610  94.990  1.00  0.00           H
ATOM   3847  CG1 VAL E 390      66.460  63.060  94.070  1.00  0.00           C
ATOM   3848 HG11 VAL E 390      66.830  63.620  93.180  1.00  0.00           H
ATOM   3849 HG12 VAL E 390      66.270  63.940  94.720  1.00  0.00           H
ATOM   3850 HG13 VAL E 390      65.510  62.590  93.730  1.00  0.00           H
ATOM   3851  CG2 VAL E 390      66.890  61.700  96.060  1.00  0.00           C
ATOM   3852 HG21 VAL E 390      66.090  60.950  95.910  1.00  0.00           H
ATOM   3853 HG22 VAL E 390      66.490  62.650  96.480  1.00  0.00           H
ATOM   3854 HG23 VAL E 390      67.700  61.230  96.660  1.00  0.00           H
ATOM   3855  C   VAL E 390      67.940  61.090  92.430  1.00  0.00           C
ATOM   3856  O   VAL E 390      67.000  61.120  91.680  1.00  0.00           O
ATOM   3857  N   GLY E 391      69.230  61.160  92.040  1.00  0.00           N
ATOM   3858  HN  GLY E 391      70.010  61.220  92.670  1.00  0.00           H
ATOM   3859  CA  GLY E 391      69.680  61.270  90.650  1.00  0.00           C
ATOM   3860  HA1 GLY E 391      70.750  61.210  90.760  1.00  0.00           H
ATOM   3861  HA2 GLY E 391      69.120  62.110  90.290  1.00  0.00           H
ATOM   3862  C   GLY E 391      69.470  60.040  89.730  1.00  0.00           C
ATOM   3863  O   GLY E 391      69.330  60.150  88.520  1.00  0.00           O
ATOM   3864  N   HSD E 392      69.380  58.880  90.400  1.00  0.00           N
ATOM   3865  HN  HSD E 392      69.630  58.700  91.350  1.00  0.00           H
ATOM   3866  CA  HSD E 392      68.910  57.710  89.720  1.00  0.00           C
ATOM   3867  HA  HSD E 392      69.160  57.820  88.680  1.00  0.00           H
ATOM   3868  CB  HSD E 392      69.600  56.500  90.260  1.00  0.00           C
ATOM   3869  HB1 HSD E 392      69.070  55.550  90.000  1.00  0.00           H
ATOM   3870  HB2 HSD E 392      69.650  56.550  91.370  1.00  0.00           H
ATOM   3871  ND1 HSD E 392      72.190  56.130  90.290  1.00  0.00           N
ATOM   3872  HD1 HSD E 392      72.250  55.800  91.230  1.00  0.00           H
ATOM   3873  CG  HSD E 392      70.990  56.430  89.650  1.00  0.00           C
ATOM   3874  CE1 HSD E 392      73.170  56.360  89.410  1.00  0.00           C
ATOM   3875  HE1 HSD E 392      74.220  56.210  89.680  1.00  0.00           H
ATOM   3876  NE2 HSD E 392      72.710  56.750  88.240  1.00  0.00           N
ATOM   3877  CD2 HSD E 392      71.350  56.770  88.410  1.00  0.00           C
ATOM   3878  HD2 HSD E 392      70.760  56.950  87.520  1.00  0.00           H
ATOM   3879  C   HSD E 392      67.360  57.580  89.750  1.00  0.00           C
ATOM   3880  O   HSD E 392      66.680  57.140  88.830  1.00  0.00           O
ATOM   3881  N   ALA E 393      66.730  57.970  90.860  1.00  0.00           N
ATOM   3882  HN  ALA E 393      67.290  58.260  91.630  1.00  0.00           H
ATOM   3883  CA  ALA E 393      65.320  57.880  91.040  1.00  0.00           C
ATOM   3884  HA  ALA E 393      65.030  56.840  90.960  1.00  0.00           H
ATOM   3885  CB  ALA E 393      64.980  58.300  92.490  1.00  0.00           C
ATOM   3886  HB1 ALA E 393      65.580  57.710  93.230  1.00  0.00           H
ATOM   3887  HB2 ALA E 393      63.930  58.160  92.790  1.00  0.00           H
ATOM   3888  HB3 ALA E 393      65.300  59.350  92.630  1.00  0.00           H
ATOM   3889  C   ALA E 393      64.550  58.790  90.060  1.00  0.00           C
ATOM   3890  O   ALA E 393      63.550  58.420  89.450  1.00  0.00           O
ATOM   3891  N   THR E 394      65.140  59.950  89.900  1.00  0.00           N
ATOM   3892  HN  THR E 394      65.900  60.240  90.460  1.00  0.00           H
ATOM   3893  CA  THR E 394      64.730  60.980  88.930  1.00  0.00           C
ATOM   3894  HA  THR E 394      63.640  60.900  88.950  1.00  0.00           H
ATOM   3895  CB  THR E 394      65.040  62.440  89.250  1.00  0.00           C
ATOM   3896  HB  THR E 394      64.530  63.140  88.540  1.00  0.00           H
ATOM   3897  OG1 THR E 394      66.510  62.550  89.290  1.00  0.00           O
ATOM   3898  HG1 THR E 394      66.790  62.320  90.170  1.00  0.00           H
ATOM   3899  CG2 THR E 394      64.420  62.940  90.590  1.00  0.00           C
ATOM   3900 HG21 THR E 394      63.310  62.870  90.510  1.00  0.00           H
ATOM   3901 HG22 THR E 394      64.610  64.020  90.810  1.00  0.00           H
ATOM   3902 HG23 THR E 394      64.770  62.250  91.390  1.00  0.00           H
ATOM   3903  C   THR E 394      64.980  60.650  87.460  1.00  0.00           C
ATOM   3904  O   THR E 394      64.100  60.790  86.610  1.00  0.00           O
ATOM   3905  N   ALA E 395      66.130  60.090  87.110  1.00  0.00           N
ATOM   3906  HN  ALA E 395      66.830  59.960  87.830  1.00  0.00           H
ATOM   3907  CA  ALA E 395      66.510  59.630  85.830  1.00  0.00           C
ATOM   3908  HA  ALA E 395      66.340  60.470  85.170  1.00  0.00           H
ATOM   3909  CB  ALA E 395      67.960  59.180  85.780  1.00  0.00           C
ATOM   3910  HB1 ALA E 395      68.570  60.110  85.860  1.00  0.00           H
ATOM   3911  HB2 ALA E 395      68.260  58.830  84.760  1.00  0.00           H
ATOM   3912  HB3 ALA E 395      68.340  58.420  86.490  1.00  0.00           H
ATOM   3913  C   ALA E 395      65.600  58.410  85.410  1.00  0.00           C
ATOM   3914  O   ALA E 395      65.170  58.380  84.280  1.00  0.00           O
ATOM   3915  N   LEU E 396      65.310  57.430  86.310  1.00  0.00           N
ATOM   3916  HN  LEU E 396      65.720  57.470  87.220  1.00  0.00           H
ATOM   3917  CA  LEU E 396      64.240  56.460  86.010  1.00  0.00           C
ATOM   3918  HA  LEU E 396      64.480  55.920  85.110  1.00  0.00           H
ATOM   3919  CB  LEU E 396      64.290  55.330  87.060  1.00  0.00           C
ATOM   3920  HB1 LEU E 396      63.470  54.600  87.210  1.00  0.00           H
ATOM   3921  HB2 LEU E 396      64.290  55.930  88.010  1.00  0.00           H
ATOM   3922  CG  LEU E 396      65.560  54.420  86.970  1.00  0.00           C
ATOM   3923  HG  LEU E 396      66.490  55.020  86.980  1.00  0.00           H
ATOM   3924  CD1 LEU E 396      65.570  53.570  88.190  1.00  0.00           C
ATOM   3925 HD11 LEU E 396      65.430  54.180  89.110  1.00  0.00           H
ATOM   3926 HD12 LEU E 396      66.450  52.890  88.270  1.00  0.00           H
ATOM   3927 HD13 LEU E 396      64.650  52.940  88.160  1.00  0.00           H
ATOM   3928  CD2 LEU E 396      65.490  53.450  85.730  1.00  0.00           C
ATOM   3929 HD21 LEU E 396      64.500  52.930  85.720  1.00  0.00           H
ATOM   3930 HD22 LEU E 396      66.280  52.680  85.720  1.00  0.00           H
ATOM   3931 HD23 LEU E 396      65.620  54.020  84.790  1.00  0.00           H
ATOM   3932  C   LEU E 396      62.790  57.030  85.820  1.00  0.00           C
ATOM   3933  O   LEU E 396      62.100  56.690  84.850  1.00  0.00           O
ATOM   3934  N   ILE E 397      62.350  57.920  86.660  1.00  0.00           N
ATOM   3935  HN  ILE E 397      62.750  58.020  87.570  1.00  0.00           H
ATOM   3936  CA  ILE E 397      61.090  58.620  86.520  1.00  0.00           C
ATOM   3937  HA  ILE E 397      60.340  57.850  86.440  1.00  0.00           H
ATOM   3938  CB  ILE E 397      60.730  59.470  87.730  1.00  0.00           C
ATOM   3939  HB  ILE E 397      61.600  60.120  87.980  1.00  0.00           H
ATOM   3940  CG2 ILE E 397      59.510  60.520  87.590  1.00  0.00           C
ATOM   3941 HG21 ILE E 397      58.530  60.010  87.440  1.00  0.00           H
ATOM   3942 HG22 ILE E 397      59.700  61.170  86.700  1.00  0.00           H
ATOM   3943 HG23 ILE E 397      59.420  61.160  88.480  1.00  0.00           H
ATOM   3944  CG1 ILE E 397      60.600  58.590  89.000  1.00  0.00           C
ATOM   3945 HG11 ILE E 397      61.330  57.760  88.990  1.00  0.00           H
ATOM   3946 HG12 ILE E 397      59.610  58.090  88.870  1.00  0.00           H
ATOM   3947  CD  ILE E 397      60.600  59.300  90.340  1.00  0.00           C
ATOM   3948  HD1 ILE E 397      59.880  60.120  90.500  1.00  0.00           H
ATOM   3949  HD2 ILE E 397      61.620  59.660  90.610  1.00  0.00           H
ATOM   3950  HD3 ILE E 397      60.380  58.540  91.130  1.00  0.00           H
ATOM   3951  C   ILE E 397      60.940  59.330  85.200  1.00  0.00           C
ATOM   3952  O   ILE E 397      59.980  59.250  84.480  1.00  0.00           O
ATOM   3953  N   GLN E 398      62.000  60.150  84.930  1.00  0.00           N
ATOM   3954  HN  GLN E 398      62.690  60.350  85.630  1.00  0.00           H
ATOM   3955  CA  GLN E 398      61.980  60.890  83.670  1.00  0.00           C
ATOM   3956  HA  GLN E 398      61.030  61.400  83.630  1.00  0.00           H
ATOM   3957  CB  GLN E 398      63.200  61.860  83.570  1.00  0.00           C
ATOM   3958  HB1 GLN E 398      63.260  62.370  82.590  1.00  0.00           H
ATOM   3959  HB2 GLN E 398      64.150  61.280  83.710  1.00  0.00           H
ATOM   3960  CG  GLN E 398      63.030  62.990  84.560  1.00  0.00           C
ATOM   3961  HG1 GLN E 398      63.760  63.800  84.370  1.00  0.00           H
ATOM   3962  HG2 GLN E 398      63.110  62.550  85.580  1.00  0.00           H
ATOM   3963  CD  GLN E 398      61.670  63.690  84.470  1.00  0.00           C
ATOM   3964  OE1 GLN E 398      60.900  63.620  85.430  1.00  0.00           O
ATOM   3965  NE2 GLN E 398      61.420  64.400  83.380  1.00  0.00           N
ATOM   3966 HE21 GLN E 398      60.440  64.640  83.320  1.00  0.00           H
ATOM   3967 HE22 GLN E 398      62.060  64.570  82.640  1.00  0.00           H
ATOM   3968  C   GLN E 398      61.920  60.000  82.380  1.00  0.00           C
ATOM   3969  O   GLN E 398      61.190  60.320  81.450  1.00  0.00           O
ATOM   3970  N   SER E 399      62.710  58.870  82.420  1.00  0.00           N
ATOM   3971  HN  SER E 399      63.220  58.750  83.270  1.00  0.00           H
ATOM   3972  CA  SER E 399      62.760  57.830  81.410  1.00  0.00           C
ATOM   3973  HA  SER E 399      63.030  58.290  80.460  1.00  0.00           H
ATOM   3974  CB  SER E 399      63.800  56.670  81.610  1.00  0.00           C
ATOM   3975  HB1 SER E 399      63.580  56.030  82.480  1.00  0.00           H
ATOM   3976  HB2 SER E 399      64.850  57.010  81.730  1.00  0.00           H
ATOM   3977  OG  SER E 399      63.870  55.800  80.480  1.00  0.00           O
ATOM   3978  HG1 SER E 399      63.840  56.290  79.640  1.00  0.00           H
ATOM   3979  C   SER E 399      61.360  57.090  81.260  1.00  0.00           C
ATOM   3980  O   SER E 399      60.860  56.970  80.150  1.00  0.00           O
ATOM   3981  N   LEU E 400      60.730  56.790  82.410  1.00  0.00           N
ATOM   3982  HN  LEU E 400      61.210  56.870  83.270  1.00  0.00           H
ATOM   3983  CA  LEU E 400      59.370  56.300  82.430  1.00  0.00           C
ATOM   3984  HA  LEU E 400      59.260  55.380  81.880  1.00  0.00           H
ATOM   3985  CB  LEU E 400      59.190  56.020  83.910  1.00  0.00           C
ATOM   3986  HB1 LEU E 400      59.620  56.880  84.480  1.00  0.00           H
ATOM   3987  HB2 LEU E 400      59.720  55.060  84.100  1.00  0.00           H
ATOM   3988  CG  LEU E 400      57.830  55.850  84.520  1.00  0.00           C
ATOM   3989  HG  LEU E 400      57.170  56.690  84.200  1.00  0.00           H
ATOM   3990  CD1 LEU E 400      57.300  54.540  84.020  1.00  0.00           C
ATOM   3991 HD11 LEU E 400      57.280  54.620  82.910  1.00  0.00           H
ATOM   3992 HD12 LEU E 400      56.270  54.310  84.330  1.00  0.00           H
ATOM   3993 HD13 LEU E 400      57.900  53.670  84.380  1.00  0.00           H
ATOM   3994  CD2 LEU E 400      57.760  55.960  86.080  1.00  0.00           C
ATOM   3995 HD21 LEU E 400      58.630  55.440  86.550  1.00  0.00           H
ATOM   3996 HD22 LEU E 400      56.920  55.360  86.480  1.00  0.00           H
ATOM   3997 HD23 LEU E 400      57.720  57.030  86.380  1.00  0.00           H
ATOM   3998  C   LEU E 400      58.290  57.290  81.880  1.00  0.00           C
ATOM   3999  O   LEU E 400      57.400  56.940  81.160  1.00  0.00           O
ATOM   4000  N   ASP E 401      58.390  58.570  82.280  1.00  0.00           N
ATOM   4001  HN  ASP E 401      59.100  58.820  82.940  1.00  0.00           H
ATOM   4002  CA  ASP E 401      57.320  59.550  82.070  1.00  0.00           C
ATOM   4003  HA  ASP E 401      56.360  59.070  82.060  1.00  0.00           H
ATOM   4004  CB  ASP E 401      57.370  60.650  83.220  1.00  0.00           C
ATOM   4005  HB1 ASP E 401      58.270  61.300  83.280  1.00  0.00           H
ATOM   4006  HB2 ASP E 401      57.540  60.110  84.190  1.00  0.00           H
ATOM   4007  CG  ASP E 401      56.130  61.530  83.390  1.00  0.00           C
ATOM   4008  OD1 ASP E 401      56.220  62.770  83.520  1.00  0.00           O
ATOM   4009  OD2 ASP E 401      55.060  60.910  83.550  1.00  0.00           O
ATOM   4010  C   ASP E 401      57.320  60.350  80.710  1.00  0.00           C
ATOM   4011  O   ASP E 401      56.400  61.070  80.370  1.00  0.00           O
ATOM   4012  N   SER E 402      58.420  60.290  79.980  1.00  0.00           N
ATOM   4013  HN  SER E 402      59.190  59.790  80.390  1.00  0.00           H
ATOM   4014  CA  SER E 402      58.650  61.210  78.820  1.00  0.00           C
ATOM   4015  HA  SER E 402      58.470  62.230  79.120  1.00  0.00           H
ATOM   4016  CB  SER E 402      59.990  60.960  78.150  1.00  0.00           C
ATOM   4017  HB1 SER E 402      60.110  61.480  77.170  1.00  0.00           H
ATOM   4018  HB2 SER E 402      60.310  59.910  78.030  1.00  0.00           H
ATOM   4019  OG  SER E 402      60.960  61.580  79.010  1.00  0.00           O
ATOM   4020  HG1 SER E 402      61.040  60.990  79.760  1.00  0.00           H
ATOM   4021  C   SER E 402      57.700  60.960  77.750  1.00  0.00           C
ATOM   4022  O   SER E 402      57.200  61.940  77.230  1.00  0.00           O
ATOM   4023  N   SER E 403      57.290  59.700  77.370  1.00  0.00           N
ATOM   4024  HN  SER E 403      57.690  58.930  77.850  1.00  0.00           H
ATOM   4025  CA  SER E 403      56.330  59.480  76.250  1.00  0.00           C
ATOM   4026  HA  SER E 403      56.880  59.820  75.380  1.00  0.00           H
ATOM   4027  CB  SER E 403      56.090  57.980  75.900  1.00  0.00           C
ATOM   4028  HB1 SER E 403      55.500  57.900  74.970  1.00  0.00           H
ATOM   4029  HB2 SER E 403      55.570  57.410  76.700  1.00  0.00           H
ATOM   4030  OG  SER E 403      57.330  57.330  75.650  1.00  0.00           O
ATOM   4031  HG1 SER E 403      57.940  57.460  76.390  1.00  0.00           H
ATOM   4032  C   SER E 403      55.020  60.290  76.220  1.00  0.00           C
ATOM   4033  O   SER E 403      54.720  60.980  75.230  1.00  0.00           O
ATOM   4034  N   ARG E 404      54.240  60.330  77.320  1.00  0.00           N
ATOM   4035  HN  ARG E 404      54.500  59.860  78.160  1.00  0.00           H
ATOM   4036  CA  ARG E 404      53.070  61.260  77.490  1.00  0.00           C
ATOM   4037  HA  ARG E 404      52.350  61.020  76.720  1.00  0.00           H
ATOM   4038  CB  ARG E 404      52.320  60.980  78.820  1.00  0.00           C
ATOM   4039  HB1 ARG E 404      51.670  61.860  79.030  1.00  0.00           H
ATOM   4040  HB2 ARG E 404      53.120  61.040  79.590  1.00  0.00           H
ATOM   4041  CG  ARG E 404      51.610  59.690  78.990  1.00  0.00           C
ATOM   4042  HG1 ARG E 404      51.310  59.750  80.060  1.00  0.00           H
ATOM   4043  HG2 ARG E 404      52.230  58.770  78.930  1.00  0.00           H
ATOM   4044  CD  ARG E 404      50.420  59.590  78.020  1.00  0.00           C
ATOM   4045  HD1 ARG E 404      49.700  58.770  78.190  1.00  0.00           H
ATOM   4046  HD2 ARG E 404      50.730  59.550  76.960  1.00  0.00           H
ATOM   4047  NE  ARG E 404      49.550  60.870  78.090  1.00  0.00           N
ATOM   4048  HE  ARG E 404      49.600  61.440  78.910  1.00  0.00           H
ATOM   4049  CZ  ARG E 404      48.800  61.310  77.060  1.00  0.00           C
ATOM   4050  NH1 ARG E 404      48.910  60.760  75.880  1.00  0.00           N
ATOM   4051 HH11 ARG E 404      49.290  59.860  75.730  1.00  0.00           H
ATOM   4052 HH12 ARG E 404      48.470  61.240  75.120  1.00  0.00           H
ATOM   4053  NH2 ARG E 404      48.120  62.440  77.180  1.00  0.00           N
ATOM   4054 HH21 ARG E 404      47.910  63.030  76.410  1.00  0.00           H
ATOM   4055 HH22 ARG E 404      48.190  62.780  78.110  1.00  0.00           H
ATOM   4056  C   ARG E 404      53.380  62.730  77.300  1.00  0.00           C
ATOM   4057  O   ARG E 404      52.690  63.380  76.460  1.00  0.00           O
ATOM   4058  N   ARG E 405      54.430  63.300  78.010  1.00  0.00           N
ATOM   4059  HN  ARG E 405      54.980  62.760  78.640  1.00  0.00           H
ATOM   4060  CA  ARG E 405      54.770  64.740  77.970  1.00  0.00           C
ATOM   4061  HA  ARG E 405      53.850  65.210  78.290  1.00  0.00           H
ATOM   4062  CB  ARG E 405      55.840  64.840  79.020  1.00  0.00           C
ATOM   4063  HB1 ARG E 405      56.260  65.870  79.090  1.00  0.00           H
ATOM   4064  HB2 ARG E 405      56.710  64.300  78.580  1.00  0.00           H
ATOM   4065  CG  ARG E 405      55.550  64.210  80.390  1.00  0.00           C
ATOM   4066  HG1 ARG E 405      56.520  64.240  80.930  1.00  0.00           H
ATOM   4067  HG2 ARG E 405      55.420  63.110  80.440  1.00  0.00           H
ATOM   4068  CD  ARG E 405      54.480  64.920  81.190  1.00  0.00           C
ATOM   4069  HD1 ARG E 405      53.590  65.020  80.520  1.00  0.00           H
ATOM   4070  HD2 ARG E 405      54.870  65.890  81.580  1.00  0.00           H
ATOM   4071  NE  ARG E 405      54.210  63.980  82.330  1.00  0.00           N
ATOM   4072  HE  ARG E 405      54.990  63.490  82.730  1.00  0.00           H
ATOM   4073  CZ  ARG E 405      52.980  63.520  82.570  1.00  0.00           C
ATOM   4074  NH1 ARG E 405      51.870  63.980  81.990  1.00  0.00           N
ATOM   4075 HH11 ARG E 405      51.840  64.870  81.540  1.00  0.00           H
ATOM   4076 HH12 ARG E 405      51.060  63.410  82.150  1.00  0.00           H
ATOM   4077  NH2 ARG E 405      52.800  62.480  83.360  1.00  0.00           N
ATOM   4078 HH21 ARG E 405      51.920  62.020  83.480  1.00  0.00           H
ATOM   4079 HH22 ARG E 405      53.590  61.880  83.510  1.00  0.00           H
ATOM   4080  C   ARG E 405      55.160  65.200  76.590  1.00  0.00           C
ATOM   4081  O   ARG E 405      54.810  66.300  76.170  1.00  0.00           O
ATOM   4082  N   GLN E 406      55.940  64.350  75.900  1.00  0.00           N
ATOM   4083  HN  GLN E 406      56.070  63.450  76.310  1.00  0.00           H
ATOM   4084  CA  GLN E 406      56.450  64.660  74.560  1.00  0.00           C
ATOM   4085  HA  GLN E 406      56.910  65.630  74.620  1.00  0.00           H
ATOM   4086  CB  GLN E 406      57.390  63.590  74.120  1.00  0.00           C
ATOM   4087  HB1 GLN E 406      57.470  63.610  73.010  1.00  0.00           H
ATOM   4088  HB2 GLN E 406      56.850  62.640  74.270  1.00  0.00           H
ATOM   4089  CG  GLN E 406      58.720  63.560  74.910  1.00  0.00           C
ATOM   4090  HG1 GLN E 406      59.280  62.690  74.500  1.00  0.00           H
ATOM   4091  HG2 GLN E 406      58.530  63.470  76.010  1.00  0.00           H
ATOM   4092  CD  GLN E 406      59.410  64.850  74.620  1.00  0.00           C
ATOM   4093  OE1 GLN E 406      59.530  65.240  73.460  1.00  0.00           O
ATOM   4094  NE2 GLN E 406      59.840  65.540  75.700  1.00  0.00           N
ATOM   4095 HE21 GLN E 406      60.450  66.320  75.530  1.00  0.00           H
ATOM   4096 HE22 GLN E 406      59.810  65.210  76.640  1.00  0.00           H
ATOM   4097  C   GLN E 406      55.300  64.880  73.540  1.00  0.00           C
ATOM   4098  O   GLN E 406      55.220  65.890  72.820  1.00  0.00           O
ATOM   4099  N   TYR E 407      54.280  64.030  73.640  1.00  0.00           N
ATOM   4100  HN  TYR E 407      54.260  63.370  74.380  1.00  0.00           H
ATOM   4101  CA  TYR E 407      53.110  64.130  72.800  1.00  0.00           C
ATOM   4102  HA  TYR E 407      53.380  64.450  71.800  1.00  0.00           H
ATOM   4103  CB  TYR E 407      52.380  62.760  72.840  1.00  0.00           C
ATOM   4104  HB1 TYR E 407      51.660  62.720  73.680  1.00  0.00           H
ATOM   4105  HB2 TYR E 407      53.060  61.890  72.850  1.00  0.00           H
ATOM   4106  CG  TYR E 407      51.480  62.560  71.630  1.00  0.00           C
ATOM   4107  CD1 TYR E 407      50.070  62.520  71.650  1.00  0.00           C
ATOM   4108  HD1 TYR E 407      49.590  62.720  72.600  1.00  0.00           H
ATOM   4109  CE1 TYR E 407      49.420  62.340  70.400  1.00  0.00           C
ATOM   4110  HE1 TYR E 407      48.350  62.440  70.460  1.00  0.00           H
ATOM   4111  CZ  TYR E 407      50.090  62.200  69.210  1.00  0.00           C
ATOM   4112  OH  TYR E 407      49.360  62.070  68.050  1.00  0.00           O
ATOM   4113  HH  TYR E 407      48.420  62.110  68.240  1.00  0.00           H
ATOM   4114  CD2 TYR E 407      52.210  62.440  70.450  1.00  0.00           C
ATOM   4115  HD2 TYR E 407      53.280  62.530  70.360  1.00  0.00           H
ATOM   4116  CE2 TYR E 407      51.460  62.250  69.220  1.00  0.00           C
ATOM   4117  HE2 TYR E 407      51.950  62.080  68.270  1.00  0.00           H
ATOM   4118  C   TYR E 407      52.180  65.320  73.180  1.00  0.00           C
ATOM   4119  O   TYR E 407      51.490  66.000  72.410  1.00  0.00           O
ATOM   4120  N   GLN E 408      52.130  65.630  74.490  1.00  0.00           N
ATOM   4121  HN  GLN E 408      52.500  65.130  75.260  1.00  0.00           H
ATOM   4122  CA  GLN E 408      51.410  66.800  74.950  1.00  0.00           C
ATOM   4123  HA  GLN E 408      50.390  66.770  74.600  1.00  0.00           H
ATOM   4124  CB  GLN E 408      51.380  66.940  76.490  1.00  0.00           C
ATOM   4125  HB1 GLN E 408      50.980  67.930  76.810  1.00  0.00           H
ATOM   4126  HB2 GLN E 408      52.380  66.800  76.970  1.00  0.00           H
ATOM   4127  CG  GLN E 408      50.390  65.940  77.220  1.00  0.00           C
ATOM   4128  HG1 GLN E 408      50.340  66.150  78.310  1.00  0.00           H
ATOM   4129  HG2 GLN E 408      50.950  64.980  77.290  1.00  0.00           H
ATOM   4130  CD  GLN E 408      49.000  65.840  76.590  1.00  0.00           C
ATOM   4131  OE1 GLN E 408      48.550  64.840  76.010  1.00  0.00           O
ATOM   4132  NE2 GLN E 408      48.260  66.980  76.690  1.00  0.00           N
ATOM   4133 HE21 GLN E 408      47.290  66.950  76.460  1.00  0.00           H
ATOM   4134 HE22 GLN E 408      48.700  67.800  77.080  1.00  0.00           H
ATOM   4135  C   GLN E 408      51.970  68.110  74.410  1.00  0.00           C
ATOM   4136  O   GLN E 408      51.350  68.920  73.830  1.00  0.00           O
ATOM   4137  N   GLU E 409      53.380  68.150  74.470  1.00  0.00           N
ATOM   4138  HN  GLU E 409      53.810  67.410  74.970  1.00  0.00           H
ATOM   4139  CA  GLU E 409      54.250  69.190  73.970  1.00  0.00           C
ATOM   4140  HA  GLU E 409      53.950  70.090  74.490  1.00  0.00           H
ATOM   4141  CB  GLU E 409      55.770  68.980  74.340  1.00  0.00           C
ATOM   4142  HB1 GLU E 409      56.400  69.270  73.480  1.00  0.00           H
ATOM   4143  HB2 GLU E 409      55.950  67.880  74.440  1.00  0.00           H
ATOM   4144  CG  GLU E 409      56.180  69.750  75.650  1.00  0.00           C
ATOM   4145  HG1 GLU E 409      55.660  69.290  76.520  1.00  0.00           H
ATOM   4146  HG2 GLU E 409      55.770  70.780  75.630  1.00  0.00           H
ATOM   4147  CD  GLU E 409      57.650  69.870  75.840  1.00  0.00           C
ATOM   4148  OE1 GLU E 409      58.430  69.580  74.960  1.00  0.00           O
ATOM   4149  OE2 GLU E 409      57.950  70.520  76.910  1.00  0.00           O
ATOM   4150  C   GLU E 409      54.060  69.450  72.500  1.00  0.00           C
ATOM   4151  O   GLU E 409      54.020  70.580  72.050  1.00  0.00           O
ATOM   4152  N   LYS E 410      53.880  68.340  71.720  1.00  0.00           N
ATOM   4153  HN  LYS E 410      54.030  67.410  72.050  1.00  0.00           H
ATOM   4154  CA  LYS E 410      53.540  68.500  70.330  1.00  0.00           C
ATOM   4155  HA  LYS E 410      54.280  69.140  69.880  1.00  0.00           H
ATOM   4156  CB  LYS E 410      53.540  67.120  69.610  1.00  0.00           C
ATOM   4157  HB1 LYS E 410      53.040  66.400  70.310  1.00  0.00           H
ATOM   4158  HB2 LYS E 410      54.600  66.780  69.550  1.00  0.00           H
ATOM   4159  CG  LYS E 410      52.880  67.040  68.210  1.00  0.00           C
ATOM   4160  HG1 LYS E 410      51.780  67.180  68.320  1.00  0.00           H
ATOM   4161  HG2 LYS E 410      52.810  65.960  67.980  1.00  0.00           H
ATOM   4162  CD  LYS E 410      53.420  67.850  67.010  1.00  0.00           C
ATOM   4163  HD1 LYS E 410      54.530  67.770  67.000  1.00  0.00           H
ATOM   4164  HD2 LYS E 410      53.300  68.920  67.260  1.00  0.00           H
ATOM   4165  CE  LYS E 410      52.920  67.610  65.670  1.00  0.00           C
ATOM   4166  HE1 LYS E 410      53.610  68.150  64.970  1.00  0.00           H
ATOM   4167  HE2 LYS E 410      51.900  67.980  65.460  1.00  0.00           H
ATOM   4168  NZ  LYS E 410      53.060  66.170  65.310  1.00  0.00           N
ATOM   4169  HZ1 LYS E 410      54.050  65.910  65.550  1.00  0.00           H
ATOM   4170  HZ2 LYS E 410      52.840  65.950  64.320  1.00  0.00           H
ATOM   4171  HZ3 LYS E 410      52.370  65.610  65.850  1.00  0.00           H
ATOM   4172  C   LYS E 410      52.200  69.100  70.100  1.00  0.00           C
ATOM   4173  O   LYS E 410      52.040  70.010  69.310  1.00  0.00           O
ATOM   4174  N   TYR E 411      51.170  68.680  70.920  1.00  0.00           N
ATOM   4175  HN  TYR E 411      51.400  68.170  71.740  1.00  0.00           H
ATOM   4176  CA  TYR E 411      49.920  69.460  70.950  1.00  0.00           C
ATOM   4177  HA  TYR E 411      49.630  69.440  69.900  1.00  0.00           H
ATOM   4178  CB  TYR E 411      48.930  68.670  71.820  1.00  0.00           C
ATOM   4179  HB1 TYR E 411      49.460  68.060  72.570  1.00  0.00           H
ATOM   4180  HB2 TYR E 411      48.410  68.000  71.110  1.00  0.00           H
ATOM   4181  CG  TYR E 411      47.920  69.440  72.570  1.00  0.00           C
ATOM   4182  CD1 TYR E 411      46.810  70.170  71.990  1.00  0.00           C
ATOM   4183  HD1 TYR E 411      46.670  70.230  70.930  1.00  0.00           H
ATOM   4184  CE1 TYR E 411      45.810  70.660  72.830  1.00  0.00           C
ATOM   4185  HE1 TYR E 411      44.920  71.130  72.430  1.00  0.00           H
ATOM   4186  CZ  TYR E 411      45.860  70.470  74.170  1.00  0.00           C
ATOM   4187  OH  TYR E 411      44.820  71.110  74.940  1.00  0.00           O
ATOM   4188  HH  TYR E 411      45.160  71.060  75.840  1.00  0.00           H
ATOM   4189  CD2 TYR E 411      47.980  69.460  73.970  1.00  0.00           C
ATOM   4190  HD2 TYR E 411      48.800  68.900  74.400  1.00  0.00           H
ATOM   4191  CE2 TYR E 411      46.970  69.880  74.770  1.00  0.00           C
ATOM   4192  HE2 TYR E 411      47.100  69.630  75.820  1.00  0.00           H
ATOM   4193  C   TYR E 411      50.090  71.000  71.310  1.00  0.00           C
ATOM   4194  O   TYR E 411      49.400  71.860  70.840  1.00  0.00           O
ATOM   4195  N   LYS E 412      51.000  71.340  72.160  1.00  0.00           N
ATOM   4196  HN  LYS E 412      51.390  70.600  72.690  1.00  0.00           H
ATOM   4197  CA  LYS E 412      51.150  72.720  72.640  1.00  0.00           C
ATOM   4198  HA  LYS E 412      50.170  73.180  72.570  1.00  0.00           H
ATOM   4199  CB  LYS E 412      51.650  72.900  74.150  1.00  0.00           C
ATOM   4200  HB1 LYS E 412      51.630  73.970  74.440  1.00  0.00           H
ATOM   4201  HB2 LYS E 412      52.740  72.640  74.070  1.00  0.00           H
ATOM   4202  CG  LYS E 412      50.910  72.110  75.250  1.00  0.00           C
ATOM   4203  HG1 LYS E 412      51.440  71.910  76.210  1.00  0.00           H
ATOM   4204  HG2 LYS E 412      50.780  71.130  74.760  1.00  0.00           H
ATOM   4205  CD  LYS E 412      49.560  72.720  75.510  1.00  0.00           C
ATOM   4206  HD1 LYS E 412      48.970  71.930  76.020  1.00  0.00           H
ATOM   4207  HD2 LYS E 412      49.080  72.970  74.540  1.00  0.00           H
ATOM   4208  CE  LYS E 412      49.580  73.830  76.510  1.00  0.00           C
ATOM   4209  HE1 LYS E 412      50.320  74.610  76.190  1.00  0.00           H
ATOM   4210  HE2 LYS E 412      49.780  73.620  77.590  1.00  0.00           H
ATOM   4211  NZ  LYS E 412      48.190  74.550  76.460  1.00  0.00           N
ATOM   4212  HZ1 LYS E 412      48.080  74.830  75.460  1.00  0.00           H
ATOM   4213  HZ2 LYS E 412      48.110  75.470  76.940  1.00  0.00           H
ATOM   4214  HZ3 LYS E 412      47.490  73.970  76.950  1.00  0.00           H
ATOM   4215  C   LYS E 412      51.990  73.560  71.730  1.00  0.00           C
ATOM   4216  O   LYS E 412      51.810  74.750  71.630  1.00  0.00           O
ATOM   4217  N   GLN E 413      52.930  72.920  70.960  1.00  0.00           N
ATOM   4218  HN  GLN E 413      53.030  71.930  71.000  1.00  0.00           H
ATOM   4219  CA  GLN E 413      53.430  73.580  69.790  1.00  0.00           C
ATOM   4220  HA  GLN E 413      53.900  74.520  70.050  1.00  0.00           H
ATOM   4221  CB  GLN E 413      54.420  72.660  69.090  1.00  0.00           C
ATOM   4222  HB1 GLN E 413      53.970  71.660  68.910  1.00  0.00           H
ATOM   4223  HB2 GLN E 413      55.140  72.480  69.910  1.00  0.00           H
ATOM   4224  CG  GLN E 413      55.150  73.300  67.920  1.00  0.00           C
ATOM   4225  HG1 GLN E 413      55.430  74.340  68.220  1.00  0.00           H
ATOM   4226  HG2 GLN E 413      54.550  73.180  66.990  1.00  0.00           H
ATOM   4227  CD  GLN E 413      56.520  72.630  67.660  1.00  0.00           C
ATOM   4228  OE1 GLN E 413      57.420  73.330  67.150  1.00  0.00           O
ATOM   4229  NE2 GLN E 413      56.650  71.290  67.890  1.00  0.00           N
ATOM   4230 HE21 GLN E 413      57.570  70.940  67.770  1.00  0.00           H
ATOM   4231 HE22 GLN E 413      55.850  70.750  68.150  1.00  0.00           H
ATOM   4232  C   GLN E 413      52.390  73.960  68.750  1.00  0.00           C
ATOM   4233  O   GLN E 413      52.330  75.110  68.260  1.00  0.00           O
ATOM   4234  N   VAL E 414      51.500  73.000  68.400  1.00  0.00           N
ATOM   4235  HN  VAL E 414      51.500  72.100  68.840  1.00  0.00           H
ATOM   4236  CA  VAL E 414      50.400  73.190  67.420  1.00  0.00           C
ATOM   4237  HA  VAL E 414      50.890  73.530  66.530  1.00  0.00           H
ATOM   4238  CB  VAL E 414      49.800  71.740  67.260  1.00  0.00           C
ATOM   4239  HB  VAL E 414      49.550  71.260  68.220  1.00  0.00           H
ATOM   4240  CG1 VAL E 414      48.470  71.820  66.420  1.00  0.00           C
ATOM   4241 HG11 VAL E 414      48.090  70.830  66.110  1.00  0.00           H
ATOM   4242 HG12 VAL E 414      48.790  72.260  65.450  1.00  0.00           H
ATOM   4243 HG13 VAL E 414      47.660  72.400  66.900  1.00  0.00           H
ATOM   4244  CG2 VAL E 414      50.790  70.760  66.460  1.00  0.00           C
ATOM   4245 HG21 VAL E 414      50.990  71.050  65.410  1.00  0.00           H
ATOM   4246 HG22 VAL E 414      50.370  69.760  66.260  1.00  0.00           H
ATOM   4247 HG23 VAL E 414      51.720  70.610  67.060  1.00  0.00           H
ATOM   4248  C   VAL E 414      49.390  74.230  67.730  1.00  0.00           C
ATOM   4249  O   VAL E 414      49.110  75.120  66.920  1.00  0.00           O
ATOM   4250  N   GLU E 415      49.030  74.270  69.040  1.00  0.00           N
ATOM   4251  HN  GLU E 415      49.280  73.530  69.650  1.00  0.00           H
ATOM   4252  CA  GLU E 415      48.250  75.350  69.680  1.00  0.00           C
ATOM   4253  HA  GLU E 415      47.320  75.480  69.150  1.00  0.00           H
ATOM   4254  CB  GLU E 415      48.010  75.120  71.180  1.00  0.00           C
ATOM   4255  HB1 GLU E 415      49.000  74.910  71.640  1.00  0.00           H
ATOM   4256  HB2 GLU E 415      47.540  74.120  71.220  1.00  0.00           H
ATOM   4257  CG  GLU E 415      47.220  76.250  71.790  1.00  0.00           C
ATOM   4258  HG1 GLU E 415      46.240  76.300  71.260  1.00  0.00           H
ATOM   4259  HG2 GLU E 415      47.670  77.250  71.650  1.00  0.00           H
ATOM   4260  CD  GLU E 415      47.030  75.950  73.300  1.00  0.00           C
ATOM   4261  OE1 GLU E 415      45.930  76.290  73.810  1.00  0.00           O
ATOM   4262  OE2 GLU E 415      48.050  75.540  73.950  1.00  0.00           O
ATOM   4263  C   GLU E 415      48.890  76.700  69.610  1.00  0.00           C
ATOM   4264  O   GLU E 415      48.220  77.670  69.260  1.00  0.00           O
ATOM   4265  N   GLN E 416      50.230  76.790  69.950  1.00  0.00           N
ATOM   4266  HN  GLN E 416      50.780  76.000  70.230  1.00  0.00           H
ATOM   4267  CA  GLN E 416      50.980  78.010  69.790  1.00  0.00           C
ATOM   4268  HA  GLN E 416      50.510  78.800  70.370  1.00  0.00           H
ATOM   4269  CB  GLN E 416      52.430  77.890  70.380  1.00  0.00           C
ATOM   4270  HB1 GLN E 416      53.200  78.330  69.720  1.00  0.00           H
ATOM   4271  HB2 GLN E 416      52.700  76.820  70.500  1.00  0.00           H
ATOM   4272  CG  GLN E 416      52.560  78.550  71.720  1.00  0.00           C
ATOM   4273  HG1 GLN E 416      51.870  78.240  72.530  1.00  0.00           H
ATOM   4274  HG2 GLN E 416      52.550  79.650  71.580  1.00  0.00           H
ATOM   4275  CD  GLN E 416      53.950  78.280  72.360  1.00  0.00           C
ATOM   4276  OE1 GLN E 416      54.870  79.090  72.630  1.00  0.00           O
ATOM   4277  NE2 GLN E 416      54.020  76.950  72.770  1.00  0.00           N
ATOM   4278 HE21 GLN E 416      54.900  76.750  73.210  1.00  0.00           H
ATOM   4279 HE22 GLN E 416      53.370  76.240  72.500  1.00  0.00           H
ATOM   4280  C   GLN E 416      50.870  78.620  68.320  1.00  0.00           C
ATOM   4281  O   GLN E 416      50.500  79.740  68.030  1.00  0.00           O
ATOM   4282  N   TYR E 417      51.110  77.790  67.370  1.00  0.00           N
ATOM   4283  HN  TYR E 417      51.350  76.840  67.610  1.00  0.00           H
ATOM   4284  CA  TYR E 417      51.030  78.070  65.970  1.00  0.00           C
ATOM   4285  HA  TYR E 417      51.620  78.910  65.620  1.00  0.00           H
ATOM   4286  CB  TYR E 417      51.470  76.730  65.330  1.00  0.00           C
ATOM   4287  HB1 TYR E 417      51.080  75.870  65.910  1.00  0.00           H
ATOM   4288  HB2 TYR E 417      52.570  76.620  65.380  1.00  0.00           H
ATOM   4289  CG  TYR E 417      51.000  76.640  63.880  1.00  0.00           C
ATOM   4290  CD1 TYR E 417      51.780  77.220  62.880  1.00  0.00           C
ATOM   4291  HD1 TYR E 417      52.640  77.770  63.260  1.00  0.00           H
ATOM   4292  CE1 TYR E 417      51.490  77.000  61.530  1.00  0.00           C
ATOM   4293  HE1 TYR E 417      52.080  77.390  60.720  1.00  0.00           H
ATOM   4294  CZ  TYR E 417      50.300  76.300  61.190  1.00  0.00           C
ATOM   4295  OH  TYR E 417      49.960  76.260  59.850  1.00  0.00           O
ATOM   4296  HH  TYR E 417      50.630  76.680  59.300  1.00  0.00           H
ATOM   4297  CD2 TYR E 417      49.780  76.030  63.560  1.00  0.00           C
ATOM   4298  HD2 TYR E 417      49.320  75.480  64.350  1.00  0.00           H
ATOM   4299  CE2 TYR E 417      49.490  75.800  62.170  1.00  0.00           C
ATOM   4300  HE2 TYR E 417      48.580  75.270  61.930  1.00  0.00           H
ATOM   4301  C   TYR E 417      49.590  78.500  65.620  1.00  0.00           C
ATOM   4302  O   TYR E 417      49.440  79.490  64.890  1.00  0.00           O
ATOM   4303  N   MET E 418      48.530  77.800  66.130  1.00  0.00           N
ATOM   4304  HN  MET E 418      48.750  76.920  66.540  1.00  0.00           H
ATOM   4305  CA  MET E 418      47.120  78.280  65.880  1.00  0.00           C
ATOM   4306  HA  MET E 418      46.880  78.430  64.840  1.00  0.00           H
ATOM   4307  CB  MET E 418      46.130  77.230  66.490  1.00  0.00           C
ATOM   4308  HB1 MET E 418      45.110  77.660  66.600  1.00  0.00           H
ATOM   4309  HB2 MET E 418      46.410  77.080  67.560  1.00  0.00           H
ATOM   4310  CG  MET E 418      46.080  75.980  65.690  1.00  0.00           C
ATOM   4311  HG1 MET E 418      47.000  75.350  65.780  1.00  0.00           H
ATOM   4312  HG2 MET E 418      46.140  76.350  64.650  1.00  0.00           H
ATOM   4313  SD  MET E 418      44.670  74.840  65.980  1.00  0.00           S
ATOM   4314  CE  MET E 418      44.860  74.530  67.720  1.00  0.00           C
ATOM   4315  HE1 MET E 418      43.860  74.180  68.060  1.00  0.00           H
ATOM   4316  HE2 MET E 418      45.080  75.480  68.240  1.00  0.00           H
ATOM   4317  HE3 MET E 418      45.770  73.920  67.930  1.00  0.00           H
ATOM   4318  C   MET E 418      46.940  79.650  66.570  1.00  0.00           C
ATOM   4319  O   MET E 418      46.250  80.540  66.080  1.00  0.00           O
ATOM   4320  N   SER E 419      47.610  79.870  67.700  1.00  0.00           N
ATOM   4321  HN  SER E 419      48.140  79.180  68.200  1.00  0.00           H
ATOM   4322  CA  SER E 419      47.500  81.110  68.480  1.00  0.00           C
ATOM   4323  HA  SER E 419      46.440  81.340  68.530  1.00  0.00           H
ATOM   4324  CB  SER E 419      48.180  80.990  69.870  1.00  0.00           C
ATOM   4325  HB1 SER E 419      49.220  80.620  69.870  1.00  0.00           H
ATOM   4326  HB2 SER E 419      47.550  80.160  70.270  1.00  0.00           H
ATOM   4327  OG  SER E 419      47.990  82.140  70.740  1.00  0.00           O
ATOM   4328  HG1 SER E 419      47.050  82.160  70.930  1.00  0.00           H
ATOM   4329  C   SER E 419      48.040  82.330  67.750  1.00  0.00           C
ATOM   4330  O   SER E 419      47.420  83.360  67.660  1.00  0.00           O
ATOM   4331  N   PHE E 420      49.270  82.150  67.210  1.00  0.00           N
ATOM   4332  HN  PHE E 420      49.770  81.290  67.280  1.00  0.00           H
ATOM   4333  CA  PHE E 420      49.980  83.160  66.470  1.00  0.00           C
ATOM   4334  HA  PHE E 420      50.090  84.020  67.120  1.00  0.00           H
ATOM   4335  CB  PHE E 420      51.370  82.730  66.130  1.00  0.00           C
ATOM   4336  HB1 PHE E 420      51.390  81.730  65.620  1.00  0.00           H
ATOM   4337  HB2 PHE E 420      52.010  82.640  67.030  1.00  0.00           H
ATOM   4338  CG  PHE E 420      52.020  83.870  65.340  1.00  0.00           C
ATOM   4339  CD1 PHE E 420      52.500  83.660  64.090  1.00  0.00           C
ATOM   4340  HD1 PHE E 420      52.530  82.670  63.660  1.00  0.00           H
ATOM   4341  CE1 PHE E 420      53.150  84.730  63.410  1.00  0.00           C
ATOM   4342  HE1 PHE E 420      53.720  84.440  62.540  1.00  0.00           H
ATOM   4343  CZ  PHE E 420      53.210  86.050  63.990  1.00  0.00           C
ATOM   4344  HZ  PHE E 420      53.770  86.900  63.630  1.00  0.00           H
ATOM   4345  CD2 PHE E 420      52.100  85.130  65.930  1.00  0.00           C
ATOM   4346  HD2 PHE E 420      51.690  85.240  66.920  1.00  0.00           H
ATOM   4347  CE2 PHE E 420      52.770  86.220  65.270  1.00  0.00           C
ATOM   4348  HE2 PHE E 420      52.750  87.160  65.810  1.00  0.00           H
ATOM   4349  C   PHE E 420      49.180  83.620  65.240  1.00  0.00           C
ATOM   4350  O   PHE E 420      48.920  84.750  64.940  1.00  0.00           O
ATOM   4351  N   HSD E 421      48.590  82.670  64.540  1.00  0.00           N
ATOM   4352  HN  HSD E 421      48.720  81.700  64.750  1.00  0.00           H
ATOM   4353  CA  HSD E 421      47.900  82.910  63.340  1.00  0.00           C
ATOM   4354  HA  HSD E 421      48.310  83.820  62.930  1.00  0.00           H
ATOM   4355  CB  HSD E 421      48.060  81.830  62.320  1.00  0.00           C
ATOM   4356  HB1 HSD E 421      47.590  82.130  61.360  1.00  0.00           H
ATOM   4357  HB2 HSD E 421      47.500  80.920  62.640  1.00  0.00           H
ATOM   4358  ND1 HSD E 421      50.120  80.340  62.210  1.00  0.00           N
ATOM   4359  HD1 HSD E 421      49.820  79.600  62.820  1.00  0.00           H
ATOM   4360  CG  HSD E 421      49.480  81.520  61.830  1.00  0.00           C
ATOM   4361  CE1 HSD E 421      51.340  80.360  61.700  1.00  0.00           C
ATOM   4362  HE1 HSD E 421      52.000  79.490  61.850  1.00  0.00           H
ATOM   4363  NE2 HSD E 421      51.650  81.500  61.030  1.00  0.00           N
ATOM   4364  CD2 HSD E 421      50.450  82.270  61.160  1.00  0.00           C
ATOM   4365  HD2 HSD E 421      50.400  83.280  60.780  1.00  0.00           H
ATOM   4366  C   HSD E 421      46.480  83.260  63.640  1.00  0.00           C
ATOM   4367  O   HSD E 421      45.690  83.440  62.660  1.00  0.00           O
ATOM   4368  N   LYS E 422      46.000  83.280  64.900  1.00  0.00           N
ATOM   4369  HN  LYS E 422      46.670  83.250  65.620  1.00  0.00           H
ATOM   4370  CA  LYS E 422      44.640  83.390  65.390  1.00  0.00           C
ATOM   4371  HA  LYS E 422      44.660  82.850  66.320  1.00  0.00           H
ATOM   4372  CB  LYS E 422      44.290  84.830  65.640  1.00  0.00           C
ATOM   4373  HB1 LYS E 422      43.200  84.960  65.840  1.00  0.00           H
ATOM   4374  HB2 LYS E 422      44.440  85.440  64.720  1.00  0.00           H
ATOM   4375  CG  LYS E 422      45.010  85.460  66.850  1.00  0.00           C
ATOM   4376  HG1 LYS E 422      44.880  86.560  66.740  1.00  0.00           H
ATOM   4377  HG2 LYS E 422      46.070  85.150  66.730  1.00  0.00           H
ATOM   4378  CD  LYS E 422      44.530  84.990  68.220  1.00  0.00           C
ATOM   4379  HD1 LYS E 422      44.680  83.890  68.310  1.00  0.00           H
ATOM   4380  HD2 LYS E 422      43.420  85.070  68.230  1.00  0.00           H
ATOM   4381  CE  LYS E 422      45.210  85.660  69.400  1.00  0.00           C
ATOM   4382  HE1 LYS E 422      45.160  86.770  69.390  1.00  0.00           H
ATOM   4383  HE2 LYS E 422      46.280  85.360  69.410  1.00  0.00           H
ATOM   4384  NZ  LYS E 422      44.610  85.080  70.580  1.00  0.00           N
ATOM   4385  HZ1 LYS E 422      43.580  85.260  70.570  1.00  0.00           H
ATOM   4386  HZ2 LYS E 422      44.920  85.550  71.460  1.00  0.00           H
ATOM   4387  HZ3 LYS E 422      44.800  84.070  70.620  1.00  0.00           H
ATOM   4388  C   LYS E 422      43.540  82.690  64.610  1.00  0.00           C
ATOM   4389  O   LYS E 422      42.570  83.240  64.100  1.00  0.00           O
ATOM   4390  N   LEU E 423      43.660  81.340  64.540  1.00  0.00           N
ATOM   4391  HN  LEU E 423      44.470  80.980  64.990  1.00  0.00           H
ATOM   4392  CA  LEU E 423      42.790  80.440  63.910  1.00  0.00           C
ATOM   4393  HA  LEU E 423      42.550  80.960  62.990  1.00  0.00           H
ATOM   4394  CB  LEU E 423      43.440  79.000  63.620  1.00  0.00           C
ATOM   4395  HB1 LEU E 423      42.640  78.350  63.220  1.00  0.00           H
ATOM   4396  HB2 LEU E 423      43.740  78.510  64.580  1.00  0.00           H
ATOM   4397  CG  LEU E 423      44.550  78.980  62.570  1.00  0.00           C
ATOM   4398  HG  LEU E 423      45.500  79.310  63.060  1.00  0.00           H
ATOM   4399  CD1 LEU E 423      44.800  77.550  62.060  1.00  0.00           C
ATOM   4400 HD11 LEU E 423      43.900  77.330  61.450  1.00  0.00           H
ATOM   4401 HD12 LEU E 423      44.750  76.910  62.960  1.00  0.00           H
ATOM   4402 HD13 LEU E 423      45.760  77.490  61.490  1.00  0.00           H
ATOM   4403  CD2 LEU E 423      44.310  79.880  61.380  1.00  0.00           C
ATOM   4404 HD21 LEU E 423      43.240  79.680  61.100  1.00  0.00           H
ATOM   4405 HD22 LEU E 423      45.030  79.780  60.550  1.00  0.00           H
ATOM   4406 HD23 LEU E 423      44.460  80.950  61.660  1.00  0.00           H
ATOM   4407  C   LEU E 423      41.550  80.170  64.720  1.00  0.00           C
ATOM   4408  O   LEU E 423      41.750  79.860  65.850  1.00  0.00           O
ATOM   4409  N   PRO E 424      40.340  80.340  64.280  1.00  0.00           N
ATOM   4410  CD  PRO E 424      40.070  80.370  62.780  1.00  0.00           C
ATOM   4411  HD1 PRO E 424      40.820  79.680  62.320  1.00  0.00           H
ATOM   4412  HD2 PRO E 424      40.430  81.390  62.480  1.00  0.00           H
ATOM   4413  CA  PRO E 424      39.050  80.210  64.930  1.00  0.00           C
ATOM   4414  HA  PRO E 424      39.150  80.920  65.760  1.00  0.00           H
ATOM   4415  CB  PRO E 424      38.010  80.580  63.860  1.00  0.00           C
ATOM   4416  HB1 PRO E 424      37.990  81.690  63.770  1.00  0.00           H
ATOM   4417  HB2 PRO E 424      36.940  80.320  63.950  1.00  0.00           H
ATOM   4418  CG  PRO E 424      38.650  80.060  62.590  1.00  0.00           C
ATOM   4419  HG1 PRO E 424      38.600  78.950  62.530  1.00  0.00           H
ATOM   4420  HG2 PRO E 424      38.230  80.430  61.630  1.00  0.00           H
ATOM   4421  C   PRO E 424      38.770  78.830  65.650  1.00  0.00           C
ATOM   4422  O   PRO E 424      39.420  77.830  65.360  1.00  0.00           O
ATOM   4423  N   ALA E 425      37.780  78.800  66.540  1.00  0.00           N
ATOM   4424  HN  ALA E 425      37.480  79.650  66.960  1.00  0.00           H
ATOM   4425  CA  ALA E 425      37.510  77.550  67.230  1.00  0.00           C
ATOM   4426  HA  ALA E 425      38.370  77.310  67.820  1.00  0.00           H
ATOM   4427  CB  ALA E 425      36.350  77.840  68.240  1.00  0.00           C
ATOM   4428  HB1 ALA E 425      35.930  76.910  68.680  1.00  0.00           H
ATOM   4429  HB2 ALA E 425      35.510  78.350  67.730  1.00  0.00           H
ATOM   4430  HB3 ALA E 425      36.630  78.490  69.090  1.00  0.00           H
ATOM   4431  C   ALA E 425      37.140  76.330  66.330  1.00  0.00           C
ATOM   4432  O   ALA E 425      37.670  75.230  66.530  1.00  0.00           O
ATOM   4433  N   ASP E 426      36.290  76.620  65.320  1.00  0.00           N
ATOM   4434  HN  ASP E 426      35.880  77.520  65.120  1.00  0.00           H
ATOM   4435  CA  ASP E 426      36.000  75.570  64.320  1.00  0.00           C
ATOM   4436  HA  ASP E 426      35.390  74.840  64.840  1.00  0.00           H
ATOM   4437  CB  ASP E 426      35.160  76.240  63.230  1.00  0.00           C
ATOM   4438  HB1 ASP E 426      34.800  75.430  62.560  1.00  0.00           H
ATOM   4439  HB2 ASP E 426      35.780  76.970  62.660  1.00  0.00           H
ATOM   4440  CG  ASP E 426      33.960  76.980  63.800  1.00  0.00           C
ATOM   4441  OD1 ASP E 426      33.660  78.070  63.270  1.00  0.00           O
ATOM   4442  OD2 ASP E 426      33.200  76.440  64.640  1.00  0.00           O
ATOM   4443  C   ASP E 426      37.180  74.830  63.670  1.00  0.00           C
ATOM   4444  O   ASP E 426      37.310  73.620  63.600  1.00  0.00           O
ATOM   4445  N   MET E 427      38.160  75.590  63.110  1.00  0.00           N
ATOM   4446  HN  MET E 427      38.190  76.570  63.290  1.00  0.00           H
ATOM   4447  CA  MET E 427      39.390  75.040  62.590  1.00  0.00           C
ATOM   4448  HA  MET E 427      39.050  74.190  62.010  1.00  0.00           H
ATOM   4449  CB  MET E 427      40.290  76.180  61.880  1.00  0.00           C
ATOM   4450  HB1 MET E 427      41.270  75.780  61.550  1.00  0.00           H
ATOM   4451  HB2 MET E 427      40.430  76.980  62.640  1.00  0.00           H
ATOM   4452  CG  MET E 427      39.740  76.860  60.610  1.00  0.00           C
ATOM   4453  HG1 MET E 427      38.820  77.420  60.850  1.00  0.00           H
ATOM   4454  HG2 MET E 427      39.380  76.080  59.920  1.00  0.00           H
ATOM   4455  SD  MET E 427      40.940  77.980  59.850  1.00  0.00           S
ATOM   4456  CE  MET E 427      39.760  78.500  58.530  1.00  0.00           C
ATOM   4457  HE1 MET E 427      40.280  79.180  57.820  1.00  0.00           H
ATOM   4458  HE2 MET E 427      38.780  78.870  58.870  1.00  0.00           H
ATOM   4459  HE3 MET E 427      39.510  77.590  57.930  1.00  0.00           H
ATOM   4460  C   MET E 427      40.240  74.450  63.660  1.00  0.00           C
ATOM   4461  O   MET E 427      40.860  73.420  63.500  1.00  0.00           O
ATOM   4462  N   ARG E 428      40.230  74.990  64.890  1.00  0.00           N
ATOM   4463  HN  ARG E 428      39.600  75.720  65.170  1.00  0.00           H
ATOM   4464  CA  ARG E 428      41.010  74.350  66.000  1.00  0.00           C
ATOM   4465  HA  ARG E 428      42.050  74.230  65.710  1.00  0.00           H
ATOM   4466  CB  ARG E 428      40.930  75.180  67.290  1.00  0.00           C
ATOM   4467  HB1 ARG E 428      41.410  74.600  68.110  1.00  0.00           H
ATOM   4468  HB2 ARG E 428      39.860  75.450  67.370  1.00  0.00           H
ATOM   4469  CG  ARG E 428      41.700  76.470  67.180  1.00  0.00           C
ATOM   4470  HG1 ARG E 428      41.380  77.100  66.310  1.00  0.00           H
ATOM   4471  HG2 ARG E 428      42.800  76.340  67.090  1.00  0.00           H
ATOM   4472  CD  ARG E 428      41.480  77.280  68.420  1.00  0.00           C
ATOM   4473  HD1 ARG E 428      41.940  76.710  69.250  1.00  0.00           H
ATOM   4474  HD2 ARG E 428      40.390  77.480  68.580  1.00  0.00           H
ATOM   4475  NE  ARG E 428      42.210  78.560  68.300  1.00  0.00           N
ATOM   4476  HE  ARG E 428      41.920  78.940  67.410  1.00  0.00           H
ATOM   4477  CZ  ARG E 428      43.140  79.130  69.020  1.00  0.00           C
ATOM   4478  NH1 ARG E 428      43.810  78.490  69.990  1.00  0.00           N
ATOM   4479 HH11 ARG E 428      44.330  79.040  70.640  1.00  0.00           H
ATOM   4480 HH12 ARG E 428      43.700  77.500  70.070  1.00  0.00           H
ATOM   4481  NH2 ARG E 428      43.480  80.340  68.650  1.00  0.00           N
ATOM   4482 HH21 ARG E 428      42.890  80.780  67.990  1.00  0.00           H
ATOM   4483 HH22 ARG E 428      44.050  80.840  69.290  1.00  0.00           H
ATOM   4484  C   ARG E 428      40.590  72.960  66.350  1.00  0.00           C
ATOM   4485  O   ARG E 428      41.470  72.110  66.440  1.00  0.00           O
ATOM   4486  N   GLN E 429      39.280  72.710  66.370  1.00  0.00           N
ATOM   4487  HN  GLN E 429      38.570  73.390  66.250  1.00  0.00           H
ATOM   4488  CA  GLN E 429      38.730  71.400  66.700  1.00  0.00           C
ATOM   4489  HA  GLN E 429      39.420  70.950  67.410  1.00  0.00           H
ATOM   4490  CB  GLN E 429      37.220  71.560  67.140  1.00  0.00           C
ATOM   4491  HB1 GLN E 429      36.710  70.580  67.160  1.00  0.00           H
ATOM   4492  HB2 GLN E 429      36.730  72.200  66.380  1.00  0.00           H
ATOM   4493  CG  GLN E 429      36.940  72.320  68.480  1.00  0.00           C
ATOM   4494  HG1 GLN E 429      35.900  72.520  68.820  1.00  0.00           H
ATOM   4495  HG2 GLN E 429      37.270  73.360  68.280  1.00  0.00           H
ATOM   4496  CD  GLN E 429      37.730  71.620  69.630  1.00  0.00           C
ATOM   4497  OE1 GLN E 429      38.470  72.200  70.440  1.00  0.00           O
ATOM   4498  NE2 GLN E 429      37.550  70.260  69.680  1.00  0.00           N
ATOM   4499 HE21 GLN E 429      37.850  69.760  70.490  1.00  0.00           H
ATOM   4500 HE22 GLN E 429      37.010  69.810  68.970  1.00  0.00           H
ATOM   4501  C   GLN E 429      39.020  70.500  65.630  1.00  0.00           C
ATOM   4502  O   GLN E 429      39.460  69.380  65.840  1.00  0.00           O
ATOM   4503  N   LYS E 430      38.760  70.960  64.340  1.00  0.00           N
ATOM   4504  HN  LYS E 430      38.560  71.930  64.190  1.00  0.00           H
ATOM   4505  CA  LYS E 430      39.000  70.190  63.140  1.00  0.00           C
ATOM   4506  HA  LYS E 430      38.470  69.250  63.240  1.00  0.00           H
ATOM   4507  CB  LYS E 430      38.540  70.960  61.880  1.00  0.00           C
ATOM   4508  HB1 LYS E 430      39.150  71.870  61.710  1.00  0.00           H
ATOM   4509  HB2 LYS E 430      37.510  71.340  62.090  1.00  0.00           H
ATOM   4510  CG  LYS E 430      38.600  70.150  60.620  1.00  0.00           C
ATOM   4511  HG1 LYS E 430      38.020  69.220  60.800  1.00  0.00           H
ATOM   4512  HG2 LYS E 430      39.640  69.920  60.310  1.00  0.00           H
ATOM   4513  CD  LYS E 430      38.010  70.940  59.450  1.00  0.00           C
ATOM   4514  HD1 LYS E 430      38.490  71.950  59.370  1.00  0.00           H
ATOM   4515  HD2 LYS E 430      36.950  71.110  59.710  1.00  0.00           H
ATOM   4516  CE  LYS E 430      38.010  70.140  58.100  1.00  0.00           C
ATOM   4517  HE1 LYS E 430      37.400  69.210  58.170  1.00  0.00           H
ATOM   4518  HE2 LYS E 430      39.040  69.790  57.870  1.00  0.00           H
ATOM   4519  NZ  LYS E 430      37.480  70.910  56.990  1.00  0.00           N
ATOM   4520  HZ1 LYS E 430      36.450  71.020  57.090  1.00  0.00           H
ATOM   4521  HZ2 LYS E 430      37.590  70.280  56.170  1.00  0.00           H
ATOM   4522  HZ3 LYS E 430      37.920  71.840  56.800  1.00  0.00           H
ATOM   4523  C   LYS E 430      40.420  69.810  62.990  1.00  0.00           C
ATOM   4524  O   LYS E 430      40.700  68.640  62.830  1.00  0.00           O
ATOM   4525  N   ILE E 431      41.430  70.670  63.280  1.00  0.00           N
ATOM   4526  HN  ILE E 431      41.190  71.600  63.570  1.00  0.00           H
ATOM   4527  CA  ILE E 431      42.850  70.400  63.330  1.00  0.00           C
ATOM   4528  HA  ILE E 431      43.160  69.880  62.440  1.00  0.00           H
ATOM   4529  CB  ILE E 431      43.650  71.720  63.560  1.00  0.00           C
ATOM   4530  HB  ILE E 431      43.060  72.360  64.250  1.00  0.00           H
ATOM   4531  CG2 ILE E 431      45.090  71.500  64.080  1.00  0.00           C
ATOM   4532 HG21 ILE E 431      45.590  72.490  64.080  1.00  0.00           H
ATOM   4533 HG22 ILE E 431      45.640  70.810  63.400  1.00  0.00           H
ATOM   4534 HG23 ILE E 431      45.130  71.130  65.120  1.00  0.00           H
ATOM   4535  CG1 ILE E 431      43.720  72.560  62.220  1.00  0.00           C
ATOM   4536 HG11 ILE E 431      42.680  72.500  61.850  1.00  0.00           H
ATOM   4537 HG12 ILE E 431      44.460  72.080  61.540  1.00  0.00           H
ATOM   4538  CD  ILE E 431      44.010  74.070  62.380  1.00  0.00           C
ATOM   4539  HD1 ILE E 431      44.180  74.540  61.380  1.00  0.00           H
ATOM   4540  HD2 ILE E 431      44.960  74.200  62.940  1.00  0.00           H
ATOM   4541  HD3 ILE E 431      43.260  74.640  62.960  1.00  0.00           H
ATOM   4542  C   ILE E 431      43.130  69.380  64.400  1.00  0.00           C
ATOM   4543  O   ILE E 431      43.800  68.440  64.150  1.00  0.00           O
ATOM   4544  N   HSD E 432      42.500  69.510  65.560  1.00  0.00           N
ATOM   4545  HN  HSD E 432      42.000  70.350  65.730  1.00  0.00           H
ATOM   4546  CA  HSD E 432      42.760  68.470  66.620  1.00  0.00           C
ATOM   4547  HA  HSD E 432      43.820  68.280  66.650  1.00  0.00           H
ATOM   4548  CB  HSD E 432      42.130  68.910  67.960  1.00  0.00           C
ATOM   4549  HB1 HSD E 432      42.150  68.110  68.730  1.00  0.00           H
ATOM   4550  HB2 HSD E 432      41.090  69.170  67.640  1.00  0.00           H
ATOM   4551  ND1 HSD E 432      44.070  70.360  68.850  1.00  0.00           N
ATOM   4552  HD1 HSD E 432      44.900  69.780  68.790  1.00  0.00           H
ATOM   4553  CG  HSD E 432      42.750  70.100  68.670  1.00  0.00           C
ATOM   4554  CE1 HSD E 432      44.220  71.540  69.530  1.00  0.00           C
ATOM   4555  HE1 HSD E 432      45.110  72.130  69.780  1.00  0.00           H
ATOM   4556  NE2 HSD E 432      43.010  72.100  69.640  1.00  0.00           N
ATOM   4557  CD2 HSD E 432      42.090  71.170  69.220  1.00  0.00           C
ATOM   4558  HD2 HSD E 432      41.050  71.360  69.360  1.00  0.00           H
ATOM   4559  C   HSD E 432      42.090  67.130  66.180  1.00  0.00           C
ATOM   4560  O   HSD E 432      42.730  66.090  66.340  1.00  0.00           O
ATOM   4561  N   ASP E 433      40.890  67.130  65.510  1.00  0.00           N
ATOM   4562  HN  ASP E 433      40.430  68.000  65.410  1.00  0.00           H
ATOM   4563  CA  ASP E 433      40.130  66.020  65.000  1.00  0.00           C
ATOM   4564  HA  ASP E 433      39.980  65.480  65.930  1.00  0.00           H
ATOM   4565  CB  ASP E 433      38.660  66.460  64.460  1.00  0.00           C
ATOM   4566  HB1 ASP E 433      38.330  65.760  63.660  1.00  0.00           H
ATOM   4567  HB2 ASP E 433      38.770  67.410  63.920  1.00  0.00           H
ATOM   4568  CG  ASP E 433      37.490  66.450  65.420  1.00  0.00           C
ATOM   4569  OD1 ASP E 433      36.350  66.800  65.030  1.00  0.00           O
ATOM   4570  OD2 ASP E 433      37.720  66.080  66.630  1.00  0.00           O
ATOM   4571  C   ASP E 433      40.820  65.250  63.880  1.00  0.00           C
ATOM   4572  O   ASP E 433      40.850  64.020  63.820  1.00  0.00           O
ATOM   4573  N   TYR E 434      41.530  65.920  62.930  1.00  0.00           N
ATOM   4574  HN  TYR E 434      41.510  66.920  62.910  1.00  0.00           H
ATOM   4575  CA  TYR E 434      42.520  65.370  62.020  1.00  0.00           C
ATOM   4576  HA  TYR E 434      42.060  64.530  61.530  1.00  0.00           H
ATOM   4577  CB  TYR E 434      43.080  66.380  60.940  1.00  0.00           C
ATOM   4578  HB1 TYR E 434      43.360  67.280  61.530  1.00  0.00           H
ATOM   4579  HB2 TYR E 434      42.320  66.730  60.210  1.00  0.00           H
ATOM   4580  CG  TYR E 434      44.310  65.940  60.300  1.00  0.00           C
ATOM   4581  CD1 TYR E 434      44.150  65.050  59.340  1.00  0.00           C
ATOM   4582  HD1 TYR E 434      43.190  64.640  59.070  1.00  0.00           H
ATOM   4583  CE1 TYR E 434      45.220  64.690  58.580  1.00  0.00           C
ATOM   4584  HE1 TYR E 434      45.160  63.990  57.760  1.00  0.00           H
ATOM   4585  CZ  TYR E 434      46.500  65.170  58.750  1.00  0.00           C
ATOM   4586  OH  TYR E 434      47.610  64.630  58.060  1.00  0.00           O
ATOM   4587  HH  TYR E 434      48.300  65.300  57.950  1.00  0.00           H
ATOM   4588  CD2 TYR E 434      45.530  66.450  60.590  1.00  0.00           C
ATOM   4589  HD2 TYR E 434      45.540  67.240  61.340  1.00  0.00           H
ATOM   4590  CE2 TYR E 434      46.680  66.070  59.850  1.00  0.00           C
ATOM   4591  HE2 TYR E 434      47.660  66.480  59.990  1.00  0.00           H
ATOM   4592  C   TYR E 434      43.710  64.700  62.730  1.00  0.00           C
ATOM   4593  O   TYR E 434      44.000  63.570  62.470  1.00  0.00           O
ATOM   4594  N   TYR E 435      44.270  65.320  63.730  1.00  0.00           N
ATOM   4595  HN  TYR E 435      43.960  66.250  63.960  1.00  0.00           H
ATOM   4596  CA  TYR E 435      45.390  64.800  64.450  1.00  0.00           C
ATOM   4597  HA  TYR E 435      46.120  64.440  63.740  1.00  0.00           H
ATOM   4598  CB  TYR E 435      45.990  65.930  65.400  1.00  0.00           C
ATOM   4599  HB1 TYR E 435      46.480  65.480  66.290  1.00  0.00           H
ATOM   4600  HB2 TYR E 435      45.190  66.620  65.750  1.00  0.00           H
ATOM   4601  CG  TYR E 435      47.040  66.750  64.720  1.00  0.00           C
ATOM   4602  CD1 TYR E 435      47.080  68.180  64.750  1.00  0.00           C
ATOM   4603  HD1 TYR E 435      46.260  68.760  65.180  1.00  0.00           H
ATOM   4604  CE1 TYR E 435      48.110  68.900  64.080  1.00  0.00           C
ATOM   4605  HE1 TYR E 435      48.010  69.970  64.000  1.00  0.00           H
ATOM   4606  CZ  TYR E 435      49.200  68.190  63.590  1.00  0.00           C
ATOM   4607  OH  TYR E 435      50.300  68.890  62.930  1.00  0.00           O
ATOM   4608  HH  TYR E 435      51.010  68.280  62.720  1.00  0.00           H
ATOM   4609  CD2 TYR E 435      48.140  66.080  64.130  1.00  0.00           C
ATOM   4610  HD2 TYR E 435      48.160  65.010  64.220  1.00  0.00           H
ATOM   4611  CE2 TYR E 435      49.180  66.800  63.580  1.00  0.00           C
ATOM   4612  HE2 TYR E 435      50.020  66.250  63.160  1.00  0.00           H
ATOM   4613  C   TYR E 435      44.980  63.490  65.230  1.00  0.00           C
ATOM   4614  O   TYR E 435      45.760  62.510  65.190  1.00  0.00           O
ATOM   4615  N   GLU E 436      43.690  63.460  65.800  1.00  0.00           N
ATOM   4616  HN  GLU E 436      43.240  64.330  65.940  1.00  0.00           H
ATOM   4617  CA  GLU E 436      43.180  62.320  66.430  1.00  0.00           C
ATOM   4618  HA  GLU E 436      43.930  61.940  67.110  1.00  0.00           H
ATOM   4619  CB  GLU E 436      41.790  62.800  67.100  1.00  0.00           C
ATOM   4620  HB1 GLU E 436      41.300  63.420  66.320  1.00  0.00           H
ATOM   4621  HB2 GLU E 436      42.010  63.570  67.870  1.00  0.00           H
ATOM   4622  CG  GLU E 436      40.860  61.660  67.630  1.00  0.00           C
ATOM   4623  HG1 GLU E 436      41.610  61.260  68.350  1.00  0.00           H
ATOM   4624  HG2 GLU E 436      40.510  60.950  66.850  1.00  0.00           H
ATOM   4625  CD  GLU E 436      39.600  62.210  68.270  1.00  0.00           C
ATOM   4626  OE1 GLU E 436      39.730  63.270  68.910  1.00  0.00           O
ATOM   4627  OE2 GLU E 436      38.500  61.700  68.100  1.00  0.00           O
ATOM   4628  C   GLU E 436      42.860  61.210  65.430  1.00  0.00           C
ATOM   4629  O   GLU E 436      43.230  60.090  65.710  1.00  0.00           O
ATOM   4630  N   HSD E 437      42.370  61.580  64.290  1.00  0.00           N
ATOM   4631  HN  HSD E 437      42.130  62.530  64.070  1.00  0.00           H
ATOM   4632  CA  HSD E 437      42.230  60.690  63.060  1.00  0.00           C
ATOM   4633  HA  HSD E 437      41.650  59.910  63.540  1.00  0.00           H
ATOM   4634  CB  HSD E 437      41.350  61.360  62.030  1.00  0.00           C
ATOM   4635  HB1 HSD E 437      41.920  62.150  61.510  1.00  0.00           H
ATOM   4636  HB2 HSD E 437      40.380  61.760  62.370  1.00  0.00           H
ATOM   4637  ND1 HSD E 437      40.200  60.870  59.920  1.00  0.00           N
ATOM   4638  HD1 HSD E 437      40.070  61.810  59.600  1.00  0.00           H
ATOM   4639  CG  HSD E 437      40.860  60.430  60.980  1.00  0.00           C
ATOM   4640  CE1 HSD E 437      39.860  59.770  59.160  1.00  0.00           C
ATOM   4641  HE1 HSD E 437      39.300  59.830  58.230  1.00  0.00           H
ATOM   4642  NE2 HSD E 437      40.330  58.660  59.740  1.00  0.00           N
ATOM   4643  CD2 HSD E 437      40.890  59.060  60.930  1.00  0.00           C
ATOM   4644  HD2 HSD E 437      41.340  58.410  61.670  1.00  0.00           H
ATOM   4645  C   HSD E 437      43.530  60.170  62.470  1.00  0.00           C
ATOM   4646  O   HSD E 437      43.750  59.040  62.230  1.00  0.00           O
ATOM   4647  N   ARG E 438      44.500  61.040  62.390  1.00  0.00           N
ATOM   4648  HN  ARG E 438      44.310  61.940  62.780  1.00  0.00           H
ATOM   4649  CA  ARG E 438      45.810  60.770  61.820  1.00  0.00           C
ATOM   4650  HA  ARG E 438      45.680  60.380  60.820  1.00  0.00           H
ATOM   4651  CB  ARG E 438      46.640  62.110  61.700  1.00  0.00           C
ATOM   4652  HB1 ARG E 438      46.840  62.500  62.720  1.00  0.00           H
ATOM   4653  HB2 ARG E 438      46.100  62.860  61.090  1.00  0.00           H
ATOM   4654  CG  ARG E 438      47.990  61.850  60.940  1.00  0.00           C
ATOM   4655  HG1 ARG E 438      48.530  61.120  61.580  1.00  0.00           H
ATOM   4656  HG2 ARG E 438      48.470  62.850  60.910  1.00  0.00           H
ATOM   4657  CD  ARG E 438      47.900  61.210  59.540  1.00  0.00           C
ATOM   4658  HD1 ARG E 438      47.380  61.980  58.930  1.00  0.00           H
ATOM   4659  HD2 ARG E 438      47.280  60.280  59.560  1.00  0.00           H
ATOM   4660  NE  ARG E 438      49.270  61.000  58.970  1.00  0.00           N
ATOM   4661  HE  ARG E 438      49.530  61.460  58.130  1.00  0.00           H
ATOM   4662  CZ  ARG E 438      50.140  60.100  59.360  1.00  0.00           C
ATOM   4663  NH1 ARG E 438      49.920  59.200  60.240  1.00  0.00           N
ATOM   4664 HH11 ARG E 438      49.080  59.240  60.780  1.00  0.00           H
ATOM   4665 HH12 ARG E 438      50.550  58.470  60.510  1.00  0.00           H
ATOM   4666  NH2 ARG E 438      51.350  60.080  58.690  1.00  0.00           N
ATOM   4667 HH21 ARG E 438      51.450  60.660  57.870  1.00  0.00           H
ATOM   4668 HH22 ARG E 438      52.000  59.340  58.820  1.00  0.00           H
ATOM   4669  C   ARG E 438      46.670  59.800  62.570  1.00  0.00           C
ATOM   4670  O   ARG E 438      47.260  58.920  61.960  1.00  0.00           O
ATOM   4671  N   TYR E 439      46.680  59.900  63.940  1.00  0.00           N
ATOM   4672  HN  TYR E 439      46.120  60.580  64.390  1.00  0.00           H
ATOM   4673  CA  TYR E 439      47.480  59.070  64.760  1.00  0.00           C
ATOM   4674  HA  TYR E 439      48.000  58.330  64.160  1.00  0.00           H
ATOM   4675  CB  TYR E 439      48.630  59.920  65.420  1.00  0.00           C
ATOM   4676  HB1 TYR E 439      49.310  59.340  66.100  1.00  0.00           H
ATOM   4677  HB2 TYR E 439      48.150  60.640  66.100  1.00  0.00           H
ATOM   4678  CG  TYR E 439      49.640  60.690  64.480  1.00  0.00           C
ATOM   4679  CD1 TYR E 439      50.400  59.920  63.570  1.00  0.00           C
ATOM   4680  HD1 TYR E 439      50.250  58.850  63.570  1.00  0.00           H
ATOM   4681  CE1 TYR E 439      51.310  60.630  62.770  1.00  0.00           C
ATOM   4682  HE1 TYR E 439      52.030  60.050  62.230  1.00  0.00           H
ATOM   4683  CZ  TYR E 439      51.460  62.020  62.890  1.00  0.00           C
ATOM   4684  OH  TYR E 439      52.390  62.660  62.180  1.00  0.00           O
ATOM   4685  HH  TYR E 439      52.420  63.590  62.410  1.00  0.00           H
ATOM   4686  CD2 TYR E 439      49.800  62.140  64.630  1.00  0.00           C
ATOM   4687  HD2 TYR E 439      49.230  62.760  65.310  1.00  0.00           H
ATOM   4688  CE2 TYR E 439      50.680  62.730  63.750  1.00  0.00           C
ATOM   4689  HE2 TYR E 439      50.950  63.760  63.820  1.00  0.00           H
ATOM   4690  C   TYR E 439      46.700  58.280  65.860  1.00  0.00           C
ATOM   4691  O   TYR E 439      45.550  58.400  66.210  1.00  0.00           O
ATOM   4692  N   GLN E 440      47.430  57.350  66.530  1.00  0.00           N
ATOM   4693  HN  GLN E 440      48.330  57.110  66.180  1.00  0.00           H
ATOM   4694  CA  GLN E 440      46.900  56.440  67.520  1.00  0.00           C
ATOM   4695  HA  GLN E 440      45.830  56.400  67.370  1.00  0.00           H
ATOM   4696  CB  GLN E 440      47.450  54.980  67.290  1.00  0.00           C
ATOM   4697  HB1 GLN E 440      46.940  54.280  67.990  1.00  0.00           H
ATOM   4698  HB2 GLN E 440      48.530  54.960  67.530  1.00  0.00           H
ATOM   4699  CG  GLN E 440      47.260  54.370  65.810  1.00  0.00           C
ATOM   4700  HG1 GLN E 440      47.090  53.300  66.020  1.00  0.00           H
ATOM   4701  HG2 GLN E 440      48.080  54.530  65.080  1.00  0.00           H
ATOM   4702  CD  GLN E 440      46.030  54.890  64.980  1.00  0.00           C
ATOM   4703  OE1 GLN E 440      44.960  54.990  65.530  1.00  0.00           O
ATOM   4704  NE2 GLN E 440      46.160  55.300  63.720  1.00  0.00           N
ATOM   4705 HE21 GLN E 440      45.420  55.630  63.140  1.00  0.00           H
ATOM   4706 HE22 GLN E 440      47.080  55.490  63.390  1.00  0.00           H
ATOM   4707  C   GLN E 440      47.220  56.890  68.920  1.00  0.00           C
ATOM   4708  O   GLN E 440      47.090  56.120  69.900  1.00  0.00           O
ATOM   4709  N   GLY E 441      47.760  58.120  69.110  1.00  0.00           N
ATOM   4710  HN  GLY E 441      47.840  58.610  68.240  1.00  0.00           H
ATOM   4711  CA  GLY E 441      48.040  58.730  70.430  1.00  0.00           C
ATOM   4712  HA1 GLY E 441      47.480  58.320  71.250  1.00  0.00           H
ATOM   4713  HA2 GLY E 441      47.800  59.780  70.260  1.00  0.00           H
ATOM   4714  C   GLY E 441      49.510  58.580  70.800  1.00  0.00           C
ATOM   4715  O   GLY E 441      49.910  58.720  71.980  1.00  0.00           O
ATOM   4716  N   LYS E 442      50.380  58.240  69.790  1.00  0.00           N
ATOM   4717  HN  LYS E 442      50.110  58.230  68.830  1.00  0.00           H
ATOM   4718  CA  LYS E 442      51.710  57.760  70.060  1.00  0.00           C
ATOM   4719  HA  LYS E 442      51.870  57.850  71.130  1.00  0.00           H
ATOM   4720  CB  LYS E 442      52.140  56.330  69.560  1.00  0.00           C
ATOM   4721  HB1 LYS E 442      53.100  56.050  70.030  1.00  0.00           H
ATOM   4722  HB2 LYS E 442      52.300  56.350  68.460  1.00  0.00           H
ATOM   4723  CG  LYS E 442      51.140  55.200  69.790  1.00  0.00           C
ATOM   4724  HG1 LYS E 442      51.570  54.230  69.480  1.00  0.00           H
ATOM   4725  HG2 LYS E 442      50.280  55.370  69.090  1.00  0.00           H
ATOM   4726  CD  LYS E 442      50.540  55.070  71.260  1.00  0.00           C
ATOM   4727  HD1 LYS E 442      49.900  55.950  71.500  1.00  0.00           H
ATOM   4728  HD2 LYS E 442      51.410  55.080  71.940  1.00  0.00           H
ATOM   4729  CE  LYS E 442      49.590  53.860  71.470  1.00  0.00           C
ATOM   4730  HE1 LYS E 442      50.140  52.980  71.080  1.00  0.00           H
ATOM   4731  HE2 LYS E 442      48.600  54.010  71.000  1.00  0.00           H
ATOM   4732  NZ  LYS E 442      49.370  53.650  72.950  1.00  0.00           N
ATOM   4733  HZ1 LYS E 442      49.070  54.550  73.380  1.00  0.00           H
ATOM   4734  HZ2 LYS E 442      50.200  53.300  73.460  1.00  0.00           H
ATOM   4735  HZ3 LYS E 442      48.540  53.010  72.990  1.00  0.00           H
ATOM   4736  C   LYS E 442      52.770  58.700  69.510  1.00  0.00           C
ATOM   4737  O   LYS E 442      52.600  59.310  68.430  1.00  0.00           O
ATOM   4738  N   ILE E 443      53.880  58.840  70.280  1.00  0.00           N
ATOM   4739  HN  ILE E 443      54.040  58.320  71.120  1.00  0.00           H
ATOM   4740  CA  ILE E 443      54.890  59.870  69.930  1.00  0.00           C
ATOM   4741  HA  ILE E 443      54.410  60.820  69.740  1.00  0.00           H
ATOM   4742  CB  ILE E 443      55.810  60.150  71.170  1.00  0.00           C
ATOM   4743  HB  ILE E 443      55.250  60.490  72.070  1.00  0.00           H
ATOM   4744  CG2 ILE E 443      56.580  58.880  71.650  1.00  0.00           C
ATOM   4745 HG21 ILE E 443      57.010  59.110  72.650  1.00  0.00           H
ATOM   4746 HG22 ILE E 443      57.320  58.610  70.870  1.00  0.00           H
ATOM   4747 HG23 ILE E 443      55.920  58.020  71.850  1.00  0.00           H
ATOM   4748  CG1 ILE E 443      56.960  61.210  70.840  1.00  0.00           C
ATOM   4749 HG11 ILE E 443      57.420  60.880  69.880  1.00  0.00           H
ATOM   4750 HG12 ILE E 443      57.680  61.250  71.670  1.00  0.00           H
ATOM   4751  CD  ILE E 443      56.520  62.630  70.510  1.00  0.00           C
ATOM   4752  HD1 ILE E 443      55.700  63.030  71.160  1.00  0.00           H
ATOM   4753  HD2 ILE E 443      56.220  62.910  69.480  1.00  0.00           H
ATOM   4754  HD3 ILE E 443      57.330  63.380  70.640  1.00  0.00           H
ATOM   4755  C   ILE E 443      55.750  59.530  68.650  1.00  0.00           C
ATOM   4756  O   ILE E 443      56.190  60.410  67.920  1.00  0.00           O
ATOM   4757  N   PHE E 444      55.970  58.260  68.390  1.00  0.00           N
ATOM   4758  HN  PHE E 444      55.630  57.590  69.040  1.00  0.00           H
ATOM   4759  CA  PHE E 444      56.940  57.770  67.410  1.00  0.00           C
ATOM   4760  HA  PHE E 444      57.770  58.410  67.690  1.00  0.00           H
ATOM   4761  CB  PHE E 444      57.510  56.290  67.590  1.00  0.00           C
ATOM   4762  HB1 PHE E 444      58.090  56.370  68.530  1.00  0.00           H
ATOM   4763  HB2 PHE E 444      58.250  56.070  66.790  1.00  0.00           H
ATOM   4764  CG  PHE E 444      56.390  55.300  67.580  1.00  0.00           C
ATOM   4765  CD1 PHE E 444      55.740  54.800  66.450  1.00  0.00           C
ATOM   4766  HD1 PHE E 444      56.080  55.090  65.470  1.00  0.00           H
ATOM   4767  CE1 PHE E 444      54.730  53.840  66.570  1.00  0.00           C
ATOM   4768  HE1 PHE E 444      54.310  53.370  65.690  1.00  0.00           H
ATOM   4769  CZ  PHE E 444      54.410  53.390  67.790  1.00  0.00           C
ATOM   4770  HZ  PHE E 444      53.700  52.580  67.880  1.00  0.00           H
ATOM   4771  CD2 PHE E 444      55.990  54.880  68.840  1.00  0.00           C
ATOM   4772  HD2 PHE E 444      56.520  55.200  69.720  1.00  0.00           H
ATOM   4773  CE2 PHE E 444      55.040  53.900  68.930  1.00  0.00           C
ATOM   4774  HE2 PHE E 444      54.710  53.440  69.840  1.00  0.00           H
ATOM   4775  C   PHE E 444      56.590  58.090  65.960  1.00  0.00           C
ATOM   4776  O   PHE E 444      55.410  58.110  65.460  1.00  0.00           O
ATOM   4777  N   ASP E 445      57.570  58.330  65.090  1.00  0.00           N
ATOM   4778  HN  ASP E 445      58.540  58.270  65.320  1.00  0.00           H
ATOM   4779  CA  ASP E 445      57.330  58.610  63.720  1.00  0.00           C
ATOM   4780  HA  ASP E 445      56.360  59.000  63.500  1.00  0.00           H
ATOM   4781  CB  ASP E 445      58.290  59.810  63.300  1.00  0.00           C
ATOM   4782  HB1 ASP E 445      58.160  60.130  62.240  1.00  0.00           H
ATOM   4783  HB2 ASP E 445      59.280  59.310  63.310  1.00  0.00           H
ATOM   4784  CG  ASP E 445      58.420  61.080  64.190  1.00  0.00           C
ATOM   4785  OD1 ASP E 445      57.400  61.870  64.320  1.00  0.00           O
ATOM   4786  OD2 ASP E 445      59.530  61.350  64.720  1.00  0.00           O
ATOM   4787  C   ASP E 445      57.530  57.350  62.840  1.00  0.00           C
ATOM   4788  O   ASP E 445      58.630  56.980  62.620  1.00  0.00           O
ATOM   4789  N   GLU E 446      56.410  56.860  62.280  1.00  0.00           N
ATOM   4790  HN  GLU E 446      55.510  57.260  62.400  1.00  0.00           H
ATOM   4791  CA  GLU E 446      56.430  55.620  61.440  1.00  0.00           C
ATOM   4792  HA  GLU E 446      56.670  54.760  62.060  1.00  0.00           H
ATOM   4793  CB  GLU E 446      55.050  55.290  60.840  1.00  0.00           C
ATOM   4794  HB1 GLU E 446      54.950  54.520  60.040  1.00  0.00           H
ATOM   4795  HB2 GLU E 446      54.740  56.190  60.280  1.00  0.00           H
ATOM   4796  CG  GLU E 446      53.950  54.920  62.010  1.00  0.00           C
ATOM   4797  HG1 GLU E 446      53.760  55.810  62.660  1.00  0.00           H
ATOM   4798  HG2 GLU E 446      54.380  53.990  62.440  1.00  0.00           H
ATOM   4799  CD  GLU E 446      52.650  54.540  61.320  1.00  0.00           C
ATOM   4800  OE1 GLU E 446      52.750  53.870  60.260  1.00  0.00           O
ATOM   4801  OE2 GLU E 446      51.550  54.820  61.850  1.00  0.00           O
ATOM   4802  C   GLU E 446      57.310  55.670  60.270  1.00  0.00           C
ATOM   4803  O   GLU E 446      58.070  54.800  60.070  1.00  0.00           O
ATOM   4804  N   GLU E 447      57.250  56.690  59.420  1.00  0.00           N
ATOM   4805  HN  GLU E 447      56.580  57.390  59.660  1.00  0.00           H
ATOM   4806  CA  GLU E 447      58.120  56.900  58.360  1.00  0.00           C
ATOM   4807  HA  GLU E 447      57.980  55.990  57.800  1.00  0.00           H
ATOM   4808  CB  GLU E 447      57.690  58.130  57.500  1.00  0.00           C
ATOM   4809  HB1 GLU E 447      57.710  59.010  58.170  1.00  0.00           H
ATOM   4810  HB2 GLU E 447      56.650  58.080  57.110  1.00  0.00           H
ATOM   4811  CG  GLU E 447      58.650  58.560  56.330  1.00  0.00           C
ATOM   4812  HG1 GLU E 447      59.050  57.660  55.830  1.00  0.00           H
ATOM   4813  HG2 GLU E 447      59.480  59.080  56.870  1.00  0.00           H
ATOM   4814  CD  GLU E 447      58.050  59.340  55.220  1.00  0.00           C
ATOM   4815  OE1 GLU E 447      58.790  59.540  54.200  1.00  0.00           O
ATOM   4816  OE2 GLU E 447      56.920  59.840  55.330  1.00  0.00           O
ATOM   4817  C   GLU E 447      59.600  57.000  58.750  1.00  0.00           C
ATOM   4818  O   GLU E 447      60.430  56.360  58.140  1.00  0.00           O
ATOM   4819  N   ASN E 448      59.930  57.650  59.890  1.00  0.00           N
ATOM   4820  HN  ASN E 448      59.210  57.980  60.490  1.00  0.00           H
ATOM   4821  CA  ASN E 448      61.260  57.870  60.370  1.00  0.00           C
ATOM   4822  HA  ASN E 448      61.750  58.180  59.470  1.00  0.00           H
ATOM   4823  CB  ASN E 448      61.350  59.000  61.400  1.00  0.00           C
ATOM   4824  HB1 ASN E 448      60.950  58.720  62.400  1.00  0.00           H
ATOM   4825  HB2 ASN E 448      60.850  59.890  60.960  1.00  0.00           H
ATOM   4826  CG  ASN E 448      62.780  59.500  61.660  1.00  0.00           C
ATOM   4827  OD1 ASN E 448      63.170  59.720  62.850  1.00  0.00           O
ATOM   4828  ND2 ASN E 448      63.580  59.800  60.570  1.00  0.00           N
ATOM   4829 HD21 ASN E 448      64.520  60.160  60.640  1.00  0.00           H
ATOM   4830 HD22 ASN E 448      63.250  59.470  59.690  1.00  0.00           H
ATOM   4831  C   ASN E 448      61.880  56.550  60.880  1.00  0.00           C
ATOM   4832  O   ASN E 448      63.030  56.350  60.530  1.00  0.00           O
ATOM   4833  N   ILE E 449      61.190  55.670  61.650  1.00  0.00           N
ATOM   4834  HN  ILE E 449      60.380  55.970  62.140  1.00  0.00           H
ATOM   4835  CA  ILE E 449      61.770  54.380  61.950  1.00  0.00           C
ATOM   4836  HA  ILE E 449      62.770  54.610  62.280  1.00  0.00           H
ATOM   4837  CB  ILE E 449      61.000  53.740  63.130  1.00  0.00           C
ATOM   4838  HB  ILE E 449      59.920  53.720  62.850  1.00  0.00           H
ATOM   4839  CG2 ILE E 449      61.470  52.350  63.510  1.00  0.00           C
ATOM   4840 HG21 ILE E 449      62.500  52.510  63.900  1.00  0.00           H
ATOM   4841 HG22 ILE E 449      61.420  51.720  62.600  1.00  0.00           H
ATOM   4842 HG23 ILE E 449      60.870  51.970  64.360  1.00  0.00           H
ATOM   4843  CG1 ILE E 449      61.010  54.650  64.340  1.00  0.00           C
ATOM   4844 HG11 ILE E 449      60.810  55.730  64.090  1.00  0.00           H
ATOM   4845 HG12 ILE E 449      62.070  54.550  64.600  1.00  0.00           H
ATOM   4846  CD  ILE E 449      60.180  54.230  65.590  1.00  0.00           C
ATOM   4847  HD1 ILE E 449      60.440  53.230  66.020  1.00  0.00           H
ATOM   4848  HD2 ILE E 449      59.120  54.150  65.270  1.00  0.00           H
ATOM   4849  HD3 ILE E 449      60.280  54.960  66.430  1.00  0.00           H
ATOM   4850  C   ILE E 449      61.760  53.470  60.690  1.00  0.00           C
ATOM   4851  O   ILE E 449      62.700  52.620  60.550  1.00  0.00           O
ATOM   4852  N   LEU E 450      60.740  53.600  59.830  1.00  0.00           N
ATOM   4853  HN  LEU E 450      60.020  54.260  60.030  1.00  0.00           H
ATOM   4854  CA  LEU E 450      60.680  52.820  58.610  1.00  0.00           C
ATOM   4855  HA  LEU E 450      60.730  51.790  58.950  1.00  0.00           H
ATOM   4856  CB  LEU E 450      59.360  53.170  57.840  1.00  0.00           C
ATOM   4857  HB1 LEU E 450      59.380  54.270  57.690  1.00  0.00           H
ATOM   4858  HB2 LEU E 450      58.520  52.980  58.530  1.00  0.00           H
ATOM   4859  CG  LEU E 450      59.250  52.450  56.490  1.00  0.00           C
ATOM   4860  HG  LEU E 450      60.110  52.670  55.810  1.00  0.00           H
ATOM   4861  CD1 LEU E 450      59.190  50.960  56.620  1.00  0.00           C
ATOM   4862 HD11 LEU E 450      59.130  50.400  55.660  1.00  0.00           H
ATOM   4863 HD12 LEU E 450      58.230  50.720  57.120  1.00  0.00           H
ATOM   4864 HD13 LEU E 450      60.100  50.600  57.130  1.00  0.00           H
ATOM   4865  CD2 LEU E 450      58.140  53.080  55.700  1.00  0.00           C
ATOM   4866 HD21 LEU E 450      58.300  54.180  55.610  1.00  0.00           H
ATOM   4867 HD22 LEU E 450      57.130  52.810  56.060  1.00  0.00           H
ATOM   4868 HD23 LEU E 450      58.120  52.620  54.690  1.00  0.00           H
ATOM   4869  C   LEU E 450      61.940  53.060  57.640  1.00  0.00           C
ATOM   4870  O   LEU E 450      62.520  52.090  57.130  1.00  0.00           O
ATOM   4871  N   ASN E 451      62.360  54.310  57.460  1.00  0.00           N
ATOM   4872  HN  ASN E 451      61.890  55.060  57.920  1.00  0.00           H
ATOM   4873  CA  ASN E 451      63.490  54.700  56.620  1.00  0.00           C
ATOM   4874  HA  ASN E 451      63.210  54.310  55.650  1.00  0.00           H
ATOM   4875  CB  ASN E 451      63.480  56.220  56.510  1.00  0.00           C
ATOM   4876  HB1 ASN E 451      64.360  56.670  56.000  1.00  0.00           H
ATOM   4877  HB2 ASN E 451      63.460  56.680  57.530  1.00  0.00           H
ATOM   4878  CG  ASN E 451      62.180  56.680  55.820  1.00  0.00           C
ATOM   4879  OD1 ASN E 451      61.480  55.990  55.160  1.00  0.00           O
ATOM   4880  ND2 ASN E 451      61.920  58.000  55.740  1.00  0.00           N
ATOM   4881 HD21 ASN E 451      61.240  58.330  55.070  1.00  0.00           H
ATOM   4882 HD22 ASN E 451      62.190  58.590  56.500  1.00  0.00           H
ATOM   4883  C   ASN E 451      64.860  54.170  57.100  1.00  0.00           C
ATOM   4884  O   ASN E 451      65.700  53.740  56.360  1.00  0.00           O
ATOM   4885  N   GLU E 452      65.100  54.160  58.420  1.00  0.00           N
ATOM   4886  HN  GLU E 452      64.440  54.460  59.110  1.00  0.00           H
ATOM   4887  CA  GLU E 452      66.290  53.700  59.090  1.00  0.00           C
ATOM   4888  HA  GLU E 452      67.060  54.190  58.510  1.00  0.00           H
ATOM   4889  CB  GLU E 452      66.330  54.180  60.570  1.00  0.00           C
ATOM   4890  HB1 GLU E 452      65.640  53.580  61.200  1.00  0.00           H
ATOM   4891  HB2 GLU E 452      66.100  55.260  60.640  1.00  0.00           H
ATOM   4892  CG  GLU E 452      67.710  54.010  61.250  1.00  0.00           C
ATOM   4893  HG1 GLU E 452      68.560  54.320  60.620  1.00  0.00           H
ATOM   4894  HG2 GLU E 452      67.850  52.930  61.500  1.00  0.00           H
ATOM   4895  CD  GLU E 452      67.780  54.800  62.510  1.00  0.00           C
ATOM   4896  OE1 GLU E 452      68.780  55.610  62.660  1.00  0.00           O
ATOM   4897  OE2 GLU E 452      66.940  54.630  63.400  1.00  0.00           O
ATOM   4898  C   GLU E 452      66.680  52.190  59.010  1.00  0.00           C
ATOM   4899  O   GLU E 452      67.870  51.820  58.780  1.00  0.00           O
ATOM   4900  N   LEU E 453      65.640  51.350  58.940  1.00  0.00           N
ATOM   4901  HN  LEU E 453      64.720  51.700  59.140  1.00  0.00           H
ATOM   4902  CA  LEU E 453      65.660  49.960  58.570  1.00  0.00           C
ATOM   4903  HA  LEU E 453      66.280  49.510  59.330  1.00  0.00           H
ATOM   4904  CB  LEU E 453      64.230  49.270  58.410  1.00  0.00           C
ATOM   4905  HB1 LEU E 453      64.430  48.190  58.270  1.00  0.00           H
ATOM   4906  HB2 LEU E 453      63.700  49.730  57.540  1.00  0.00           H
ATOM   4907  CG  LEU E 453      63.270  49.480  59.650  1.00  0.00           C
ATOM   4908  HG  LEU E 453      63.000  50.550  59.640  1.00  0.00           H
ATOM   4909  CD1 LEU E 453      61.940  48.700  59.420  1.00  0.00           C
ATOM   4910 HD11 LEU E 453      61.180  49.050  60.150  1.00  0.00           H
ATOM   4911 HD12 LEU E 453      62.240  47.630  59.570  1.00  0.00           H
ATOM   4912 HD13 LEU E 453      61.660  48.870  58.360  1.00  0.00           H
ATOM   4913  CD2 LEU E 453      63.980  49.210  61.020  1.00  0.00           C
ATOM   4914 HD21 LEU E 453      64.950  49.760  61.080  1.00  0.00           H
ATOM   4915 HD22 LEU E 453      64.150  48.130  61.250  1.00  0.00           H
ATOM   4916 HD23 LEU E 453      63.440  49.600  61.910  1.00  0.00           H
ATOM   4917  C   LEU E 453      66.340  49.800  57.180  1.00  0.00           C
ATOM   4918  O   LEU E 453      66.200  50.680  56.270  1.00  0.00           O
ATOM   4919  N   ASN E 454      67.080  48.740  56.990  1.00  0.00           N
ATOM   4920  HN  ASN E 454      67.130  47.940  57.600  1.00  0.00           H
ATOM   4921  CA  ASN E 454      67.730  48.480  55.650  1.00  0.00           C
ATOM   4922  HA  ASN E 454      67.990  49.430  55.210  1.00  0.00           H
ATOM   4923  CB  ASN E 454      69.060  47.610  55.790  1.00  0.00           C
ATOM   4924  HB1 ASN E 454      69.610  47.960  56.690  1.00  0.00           H
ATOM   4925  HB2 ASN E 454      69.640  47.630  54.850  1.00  0.00           H
ATOM   4926  CG  ASN E 454      68.740  46.060  56.120  1.00  0.00           C
ATOM   4927  OD1 ASN E 454      67.580  45.670  56.140  1.00  0.00           O
ATOM   4928  ND2 ASN E 454      69.700  45.270  56.440  1.00  0.00           N
ATOM   4929 HD21 ASN E 454      69.500  44.300  56.530  1.00  0.00           H
ATOM   4930 HD22 ASN E 454      70.630  45.550  56.650  1.00  0.00           H
ATOM   4931  C   ASN E 454      66.750  47.860  54.630  1.00  0.00           C
ATOM   4932  O   ASN E 454      65.610  47.560  54.990  1.00  0.00           O
ATOM   4933  N   ASP E 455      67.190  47.640  53.340  1.00  0.00           N
ATOM   4934  HN  ASP E 455      68.090  48.030  53.160  1.00  0.00           H
ATOM   4935  CA  ASP E 455      66.370  47.310  52.200  1.00  0.00           C
ATOM   4936  HA  ASP E 455      65.580  48.040  52.070  1.00  0.00           H
ATOM   4937  CB  ASP E 455      67.180  47.320  50.840  1.00  0.00           C
ATOM   4938  HB1 ASP E 455      66.450  47.080  50.040  1.00  0.00           H
ATOM   4939  HB2 ASP E 455      67.970  46.540  50.890  1.00  0.00           H
ATOM   4940  CG  ASP E 455      67.840  48.660  50.620  1.00  0.00           C
ATOM   4941  OD1 ASP E 455      68.510  48.870  49.600  1.00  0.00           O
ATOM   4942  OD2 ASP E 455      67.750  49.580  51.440  1.00  0.00           O
ATOM   4943  C   ASP E 455      65.560  46.010  52.330  1.00  0.00           C
ATOM   4944  O   ASP E 455      64.360  46.120  52.060  1.00  0.00           O
ATOM   4945  N   PRO E 456      66.110  44.870  52.830  1.00  0.00           N
ATOM   4946  CD  PRO E 456      67.520  44.560  52.800  1.00  0.00           C
ATOM   4947  HD1 PRO E 456      68.080  45.440  53.200  1.00  0.00           H
ATOM   4948  HD2 PRO E 456      67.760  44.320  51.750  1.00  0.00           H
ATOM   4949  CA  PRO E 456      65.370  43.610  52.930  1.00  0.00           C
ATOM   4950  HA  PRO E 456      64.960  43.350  51.960  1.00  0.00           H
ATOM   4951  CB  PRO E 456      66.480  42.590  53.310  1.00  0.00           C
ATOM   4952  HB1 PRO E 456      66.630  41.860  52.490  1.00  0.00           H
ATOM   4953  HB2 PRO E 456      66.150  42.090  54.250  1.00  0.00           H
ATOM   4954  CG  PRO E 456      67.680  43.390  53.650  1.00  0.00           C
ATOM   4955  HG1 PRO E 456      67.720  43.720  54.710  1.00  0.00           H
ATOM   4956  HG2 PRO E 456      68.570  42.730  53.600  1.00  0.00           H
ATOM   4957  C   PRO E 456      64.250  43.740  53.940  1.00  0.00           C
ATOM   4958  O   PRO E 456      63.160  43.170  53.730  1.00  0.00           O
ATOM   4959  N   LEU E 457      64.570  44.310  55.120  1.00  0.00           N
ATOM   4960  HN  LEU E 457      65.470  44.730  55.030  1.00  0.00           H
ATOM   4961  CA  LEU E 457      63.530  44.630  56.130  1.00  0.00           C
ATOM   4962  HA  LEU E 457      63.070  43.740  56.520  1.00  0.00           H
ATOM   4963  CB  LEU E 457      64.220  45.360  57.320  1.00  0.00           C
ATOM   4964  HB1 LEU E 457      63.460  45.820  57.980  1.00  0.00           H
ATOM   4965  HB2 LEU E 457      64.890  46.160  56.940  1.00  0.00           H
ATOM   4966  CG  LEU E 457      65.110  44.440  58.220  1.00  0.00           C
ATOM   4967  HG  LEU E 457      65.840  43.920  57.550  1.00  0.00           H
ATOM   4968  CD1 LEU E 457      65.970  45.350  59.200  1.00  0.00           C
ATOM   4969 HD11 LEU E 457      65.190  46.060  59.550  1.00  0.00           H
ATOM   4970 HD12 LEU E 457      66.630  46.040  58.620  1.00  0.00           H
ATOM   4971 HD13 LEU E 457      66.510  44.710  59.930  1.00  0.00           H
ATOM   4972  CD2 LEU E 457      64.330  43.460  59.120  1.00  0.00           C
ATOM   4973 HD21 LEU E 457      63.600  44.010  59.740  1.00  0.00           H
ATOM   4974 HD22 LEU E 457      64.980  43.100  59.940  1.00  0.00           H
ATOM   4975 HD23 LEU E 457      63.860  42.620  58.560  1.00  0.00           H
ATOM   4976  C   LEU E 457      62.510  45.580  55.550  1.00  0.00           C
ATOM   4977  O   LEU E 457      61.320  45.300  55.720  1.00  0.00           O
ATOM   4978  N   ARG E 458      62.850  46.690  54.900  1.00  0.00           N
ATOM   4979  HN  ARG E 458      63.800  46.990  54.810  1.00  0.00           H
ATOM   4980  CA  ARG E 458      61.940  47.620  54.340  1.00  0.00           C
ATOM   4981  HA  ARG E 458      61.420  47.950  55.220  1.00  0.00           H
ATOM   4982  CB  ARG E 458      62.500  48.900  53.700  1.00  0.00           C
ATOM   4983  HB1 ARG E 458      61.580  49.480  53.440  1.00  0.00           H
ATOM   4984  HB2 ARG E 458      63.160  48.670  52.850  1.00  0.00           H
ATOM   4985  CG  ARG E 458      63.270  49.820  54.680  1.00  0.00           C
ATOM   4986  HG1 ARG E 458      64.270  49.430  54.920  1.00  0.00           H
ATOM   4987  HG2 ARG E 458      62.730  49.780  55.650  1.00  0.00           H
ATOM   4988  CD  ARG E 458      63.430  51.330  54.290  1.00  0.00           C
ATOM   4989  HD1 ARG E 458      64.010  51.890  55.050  1.00  0.00           H
ATOM   4990  HD2 ARG E 458      62.370  51.680  54.210  1.00  0.00           H
ATOM   4991  NE  ARG E 458      63.980  51.330  52.960  1.00  0.00           N
ATOM   4992  HE  ARG E 458      63.300  51.360  52.230  1.00  0.00           H
ATOM   4993  CZ  ARG E 458      65.220  51.210  52.510  1.00  0.00           C
ATOM   4994  NH1 ARG E 458      66.230  51.060  53.310  1.00  0.00           N
ATOM   4995 HH11 ARG E 458      66.090  51.220  54.290  1.00  0.00           H
ATOM   4996 HH12 ARG E 458      67.020  50.610  52.870  1.00  0.00           H
ATOM   4997  NH2 ARG E 458      65.460  51.170  51.250  1.00  0.00           N
ATOM   4998 HH21 ARG E 458      64.720  51.310  50.580  1.00  0.00           H
ATOM   4999 HH22 ARG E 458      66.330  50.720  51.050  1.00  0.00           H
ATOM   5000  C   ARG E 458      60.980  47.110  53.270  1.00  0.00           C
ATOM   5001  O   ARG E 458      59.780  47.390  53.270  1.00  0.00           O
ATOM   5002  N   GLU E 459      61.450  46.280  52.360  1.00  0.00           N
ATOM   5003  HN  GLU E 459      62.400  46.000  52.380  1.00  0.00           H
ATOM   5004  CA  GLU E 459      60.520  45.690  51.440  1.00  0.00           C
ATOM   5005  HA  GLU E 459      59.940  46.350  50.820  1.00  0.00           H
ATOM   5006  CB  GLU E 459      61.180  44.840  50.300  1.00  0.00           C
ATOM   5007  HB1 GLU E 459      60.430  44.520  49.550  1.00  0.00           H
ATOM   5008  HB2 GLU E 459      61.630  43.940  50.780  1.00  0.00           H
ATOM   5009  CG  GLU E 459      62.280  45.630  49.480  1.00  0.00           C
ATOM   5010  HG1 GLU E 459      63.220  45.740  50.060  1.00  0.00           H
ATOM   5011  HG2 GLU E 459      61.940  46.650  49.230  1.00  0.00           H
ATOM   5012  CD  GLU E 459      62.520  45.030  48.170  1.00  0.00           C
ATOM   5013  OE1 GLU E 459      63.350  45.710  47.450  1.00  0.00           O
ATOM   5014  OE2 GLU E 459      62.030  44.000  47.730  1.00  0.00           O
ATOM   5015  C   GLU E 459      59.500  44.730  52.130  1.00  0.00           C
ATOM   5016  O   GLU E 459      58.290  44.810  51.840  1.00  0.00           O
ATOM   5017  N   GLU E 460      59.850  43.860  53.060  1.00  0.00           N
ATOM   5018  HN  GLU E 460      60.780  43.750  53.390  1.00  0.00           H
ATOM   5019  CA  GLU E 460      58.920  43.100  53.750  1.00  0.00           C
ATOM   5020  HA  GLU E 460      58.300  42.520  53.070  1.00  0.00           H
ATOM   5021  CB  GLU E 460      59.630  42.040  54.640  1.00  0.00           C
ATOM   5022  HB1 GLU E 460      58.820  41.590  55.260  1.00  0.00           H
ATOM   5023  HB2 GLU E 460      60.350  42.520  55.330  1.00  0.00           H
ATOM   5024  CG  GLU E 460      60.370  40.840  53.880  1.00  0.00           C
ATOM   5025  HG1 GLU E 460      60.830  40.160  54.630  1.00  0.00           H
ATOM   5026  HG2 GLU E 460      60.980  41.340  53.090  1.00  0.00           H
ATOM   5027  CD  GLU E 460      59.260  40.010  53.190  1.00  0.00           C
ATOM   5028  OE1 GLU E 460      58.730  39.050  53.780  1.00  0.00           O
ATOM   5029  OE2 GLU E 460      58.860  40.270  52.020  1.00  0.00           O
ATOM   5030  C   GLU E 460      57.960  43.990  54.590  1.00  0.00           C
ATOM   5031  O   GLU E 460      56.770  43.760  54.450  1.00  0.00           O
ATOM   5032  N   ILE E 461      58.420  45.050  55.210  1.00  0.00           N
ATOM   5033  HN  ILE E 461      59.340  45.380  55.020  1.00  0.00           H
ATOM   5034  CA  ILE E 461      57.620  45.960  56.020  1.00  0.00           C
ATOM   5035  HA  ILE E 461      56.860  45.330  56.460  1.00  0.00           H
ATOM   5036  CB  ILE E 461      58.560  46.680  56.970  1.00  0.00           C
ATOM   5037  HB  ILE E 461      59.510  46.990  56.500  1.00  0.00           H
ATOM   5038  CG2 ILE E 461      57.980  47.980  57.620  1.00  0.00           C
ATOM   5039 HG21 ILE E 461      57.710  48.790  56.910  1.00  0.00           H
ATOM   5040 HG22 ILE E 461      58.760  48.490  58.230  1.00  0.00           H
ATOM   5041 HG23 ILE E 461      57.070  47.730  58.210  1.00  0.00           H
ATOM   5042  CG1 ILE E 461      58.930  45.710  58.110  1.00  0.00           C
ATOM   5043 HG11 ILE E 461      59.730  46.200  58.710  1.00  0.00           H
ATOM   5044 HG12 ILE E 461      59.260  44.760  57.650  1.00  0.00           H
ATOM   5045  CD  ILE E 461      57.840  45.240  59.080  1.00  0.00           C
ATOM   5046  HD1 ILE E 461      58.230  44.490  59.790  1.00  0.00           H
ATOM   5047  HD2 ILE E 461      57.030  44.700  58.520  1.00  0.00           H
ATOM   5048  HD3 ILE E 461      57.350  46.120  59.540  1.00  0.00           H
ATOM   5049  C   ILE E 461      56.760  46.940  55.270  1.00  0.00           C
ATOM   5050  O   ILE E 461      55.670  47.190  55.630  1.00  0.00           O
ATOM   5051  N   VAL E 462      57.200  47.400  54.070  1.00  0.00           N
ATOM   5052  HN  VAL E 462      58.100  47.190  53.740  1.00  0.00           H
ATOM   5053  CA  VAL E 462      56.340  48.110  53.080  1.00  0.00           C
ATOM   5054  HA  VAL E 462      55.930  48.890  53.700  1.00  0.00           H
ATOM   5055  CB  VAL E 462      57.180  48.710  51.920  1.00  0.00           C
ATOM   5056  HB  VAL E 462      57.770  47.910  51.440  1.00  0.00           H
ATOM   5057  CG1 VAL E 462      56.220  49.100  50.800  1.00  0.00           C
ATOM   5058 HG11 VAL E 462      55.690  48.250  50.330  1.00  0.00           H
ATOM   5059 HG12 VAL E 462      56.860  49.500  49.980  1.00  0.00           H
ATOM   5060 HG13 VAL E 462      55.520  49.880  51.210  1.00  0.00           H
[truncated: 2,059,068 more chars]
