# Supplementary material for: Structural basis for hyperpolarization-dependent opening of human HCN1 channel
Source: Nat Commun. 2024 Jun 18;15:5216. doi: 10.1038/s41467-024-49599-x (PMC11189445; doi:10.1038/s41467-024-49599-x)
Supplement: Supplementary file 9 — Source Data [file 41467_2024_49599_MOESM9_ESM.zip › Source data/Initial configuration in closed state.txt]

REMARK    GENERATED BY TRJCONV
TITLE     Title
REMARK    THIS IS A SIMULATION BOX
CRYST1  143.817  143.817  152.276  90.00  90.00  90.00 P 1           1
MODEL        1
ATOM      1  CAY MET    94     126.762  93.848  80.878  1.00  0.00           C
ATOM      2  HY1 MET    94     126.372  94.310  79.948  1.00  0.00           H
ATOM      3  HY2 MET    94     126.964  92.758  80.828  1.00  0.00           H
ATOM      4  HY3 MET    94     127.683  94.389  81.208  1.00  0.00           H
ATOM      5  CY  MET    94     125.632  93.928  81.838  1.00  0.00           C
ATOM      6  OY  MET    94     124.743  93.118  81.838  1.00  0.00           O
ATOM      7  N   MET    94     125.792  94.779  82.828  1.00  0.00           N
ATOM      8  HN  MET    94     126.613  95.350  82.848  1.00  0.00           H
ATOM      9  CA  MET    94     125.004  94.788  84.038  1.00  0.00           C
ATOM     10  HA  MET    94     124.903  93.748  84.338  1.00  0.00           H
ATOM     11  CB  MET    94     125.764  95.499  85.148  1.00  0.00           C
ATOM     12  HB1 MET    94     126.062  96.539  84.928  1.00  0.00           H
ATOM     13  HB2 MET    94     126.713  94.939  85.068  1.00  0.00           H
ATOM     14  CG  MET    94     125.243  95.420  86.598  1.00  0.00           C
ATOM     15  HG1 MET    94     124.243  95.868  86.428  1.00  0.00           H
ATOM     16  HG2 MET    94     125.792  96.059  87.328  1.00  0.00           H
ATOM     17  SD  MET    94     125.104  93.689  87.268  1.00  0.00           S
ATOM     18  CE  MET    94     124.464  94.079  88.938  1.00  0.00           C
ATOM     19  HE1 MET    94     123.783  93.270  89.288  1.00  0.00           H
ATOM     20  HE2 MET    94     123.783  94.958  88.928  1.00  0.00           H
ATOM     21  HE3 MET    94     125.232  94.128  89.738  1.00  0.00           H
ATOM     22  C   MET    94     123.623  95.448  83.838  1.00  0.00           C
ATOM     23  O   MET    94     122.632  95.009  84.418  1.00  0.00           O
ATOM     24  N   GLN    95     123.462  96.469  82.968  1.00  0.00           N
ATOM     25  HN  GLN    95     124.233  96.898  82.508  1.00  0.00           H
ATOM     26  CA  GLN    95     122.183  97.078  82.748  1.00  0.00           C
ATOM     27  HA  GLN    95     121.582  97.099  83.638  1.00  0.00           H
ATOM     28  CB  GLN    95     122.422  98.538  82.328  1.00  0.00           C
ATOM     29  HB1 GLN    95     122.902  98.559  81.328  1.00  0.00           H
ATOM     30  HB2 GLN    95     123.152  98.969  83.048  1.00  0.00           H
ATOM     31  CG  GLN    95     121.123  99.368  82.298  1.00  0.00           C
ATOM     32  HG1 GLN    95     120.643  99.139  83.268  1.00  0.00           H
ATOM     33  HG2 GLN    95     120.434  98.939  81.528  1.00  0.00           H
ATOM     34  CD  GLN    95     121.452 100.889  82.138  1.00  0.00           C
ATOM     35  OE1 GLN    95     121.692 101.359  81.028  1.00  0.00           O
ATOM     36  NE2 GLN    95     121.452 101.648  83.208  1.00  0.00           N
ATOM     37 HE21 GLN    95     121.433 102.649  83.168  1.00  0.00           H
ATOM     38 HE22 GLN    95     121.512 101.119  84.048  1.00  0.00           H
ATOM     39  C   GLN    95     121.482  96.269  81.618  1.00  0.00           C
ATOM     40  O   GLN    95     120.243  96.189  81.548  1.00  0.00           O
ATOM     41  N   ARG    96     122.212  95.550  80.698  1.00  0.00           N
ATOM     42  HN  ARG    96     123.214  95.560  80.708  1.00  0.00           H
ATOM     43  CA  ARG    96     121.633  94.608  79.808  1.00  0.00           C
ATOM     44  HA  ARG    96     121.022  95.258  79.188  1.00  0.00           H
ATOM     45  CB  ARG    96     122.574  93.799  78.838  1.00  0.00           C
ATOM     46  HB1 ARG    96     121.882  93.069  78.368  1.00  0.00           H
ATOM     47  HB2 ARG    96     123.392  93.309  79.408  1.00  0.00           H
ATOM     48  CG  ARG    96     123.093  94.669  77.688  1.00  0.00           C
ATOM     49  HG1 ARG    96     123.713  95.508  78.058  1.00  0.00           H
ATOM     50  HG2 ARG    96     122.323  95.149  77.048  1.00  0.00           H
ATOM     51  CD  ARG    96     123.982  93.799  76.758  1.00  0.00           C
ATOM     52  HD1 ARG    96     123.404  92.999  76.258  1.00  0.00           H
ATOM     53  HD2 ARG    96     124.802  93.358  77.368  1.00  0.00           H
ATOM     54  NE  ARG    96     124.584  94.769  75.798  1.00  0.00           N
ATOM     55  HE  ARG    96     124.283  95.728  75.798  1.00  0.00           H
ATOM     56  CZ  ARG    96     125.623  94.468  75.068  1.00  0.00           C
ATOM     57  NH1 ARG    96     125.983  95.429  74.268  1.00  0.00           N
ATOM     58 HH11 ARG    96     125.372  96.138  73.928  1.00  0.00           H
ATOM     59 HH12 ARG    96     126.783  95.199  73.708  1.00  0.00           H
ATOM     60  NH2 ARG    96     126.372  93.358  75.168  1.00  0.00           N
ATOM     61 HH21 ARG    96     126.044  92.708  75.848  1.00  0.00           H
ATOM     62 HH22 ARG    96     127.364  93.309  74.988  1.00  0.00           H
ATOM     63  C   ARG    96     120.764  93.508  80.538  1.00  0.00           C
ATOM     64  O   ARG    96     119.593  93.249  80.188  1.00  0.00           O
ATOM     65  N   GLN    97     121.272  92.850  81.588  1.00  0.00           N
ATOM     66  HN  GLN    97     122.183  93.088  81.898  1.00  0.00           H
ATOM     67  CA  GLN    97     120.512  91.880  82.388  1.00  0.00           C
ATOM     68  HA  GLN    97     120.122  91.119  81.738  1.00  0.00           H
ATOM     69  CB  GLN    97     121.433  91.148  83.388  1.00  0.00           C
ATOM     70  HB1 GLN    97     122.183  90.630  82.758  1.00  0.00           H
ATOM     71  HB2 GLN    97     120.933  90.410  84.048  1.00  0.00           H
ATOM     72  CG  GLN    97     122.224  92.129  84.258  1.00  0.00           C
ATOM     73  HG1 GLN    97     121.684  92.689  85.048  1.00  0.00           H
ATOM     74  HG2 GLN    97     122.662  92.889  83.588  1.00  0.00           H
ATOM     75  CD  GLN    97     123.354  91.508  85.018  1.00  0.00           C
ATOM     76  OE1 GLN    97     124.493  91.519  84.588  1.00  0.00           O
ATOM     77  NE2 GLN    97     122.972  90.709  86.088  1.00  0.00           N
ATOM     78 HE21 GLN    97     123.662  90.229  86.618  1.00  0.00           H
ATOM     79 HE22 GLN    97     121.983  90.679  86.248  1.00  0.00           H
ATOM     80  C   GLN    97     119.292  92.419  83.178  1.00  0.00           C
ATOM     81  O   GLN    97     118.283  91.730  83.458  1.00  0.00           O
ATOM     82  N   PHE    98     119.444  93.678  83.628  1.00  0.00           N
ATOM     83  HN  PHE    98     120.313  94.128  83.438  1.00  0.00           H
ATOM     84  CA  PHE    98     118.392  94.408  84.198  1.00  0.00           C
ATOM     85  HA  PHE    98     117.953  93.708  84.888  1.00  0.00           H
ATOM     86  CB  PHE    98     118.894  95.688  84.928  1.00  0.00           C
ATOM     87  HB1 PHE    98     118.942  96.569  84.258  1.00  0.00           H
ATOM     88  HB2 PHE    98     119.893  95.578  85.408  1.00  0.00           H
ATOM     89  CG  PHE    98     117.863  96.059  85.998  1.00  0.00           C
ATOM     90  CD1 PHE    98     118.033  95.709  87.368  1.00  0.00           C
ATOM     91  HD1 PHE    98     118.854  95.138  87.768  1.00  0.00           H
ATOM     92  CE1 PHE    98     117.002  95.919  88.278  1.00  0.00           C
ATOM     93  HE1 PHE    98     116.993  95.508  89.278  1.00  0.00           H
ATOM     94  CZ  PHE    98     115.803  96.539  87.838  1.00  0.00           C
ATOM     95  HZ  PHE    98     115.043  96.600  88.598  1.00  0.00           H
ATOM     96  CD2 PHE    98     116.792  96.880  85.708  1.00  0.00           C
ATOM     97  HD2 PHE    98     116.593  97.160  84.688  1.00  0.00           H
ATOM     98  CE2 PHE    98     115.714  97.139  86.578  1.00  0.00           C
ATOM     99  HE2 PHE    98     114.794  97.598  86.248  1.00  0.00           H
ATOM    100  C   PHE    98     117.253  94.739  83.128  1.00  0.00           C
ATOM    101  O   PHE    98     116.044  94.538  83.268  1.00  0.00           O
ATOM    102  N   THR    99     117.732  95.368  82.038  1.00  0.00           N
ATOM    103  HN  THR    99     118.723  95.438  81.948  1.00  0.00           H
ATOM    104  CA  THR    99     116.813  95.840  81.028  1.00  0.00           C
ATOM    105  HA  THR    99     116.102  96.479  81.538  1.00  0.00           H
ATOM    106  CB  THR    99     117.434  96.618  79.888  1.00  0.00           C
ATOM    107  HB  THR    99     116.722  96.719  79.038  1.00  0.00           H
ATOM    108  OG1 THR    99     118.643  96.038  79.468  1.00  0.00           O
ATOM    109  HG1 THR    99     119.332  96.219  80.118  1.00  0.00           H
ATOM    110  CG2 THR    99     117.893  98.060  80.238  1.00  0.00           C
ATOM    111 HG21 THR    99     117.042  98.788  80.228  1.00  0.00           H
ATOM    112 HG22 THR    99     118.643  98.538  79.578  1.00  0.00           H
ATOM    113 HG23 THR    99     118.233  98.139  81.298  1.00  0.00           H
ATOM    114  C   THR    99     116.032  94.758  80.308  1.00  0.00           C
ATOM    115  O   THR    99     114.842  94.958  80.058  1.00  0.00           O
ATOM    116  N   SER   100     116.703  93.599  80.048  1.00  0.00           N
ATOM    117  HN  SER   100     117.653  93.468  80.328  1.00  0.00           H
ATOM    118  CA  SER   100     116.172  92.498  79.188  1.00  0.00           C
ATOM    119  HA  SER   100     115.792  92.969  78.298  1.00  0.00           H
ATOM    120  CB  SER   100     117.193  91.449  78.858  1.00  0.00           C
ATOM    121  HB1 SER   100     117.934  92.038  78.278  1.00  0.00           H
ATOM    122  HB2 SER   100     116.813  90.560  78.308  1.00  0.00           H
ATOM    123  OG  SER   100     117.942  90.928  79.988  1.00  0.00           O
ATOM    124  HG1 SER   100     118.662  91.549  80.168  1.00  0.00           H
ATOM    125  C   SER   100     115.062  91.719  79.978  1.00  0.00           C
ATOM    126  O   SER   100     114.362  90.919  79.408  1.00  0.00           O
ATOM    127  N   MET   101     114.934  91.929  81.278  1.00  0.00           N
ATOM    128  HN  MET   101     115.493  92.579  81.778  1.00  0.00           H
ATOM    129  CA  MET   101     113.802  91.329  82.058  1.00  0.00           C
ATOM    130  HA  MET   101     113.443  90.438  81.568  1.00  0.00           H
ATOM    131  CB  MET   101     114.324  90.840  83.428  1.00  0.00           C
ATOM    132  HB1 MET   101     115.214  90.178  83.328  1.00  0.00           H
ATOM    133  HB2 MET   101     113.552  90.278  83.988  1.00  0.00           H
ATOM    134  CG  MET   101     114.882  91.898  84.398  1.00  0.00           C
ATOM    135  HG1 MET   101     114.003  92.579  84.458  1.00  0.00           H
ATOM    136  HG2 MET   101     115.803  92.318  83.938  1.00  0.00           H
ATOM    137  SD  MET   101     115.393  91.239  86.038  1.00  0.00           S
ATOM    138  CE  MET   101     115.873  92.829  86.618  1.00  0.00           C
ATOM    139  HE1 MET   101     116.153  93.508  85.788  1.00  0.00           H
ATOM    140  HE2 MET   101     116.713  92.799  87.338  1.00  0.00           H
ATOM    141  HE3 MET   101     115.022  93.379  87.088  1.00  0.00           H
ATOM    142  C   MET   101     112.552  92.108  81.998  1.00  0.00           C
ATOM    143  O   MET   101     111.464  91.539  82.238  1.00  0.00           O
ATOM    144  N   LEU   102     112.522  93.410  81.688  1.00  0.00           N
ATOM    145  HN  LEU   102     113.354  93.839  81.358  1.00  0.00           H
ATOM    146  CA  LEU   102     111.312  94.118  81.528  1.00  0.00           C
ATOM    147  HA  LEU   102     110.764  93.868  82.428  1.00  0.00           H
ATOM    148  CB  LEU   102     111.512  95.700  81.368  1.00  0.00           C
ATOM    149  HB1 LEU   102     110.563  96.178  81.038  1.00  0.00           H
ATOM    150  HB2 LEU   102     112.233  95.938  80.558  1.00  0.00           H
ATOM    151  CG  LEU   102     111.753  96.359  82.738  1.00  0.00           C
ATOM    152  HG  LEU   102     110.933  96.068  83.428  1.00  0.00           H
ATOM    153  CD1 LEU   102     113.082  96.019  83.408  1.00  0.00           C
ATOM    154 HD11 LEU   102     113.973  96.148  82.758  1.00  0.00           H
ATOM    155 HD12 LEU   102     113.143  94.928  83.658  1.00  0.00           H
ATOM    156 HD13 LEU   102     113.182  96.590  84.348  1.00  0.00           H
ATOM    157  CD2 LEU   102     111.573  97.829  82.438  1.00  0.00           C
ATOM    158 HD21 LEU   102     112.473  98.139  81.858  1.00  0.00           H
ATOM    159 HD22 LEU   102     111.523  98.319  83.438  1.00  0.00           H
ATOM    160 HD23 LEU   102     110.623  98.008  81.888  1.00  0.00           H
ATOM    161  C   LEU   102     110.453  93.648  80.398  1.00  0.00           C
ATOM    162  O   LEU   102     109.213  93.708  80.498  1.00  0.00           O
ATOM    163  N   GLN   103     111.052  93.179  79.258  1.00  0.00           N
ATOM    164  HN  GLN   103     112.022  92.959  79.198  1.00  0.00           H
ATOM    165  CA  GLN   103     110.413  93.158  77.988  1.00  0.00           C
ATOM    166  HA  GLN   103     109.753  94.008  77.958  1.00  0.00           H
ATOM    167  CB  GLN   103     111.582  93.239  76.868  1.00  0.00           C
ATOM    168  HB1 GLN   103     111.184  92.840  75.918  1.00  0.00           H
ATOM    169  HB2 GLN   103     112.403  92.589  77.248  1.00  0.00           H
ATOM    170  CG  GLN   103     112.002  94.669  76.558  1.00  0.00           C
ATOM    171  HG1 GLN   103     111.873  95.229  77.508  1.00  0.00           H
ATOM    172  HG2 GLN   103     111.363  95.159  75.798  1.00  0.00           H
ATOM    173  CD  GLN   103     113.483  94.888  76.158  1.00  0.00           C
ATOM    174  OE1 GLN   103     113.952  94.450  75.118  1.00  0.00           O
ATOM    175  NE2 GLN   103     114.192  95.639  77.048  1.00  0.00           N
ATOM    176 HE21 GLN   103     115.132  95.879  76.798  1.00  0.00           H
ATOM    177 HE22 GLN   103     113.723  96.159  77.758  1.00  0.00           H
ATOM    178  C   GLN   103     109.683  91.838  77.808  1.00  0.00           C
ATOM    179  O   GLN   103     110.174  90.840  78.328  1.00  0.00           O
ATOM    180  N   PRO   104     108.713  91.709  76.938  1.00  0.00           N
ATOM    181  CD  PRO   104     108.042  92.920  76.358  1.00  0.00           C
ATOM    182  HD1 PRO   104     108.842  93.368  75.738  1.00  0.00           H
ATOM    183  HD2 PRO   104     107.522  93.648  77.008  1.00  0.00           H
ATOM    184  CA  PRO   104     108.182  90.469  76.298  1.00  0.00           C
ATOM    185  HA  PRO   104     107.352  90.059  76.858  1.00  0.00           H
ATOM    186  CB  PRO   104     107.482  90.989  75.038  1.00  0.00           C
ATOM    187  HB1 PRO   104     106.762  90.258  74.608  1.00  0.00           H
ATOM    188  HB2 PRO   104     108.292  91.259  74.338  1.00  0.00           H
ATOM    189  CG  PRO   104     106.913  92.309  75.498  1.00  0.00           C
ATOM    190  HG1 PRO   104     106.783  92.910  74.578  1.00  0.00           H
ATOM    191  HG2 PRO   104     105.933  92.188  76.008  1.00  0.00           H
ATOM    192  C   PRO   104     109.262  89.459  76.088  1.00  0.00           C
ATOM    193  O   PRO   104     110.232  89.869  75.448  1.00  0.00           O
ATOM    194  N   GLY   105     109.253  88.169  76.568  1.00  0.00           N
ATOM    195  HN  GLY   105     108.513  87.808  77.118  1.00  0.00           H
ATOM    196  CA  GLY   105     110.174  87.139  76.288  1.00  0.00           C
ATOM    197  HA1 GLY   105     110.104  86.418  77.088  1.00  0.00           H
ATOM    198  HA2 GLY   105     111.192  87.458  76.198  1.00  0.00           H
ATOM    199  C   GLY   105     109.802  86.368  75.048  1.00  0.00           C
ATOM    200  O   GLY   105     109.133  86.880  74.168  1.00  0.00           O
ATOM    201  N   VAL   106     110.104  85.009  74.938  1.00  0.00           N
ATOM    202  HN  VAL   106     110.563  84.548  75.688  1.00  0.00           H
ATOM    203  CA  VAL   106     109.502  84.118  73.988  1.00  0.00           C
ATOM    204  HA  VAL   106     108.552  84.478  73.628  1.00  0.00           H
ATOM    205  CB  VAL   106     110.503  83.699  72.808  1.00  0.00           C
ATOM    206  HB  VAL   106     110.923  84.639  72.398  1.00  0.00           H
ATOM    207  CG1 VAL   106     111.743  82.868  73.278  1.00  0.00           C
ATOM    208 HG11 VAL   106     112.492  82.969  72.458  1.00  0.00           H
ATOM    209 HG12 VAL   106     111.442  81.800  73.318  1.00  0.00           H
ATOM    210 HG13 VAL   106     112.084  83.209  74.278  1.00  0.00           H
ATOM    211  CG2 VAL   106     109.584  82.990  71.718  1.00  0.00           C
ATOM    212 HG21 VAL   106     108.692  83.648  71.598  1.00  0.00           H
ATOM    213 HG22 VAL   106     109.082  82.069  72.078  1.00  0.00           H
ATOM    214 HG23 VAL   106     110.214  82.938  70.798  1.00  0.00           H
ATOM    215  C   VAL   106     109.063  82.758  74.658  1.00  0.00           C
ATOM    216  O   VAL   106     109.782  81.908  75.218  1.00  0.00           O
ATOM    217  N   ASN   107     107.753  82.618  74.698  1.00  0.00           N
ATOM    218  HN  ASN   107     107.053  83.158  74.248  1.00  0.00           H
ATOM    219  CA  ASN   107     107.123  81.479  75.298  1.00  0.00           C
ATOM    220  HA  ASN   107     107.784  80.630  75.178  1.00  0.00           H
ATOM    221  CB  ASN   107     106.964  81.838  76.808  1.00  0.00           C
ATOM    222  HB1 ASN   107     107.924  82.269  77.158  1.00  0.00           H
ATOM    223  HB2 ASN   107     106.663  80.939  77.388  1.00  0.00           H
ATOM    224  CG  ASN   107     105.873  82.889  77.108  1.00  0.00           C
ATOM    225  OD1 ASN   107     105.083  83.438  76.288  1.00  0.00           O
ATOM    226  ND2 ASN   107     105.854  83.358  78.368  1.00  0.00           N
ATOM    227 HD21 ASN   107     105.043  83.839  78.698  1.00  0.00           H
ATOM    228 HD22 ASN   107     106.613  83.078  78.958  1.00  0.00           H
ATOM    229  C   ASN   107     105.792  81.138  74.658  1.00  0.00           C
ATOM    230  O   ASN   107     105.243  81.950  73.918  1.00  0.00           O
ATOM    231  N   LYS   108     105.332  79.989  74.988  1.00  0.00           N
ATOM    232  HN  LYS   108     105.962  79.358  75.438  1.00  0.00           H
ATOM    233  CA  LYS   108     103.903  79.519  74.758  1.00  0.00           C
ATOM    234  HA  LYS   108     103.833  79.248  73.708  1.00  0.00           H
ATOM    235  CB  LYS   108     103.513  78.229  75.538  1.00  0.00           C
ATOM    236  HB1 LYS   108     103.854  78.379  76.588  1.00  0.00           H
ATOM    237  HB2 LYS   108     104.143  77.409  75.128  1.00  0.00           H
ATOM    238  CG  LYS   108     102.022  77.828  75.498  1.00  0.00           C
ATOM    239  HG1 LYS   108     101.873  77.779  74.398  1.00  0.00           H
ATOM    240  HG2 LYS   108     101.272  78.539  75.908  1.00  0.00           H
ATOM    241  CD  LYS   108     101.753  76.468  76.198  1.00  0.00           C
ATOM    242  HD1 LYS   108     101.722  76.660  77.298  1.00  0.00           H
ATOM    243  HD2 LYS   108     102.714  75.929  76.048  1.00  0.00           H
ATOM    244  CE  LYS   108     100.402  75.898  75.868  1.00  0.00           C
ATOM    245  HE1 LYS   108     100.284  75.670  74.788  1.00  0.00           H
ATOM    246  HE2 LYS   108      99.604  76.599  76.168  1.00  0.00           H
ATOM    247  NZ  LYS   108     100.052  74.668  76.648  1.00  0.00           N
ATOM    248  HZ1 LYS   108     100.632  73.840  76.398  1.00  0.00           H
ATOM    249  HZ2 LYS   108      99.063  74.488  76.408  1.00  0.00           H
ATOM    250  HZ3 LYS   108     100.074  74.840  77.678  1.00  0.00           H
ATOM    251  C   LYS   108     102.762  80.609  74.938  1.00  0.00           C
ATOM    252  O   LYS   108     102.072  80.868  73.968  1.00  0.00           O
ATOM    253  N   PHE   109     102.622  81.259  76.078  1.00  0.00           N
ATOM    254  HN  PHE   109     103.182  81.029  76.858  1.00  0.00           H
ATOM    255  CA  PHE   109     101.512  82.139  76.318  1.00  0.00           C
ATOM    256  HA  PHE   109     100.623  81.549  76.218  1.00  0.00           H
ATOM    257  CB  PHE   109     101.593  82.579  77.788  1.00  0.00           C
ATOM    258  HB1 PHE   109     102.644  82.859  77.978  1.00  0.00           H
ATOM    259  HB2 PHE   109     101.593  81.768  78.538  1.00  0.00           H
ATOM    260  CG  PHE   109     100.652  83.759  78.118  1.00  0.00           C
ATOM    261  CD1 PHE   109      99.243  83.589  78.428  1.00  0.00           C
ATOM    262  HD1 PHE   109      98.842  82.579  78.388  1.00  0.00           H
ATOM    263  CE1 PHE   109      98.343  84.709  78.618  1.00  0.00           C
ATOM    264  HE1 PHE   109      97.294  84.608  78.838  1.00  0.00           H
ATOM    265  CZ  PHE   109      98.863  85.998  78.488  1.00  0.00           C
ATOM    266  HZ  PHE   109      98.264  86.898  78.578  1.00  0.00           H
ATOM    267  CD2 PHE   109     101.184  85.019  78.238  1.00  0.00           C
ATOM    268  HD2 PHE   109     102.233  85.199  78.098  1.00  0.00           H
ATOM    269  CE2 PHE   109     100.313  86.138  78.338  1.00  0.00           C
ATOM    270  HE2 PHE   109     100.822  87.090  78.288  1.00  0.00           H
ATOM    271  C   PHE   109     101.482  83.340  75.378  1.00  0.00           C
ATOM    272  O   PHE   109     100.493  83.848  74.798  1.00  0.00           O
ATOM    273  N   SER   110     102.702  84.008  75.198  1.00  0.00           N
ATOM    274  HN  SER   110     103.503  83.759  75.738  1.00  0.00           H
ATOM    275  CA  SER   110     103.012  85.089  74.268  1.00  0.00           C
ATOM    276  HA  SER   110     102.473  85.998  74.448  1.00  0.00           H
ATOM    277  CB  SER   110     104.502  85.499  74.278  1.00  0.00           C
ATOM    278  HB1 SER   110     104.654  86.309  73.538  1.00  0.00           H
ATOM    279  HB2 SER   110     105.214  84.688  74.008  1.00  0.00           H
ATOM    280  OG  SER   110     104.942  86.068  75.508  1.00  0.00           O
ATOM    281  HG1 SER   110     104.873  85.308  76.098  1.00  0.00           H
ATOM    282  C   SER   110     102.732  84.718  72.818  1.00  0.00           C
ATOM    283  O   SER   110     102.243  85.609  72.078  1.00  0.00           O
ATOM    284  N   LEU   111     102.993  83.459  72.398  1.00  0.00           N
ATOM    285  HN  LEU   111     103.433  82.808  73.018  1.00  0.00           H
ATOM    286  CA  LEU   111     102.762  82.999  71.028  1.00  0.00           C
ATOM    287  HA  LEU   111     103.053  83.868  70.448  1.00  0.00           H
ATOM    288  CB  LEU   111     103.552  81.758  70.568  1.00  0.00           C
ATOM    289  HB1 LEU   111     103.182  81.409  69.578  1.00  0.00           H
ATOM    290  HB2 LEU   111     103.343  80.910  71.248  1.00  0.00           H
ATOM    291  CG  LEU   111     105.004  81.959  70.598  1.00  0.00           C
ATOM    292  HG  LEU   111     105.302  82.469  71.528  1.00  0.00           H
ATOM    293  CD1 LEU   111     105.603  80.590  70.588  1.00  0.00           C
ATOM    294 HD11 LEU   111     106.633  80.618  70.998  1.00  0.00           H
ATOM    295 HD12 LEU   111     105.623  80.168  69.558  1.00  0.00           H
ATOM    296 HD13 LEU   111     104.942  79.979  71.238  1.00  0.00           H
ATOM    297  CD2 LEU   111     105.542  82.749  69.368  1.00  0.00           C
ATOM    298 HD21 LEU   111     105.302  82.299  68.388  1.00  0.00           H
ATOM    299 HD22 LEU   111     106.593  82.999  69.648  1.00  0.00           H
ATOM    300 HD23 LEU   111     104.893  83.648  69.398  1.00  0.00           H
ATOM    301  C   LEU   111     101.333  82.929  70.528  1.00  0.00           C
ATOM    302  O   LEU   111     101.062  83.188  69.328  1.00  0.00           O
ATOM    303  N   ARG   112     100.402  82.538  71.408  1.00  0.00           N
ATOM    304  HN  ARG   112     100.722  82.229  72.298  1.00  0.00           H
ATOM    305  CA  ARG   112      98.973  82.589  71.168  1.00  0.00           C
ATOM    306  HA  ARG   112      98.833  82.188  70.168  1.00  0.00           H
ATOM    307  CB  ARG   112      98.243  81.648  72.168  1.00  0.00           C
ATOM    308  HB1 ARG   112      97.154  81.828  72.228  1.00  0.00           H
ATOM    309  HB2 ARG   112      98.623  81.908  73.188  1.00  0.00           H
ATOM    310  CG  ARG   112      98.483  80.189  71.898  1.00  0.00           C
ATOM    311  HG1 ARG   112      99.143  80.098  71.008  1.00  0.00           H
ATOM    312  HG2 ARG   112      97.522  79.789  71.498  1.00  0.00           H
ATOM    313  CD  ARG   112      99.262  79.349  72.948  1.00  0.00           C
ATOM    314  HD1 ARG   112      99.922  79.938  73.618  1.00  0.00           H
ATOM    315  HD2 ARG   112      99.794  78.558  72.388  1.00  0.00           H
ATOM    316  NE  ARG   112      98.182  78.648  73.698  1.00  0.00           N
ATOM    317  HE  ARG   112      97.854  77.769  73.338  1.00  0.00           H
ATOM    318  CZ  ARG   112      97.843  78.838  74.948  1.00  0.00           C
ATOM    319  NH1 ARG   112      98.194  79.938  75.488  1.00  0.00           N
ATOM    320 HH11 ARG   112      98.532  80.618  74.838  1.00  0.00           H
ATOM    321 HH12 ARG   112      97.953  80.098  76.438  1.00  0.00           H
ATOM    322  NH2 ARG   112      97.162  77.968  75.628  1.00  0.00           N
ATOM    323 HH21 ARG   112      96.832  77.138  75.188  1.00  0.00           H
ATOM    324 HH22 ARG   112      96.972  78.078  76.608  1.00  0.00           H
ATOM    325  C   ARG   112      98.462  84.008  71.278  1.00  0.00           C
ATOM    326  O   ARG   112      97.522  84.419  70.578  1.00  0.00           O
ATOM    327  N   MET   113      99.012  84.788  72.278  1.00  0.00           N
ATOM    328  HN  MET   113      99.662  84.398  72.918  1.00  0.00           H
ATOM    329  CA  MET   113      98.684  86.178  72.538  1.00  0.00           C
ATOM    330  HA  MET   113      97.632  86.239  72.768  1.00  0.00           H
ATOM    331  CB  MET   113      99.213  86.670  73.908  1.00  0.00           C
ATOM    332  HB1 MET   113     100.313  86.479  73.888  1.00  0.00           H
ATOM    333  HB2 MET   113      98.754  86.079  74.728  1.00  0.00           H
ATOM    334  CG  MET   113      98.952  88.179  74.258  1.00  0.00           C
ATOM    335  HG1 MET   113      99.303  88.739  73.358  1.00  0.00           H
ATOM    336  HG2 MET   113      99.584  88.489  75.118  1.00  0.00           H
ATOM    337  SD  MET   113      97.154  88.589  74.628  1.00  0.00           S
ATOM    338  CE  MET   113      97.033  87.859  76.318  1.00  0.00           C
ATOM    339  HE1 MET   113      96.944  86.758  76.278  1.00  0.00           H
ATOM    340  HE2 MET   113      96.232  88.358  76.908  1.00  0.00           H
ATOM    341  HE3 MET   113      97.963  88.050  76.908  1.00  0.00           H
ATOM    342  C   MET   113      98.894  87.129  71.378  1.00  0.00           C
ATOM    343  O   MET   113      97.993  87.789  70.978  1.00  0.00           O
ATOM    344  N   PHE   114     100.043  86.989  70.718  1.00  0.00           N
ATOM    345  HN  PHE   114     100.652  86.248  70.988  1.00  0.00           H
ATOM    346  CA  PHE   114     100.623  87.898  69.718  1.00  0.00           C
ATOM    347  HA  PHE   114      99.982  88.759  69.628  1.00  0.00           H
ATOM    348  CB  PHE   114     102.014  88.468  70.118  1.00  0.00           C
ATOM    349  HB1 PHE   114     102.434  89.188  69.398  1.00  0.00           H
ATOM    350  HB2 PHE   114     102.773  87.649  70.098  1.00  0.00           H
ATOM    351  CG  PHE   114     102.063  89.179  71.468  1.00  0.00           C
ATOM    352  CD1 PHE   114     101.743  90.480  71.578  1.00  0.00           C
ATOM    353  HD1 PHE   114     101.372  90.919  70.678  1.00  0.00           H
ATOM    354  CE1 PHE   114     101.853  91.288  72.668  1.00  0.00           C
ATOM    355  HE1 PHE   114     101.684  92.358  72.618  1.00  0.00           H
ATOM    356  CZ  PHE   114     102.373  90.718  73.878  1.00  0.00           C
ATOM    357  HZ  PHE   114     102.482  91.318  74.768  1.00  0.00           H
ATOM    358  CD2 PHE   114     102.552  88.608  72.668  1.00  0.00           C
ATOM    359  HD2 PHE   114     102.872  87.579  72.698  1.00  0.00           H
ATOM    360  CE2 PHE   114     102.773  89.380  73.878  1.00  0.00           C
ATOM    361  HE2 PHE   114     103.132  88.839  74.738  1.00  0.00           H
ATOM    362  C   PHE   114     100.612  87.379  68.328  1.00  0.00           C
ATOM    363  O   PHE   114     100.673  88.118  67.328  1.00  0.00           O
ATOM    364  N   GLY   115     100.523  86.079  68.148  1.00  0.00           N
ATOM    365  HN  GLY   115     100.424  85.429  68.908  1.00  0.00           H
ATOM    366  CA  GLY   115     100.202  85.490  66.828  1.00  0.00           C
ATOM    367  HA1 GLY   115      99.743  86.248  66.218  1.00  0.00           H
ATOM    368  HA2 GLY   115      99.693  84.538  66.908  1.00  0.00           H
ATOM    369  C   GLY   115     101.442  85.178  65.938  1.00  0.00           C
ATOM    370  O   GLY   115     101.372  84.538  64.898  1.00  0.00           O
ATOM    371  N   SER   116     102.683  85.490  66.418  1.00  0.00           N
ATOM    372  HN  SER   116     102.832  86.079  67.208  1.00  0.00           H
ATOM    373  CA  SER   116     103.882  84.989  65.818  1.00  0.00           C
ATOM    374  HA  SER   116     103.973  83.918  65.938  1.00  0.00           H
ATOM    375  CB  SER   116     104.283  85.410  64.328  1.00  0.00           C
ATOM    376  HB1 SER   116     103.573  84.909  63.648  1.00  0.00           H
ATOM    377  HB2 SER   116     105.284  84.969  64.138  1.00  0.00           H
ATOM    378  OG  SER   116     104.163  86.849  64.148  1.00  0.00           O
ATOM    379  HG1 SER   116     103.222  87.048  64.188  1.00  0.00           H
ATOM    380  C   SER   116     104.963  85.569  66.698  1.00  0.00           C
ATOM    381  O   SER   116     104.724  86.558  67.378  1.00  0.00           O
ATOM    382  N   GLN   117     106.172  84.989  66.678  1.00  0.00           N
ATOM    383  HN  GLN   117     106.382  84.128  66.208  1.00  0.00           H
ATOM    384  CA  GLN   117     107.382  85.429  67.368  1.00  0.00           C
ATOM    385  HA  GLN   117     107.072  85.480  68.408  1.00  0.00           H
ATOM    386  CB  GLN   117     108.513  84.429  67.158  1.00  0.00           C
ATOM    387  HB1 GLN   117     108.924  84.578  66.138  1.00  0.00           H
ATOM    388  HB2 GLN   117     108.143  83.389  67.298  1.00  0.00           H
ATOM    389  CG  GLN   117     109.712  84.590  68.228  1.00  0.00           C
ATOM    390  HG1 GLN   117     109.553  84.090  69.198  1.00  0.00           H
ATOM    391  HG2 GLN   117     109.934  85.648  68.468  1.00  0.00           H
ATOM    392  CD  GLN   117     111.013  83.969  67.748  1.00  0.00           C
ATOM    393  OE1 GLN   117     111.044  82.769  67.388  1.00  0.00           O
ATOM    394  NE2 GLN   117     112.123  84.729  67.708  1.00  0.00           N
ATOM    395 HE21 GLN   117     112.132  85.718  67.848  1.00  0.00           H
ATOM    396 HE22 GLN   117     112.972  84.268  67.458  1.00  0.00           H
ATOM    397  C   GLN   117     107.893  86.768  67.038  1.00  0.00           C
ATOM    398  O   GLN   117     108.292  87.458  67.998  1.00  0.00           O
ATOM    399  N   LYS   118     107.802  87.188  65.718  1.00  0.00           N
ATOM    400  HN  LYS   118     107.522  86.558  64.988  1.00  0.00           H
ATOM    401  CA  LYS   118     108.132  88.508  65.288  1.00  0.00           C
ATOM    402  HA  LYS   118     109.034  88.769  65.818  1.00  0.00           H
ATOM    403  CB  LYS   118     108.233  88.568  63.758  1.00  0.00           C
ATOM    404  HB1 LYS   118     108.123  89.629  63.428  1.00  0.00           H
ATOM    405  HB2 LYS   118     107.333  88.130  63.278  1.00  0.00           H
ATOM    406  CG  LYS   118     109.533  87.969  63.188  1.00  0.00           C
ATOM    407  HG1 LYS   118     109.563  88.279  62.128  1.00  0.00           H
ATOM    408  HG2 LYS   118     109.353  86.880  63.128  1.00  0.00           H
ATOM    409  CD  LYS   118     110.834  88.489  63.948  1.00  0.00           C
ATOM    410  HD1 LYS   118     111.713  87.948  63.528  1.00  0.00           H
ATOM    411  HD2 LYS   118     110.714  88.249  65.028  1.00  0.00           H
ATOM    412  CE  LYS   118     111.044  90.009  63.958  1.00  0.00           C
ATOM    413  HE1 LYS   118     110.202  90.588  64.398  1.00  0.00           H
ATOM    414  HE2 LYS   118     111.153  90.350  62.908  1.00  0.00           H
ATOM    415  NZ  LYS   118     112.272  90.398  64.578  1.00  0.00           N
ATOM    416  HZ1 LYS   118     112.323  91.418  64.368  1.00  0.00           H
ATOM    417  HZ2 LYS   118     113.053  89.928  64.068  1.00  0.00           H
ATOM    418  HZ3 LYS   118     112.422  90.189  65.578  1.00  0.00           H
ATOM    419  C   LYS   118     107.113  89.489  65.708  1.00  0.00           C
ATOM    420  O   LYS   118     107.533  90.639  65.998  1.00  0.00           O
ATOM    421  N   ALA   119     105.834  89.139  65.948  1.00  0.00           N
ATOM    422  HN  ALA   119     105.553  88.239  65.618  1.00  0.00           H
ATOM    423  CA  ALA   119     104.893  90.059  66.588  1.00  0.00           C
ATOM    424  HA  ALA   119     105.013  90.989  66.038  1.00  0.00           H
ATOM    425  CB  ALA   119     103.433  89.578  66.498  1.00  0.00           C
ATOM    426  HB1 ALA   119     103.292  88.719  67.188  1.00  0.00           H
ATOM    427  HB2 ALA   119     103.322  89.188  65.468  1.00  0.00           H
ATOM    428  HB3 ALA   119     102.583  90.269  66.698  1.00  0.00           H
ATOM    429  C   ALA   119     105.202  90.378  68.048  1.00  0.00           C
ATOM    430  O   ALA   119     105.104  91.449  68.518  1.00  0.00           O
ATOM    431  N   VAL   120     105.652  89.389  68.868  1.00  0.00           N
ATOM    432  HN  VAL   120     105.743  88.468  68.508  1.00  0.00           H
ATOM    433  CA  VAL   120     106.162  89.478  70.238  1.00  0.00           C
ATOM    434  HA  VAL   120     105.332  89.888  70.788  1.00  0.00           H
ATOM    435  CB  VAL   120     106.582  88.118  70.788  1.00  0.00           C
ATOM    436  HB  VAL   120     107.393  87.678  70.178  1.00  0.00           H
ATOM    437  CG1 VAL   120     107.063  88.449  72.218  1.00  0.00           C
ATOM    438 HG11 VAL   120     107.123  87.439  72.678  1.00  0.00           H
ATOM    439 HG12 VAL   120     106.293  89.008  72.778  1.00  0.00           H
ATOM    440 HG13 VAL   120     108.053  88.949  72.148  1.00  0.00           H
ATOM    441  CG2 VAL   120     105.402  87.118  70.868  1.00  0.00           C
ATOM    442 HG21 VAL   120     104.642  87.609  71.518  1.00  0.00           H
ATOM    443 HG22 VAL   120     105.632  86.068  71.128  1.00  0.00           H
ATOM    444 HG23 VAL   120     104.992  87.129  69.828  1.00  0.00           H
ATOM    445  C   VAL   120     107.323  90.389  70.288  1.00  0.00           C
ATOM    446  O   VAL   120     107.333  91.309  71.078  1.00  0.00           O
ATOM    447  N   GLU   121     108.322  90.219  69.418  1.00  0.00           N
ATOM    448  HN  GLU   121     108.433  89.478  68.758  1.00  0.00           H
ATOM    449  CA  GLU   121     109.362  91.119  69.148  1.00  0.00           C
ATOM    450  HA  GLU   121     109.922  91.059  70.068  1.00  0.00           H
ATOM    451  CB  GLU   121     110.343  90.538  68.138  1.00  0.00           C
ATOM    452  HB1 GLU   121     111.242  91.079  67.778  1.00  0.00           H
ATOM    453  HB2 GLU   121     109.753  90.199  67.268  1.00  0.00           H
ATOM    454  CG  GLU   121     110.974  89.249  68.728  1.00  0.00           C
ATOM    455  HG1 GLU   121     110.232  88.438  68.898  1.00  0.00           H
ATOM    456  HG2 GLU   121     111.363  89.438  69.748  1.00  0.00           H
ATOM    457  CD  GLU   121     112.072  88.659  67.888  1.00  0.00           C
ATOM    458  OE1 GLU   121     112.604  89.319  66.958  1.00  0.00           O
ATOM    459  OE2 GLU   121     112.463  87.489  68.158  1.00  0.00           O
ATOM    460  C   GLU   121     109.012  92.538  68.758  1.00  0.00           C
ATOM    461  O   GLU   121     109.632  93.498  69.218  1.00  0.00           O
ATOM    462  N   LYS   122     107.924  92.749  67.998  1.00  0.00           N
ATOM    463  HN  LYS   122     107.342  91.959  67.808  1.00  0.00           H
ATOM    464  CA  LYS   122     107.393  94.100  67.808  1.00  0.00           C
ATOM    465  HA  LYS   122     108.233  94.718  67.538  1.00  0.00           H
ATOM    466  CB  LYS   122     106.302  94.188  66.738  1.00  0.00           C
ATOM    467  HB1 LYS   122     105.354  93.689  67.058  1.00  0.00           H
ATOM    468  HB2 LYS   122     106.722  93.648  65.858  1.00  0.00           H
ATOM    469  CG  LYS   122     105.843  95.609  66.278  1.00  0.00           C
ATOM    470  HG1 LYS   122     105.153  96.029  67.048  1.00  0.00           H
ATOM    471  HG2 LYS   122     105.162  95.410  65.418  1.00  0.00           H
ATOM    472  CD  LYS   122     106.944  96.600  65.878  1.00  0.00           C
ATOM    473  HD1 LYS   122     107.533  96.758  66.798  1.00  0.00           H
ATOM    474  HD2 LYS   122     106.403  97.528  65.618  1.00  0.00           H
ATOM    475  CE  LYS   122     107.913  96.248  64.788  1.00  0.00           C
ATOM    476  HE1 LYS   122     107.333  96.199  63.848  1.00  0.00           H
ATOM    477  HE2 LYS   122     108.363  95.249  64.928  1.00  0.00           H
ATOM    478  NZ  LYS   122     108.993  97.229  64.698  1.00  0.00           N
ATOM    479  HZ1 LYS   122     109.464  97.379  63.778  1.00  0.00           H
ATOM    480  HZ2 LYS   122     109.782  96.898  65.298  1.00  0.00           H
ATOM    481  HZ3 LYS   122     108.632  98.169  64.958  1.00  0.00           H
ATOM    482  C   LYS   122     106.813  94.618  69.088  1.00  0.00           C
ATOM    483  O   LYS   122     106.862  95.828  69.348  1.00  0.00           O
ATOM    484  N   GLU   123     106.213  93.799  69.968  1.00  0.00           N
ATOM    485  HN  GLU   123     105.923  92.878  69.738  1.00  0.00           H
ATOM    486  CA  GLU   123     105.843  94.279  71.318  1.00  0.00           C
ATOM    487  HA  GLU   123     105.302  95.208  71.178  1.00  0.00           H
ATOM    488  CB  GLU   123     104.963  93.249  72.178  1.00  0.00           C
ATOM    489  HB1 GLU   123     105.574  92.398  72.528  1.00  0.00           H
ATOM    490  HB2 GLU   123     104.292  92.859  71.378  1.00  0.00           H
ATOM    491  CG  GLU   123     104.163  93.999  73.208  1.00  0.00           C
ATOM    492  HG1 GLU   123     104.873  94.450  73.948  1.00  0.00           H
ATOM    493  HG2 GLU   123     103.602  93.288  73.858  1.00  0.00           H
ATOM    494  CD  GLU   123     103.203  94.979  72.628  1.00  0.00           C
ATOM    495  OE1 GLU   123     102.723  94.758  71.488  1.00  0.00           O
ATOM    496  OE2 GLU   123     103.093  96.079  73.128  1.00  0.00           O
ATOM    497  C   GLU   123     107.053  94.709  72.168  1.00  0.00           C
ATOM    498  O   GLU   123     107.104  95.739  72.858  1.00  0.00           O
ATOM    499  N   GLN   124     108.152  93.958  72.068  1.00  0.00           N
ATOM    500  HN  GLN   124     108.042  93.179  71.458  1.00  0.00           H
ATOM    501  CA  GLN   124     109.502  94.219  72.628  1.00  0.00           C
ATOM    502  HA  GLN   124     109.402  94.240  73.698  1.00  0.00           H
ATOM    503  CB  GLN   124     110.733  93.179  72.318  1.00  0.00           C
ATOM    504  HB1 GLN   124     111.674  93.498  72.818  1.00  0.00           H
ATOM    505  HB2 GLN   124     110.974  93.148  71.238  1.00  0.00           H
ATOM    506  CG  GLN   124     110.483  91.709  72.888  1.00  0.00           C
ATOM    507  HG1 GLN   124     109.483  91.318  72.618  1.00  0.00           H
ATOM    508  HG2 GLN   124     110.553  91.828  73.998  1.00  0.00           H
ATOM    509  CD  GLN   124     111.573  90.788  72.328  1.00  0.00           C
ATOM    510  OE1 GLN   124     112.622  91.299  71.958  1.00  0.00           O
ATOM    511  NE2 GLN   124     111.312  89.468  72.358  1.00  0.00           N
ATOM    512 HE21 GLN   124     111.964  88.778  72.038  1.00  0.00           H
ATOM    513 HE22 GLN   124     110.372  89.198  72.558  1.00  0.00           H
ATOM    514  C   GLN   124     110.122  95.630  72.188  1.00  0.00           C
ATOM    515  O   GLN   124     110.623  96.399  72.998  1.00  0.00           O
ATOM    516  N   GLU   125     109.922  95.919  70.938  1.00  0.00           N
ATOM    517  HN  GLU   125     109.553  95.208  70.348  1.00  0.00           H
ATOM    518  CA  GLU   125     110.232  97.299  70.448  1.00  0.00           C
ATOM    519  HA  GLU   125     111.254  97.568  70.658  1.00  0.00           H
ATOM    520  CB  GLU   125     110.223  97.349  68.898  1.00  0.00           C
ATOM    521  HB1 GLU   125     110.372  98.368  68.488  1.00  0.00           H
ATOM    522  HB2 GLU   125     109.332  96.908  68.408  1.00  0.00           H
ATOM    523  CG  GLU   125     111.382  96.399  68.328  1.00  0.00           C
ATOM    524  HG1 GLU   125     111.293  95.368  68.718  1.00  0.00           H
ATOM    525  HG2 GLU   125     112.352  96.758  68.728  1.00  0.00           H
ATOM    526  CD  GLU   125     111.473  96.409  66.798  1.00  0.00           C
ATOM    527  OE1 GLU   125     110.694  95.648  66.168  1.00  0.00           O
ATOM    528  OE2 GLU   125     112.282  97.178  66.228  1.00  0.00           O
ATOM    529  C   GLU   125     109.464  98.449  71.088  1.00  0.00           C
ATOM    530  O   GLU   125     110.122  99.398  71.458  1.00  0.00           O
ATOM    531  N   ARG   126     108.063  98.298  71.188  1.00  0.00           N
ATOM    532  HN  ARG   126     107.604  97.479  70.848  1.00  0.00           H
ATOM    533  CA  ARG   126     107.272  99.288  71.898  1.00  0.00           C
ATOM    534  HA  ARG   126     107.463 100.308  71.598  1.00  0.00           H
ATOM    535  CB  ARG   126     105.813  98.918  71.898  1.00  0.00           C
ATOM    536  HB1 ARG   126     105.854  97.808  71.978  1.00  0.00           H
ATOM    537  HB2 ARG   126     105.253  99.170  70.978  1.00  0.00           H
ATOM    538  CG  ARG   126     104.833  99.268  73.038  1.00  0.00           C
ATOM    539  HG1 ARG   126     105.153 100.129  73.658  1.00  0.00           H
ATOM    540  HG2 ARG   126     104.763  98.358  73.668  1.00  0.00           H
ATOM    541  CD  ARG   126     103.392  99.639  72.538  1.00  0.00           C
ATOM    542  HD1 ARG   126     103.532 100.469  71.808  1.00  0.00           H
ATOM    543  HD2 ARG   126     102.832 100.019  73.408  1.00  0.00           H
ATOM    544  NE  ARG   126     102.753  98.379  71.918  1.00  0.00           N
ATOM    545  HE  ARG   126     102.942  97.509  72.388  1.00  0.00           H
ATOM    546  CZ  ARG   126     101.643  98.298  71.168  1.00  0.00           C
ATOM    547  NH1 ARG   126     100.854  99.310  70.818  1.00  0.00           N
ATOM    548 HH11 ARG   126     100.952 100.168  71.328  1.00  0.00           H
ATOM    549 HH12 ARG   126     100.013  99.148  70.308  1.00  0.00           H
ATOM    550  NH2 ARG   126     101.302  97.108  70.788  1.00  0.00           N
ATOM    551 HH21 ARG   126     101.913  96.359  71.048  1.00  0.00           H
ATOM    552 HH22 ARG   126     100.383  96.919  70.448  1.00  0.00           H
ATOM    553  C   ARG   126     107.644  99.319  73.398  1.00  0.00           C
ATOM    554  O   ARG   126     107.622 100.410  73.948  1.00  0.00           O
ATOM    555  N   VAL   127     107.993  98.188  74.138  1.00  0.00           N
ATOM    556  HN  VAL   127     108.023  97.288  73.708  1.00  0.00           H
ATOM    557  CA  VAL   127     108.412  98.298  75.598  1.00  0.00           C
ATOM    558  HA  VAL   127     107.662  98.949  76.028  1.00  0.00           H
ATOM    559  CB  VAL   127     108.173  96.938  76.318  1.00  0.00           C
ATOM    560  HB  VAL   127     108.802  96.159  75.838  1.00  0.00           H
ATOM    561  CG1 VAL   127     108.573  97.008  77.808  1.00  0.00           C
ATOM    562 HG11 VAL   127     109.683  96.959  77.938  1.00  0.00           H
ATOM    563 HG12 VAL   127     108.222  96.119  78.368  1.00  0.00           H
ATOM    564 HG13 VAL   127     108.173  97.910  78.328  1.00  0.00           H
ATOM    565  CG2 VAL   127     106.652  96.600  76.258  1.00  0.00           C
ATOM    566 HG21 VAL   127     106.263  96.388  75.238  1.00  0.00           H
ATOM    567 HG22 VAL   127     106.032  97.398  76.718  1.00  0.00           H
ATOM    568 HG23 VAL   127     106.312  95.679  76.778  1.00  0.00           H
ATOM    569  C   VAL   127     109.733  98.899  75.928  1.00  0.00           C
ATOM    570  O   VAL   127     109.903  99.688  76.838  1.00  0.00           O
ATOM    571  N   LYS   128     110.694  98.599  75.068  1.00  0.00           N
ATOM    572  HN  LYS   128     110.472  98.029  74.288  1.00  0.00           H
ATOM    573  CA  LYS   128     112.033  99.128  75.008  1.00  0.00           C
ATOM    574  HA  LYS   128     112.463  98.939  75.978  1.00  0.00           H
ATOM    575  CB  LYS   128     112.872  98.328  73.968  1.00  0.00           C
ATOM    576  HB1 LYS   128     112.233  98.349  73.058  1.00  0.00           H
ATOM    577  HB2 LYS   128     112.893  97.258  74.238  1.00  0.00           H
ATOM    578  CG  LYS   128     114.262  98.909  73.768  1.00  0.00           C
ATOM    579  HG1 LYS   128     114.753  99.328  74.668  1.00  0.00           H
ATOM    580  HG2 LYS   128     114.213  99.758  73.048  1.00  0.00           H
ATOM    581  CD  LYS   128     115.232  98.008  72.988  1.00  0.00           C
ATOM    582  HD1 LYS   128     114.632  97.519  72.188  1.00  0.00           H
ATOM    583  HD2 LYS   128     115.563  97.139  73.598  1.00  0.00           H
ATOM    584  CE  LYS   128     116.493  98.629  72.278  1.00  0.00           C
ATOM    585  HE1 LYS   128     117.202  99.008  73.038  1.00  0.00           H
ATOM    586  HE2 LYS   128     116.184  99.389  71.538  1.00  0.00           H
ATOM    587  NZ  LYS   128     117.154  97.568  71.388  1.00  0.00           N
ATOM    588  HZ1 LYS   128     117.294  96.688  71.918  1.00  0.00           H
ATOM    589  HZ2 LYS   128     118.074  97.878  71.018  1.00  0.00           H
ATOM    590  HZ3 LYS   128     116.582  97.299  70.558  1.00  0.00           H
ATOM    591  C   LYS   128     112.123 100.648  74.758  1.00  0.00           C
ATOM    592  O   LYS   128     112.983 101.388  75.188  1.00  0.00           O
ATOM    593  N   THR   129     111.223 101.208  73.988  1.00  0.00           N
ATOM    594  HN  THR   129     110.542 100.599  73.588  1.00  0.00           H
ATOM    595  CA  THR   129     111.044 102.659  73.748  1.00  0.00           C
ATOM    596  HA  THR   129     111.873 103.018  73.158  1.00  0.00           H
ATOM    597  CB  THR   129     109.812 102.749  72.868  1.00  0.00           C
ATOM    598  HB  THR   129     108.942 102.248  73.338  1.00  0.00           H
ATOM    599  OG1 THR   129     110.122 102.129  71.628  1.00  0.00           O
ATOM    600  HG1 THR   129     110.402 101.229  71.808  1.00  0.00           H
ATOM    601  CG2 THR   129     109.464 104.128  72.458  1.00  0.00           C
ATOM    602 HG21 THR   129     108.713 104.019  71.648  1.00  0.00           H
ATOM    603 HG22 THR   129     110.284 104.748  72.058  1.00  0.00           H
ATOM    604 HG23 THR   129     108.993 104.639  73.328  1.00  0.00           H
ATOM    605  C   THR   129     110.792 103.389  75.058  1.00  0.00           C
ATOM    606  O   THR   129     111.114 104.548  75.218  1.00  0.00           O
ATOM    607  N   ALA   130     110.293 102.719  76.068  1.00  0.00           N
ATOM    608  HN  ALA   130     109.912 101.810  75.898  1.00  0.00           H
ATOM    609  CA  ALA   130     110.004 103.158  77.388  1.00  0.00           C
ATOM    610  HA  ALA   130     110.153 104.230  77.378  1.00  0.00           H
ATOM    611  CB  ALA   130     108.493 102.738  77.718  1.00  0.00           C
ATOM    612  HB1 ALA   130     107.743 103.319  77.138  1.00  0.00           H
ATOM    613  HB2 ALA   130     108.363 103.050  78.778  1.00  0.00           H
ATOM    614  HB3 ALA   130     108.363 101.639  77.638  1.00  0.00           H
ATOM    615  C   ALA   130     111.013 102.559  78.418  1.00  0.00           C
ATOM    616  O   ALA   130     110.703 102.469  79.628  1.00  0.00           O
ATOM    617  N   GLY   131     112.224 102.090  77.908  1.00  0.00           N
ATOM    618  HN  GLY   131     112.342 101.989  76.928  1.00  0.00           H
ATOM    619  CA  GLY   131     113.423 101.618  78.598  1.00  0.00           C
ATOM    620  HA1 GLY   131     114.222 101.768  77.888  1.00  0.00           H
ATOM    621  HA2 GLY   131     113.382 100.538  78.678  1.00  0.00           H
ATOM    622  C   GLY   131     113.552 102.229  79.958  1.00  0.00           C
ATOM    623  O   GLY   131     113.602 103.449  80.168  1.00  0.00           O
ATOM    624  N   PHE   132     113.544 101.229  80.878  1.00  0.00           N
ATOM    625  HN  PHE   132     113.233 100.368  80.498  1.00  0.00           H
ATOM    626  CA  PHE   132     113.452 101.309  82.358  1.00  0.00           C
ATOM    627  HA  PHE   132     113.423 100.278  82.678  1.00  0.00           H
ATOM    628  CB  PHE   132     114.794 101.880  82.878  1.00  0.00           C
ATOM    629  HB1 PHE   132     115.052 102.789  82.288  1.00  0.00           H
ATOM    630  HB2 PHE   132     115.574 101.119  82.668  1.00  0.00           H
ATOM    631  CG  PHE   132     114.842 102.279  84.348  1.00  0.00           C
ATOM    632  CD1 PHE   132     114.802 101.288  85.348  1.00  0.00           C
ATOM    633  HD1 PHE   132     114.572 100.269  85.078  1.00  0.00           H
ATOM    634  CE1 PHE   132     115.273 101.558  86.648  1.00  0.00           C
ATOM    635  HE1 PHE   132     115.354 100.700  87.288  1.00  0.00           H
ATOM    636  CZ  PHE   132     115.714 102.878  86.958  1.00  0.00           C
ATOM    637  HZ  PHE   132     116.202 103.060  87.898  1.00  0.00           H
ATOM    638  CD2 PHE   132     115.122 103.599  84.808  1.00  0.00           C
ATOM    639  HD2 PHE   132     114.952 104.389  84.098  1.00  0.00           H
ATOM    640  CE2 PHE   132     115.393 103.918  86.138  1.00  0.00           C
ATOM    641  HE2 PHE   132     115.463 104.919  86.528  1.00  0.00           H
ATOM    642  C   PHE   132     112.233 101.838  83.008  1.00  0.00           C
ATOM    643  O   PHE   132     111.993 101.379  84.128  1.00  0.00           O
ATOM    644  N   TRP   133     111.464 102.659  82.358  1.00  0.00           N
ATOM    645  HN  TRP   133     111.762 103.060  81.498  1.00  0.00           H
ATOM    646  CA  TRP   133     110.363 103.340  83.048  1.00  0.00           C
ATOM    647  HA  TRP   133     110.714 103.559  84.048  1.00  0.00           H
ATOM    648  CB  TRP   133     109.922 104.629  82.278  1.00  0.00           C
ATOM    649  HB1 TRP   133     109.073 105.138  82.778  1.00  0.00           H
ATOM    650  HB2 TRP   133     109.553 104.230  81.308  1.00  0.00           H
ATOM    651  CG  TRP   133     111.013 105.578  82.068  1.00  0.00           C
ATOM    652  CD1 TRP   133     111.633 105.889  80.918  1.00  0.00           C
ATOM    653  HD1 TRP   133     111.242 105.518  79.978  1.00  0.00           H
ATOM    654  NE1 TRP   133     112.702 106.660  81.128  1.00  0.00           N
ATOM    655  HE1 TRP   133     113.503 106.788  80.578  1.00  0.00           H
ATOM    656  CE2 TRP   133     112.762 106.950  82.448  1.00  0.00           C
ATOM    657  CD2 TRP   133     111.803 106.178  83.118  1.00  0.00           C
ATOM    658  CE3 TRP   133     111.703 106.278  84.528  1.00  0.00           C
ATOM    659  HE3 TRP   133     111.032 105.688  85.128  1.00  0.00           H
ATOM    660  CZ3 TRP   133     112.644 107.020  85.268  1.00  0.00           C
ATOM    661  HZ3 TRP   133     112.583 107.048  86.348  1.00  0.00           H
ATOM    662  CZ2 TRP   133     113.692 107.668  83.188  1.00  0.00           C
ATOM    663  HZ2 TRP   133     114.472 108.169  82.628  1.00  0.00           H
ATOM    664  CH2 TRP   133     113.623 107.689  84.578  1.00  0.00           C
ATOM    665  HH2 TRP   133     114.324 108.288  85.148  1.00  0.00           H
ATOM    666  C   TRP   133     109.133 102.449  83.218  1.00  0.00           C
ATOM    667  O   TRP   133     108.552 102.318  84.288  1.00  0.00           O
ATOM    668  N   ILE   134     108.793 101.730  82.158  1.00  0.00           N
ATOM    669  HN  ILE   134     109.303 101.849  81.308  1.00  0.00           H
ATOM    670  CA  ILE   134     107.702 100.819  82.188  1.00  0.00           C
ATOM    671  HA  ILE   134     107.224 100.849  83.158  1.00  0.00           H
ATOM    672  CB  ILE   134     106.523 101.148  81.168  1.00  0.00           C
ATOM    673  HB  ILE   134     106.773 100.979  80.098  1.00  0.00           H
ATOM    674  CG2 ILE   134     105.223 100.359  81.448  1.00  0.00           C
ATOM    675 HG21 ILE   134     105.013 100.560  82.518  1.00  0.00           H
ATOM    676 HG22 ILE   134     105.293  99.258  81.338  1.00  0.00           H
ATOM    677 HG23 ILE   134     104.332 100.770  80.918  1.00  0.00           H
ATOM    678  CG1 ILE   134     106.202 102.729  81.178  1.00  0.00           C
ATOM    679 HG11 ILE   134     105.643 102.878  80.228  1.00  0.00           H
ATOM    680 HG12 ILE   134     107.093 103.389  81.128  1.00  0.00           H
ATOM    681  CD  ILE   134     105.523 103.158  82.438  1.00  0.00           C
ATOM    682  HD1 ILE   134     106.153 103.088  83.348  1.00  0.00           H
ATOM    683  HD2 ILE   134     104.604 102.579  82.688  1.00  0.00           H
ATOM    684  HD3 ILE   134     105.243 104.230  82.358  1.00  0.00           H
ATOM    685  C   ILE   134     108.063  99.240  81.938  1.00  0.00           C
ATOM    686  O   ILE   134     108.684  98.958  80.918  1.00  0.00           O
ATOM    687  N   ILE   135     107.482  98.340  82.798  1.00  0.00           N
ATOM    688  HN  ILE   135     106.832  98.719  83.448  1.00  0.00           H
ATOM    689  CA  ILE   135     107.574  96.868  82.778  1.00  0.00           C
ATOM    690  HA  ILE   135     108.513  96.549  82.368  1.00  0.00           H
ATOM    691  CB  ILE   135     107.473  96.428  84.298  1.00  0.00           C
ATOM    692  HB  ILE   135     106.473  96.740  84.658  1.00  0.00           H
ATOM    693  CG2 ILE   135     107.662  94.909  84.508  1.00  0.00           C
ATOM    694 HG21 ILE   135     107.893  94.590  85.548  1.00  0.00           H
ATOM    695 HG22 ILE   135     108.412  94.618  83.738  1.00  0.00           H
ATOM    696 HG23 ILE   135     106.722  94.389  84.248  1.00  0.00           H
ATOM    697  CG1 ILE   135     108.513  97.178  85.188  1.00  0.00           C
ATOM    698 HG11 ILE   135     108.662  98.239  84.908  1.00  0.00           H
ATOM    699 HG12 ILE   135     109.522  96.730  85.088  1.00  0.00           H
ATOM    700  CD  ILE   135     108.082  97.248  86.668  1.00  0.00           C
ATOM    701  HD1 ILE   135     108.942  97.738  87.178  1.00  0.00           H
ATOM    702  HD2 ILE   135     107.902  96.229  87.068  1.00  0.00           H
ATOM    703  HD3 ILE   135     107.193  97.910  86.838  1.00  0.00           H
ATOM    704  C   ILE   135     106.354  96.259  82.038  1.00  0.00           C
ATOM    705  O   ILE   135     105.223  96.688  82.158  1.00  0.00           O
ATOM    706  N   HSD   136     106.552  95.308  81.108  1.00  0.00           N
ATOM    707  HN  HSD   136     107.504  95.019  80.988  1.00  0.00           H
ATOM    708  CA  HSD   136     105.442  94.459  80.648  1.00  0.00           C
ATOM    709  HA  HSD   136     104.753  95.149  80.178  1.00  0.00           H
ATOM    710  CB  HSD   136     105.843  93.538  79.448  1.00  0.00           C
ATOM    711  HB1 HSD   136     106.593  92.819  79.838  1.00  0.00           H
ATOM    712  HB2 HSD   136     106.242  94.319  78.758  1.00  0.00           H
ATOM    713  ND1 HSD   136     104.623  91.388  78.848  1.00  0.00           N
ATOM    714  HD1 HSD   136     105.202  90.688  79.268  1.00  0.00           H
ATOM    715  CG  HSD   136     104.733  92.758  78.768  1.00  0.00           C
ATOM    716  CE1 HSD   136     103.662  90.959  77.998  1.00  0.00           C
ATOM    717  HE1 HSD   136     103.493  89.958  77.618  1.00  0.00           H
ATOM    718  NE2 HSD   136     103.214  91.978  77.288  1.00  0.00           N
ATOM    719  CD2 HSD   136     103.882  93.099  77.748  1.00  0.00           C
ATOM    720  HD2 HSD   136     103.702  94.028  77.228  1.00  0.00           H
ATOM    721  C   HSD   136     104.613  93.638  81.758  1.00  0.00           C
ATOM    722  O   HSD   136     105.262  92.920  82.518  1.00  0.00           O
ATOM    723  N   PRO   137     103.233  93.659  81.788  1.00  0.00           N
ATOM    724  CD  PRO   137     102.373  94.170  80.778  1.00  0.00           C
ATOM    725  HD1 PRO   137     102.613  93.739  79.788  1.00  0.00           H
ATOM    726  HD2 PRO   137     102.492  95.249  80.558  1.00  0.00           H
ATOM    727  CA  PRO   137     102.533  93.139  82.888  1.00  0.00           C
ATOM    728  HA  PRO   137     103.053  93.538  83.748  1.00  0.00           H
ATOM    729  CB  PRO   137     101.052  93.559  82.688  1.00  0.00           C
ATOM    730  HB1 PRO   137     100.843  94.538  83.148  1.00  0.00           H
ATOM    731  HB2 PRO   137     100.354  92.840  83.158  1.00  0.00           H
ATOM    732  CG  PRO   137     100.983  93.888  81.288  1.00  0.00           C
ATOM    733  HG1 PRO   137     100.652  92.948  80.798  1.00  0.00           H
ATOM    734  HG2 PRO   137     100.302  94.729  81.008  1.00  0.00           H
ATOM    735  C   PRO   137     102.613  91.609  83.028  1.00  0.00           C
ATOM    736  O   PRO   137     102.504  91.099  84.118  1.00  0.00           O
ATOM    737  N   TYR   138     102.762  90.858  81.908  1.00  0.00           N
ATOM    738  HN  TYR   138     102.632  91.288  81.018  1.00  0.00           H
ATOM    739  CA  TYR   138     102.793  89.380  81.948  1.00  0.00           C
ATOM    740  HA  TYR   138     102.263  88.958  82.788  1.00  0.00           H
ATOM    741  CB  TYR   138     102.323  88.659  80.658  1.00  0.00           C
ATOM    742  HB1 TYR   138     102.042  87.618  80.918  1.00  0.00           H
ATOM    743  HB2 TYR   138     103.152  88.599  79.928  1.00  0.00           H
ATOM    744  CG  TYR   138     101.162  89.349  80.088  1.00  0.00           C
ATOM    745  CD1 TYR   138     100.013  89.758  80.798  1.00  0.00           C
ATOM    746  HD1 TYR   138      99.912  89.548  81.848  1.00  0.00           H
ATOM    747  CE1 TYR   138      98.863  90.229  80.128  1.00  0.00           C
ATOM    748  HE1 TYR   138      97.963  90.350  80.708  1.00  0.00           H
ATOM    749  CZ  TYR   138      98.894  90.340  78.698  1.00  0.00           C
ATOM    750  OH  TYR   138      97.802  90.868  77.978  1.00  0.00           O
ATOM    751  HH  TYR   138      98.194  91.068  77.128  1.00  0.00           H
ATOM    752  CD2 TYR   138     101.184  89.608  78.728  1.00  0.00           C
ATOM    753  HD2 TYR   138     101.923  89.230  78.048  1.00  0.00           H
ATOM    754  CE2 TYR   138     100.104  90.149  78.088  1.00  0.00           C
ATOM    755  HE2 TYR   138     100.284  90.289  77.038  1.00  0.00           H
ATOM    756  C   TYR   138     104.213  88.969  82.128  1.00  0.00           C
ATOM    757  O   TYR   138     104.464  87.769  82.278  1.00  0.00           O
ATOM    758  N   SER   139     105.183  89.898  82.208  1.00  0.00           N
ATOM    759  HN  SER   139     104.864  90.840  82.198  1.00  0.00           H
ATOM    760  CA  SER   139     106.563  89.608  82.338  1.00  0.00           C
ATOM    761  HA  SER   139     106.843  89.188  81.388  1.00  0.00           H
ATOM    762  CB  SER   139     107.463  90.889  82.378  1.00  0.00           C
ATOM    763  HB1 SER   139     107.063  91.458  81.508  1.00  0.00           H
ATOM    764  HB2 SER   139     108.532  90.679  82.178  1.00  0.00           H
ATOM    765  OG  SER   139     107.294  91.628  83.598  1.00  0.00           O
ATOM    766  HG1 SER   139     106.493  92.118  83.418  1.00  0.00           H
ATOM    767  C   SER   139     107.002  88.729  83.448  1.00  0.00           C
ATOM    768  O   SER   139     106.433  88.859  84.518  1.00  0.00           O
ATOM    769  N   ASP   140     108.053  87.898  83.248  1.00  0.00           N
ATOM    770  HN  ASP   140     108.404  87.840  82.318  1.00  0.00           H
ATOM    771  CA  ASP   140     108.412  86.898  84.248  1.00  0.00           C
ATOM    772  HA  ASP   140     107.482  86.428  84.568  1.00  0.00           H
ATOM    773  CB  ASP   140     109.362  85.809  83.728  1.00  0.00           C
ATOM    774  HB1 ASP   140     109.693  85.098  84.528  1.00  0.00           H
ATOM    775  HB2 ASP   140     110.293  86.348  83.468  1.00  0.00           H
ATOM    776  CG  ASP   140     108.842  85.049  82.588  1.00  0.00           C
ATOM    777  OD1 ASP   140     107.622  84.909  82.398  1.00  0.00           O
ATOM    778  OD2 ASP   140     109.642  84.478  81.798  1.00  0.00           O
ATOM    779  C   ASP   140     108.973  87.579  85.558  1.00  0.00           C
ATOM    780  O   ASP   140     108.772  87.188  86.718  1.00  0.00           O
ATOM    781  N   PHE   141     109.584  88.778  85.338  1.00  0.00           N
ATOM    782  HN  PHE   141     109.712  89.109  84.408  1.00  0.00           H
ATOM    783  CA  PHE   141     109.973  89.660  86.438  1.00  0.00           C
ATOM    784  HA  PHE   141     110.612  89.028  87.048  1.00  0.00           H
ATOM    785  CB  PHE   141     110.983  90.718  85.868  1.00  0.00           C
ATOM    786  HB1 PHE   141     110.643  90.868  84.828  1.00  0.00           H
ATOM    787  HB2 PHE   141     111.964  90.189  85.918  1.00  0.00           H
ATOM    788  CG  PHE   141     111.114  92.048  86.518  1.00  0.00           C
ATOM    789  CD1 PHE   141     111.674  92.069  87.808  1.00  0.00           C
ATOM    790  HD1 PHE   141     112.053  91.178  88.298  1.00  0.00           H
ATOM    791  CE1 PHE   141     111.733  93.270  88.528  1.00  0.00           C
ATOM    792  HE1 PHE   141     112.202  93.249  89.508  1.00  0.00           H
ATOM    793  CZ  PHE   141     111.324  94.438  87.928  1.00  0.00           C
ATOM    794  HZ  PHE   141     111.493  95.319  88.538  1.00  0.00           H
ATOM    795  CD2 PHE   141     110.772  93.288  85.898  1.00  0.00           C
ATOM    796  HD2 PHE   141     110.383  93.410  84.898  1.00  0.00           H
ATOM    797  CE2 PHE   141     110.962  94.499  86.588  1.00  0.00           C
ATOM    798  HE2 PHE   141     110.783  95.448  86.098  1.00  0.00           H
ATOM    799  C   PHE   141     108.903  90.159  87.368  1.00  0.00           C
ATOM    800  O   PHE   141     108.933  90.079  88.618  1.00  0.00           O
ATOM    801  N   ARG   142     107.732  90.588  86.818  1.00  0.00           N
ATOM    802  HN  ARG   142     107.653  90.639  85.818  1.00  0.00           H
ATOM    803  CA  ARG   142     106.643  91.049  87.558  1.00  0.00           C
ATOM    804  HA  ARG   142     106.993  91.709  88.328  1.00  0.00           H
ATOM    805  CB  ARG   142     105.593  91.810  86.678  1.00  0.00           C
ATOM    806  HB1 ARG   142     105.153  91.008  86.048  1.00  0.00           H
ATOM    807  HB2 ARG   142     106.162  92.458  85.978  1.00  0.00           H
ATOM    808  CG  ARG   142     104.584  92.629  87.448  1.00  0.00           C
ATOM    809  HG1 ARG   142     103.772  91.959  87.808  1.00  0.00           H
ATOM    810  HG2 ARG   142     104.034  93.228  86.688  1.00  0.00           H
ATOM    811  CD  ARG   142     105.013  93.689  88.488  1.00  0.00           C
ATOM    812  HD1 ARG   142     104.982  94.678  87.998  1.00  0.00           H
ATOM    813  HD2 ARG   142     106.044  93.479  88.868  1.00  0.00           H
ATOM    814  NE  ARG   142     104.073  93.629  89.668  1.00  0.00           N
ATOM    815  HE  ARG   142     103.562  92.789  89.858  1.00  0.00           H
ATOM    816  CZ  ARG   142     103.772  94.648  90.488  1.00  0.00           C
ATOM    817  NH1 ARG   142     103.854  95.849  90.098  1.00  0.00           N
ATOM    818 HH11 ARG   142     104.043  95.949  89.118  1.00  0.00           H
ATOM    819 HH12 ARG   142     103.203  96.449  90.568  1.00  0.00           H
ATOM    820  NH2 ARG   142     103.334  94.349  91.688  1.00  0.00           N
ATOM    821 HH21 ARG   142     103.303  93.379  91.898  1.00  0.00           H
ATOM    822 HH22 ARG   142     103.493  95.038  92.388  1.00  0.00           H
ATOM    823  C   ARG   142     106.003  89.799  88.238  1.00  0.00           C
ATOM    824  O   ARG   142     105.542  89.879  89.378  1.00  0.00           O
ATOM    825  N   PHE   143     106.003  88.638  87.548  1.00  0.00           N
ATOM    826  HN  PHE   143     106.382  88.629  86.628  1.00  0.00           H
ATOM    827  CA  PHE   143     105.582  87.388  88.118  1.00  0.00           C
ATOM    828  HA  PHE   143     104.604  87.609  88.508  1.00  0.00           H
ATOM    829  CB  PHE   143     105.553  86.248  87.058  1.00  0.00           C
ATOM    830  HB1 PHE   143     106.573  86.159  86.628  1.00  0.00           H
ATOM    831  HB2 PHE   143     104.864  86.488  86.218  1.00  0.00           H
ATOM    832  CG  PHE   143     105.253  84.809  87.558  1.00  0.00           C
ATOM    833  CD1 PHE   143     103.993  84.590  88.108  1.00  0.00           C
ATOM    834  HD1 PHE   143     103.252  85.368  88.168  1.00  0.00           H
ATOM    835  CE1 PHE   143     103.583  83.288  88.408  1.00  0.00           C
ATOM    836  HE1 PHE   143     102.674  83.188  88.978  1.00  0.00           H
ATOM    837  CZ  PHE   143     104.432  82.239  88.188  1.00  0.00           C
ATOM    838  HZ  PHE   143     104.133  81.259  88.508  1.00  0.00           H
ATOM    839  CD2 PHE   143     106.153  83.769  87.498  1.00  0.00           C
ATOM    840  HD2 PHE   143     107.183  83.879  87.198  1.00  0.00           H
ATOM    841  CE2 PHE   143     105.733  82.469  87.738  1.00  0.00           C
ATOM    842  HE2 PHE   143     106.482  81.730  87.508  1.00  0.00           H
ATOM    843  C   PHE   143     106.354  86.959  89.358  1.00  0.00           C
ATOM    844  O   PHE   143     105.792  86.508  90.348  1.00  0.00           O
ATOM    845  N   TYR   144     107.692  87.099  89.358  1.00  0.00           N
ATOM    846  HN  TYR   144     108.163  87.358  88.518  1.00  0.00           H
ATOM    847  CA  TYR   144     108.452  86.819  90.488  1.00  0.00           C
ATOM    848  HA  TYR   144     108.152  85.898  90.968  1.00  0.00           H
ATOM    849  CB  TYR   144     109.952  86.749  90.018  1.00  0.00           C
ATOM    850  HB1 TYR   144     110.722  86.719  90.818  1.00  0.00           H
ATOM    851  HB2 TYR   144     110.132  87.668  89.428  1.00  0.00           H
ATOM    852  CG  TYR   144     110.253  85.639  89.048  1.00  0.00           C
ATOM    853  CD1 TYR   144     109.654  84.349  89.158  1.00  0.00           C
ATOM    854  HD1 TYR   144     108.924  84.198  89.938  1.00  0.00           H
ATOM    855  CE1 TYR   144     109.912  83.349  88.188  1.00  0.00           C
ATOM    856  HE1 TYR   144     109.423  82.379  88.218  1.00  0.00           H
ATOM    857  CZ  TYR   144     110.933  83.538  87.268  1.00  0.00           C
ATOM    858  OH  TYR   144     111.242  82.568  86.328  1.00  0.00           O
ATOM    859  HH  TYR   144     110.483  81.978  86.358  1.00  0.00           H
ATOM    860  CD2 TYR   144     111.232  85.758  87.998  1.00  0.00           C
ATOM    861  HD2 TYR   144     111.543  86.758  87.718  1.00  0.00           H
ATOM    862  CE2 TYR   144     111.552  84.699  87.148  1.00  0.00           C
ATOM    863  HE2 TYR   144     112.333  84.888  86.418  1.00  0.00           H
ATOM    864  C   TYR   144     108.272  87.819  91.548  1.00  0.00           C
ATOM    865  O   TYR   144     108.132  87.509  92.738  1.00  0.00           O
ATOM    866  N   TRP   145     108.203  89.079  91.198  1.00  0.00           N
ATOM    867  HN  TRP   145     108.203  89.349  90.238  1.00  0.00           H
ATOM    868  CA  TRP   145     107.823  90.079  92.208  1.00  0.00           C
ATOM    869  HA  TRP   145     108.503  90.009  93.048  1.00  0.00           H
ATOM    870  CB  TRP   145     107.913  91.469  91.608  1.00  0.00           C
ATOM    871  HB1 TRP   145     107.093  91.418  90.868  1.00  0.00           H
ATOM    872  HB2 TRP   145     108.882  91.628  91.088  1.00  0.00           H
ATOM    873  CG  TRP   145     107.632  92.689  92.488  1.00  0.00           C
ATOM    874  CD1 TRP   145     106.412  93.169  92.808  1.00  0.00           C
ATOM    875  HD1 TRP   145     105.523  92.668  92.438  1.00  0.00           H
ATOM    876  NE1 TRP   145     106.464  94.170  93.698  1.00  0.00           N
ATOM    877  HE1 TRP   145     105.643  94.629  93.978  1.00  0.00           H
ATOM    878  CE2 TRP   145     107.743  94.489  93.978  1.00  0.00           C
ATOM    879  CD2 TRP   145     108.532  93.529  93.268  1.00  0.00           C
ATOM    880  CE3 TRP   145     109.893  93.479  93.488  1.00  0.00           C
ATOM    881  HE3 TRP   145     110.453  92.878  92.788  1.00  0.00           H
ATOM    882  CZ3 TRP   145     110.453  94.429  94.328  1.00  0.00           C
ATOM    883  HZ3 TRP   145     111.534  94.310  94.348  1.00  0.00           H
ATOM    884  CZ2 TRP   145     108.313  95.368  94.888  1.00  0.00           C
ATOM    885  HZ2 TRP   145     107.674  96.029  95.458  1.00  0.00           H
ATOM    886  CH2 TRP   145     109.712  95.350  95.038  1.00  0.00           C
ATOM    887  HH2 TRP   145     110.262  95.989  95.708  1.00  0.00           H
ATOM    888  C   TRP   145     106.473  89.818  92.898  1.00  0.00           C
ATOM    889  O   TRP   145     106.433  89.699  94.118  1.00  0.00           O
ATOM    890  N   ASP   146     105.383  89.639  92.148  1.00  0.00           N
ATOM    891  HN  ASP   146     105.442  89.809  91.168  1.00  0.00           H
ATOM    892  CA  ASP   146     104.082  89.258  92.518  1.00  0.00           C
ATOM    893  HA  ASP   146     103.684  90.028  93.168  1.00  0.00           H
ATOM    894  CB  ASP   146     103.173  89.128  91.238  1.00  0.00           C
ATOM    895  HB1 ASP   146     102.142  88.759  91.468  1.00  0.00           H
ATOM    896  HB2 ASP   146     103.583  88.438  90.468  1.00  0.00           H
ATOM    897  CG  ASP   146     102.854  90.518  90.698  1.00  0.00           C
ATOM    898  OD1 ASP   146     103.283  91.549  91.248  1.00  0.00           O
ATOM    899  OD2 ASP   146     102.132  90.529  89.658  1.00  0.00           O
ATOM    900  C   ASP   146     103.924  87.980  93.298  1.00  0.00           C
ATOM    901  O   ASP   146     103.132  87.999  94.248  1.00  0.00           O
ATOM    902  N   LEU   147     104.683  86.929  93.028  1.00  0.00           N
ATOM    903  HN  LEU   147     105.323  86.849  92.268  1.00  0.00           H
ATOM    904  CA  LEU   147     104.702  85.639  93.738  1.00  0.00           C
ATOM    905  HA  LEU   147     103.692  85.278  93.848  1.00  0.00           H
ATOM    906  CB  LEU   147     105.574  84.599  92.988  1.00  0.00           C
ATOM    907  HB1 LEU   147     106.643  84.829  92.808  1.00  0.00           H
ATOM    908  HB2 LEU   147     105.043  84.450  92.018  1.00  0.00           H
ATOM    909  CG  LEU   147     105.643  83.148  93.568  1.00  0.00           C
ATOM    910  HG  LEU   147     106.242  83.368  94.478  1.00  0.00           H
ATOM    911  CD1 LEU   147     104.262  82.618  93.868  1.00  0.00           C
ATOM    912 HD11 LEU   147     103.754  83.179  94.668  1.00  0.00           H
ATOM    913 HD12 LEU   147     104.423  81.539  94.088  1.00  0.00           H
ATOM    914 HD13 LEU   147     103.602  82.699  92.978  1.00  0.00           H
ATOM    915  CD2 LEU   147     106.543  82.209  92.698  1.00  0.00           C
ATOM    916 HD21 LEU   147     106.442  81.180  93.088  1.00  0.00           H
ATOM    917 HD22 LEU   147     107.644  82.388  92.718  1.00  0.00           H
ATOM    918 HD23 LEU   147     106.162  82.160  91.648  1.00  0.00           H
ATOM    919  C   LEU   147     105.343  85.898  95.158  1.00  0.00           C
ATOM    920  O   LEU   147     104.802  85.420  96.158  1.00  0.00           O
ATOM    921  N   ILE   148     106.452  86.768  95.258  1.00  0.00           N
ATOM    922  HN  ILE   148     106.843  87.329  94.528  1.00  0.00           H
ATOM    923  CA  ILE   148     106.993  87.199  96.588  1.00  0.00           C
ATOM    924  HA  ILE   148     107.002  86.339  97.248  1.00  0.00           H
ATOM    925  CB  ILE   148     108.452  87.589  96.428  1.00  0.00           C
ATOM    926  HB  ILE   148     108.474  88.428  95.708  1.00  0.00           H
ATOM    927  CG2 ILE   148     109.034  88.158  97.828  1.00  0.00           C
ATOM    928 HG21 ILE   148     110.122  88.328  97.718  1.00  0.00           H
ATOM    929 HG22 ILE   148     108.802  87.509  98.698  1.00  0.00           H
ATOM    930 HG23 ILE   148     108.653  89.179  98.048  1.00  0.00           H
ATOM    931  CG1 ILE   148     109.303  86.428  95.888  1.00  0.00           C
ATOM    932 HG11 ILE   148     110.262  86.868  95.518  1.00  0.00           H
ATOM    933 HG12 ILE   148     108.894  85.949  94.978  1.00  0.00           H
ATOM    934  CD  ILE   148     109.763  85.359  96.898  1.00  0.00           C
ATOM    935  HD1 ILE   148     110.343  84.578  96.348  1.00  0.00           H
ATOM    936  HD2 ILE   148     108.854  84.949  97.378  1.00  0.00           H
ATOM    937  HD3 ILE   148     110.424  85.709  97.718  1.00  0.00           H
ATOM    938  C   ILE   148     106.143  88.158  97.428  1.00  0.00           C
ATOM    939  O   ILE   148     106.022  88.099  98.668  1.00  0.00           O
ATOM    940  N   MET   149     105.442  89.039  96.708  1.00  0.00           N
ATOM    941  HN  MET   149     105.643  89.100  95.738  1.00  0.00           H
ATOM    942  CA  MET   149     104.453  89.909  97.278  1.00  0.00           C
ATOM    943  HA  MET   149     104.952  90.480  98.048  1.00  0.00           H
ATOM    944  CB  MET   149     103.793  90.840  96.188  1.00  0.00           C
ATOM    945  HB1 MET   149     102.934  91.339  96.688  1.00  0.00           H
ATOM    946  HB2 MET   149     103.532  90.319  95.248  1.00  0.00           H
ATOM    947  CG  MET   149     104.702  92.020  95.678  1.00  0.00           C
ATOM    948  HG1 MET   149     104.122  92.850  95.218  1.00  0.00           H
ATOM    949  HG2 MET   149     105.424  91.558  94.958  1.00  0.00           H
ATOM    950  SD  MET   149     105.663  92.778  96.948  1.00  0.00           S
ATOM    951  CE  MET   149     107.412  92.178  96.788  1.00  0.00           C
ATOM    952  HE1 MET   149     107.953  92.008  97.748  1.00  0.00           H
ATOM    953  HE2 MET   149     107.934  92.959  96.188  1.00  0.00           H
ATOM    954  HE3 MET   149     107.562  91.239  96.218  1.00  0.00           H
ATOM    955  C   MET   149     103.283  89.128  97.798  1.00  0.00           C
ATOM    956  O   MET   149     102.762  89.380  98.858  1.00  0.00           O
ATOM    957  N   LEU   150     102.863  88.018  97.098  1.00  0.00           N
ATOM    958  HN  LEU   150     103.163  87.868  96.158  1.00  0.00           H
ATOM    959  CA  LEU   150     101.753  87.129  97.488  1.00  0.00           C
ATOM    960  HA  LEU   150     100.933  87.808  97.678  1.00  0.00           H
ATOM    961  CB  LEU   150     101.324  86.089  96.418  1.00  0.00           C
ATOM    962  HB1 LEU   150     100.663  85.389  96.978  1.00  0.00           H
ATOM    963  HB2 LEU   150     102.224  85.499  96.138  1.00  0.00           H
ATOM    964  CG  LEU   150     100.463  86.528  95.208  1.00  0.00           C
ATOM    965  HG  LEU   150     100.792  87.489  94.758  1.00  0.00           H
ATOM    966  CD1 LEU   150     100.463  85.469  94.108  1.00  0.00           C
ATOM    967 HD11 LEU   150     101.534  85.219  93.918  1.00  0.00           H
ATOM    968 HD12 LEU   150     100.083  85.879  93.148  1.00  0.00           H
ATOM    969 HD13 LEU   150      99.903  84.590  94.488  1.00  0.00           H
ATOM    970  CD2 LEU   150      99.052  86.819  95.688  1.00  0.00           C
ATOM    971 HD21 LEU   150      98.392  87.239  94.908  1.00  0.00           H
ATOM    972 HD22 LEU   150      99.174  87.449  96.598  1.00  0.00           H
ATOM    973 HD23 LEU   150      98.692  85.840  96.068  1.00  0.00           H
ATOM    974  C   LEU   150     102.014  86.528  98.878  1.00  0.00           C
ATOM    975  O   LEU   150     101.172  86.628  99.738  1.00  0.00           O
ATOM    976  N   ILE   151     103.214  85.949  99.068  1.00  0.00           N
ATOM    977  HN  ILE   151     103.903  86.019  98.348  1.00  0.00           H
ATOM    978  CA  ILE   151     103.614  85.459 100.408  1.00  0.00           C
ATOM    979  HA  ILE   151     102.743  84.919 100.758  1.00  0.00           H
ATOM    980  CB  ILE   151     104.922  84.569 100.308  1.00  0.00           C
ATOM    981  HB  ILE   151     105.752  85.159  99.858  1.00  0.00           H
ATOM    982  CG2 ILE   151     105.483  84.349 101.688  1.00  0.00           C
ATOM    983 HG21 ILE   151     105.933  85.289 102.058  1.00  0.00           H
ATOM    984 HG22 ILE   151     106.102  83.428 101.688  1.00  0.00           H
ATOM    985 HG23 ILE   151     104.683  84.058 102.398  1.00  0.00           H
ATOM    986  CG1 ILE   151     104.702  83.319  99.438  1.00  0.00           C
ATOM    987 HG11 ILE   151     105.673  82.850  99.158  1.00  0.00           H
ATOM    988 HG12 ILE   151     104.313  83.648  98.448  1.00  0.00           H
ATOM    989  CD  ILE   151     103.754  82.229  99.998  1.00  0.00           C
ATOM    990  HD1 ILE   151     104.243  81.569 100.758  1.00  0.00           H
ATOM    991  HD2 ILE   151     103.272  81.519  99.288  1.00  0.00           H
ATOM    992  HD3 ILE   151     102.942  82.789 100.508  1.00  0.00           H
ATOM    993  C   ILE   151     103.672  86.569 101.528  1.00  0.00           C
ATOM    994  O   ILE   151     103.252  86.428 102.668  1.00  0.00           O
ATOM    995  N   MET   152     104.203  87.799 101.188  1.00  0.00           N
ATOM    996  HN  MET   152     104.593  87.999 100.288  1.00  0.00           H
ATOM    997  CA  MET   152     104.184  88.939 102.048  1.00  0.00           C
ATOM    998  HA  MET   152     104.763  88.708 102.928  1.00  0.00           H
ATOM    999  CB  MET   152     104.893  90.149 101.298  1.00  0.00           C
ATOM   1000  HB1 MET   152     104.213  90.499 100.498  1.00  0.00           H
ATOM   1001  HB2 MET   152     105.813  89.729 100.818  1.00  0.00           H
ATOM   1002  CG  MET   152     105.343  91.359 102.168  1.00  0.00           C
ATOM   1003  HG1 MET   152     104.444  91.908 102.518  1.00  0.00           H
ATOM   1004  HG2 MET   152     105.813  92.020 101.408  1.00  0.00           H
ATOM   1005  SD  MET   152     106.543  91.019 103.598  1.00  0.00           S
ATOM   1006  CE  MET   152     107.934  90.249 102.818  1.00  0.00           C
ATOM   1007  HE1 MET   152     108.643  89.939 103.618  1.00  0.00           H
ATOM   1008  HE2 MET   152     108.412  91.029 102.188  1.00  0.00           H
ATOM   1009  HE3 MET   152     107.683  89.359 102.208  1.00  0.00           H
ATOM   1010  C   MET   152     102.802  89.398 102.478  1.00  0.00           C
ATOM   1011  O   MET   152     102.482  89.709 103.658  1.00  0.00           O
ATOM   1012  N   MET   153     101.893  89.429 101.468  1.00  0.00           N
ATOM   1013  HN  MET   153     102.173  89.148 100.548  1.00  0.00           H
ATOM   1014  CA  MET   153     100.472  89.718 101.748  1.00  0.00           C
ATOM   1015  HA  MET   153     100.372  90.639 102.308  1.00  0.00           H
ATOM   1016  CB  MET   153      99.654  90.149 100.468  1.00  0.00           C
ATOM   1017  HB1 MET   153      98.614  90.289 100.858  1.00  0.00           H
ATOM   1018  HB2 MET   153      99.604  89.268  99.798  1.00  0.00           H
ATOM   1019  CG  MET   153     100.113  91.309  99.518  1.00  0.00           C
ATOM   1020  HG1 MET   153      99.273  91.428  98.808  1.00  0.00           H
ATOM   1021  HG2 MET   153     100.983  91.029  98.898  1.00  0.00           H
ATOM   1022  SD  MET   153     100.434  92.808 100.358  1.00  0.00           S
ATOM   1023  CE  MET   153     101.022  93.648  98.788  1.00  0.00           C
ATOM   1024  HE1 MET   153     100.232  94.049  98.118  1.00  0.00           H
ATOM   1025  HE2 MET   153     101.604  92.920  98.178  1.00  0.00           H
ATOM   1026  HE3 MET   153     101.692  94.508  99.038  1.00  0.00           H
ATOM   1027  C   MET   153      99.702  88.678 102.608  1.00  0.00           C
ATOM   1028  O   MET   153      98.942  89.058 103.498  1.00  0.00           O
ATOM   1029  N   VAL   154      99.922  87.349 102.378  1.00  0.00           N
ATOM   1030  HN  VAL   154     100.574  87.008 101.698  1.00  0.00           H
ATOM   1031  CA  VAL   154      99.273  86.248 103.178  1.00  0.00           C
ATOM   1032  HA  VAL   154      98.264  86.628 103.258  1.00  0.00           H
ATOM   1033  CB  VAL   154      99.203  84.989 102.418  1.00  0.00           C
ATOM   1034  HB  VAL   154      98.842  85.258 101.398  1.00  0.00           H
ATOM   1035  CG1 VAL   154     100.553  84.160 102.398  1.00  0.00           C
ATOM   1036 HG11 VAL   154     100.733  83.748 103.418  1.00  0.00           H
ATOM   1037 HG12 VAL   154     101.433  84.809 102.238  1.00  0.00           H
ATOM   1038 HG13 VAL   154     100.512  83.410 101.568  1.00  0.00           H
ATOM   1039  CG2 VAL   154      98.203  84.039 103.018  1.00  0.00           C
ATOM   1040 HG21 VAL   154      98.684  83.489 103.858  1.00  0.00           H
ATOM   1041 HG22 VAL   154      97.863  83.218 102.348  1.00  0.00           H
ATOM   1042 HG23 VAL   154      97.272  84.459 103.458  1.00  0.00           H
ATOM   1043  C   VAL   154      99.733  86.229 104.628  1.00  0.00           C
ATOM   1044  O   VAL   154      99.003  86.008 105.618  1.00  0.00           O
ATOM   1045  N   GLY   155     101.052  86.600 104.838  1.00  0.00           N
ATOM   1046  HN  GLY   155     101.622  86.919 104.078  1.00  0.00           H
ATOM   1047  CA  GLY   155     101.633  86.709 106.188  1.00  0.00           C
ATOM   1048  HA1 GLY   155     102.702  86.849 106.198  1.00  0.00           H
ATOM   1049  HA2 GLY   155     101.242  85.840 106.698  1.00  0.00           H
ATOM   1050  C   GLY   155     101.052  87.969 106.908  1.00  0.00           C
ATOM   1051  O   GLY   155     100.943  88.060 108.118  1.00  0.00           O
ATOM   1052  N   ASN   156     100.703  88.949 106.068  1.00  0.00           N
ATOM   1053  HN  ASN   156     100.904  88.868 105.088  1.00  0.00           H
ATOM   1054  CA  ASN   156     100.013  90.129 106.598  1.00  0.00           C
ATOM   1055  HA  ASN   156     100.574  90.378 107.488  1.00  0.00           H
ATOM   1056  CB  ASN   156     100.092  91.229 105.528  1.00  0.00           C
ATOM   1057  HB1 ASN   156      99.203  91.880 105.618  1.00  0.00           H
ATOM   1058  HB2 ASN   156     100.293  90.840 104.508  1.00  0.00           H
ATOM   1059  CG  ASN   156     101.302  92.160 105.758  1.00  0.00           C
ATOM   1060  OD1 ASN   156     101.192  93.368 105.578  1.00  0.00           O
ATOM   1061  ND2 ASN   156     102.513  91.679 106.188  1.00  0.00           N
ATOM   1062 HD21 ASN   156     103.233  92.339 106.428  1.00  0.00           H
ATOM   1063 HD22 ASN   156     102.743  90.709 106.078  1.00  0.00           H
ATOM   1064  C   ASN   156      98.623  89.849 107.028  1.00  0.00           C
ATOM   1065  O   ASN   156      98.093  90.429 107.978  1.00  0.00           O
ATOM   1066  N   LEU   157      97.963  88.939 106.328  1.00  0.00           N
ATOM   1067  HN  LEU   157      98.373  88.549 105.508  1.00  0.00           H
ATOM   1068  CA  LEU   157      96.563  88.729 106.608  1.00  0.00           C
ATOM   1069  HA  LEU   157      96.213  89.608 107.128  1.00  0.00           H
ATOM   1070  CB  LEU   157      95.682  88.489 105.388  1.00  0.00           C
ATOM   1071  HB1 LEU   157      94.642  88.340 105.768  1.00  0.00           H
ATOM   1072  HB2 LEU   157      95.873  87.538 104.858  1.00  0.00           H
ATOM   1073  CG  LEU   157      95.623  89.578 104.268  1.00  0.00           C
ATOM   1074  HG  LEU   157      96.674  89.799 103.998  1.00  0.00           H
ATOM   1075  CD1 LEU   157      94.864  89.188 103.038  1.00  0.00           C
ATOM   1076 HD11 LEU   157      95.243  89.869 102.238  1.00  0.00           H
ATOM   1077 HD12 LEU   157      93.772  89.359 103.168  1.00  0.00           H
ATOM   1078 HD13 LEU   157      95.013  88.109 102.808  1.00  0.00           H
ATOM   1079  CD2 LEU   157      95.144  90.938 104.748  1.00  0.00           C
ATOM   1080 HD21 LEU   157      95.623  91.199 105.718  1.00  0.00           H
ATOM   1081 HD22 LEU   157      94.063  91.008 105.008  1.00  0.00           H
ATOM   1082 HD23 LEU   157      95.402  91.698 103.978  1.00  0.00           H
ATOM   1083  C   LEU   157      96.272  87.638 107.638  1.00  0.00           C
ATOM   1084  O   LEU   157      95.144  87.638 108.278  1.00  0.00           O
ATOM   1085  N   VAL   158      97.224  86.788 107.958  1.00  0.00           N
ATOM   1086  HN  VAL   158      98.074  86.670 107.438  1.00  0.00           H
ATOM   1087  CA  VAL   158      97.033  85.739 108.918  1.00  0.00           C
ATOM   1088  HA  VAL   158      95.983  85.648 109.168  1.00  0.00           H
ATOM   1089  CB  VAL   158      97.463  84.450 108.138  1.00  0.00           C
ATOM   1090  HB  VAL   158      98.363  84.599 107.518  1.00  0.00           H
ATOM   1091  CG1 VAL   158      97.793  83.340 109.138  1.00  0.00           C
ATOM   1092 HG11 VAL   158      98.433  83.659 109.988  1.00  0.00           H
ATOM   1093 HG12 VAL   158      98.123  82.369 108.718  1.00  0.00           H
ATOM   1094 HG13 VAL   158      96.843  82.999 109.628  1.00  0.00           H
ATOM   1095  CG2 VAL   158      96.272  84.019 107.218  1.00  0.00           C
ATOM   1096 HG21 VAL   158      95.453  83.979 107.968  1.00  0.00           H
ATOM   1097 HG22 VAL   158      96.552  83.060 106.718  1.00  0.00           H
ATOM   1098 HG23 VAL   158      96.022  84.729 106.408  1.00  0.00           H
ATOM   1099  C   VAL   158      97.893  85.959 110.188  1.00  0.00           C
ATOM   1100  O   VAL   158      97.513  85.588 111.268  1.00  0.00           O
ATOM   1101  N   ILE   159      99.104  86.590 110.158  1.00  0.00           N
ATOM   1102  HN  ILE   159      99.402  86.950 109.278  1.00  0.00           H
ATOM   1103  CA  ILE   159      99.882  86.740 111.408  1.00  0.00           C
ATOM   1104  HA  ILE   159      99.683  85.949 112.118  1.00  0.00           H
ATOM   1105  CB  ILE   159     101.382  86.828 111.188  1.00  0.00           C
ATOM   1106  HB  ILE   159     101.703  87.769 110.688  1.00  0.00           H
ATOM   1107  CG2 ILE   159     102.193  86.819 112.498  1.00  0.00           C
ATOM   1108 HG21 ILE   159     103.252  87.078 112.308  1.00  0.00           H
ATOM   1109 HG22 ILE   159     102.063  85.858 113.048  1.00  0.00           H
ATOM   1110 HG23 ILE   159     101.853  87.649 113.148  1.00  0.00           H
ATOM   1111  CG1 ILE   159     101.773  85.700 110.208  1.00  0.00           C
ATOM   1112 HG11 ILE   159     101.073  85.728 109.338  1.00  0.00           H
ATOM   1113 HG12 ILE   159     101.692  84.669 110.608  1.00  0.00           H
ATOM   1114  CD  ILE   159     103.152  85.910 109.538  1.00  0.00           C
ATOM   1115  HD1 ILE   159     103.033  86.549 108.638  1.00  0.00           H
ATOM   1116  HD2 ILE   159     103.602  84.939 109.218  1.00  0.00           H
ATOM   1117  HD3 ILE   159     103.912  86.248 110.278  1.00  0.00           H
ATOM   1118  C   ILE   159      99.432  87.969 112.188  1.00  0.00           C
ATOM   1119  O   ILE   159      99.133  87.929 113.388  1.00  0.00           O
ATOM   1120  N   ILE   160      99.174  89.100 111.428  1.00  0.00           N
ATOM   1121  HN  ILE   160      99.343  89.198 110.458  1.00  0.00           H
ATOM   1122  CA  ILE   160      98.692  90.299 112.058  1.00  0.00           C
ATOM   1123  HA  ILE   160      99.533  90.639 112.648  1.00  0.00           H
ATOM   1124  CB  ILE   160      98.562  91.579 111.168  1.00  0.00           C
ATOM   1125  HB  ILE   160      97.802  91.458 110.358  1.00  0.00           H
ATOM   1126  CG2 ILE   160      97.972  92.738 112.058  1.00  0.00           C
ATOM   1127 HG21 ILE   160      96.893  92.538 112.238  1.00  0.00           H
ATOM   1128 HG22 ILE   160      97.993  93.708 111.518  1.00  0.00           H
ATOM   1129 HG23 ILE   160      98.513  92.850 113.018  1.00  0.00           H
ATOM   1130  CG1 ILE   160      99.912  91.810 110.398  1.00  0.00           C
ATOM   1131 HG11 ILE   160      99.712  92.638 109.688  1.00  0.00           H
ATOM   1132 HG12 ILE   160     100.183  90.919 109.788  1.00  0.00           H
ATOM   1133  CD  ILE   160     101.032  92.388 111.338  1.00  0.00           C
ATOM   1134  HD1 ILE   160     101.964  92.598 110.758  1.00  0.00           H
ATOM   1135  HD2 ILE   160     101.254  91.679 112.168  1.00  0.00           H
ATOM   1136  HD3 ILE   160     100.623  93.309 111.798  1.00  0.00           H
ATOM   1137  C   ILE   160      97.364  90.089 112.908  1.00  0.00           C
ATOM   1138  O   ILE   160      97.463  90.529 114.038  1.00  0.00           O
ATOM   1139  N   PRO   161      96.232  89.508 112.578  1.00  0.00           N
ATOM   1140  CD  PRO   161      95.974  89.028 111.218  1.00  0.00           C
ATOM   1141  HD1 PRO   161      96.372  87.999 111.088  1.00  0.00           H
ATOM   1142  HD2 PRO   161      96.523  89.718 110.548  1.00  0.00           H
ATOM   1143  CA  PRO   161      95.092  89.559 113.408  1.00  0.00           C
ATOM   1144  HA  PRO   161      95.013  90.560 113.828  1.00  0.00           H
ATOM   1145  CB  PRO   161      93.933  88.918 112.628  1.00  0.00           C
ATOM   1146  HB1 PRO   161      93.003  89.468 112.878  1.00  0.00           H
ATOM   1147  HB2 PRO   161      93.684  87.878 112.928  1.00  0.00           H
ATOM   1148  CG  PRO   161      94.393  88.939 111.178  1.00  0.00           C
ATOM   1149  HG1 PRO   161      94.203  87.969 110.688  1.00  0.00           H
ATOM   1150  HG2 PRO   161      94.093  89.849 110.608  1.00  0.00           H
ATOM   1151  C   PRO   161      95.273  88.739 114.728  1.00  0.00           C
ATOM   1152  O   PRO   161      94.763  89.188 115.768  1.00  0.00           O
ATOM   1153  N   VAL   162      96.022  87.649 114.668  1.00  0.00           N
ATOM   1154  HN  VAL   162      96.213  87.169 113.818  1.00  0.00           H
ATOM   1155  CA  VAL   162      96.372  87.020 115.938  1.00  0.00           C
ATOM   1156  HA  VAL   162      95.463  86.688 116.418  1.00  0.00           H
ATOM   1157  CB  VAL   162      97.093  85.658 115.768  1.00  0.00           C
ATOM   1158  HB  VAL   162      98.082  85.828 115.298  1.00  0.00           H
ATOM   1159  CG1 VAL   162      97.373  84.939 117.088  1.00  0.00           C
ATOM   1160 HG11 VAL   162      96.442  84.748 117.668  1.00  0.00           H
ATOM   1161 HG12 VAL   162      98.103  85.490 117.718  1.00  0.00           H
ATOM   1162 HG13 VAL   162      97.813  83.949 116.878  1.00  0.00           H
ATOM   1163  CG2 VAL   162      96.232  84.769 114.848  1.00  0.00           C
ATOM   1164 HG21 VAL   162      96.342  84.869 113.748  1.00  0.00           H
ATOM   1165 HG22 VAL   162      95.153  84.969 115.038  1.00  0.00           H
ATOM   1166 HG23 VAL   162      96.324  83.708 115.158  1.00  0.00           H
ATOM   1167  C   VAL   162      97.224  87.898 116.868  1.00  0.00           C
ATOM   1168  O   VAL   162      96.873  88.158 118.018  1.00  0.00           O
ATOM   1169  N   GLY   163      98.252  88.579 116.238  1.00  0.00           N
ATOM   1170  HN  GLY   163      98.354  88.498 115.248  1.00  0.00           H
ATOM   1171  CA  GLY   163      99.184  89.408 116.958  1.00  0.00           C
ATOM   1172  HA1 GLY   163      99.794  89.958 116.258  1.00  0.00           H
ATOM   1173  HA2 GLY   163      99.772  88.788 117.618  1.00  0.00           H
ATOM   1174  C   GLY   163      98.623  90.560 117.738  1.00  0.00           C
ATOM   1175  O   GLY   163      99.073  90.919 118.818  1.00  0.00           O
ATOM   1176  N   ILE   164      97.522  91.248 117.228  1.00  0.00           N
ATOM   1177  HN  ILE   164      97.123  91.019 116.348  1.00  0.00           H
ATOM   1178  CA  ILE   164      96.893  92.419 117.838  1.00  0.00           C
ATOM   1179  HA  ILE   164      97.604  93.118 118.248  1.00  0.00           H
ATOM   1180  CB  ILE   164      96.114  92.980 116.648  1.00  0.00           C
ATOM   1181  HB  ILE   164      95.603  92.279 115.958  1.00  0.00           H
ATOM   1182  CG2 ILE   164      94.952  93.939 117.078  1.00  0.00           C
ATOM   1183 HG21 ILE   164      95.363  94.639 117.838  1.00  0.00           H
ATOM   1184 HG22 ILE   164      94.143  93.349 117.548  1.00  0.00           H
ATOM   1185 HG23 ILE   164      94.673  94.459 116.138  1.00  0.00           H
ATOM   1186  CG1 ILE   164      97.113  93.818 115.688  1.00  0.00           C
ATOM   1187 HG11 ILE   164      96.604  94.109 114.748  1.00  0.00           H
ATOM   1188 HG12 ILE   164      97.963  93.209 115.308  1.00  0.00           H
ATOM   1189  CD  ILE   164      97.753  95.019 116.368  1.00  0.00           C
ATOM   1190  HD1 ILE   164      98.412  94.699 117.198  1.00  0.00           H
ATOM   1191  HD2 ILE   164      97.063  95.788 116.788  1.00  0.00           H
ATOM   1192  HD3 ILE   164      98.404  95.459 115.578  1.00  0.00           H
ATOM   1193  C   ILE   164      95.952  92.090 119.048  1.00  0.00           C
ATOM   1194  O   ILE   164      95.673  92.859 119.978  1.00  0.00           O
ATOM   1195  N   THR   165      95.442  90.828 119.058  1.00  0.00           N
ATOM   1196  HN  THR   165      95.673  90.168 118.348  1.00  0.00           H
ATOM   1197  CA  THR   165      94.203  90.420 119.738  1.00  0.00           C
ATOM   1198  HA  THR   165      93.732  91.278 120.198  1.00  0.00           H
ATOM   1199  CB  THR   165      93.233  89.648 118.898  1.00  0.00           C
ATOM   1200  HB  THR   165      92.492  89.109 119.528  1.00  0.00           H
ATOM   1201  OG1 THR   165      93.772  88.579 118.188  1.00  0.00           O
ATOM   1202  HG1 THR   165      93.973  88.979 117.338  1.00  0.00           H
ATOM   1203  CG2 THR   165      92.452  90.499 117.868  1.00  0.00           C
ATOM   1204 HG21 THR   165      91.663  89.839 117.448  1.00  0.00           H
ATOM   1205 HG22 THR   165      93.103  90.849 117.038  1.00  0.00           H
ATOM   1206 HG23 THR   165      92.123  91.409 118.418  1.00  0.00           H
ATOM   1207  C   THR   165      94.604  89.459 120.858  1.00  0.00           C
ATOM   1208  O   THR   165      94.662  89.888 121.958  1.00  0.00           O
ATOM   1209  N   PHE   166      94.922  88.169 120.708  1.00  0.00           N
ATOM   1210  HN  PHE   166      94.812  87.738 119.808  1.00  0.00           H
ATOM   1211  CA  PHE   166      95.323  87.258 121.808  1.00  0.00           C
ATOM   1212  HA  PHE   166      94.502  87.329 122.508  1.00  0.00           H
ATOM   1213  CB  PHE   166      95.354  85.798 121.338  1.00  0.00           C
ATOM   1214  HB1 PHE   166      95.413  85.118 122.218  1.00  0.00           H
ATOM   1215  HB2 PHE   166      96.232  85.630 120.688  1.00  0.00           H
ATOM   1216  CG  PHE   166      94.192  85.389 120.508  1.00  0.00           C
ATOM   1217  CD1 PHE   166      93.063  84.869 121.228  1.00  0.00           C
ATOM   1218  HD1 PHE   166      93.143  84.779 122.298  1.00  0.00           H
ATOM   1219  CE1 PHE   166      91.824  84.590 120.608  1.00  0.00           C
ATOM   1220  HE1 PHE   166      91.003  84.179 121.178  1.00  0.00           H
ATOM   1221  CZ  PHE   166      91.743  84.699 119.208  1.00  0.00           C
ATOM   1222  HZ  PHE   166      90.854  84.578 118.608  1.00  0.00           H
ATOM   1223  CD2 PHE   166      94.052  85.550 119.128  1.00  0.00           C
ATOM   1224  HD2 PHE   166      94.882  85.919 118.538  1.00  0.00           H
ATOM   1225  CE2 PHE   166      92.883  85.229 118.508  1.00  0.00           C
ATOM   1226  HE2 PHE   166      92.872  85.469 117.458  1.00  0.00           H
ATOM   1227  C   PHE   166      96.573  87.609 122.538  1.00  0.00           C
ATOM   1228  O   PHE   166      96.743  87.288 123.728  1.00  0.00           O
ATOM   1229  N   PHE   167      97.574  88.239 121.858  1.00  0.00           N
ATOM   1230  HN  PHE   167      97.543  88.459 120.888  1.00  0.00           H
ATOM   1231  CA  PHE   167      98.842  88.669 122.458  1.00  0.00           C
ATOM   1232  HA  PHE   167      99.113  87.999 123.268  1.00  0.00           H
ATOM   1233  CB  PHE   167     100.113  88.619 121.618  1.00  0.00           C
ATOM   1234  HB1 PHE   167     100.993  88.868 122.258  1.00  0.00           H
ATOM   1235  HB2 PHE   167     100.092  89.109 120.628  1.00  0.00           H
ATOM   1236  CG  PHE   167     100.372  87.199 121.288  1.00  0.00           C
ATOM   1237  CD1 PHE   167      99.973  86.740 120.008  1.00  0.00           C
ATOM   1238  HD1 PHE   167      99.303  87.248 119.328  1.00  0.00           H
ATOM   1239  CE1 PHE   167     100.483  85.538 119.528  1.00  0.00           C
ATOM   1240  HE1 PHE   167     100.074  85.138 118.618  1.00  0.00           H
ATOM   1241  CZ  PHE   167     101.342  84.709 120.318  1.00  0.00           C
ATOM   1242  HZ  PHE   167     101.593  83.699 120.018  1.00  0.00           H
ATOM   1243  CD2 PHE   167     101.092  86.348 122.138  1.00  0.00           C
ATOM   1244  HD2 PHE   167     101.363  86.660 123.138  1.00  0.00           H
ATOM   1245  CE2 PHE   167     101.652  85.178 121.608  1.00  0.00           C
ATOM   1246  HE2 PHE   167     102.162  84.548 122.318  1.00  0.00           H
ATOM   1247  C   PHE   167      98.854  90.049 123.078  1.00  0.00           C
ATOM   1248  O   PHE   167      98.123  90.949 122.658  1.00  0.00           O
ATOM   1249  N   THR   168      99.572  90.289 124.158  1.00  0.00           N
ATOM   1250  HN  THR   168     100.162  89.548 124.478  1.00  0.00           H
ATOM   1251  CA  THR   168      99.702  91.569 124.888  1.00  0.00           C
ATOM   1252  HA  THR   168      98.763  91.819 125.348  1.00  0.00           H
ATOM   1253  CB  THR   168     100.493  91.329 126.128  1.00  0.00           C
ATOM   1254  HB  THR   168     101.493  90.910 125.928  1.00  0.00           H
ATOM   1255  OG1 THR   168      99.912  90.308 126.988  1.00  0.00           O
ATOM   1256  HG1 THR   168      99.712  89.569 126.428  1.00  0.00           H
ATOM   1257  CG2 THR   168     100.843  92.589 126.958  1.00  0.00           C
ATOM   1258 HG21 THR   168     101.464  92.379 127.848  1.00  0.00           H
ATOM   1259 HG22 THR   168      99.952  93.118 127.348  1.00  0.00           H
ATOM   1260 HG23 THR   168     101.412  93.368 126.398  1.00  0.00           H
ATOM   1261  C   THR   168     100.323  92.719 124.198  1.00  0.00           C
ATOM   1262  O   THR   168      99.823  93.879 124.228  1.00  0.00           O
ATOM   1263  N   GLU   169     101.433  92.379 123.488  1.00  0.00           N
ATOM   1264  HN  GLU   169     101.713  91.428 123.488  1.00  0.00           H
ATOM   1265  CA  GLU   169     102.364  93.459 123.098  1.00  0.00           C
ATOM   1266  HA  GLU   169     101.944  94.459 123.158  1.00  0.00           H
ATOM   1267  CB  GLU   169     103.602  93.489 124.038  1.00  0.00           C
ATOM   1268  HB1 GLU   169     104.052  92.479 124.088  1.00  0.00           H
ATOM   1269  HB2 GLU   169     103.152  93.748 125.018  1.00  0.00           H
ATOM   1270  CG  GLU   169     104.794  94.359 123.688  1.00  0.00           C
ATOM   1271  HG1 GLU   169     105.214  94.019 122.708  1.00  0.00           H
ATOM   1272  HG2 GLU   169     105.523  94.058 124.468  1.00  0.00           H
ATOM   1273  CD  GLU   169     104.623  95.879 123.758  1.00  0.00           C
ATOM   1274  OE1 GLU   169     104.842  96.569 124.778  1.00  0.00           O
ATOM   1275  OE2 GLU   169     104.174  96.388 122.698  1.00  0.00           O
ATOM   1276  C   GLU   169     102.702  93.379 121.608  1.00  0.00           C
ATOM   1277  O   GLU   169     102.403  92.469 120.908  1.00  0.00           O
ATOM   1278  N   GLN   170     103.272  94.438 120.998  1.00  0.00           N
ATOM   1279  HN  GLN   170     103.433  95.189 121.638  1.00  0.00           H
ATOM   1280  CA  GLN   170     103.483  94.660 119.588  1.00  0.00           C
ATOM   1281  HA  GLN   170     103.702  93.689 119.178  1.00  0.00           H
ATOM   1282  CB  GLN   170     102.224  95.219 118.858  1.00  0.00           C
ATOM   1283  HB1 GLN   170     101.372  94.538 119.088  1.00  0.00           H
ATOM   1284  HB2 GLN   170     102.393  95.208 117.758  1.00  0.00           H
ATOM   1285  CG  GLN   170     101.783  96.600 119.268  1.00  0.00           C
ATOM   1286  HG1 GLN   170     102.574  97.379 119.258  1.00  0.00           H
ATOM   1287  HG2 GLN   170     101.503  96.639 120.348  1.00  0.00           H
ATOM   1288  CD  GLN   170     100.612  97.178 118.418  1.00  0.00           C
ATOM   1289  OE1 GLN   170      99.502  96.868 118.828  1.00  0.00           O
ATOM   1290  NE2 GLN   170     100.813  97.758 117.218  1.00  0.00           N
ATOM   1291 HE21 GLN   170     100.052  97.990 116.608  1.00  0.00           H
ATOM   1292 HE22 GLN   170     101.722  98.088 116.958  1.00  0.00           H
ATOM   1293  C   GLN   170     104.654  95.630 119.248  1.00  0.00           C
ATOM   1294  O   GLN   170     105.162  95.779 118.158  1.00  0.00           O
ATOM   1295  N   THR   171     105.192  96.329 120.218  1.00  0.00           N
ATOM   1296  HN  THR   171     104.852  96.428 121.158  1.00  0.00           H
ATOM   1297  CA  THR   171     106.283  97.258 119.958  1.00  0.00           C
ATOM   1298  HA  THR   171     106.412  97.549 118.928  1.00  0.00           H
ATOM   1299  CB  THR   171     106.114  98.589 120.638  1.00  0.00           C
ATOM   1300  HB  THR   171     107.014  99.219 120.458  1.00  0.00           H
ATOM   1301  OG1 THR   171     105.912  98.619 122.038  1.00  0.00           O
ATOM   1302  HG1 THR   171     105.343  97.878 122.258  1.00  0.00           H
ATOM   1303  CG2 THR   171     104.922  99.279 119.978  1.00  0.00           C
ATOM   1304 HG21 THR   171     104.982  99.258 118.868  1.00  0.00           H
ATOM   1305 HG22 THR   171     104.982 100.359 120.228  1.00  0.00           H
ATOM   1306 HG23 THR   171     103.933  98.928 120.338  1.00  0.00           H
ATOM   1307  C   THR   171     107.622  96.618 120.238  1.00  0.00           C
ATOM   1308  O   THR   171     108.692  97.239 119.998  1.00  0.00           O
ATOM   1309  N   THR   172     107.583  95.278 120.538  1.00  0.00           N
ATOM   1310  HN  THR   172     106.803  94.660 120.528  1.00  0.00           H
ATOM   1311  CA  THR   172     108.793  94.380 120.578  1.00  0.00           C
ATOM   1312  HA  THR   172     109.542  94.879 121.168  1.00  0.00           H
ATOM   1313  CB  THR   172     108.573  93.018 121.188  1.00  0.00           C
ATOM   1314  HB  THR   172     109.413  92.299 121.098  1.00  0.00           H
ATOM   1315  OG1 THR   172     107.373  92.428 120.638  1.00  0.00           O
ATOM   1316  HG1 THR   172     107.662  91.938 119.868  1.00  0.00           H
ATOM   1317  CG2 THR   172     108.252  93.239 122.708  1.00  0.00           C
ATOM   1318 HG21 THR   172     107.294  93.739 122.958  1.00  0.00           H
ATOM   1319 HG22 THR   172     109.043  93.809 123.248  1.00  0.00           H
ATOM   1320 HG23 THR   172     108.303  92.218 123.128  1.00  0.00           H
ATOM   1321  C   THR   172     109.533  94.279 119.238  1.00  0.00           C
ATOM   1322  O   THR   172     108.882  94.170 118.178  1.00  0.00           O
ATOM   1323  N   THR   173     110.933  94.398 119.308  1.00  0.00           N
ATOM   1324  HN  THR   173     111.464  94.559 120.138  1.00  0.00           H
ATOM   1325  CA  THR   173     111.722  94.669 118.088  1.00  0.00           C
ATOM   1326  HA  THR   173     111.333  95.588 117.678  1.00  0.00           H
ATOM   1327  CB  THR   173     113.194  94.928 118.308  1.00  0.00           C
ATOM   1328  HB  THR   173     113.833  94.019 118.258  1.00  0.00           H
ATOM   1329  OG1 THR   173     113.474  95.508 119.508  1.00  0.00           O
ATOM   1330  HG1 THR   173     112.863  96.248 119.618  1.00  0.00           H
ATOM   1331  CG2 THR   173     113.684  95.889 117.168  1.00  0.00           C
ATOM   1332 HG21 THR   173     113.012  96.768 117.068  1.00  0.00           H
ATOM   1333 HG22 THR   173     113.772  95.378 116.188  1.00  0.00           H
ATOM   1334 HG23 THR   173     114.662  96.368 117.398  1.00  0.00           H
ATOM   1335  C   THR   173     111.552  93.689 116.898  1.00  0.00           C
ATOM   1336  O   THR   173     111.543  94.128 115.688  1.00  0.00           O
ATOM   1337  N   PRO   174     111.324  92.428 117.098  1.00  0.00           N
ATOM   1338  CD  PRO   174     111.703  91.600 118.328  1.00  0.00           C
ATOM   1339  HD1 PRO   174     110.873  91.539 119.068  1.00  0.00           H
ATOM   1340  HD2 PRO   174     112.644  91.989 118.768  1.00  0.00           H
ATOM   1341  CA  PRO   174     110.912  91.479 115.998  1.00  0.00           C
ATOM   1342  HA  PRO   174     111.674  91.558 115.238  1.00  0.00           H
ATOM   1343  CB  PRO   174     110.813  90.089 116.718  1.00  0.00           C
ATOM   1344  HB1 PRO   174     111.003  89.258 115.998  1.00  0.00           H
ATOM   1345  HB2 PRO   174     109.772  90.038 117.118  1.00  0.00           H
ATOM   1346  CG  PRO   174     111.983  90.269 117.748  1.00  0.00           C
ATOM   1347  HG1 PRO   174     111.893  89.548 118.588  1.00  0.00           H
ATOM   1348  HG2 PRO   174     112.993  90.199 117.308  1.00  0.00           H
ATOM   1349  C   PRO   174     109.632  91.828 115.358  1.00  0.00           C
ATOM   1350  O   PRO   174     109.584  91.800 114.148  1.00  0.00           O
ATOM   1351  N   TRP   175     108.583  92.229 116.068  1.00  0.00           N
ATOM   1352  HN  TRP   175     108.692  92.309 117.058  1.00  0.00           H
ATOM   1353  CA  TRP   175     107.253  92.559 115.508  1.00  0.00           C
ATOM   1354  HA  TRP   175     107.093  91.719 114.848  1.00  0.00           H
ATOM   1355  CB  TRP   175     106.192  92.659 116.648  1.00  0.00           C
ATOM   1356  HB1 TRP   175     106.272  93.599 117.238  1.00  0.00           H
ATOM   1357  HB2 TRP   175     106.394  91.868 117.408  1.00  0.00           H
ATOM   1358  CG  TRP   175     104.724  92.638 116.178  1.00  0.00           C
ATOM   1359  CD1 TRP   175     103.952  93.739 116.068  1.00  0.00           C
ATOM   1360  HD1 TRP   175     104.382  94.718 116.158  1.00  0.00           H
ATOM   1361  NE1 TRP   175     102.702  93.410 115.538  1.00  0.00           N
ATOM   1362  HE1 TRP   175     101.862  93.899 115.528  1.00  0.00           H
ATOM   1363  CE2 TRP   175     102.692  92.118 115.268  1.00  0.00           C
ATOM   1364  CD2 TRP   175     103.993  91.519 115.688  1.00  0.00           C
ATOM   1365  CE3 TRP   175     104.213  90.129 115.548  1.00  0.00           C
ATOM   1366  HE3 TRP   175     105.144  89.669 115.858  1.00  0.00           H
ATOM   1367  CZ3 TRP   175     103.123  89.398 115.088  1.00  0.00           C
ATOM   1368  HZ3 TRP   175     103.123  88.328 114.958  1.00  0.00           H
ATOM   1369  CZ2 TRP   175     101.692  91.339 114.908  1.00  0.00           C
ATOM   1370  HZ2 TRP   175     100.694  91.639 114.638  1.00  0.00           H
ATOM   1371  CH2 TRP   175     101.893  90.009 114.728  1.00  0.00           C
ATOM   1372  HH2 TRP   175     101.092  89.398 114.348  1.00  0.00           H
ATOM   1373  C   TRP   175     107.253  93.909 114.758  1.00  0.00           C
ATOM   1374  O   TRP   175     106.733  93.988 113.638  1.00  0.00           O
ATOM   1375  N   ILE   176     107.983  94.939 115.308  1.00  0.00           N
ATOM   1376  HN  ILE   176     108.452  94.799 116.178  1.00  0.00           H
ATOM   1377  CA  ILE   176     108.214  96.189 114.638  1.00  0.00           C
ATOM   1378  HA  ILE   176     107.272  96.719 114.488  1.00  0.00           H
ATOM   1379  CB  ILE   176     109.122  96.999 115.558  1.00  0.00           C
ATOM   1380  HB  ILE   176     109.973  96.359 115.918  1.00  0.00           H
ATOM   1381  CG2 ILE   176     109.802  98.288 114.928  1.00  0.00           C
ATOM   1382 HG21 ILE   176     110.623  97.980 114.248  1.00  0.00           H
ATOM   1383 HG22 ILE   176     110.223  98.939 115.728  1.00  0.00           H
ATOM   1384 HG23 ILE   176     109.122  98.979 114.378  1.00  0.00           H
ATOM   1385  CG1 ILE   176     108.322  97.449 116.878  1.00  0.00           C
ATOM   1386 HG11 ILE   176     109.043  97.889 117.598  1.00  0.00           H
ATOM   1387 HG12 ILE   176     107.934  96.579 117.438  1.00  0.00           H
ATOM   1388  CD  ILE   176     107.243  98.489 116.598  1.00  0.00           C
ATOM   1389  HD1 ILE   176     107.492  99.419 116.038  1.00  0.00           H
ATOM   1390  HD2 ILE   176     106.932  98.839 117.608  1.00  0.00           H
ATOM   1391  HD3 ILE   176     106.382  98.050 116.058  1.00  0.00           H
ATOM   1392  C   ILE   176     108.912  96.019 113.308  1.00  0.00           C
ATOM   1393  O   ILE   176     108.513  96.469 112.238  1.00  0.00           O
ATOM   1394  N   ILE   177     110.033  95.208 113.238  1.00  0.00           N
ATOM   1395  HN  ILE   177     110.503  94.958 114.078  1.00  0.00           H
ATOM   1396  CA  ILE   177     110.673  94.939 111.938  1.00  0.00           C
ATOM   1397  HA  ILE   177     110.863  95.919 111.518  1.00  0.00           H
ATOM   1398  CB  ILE   177     111.993  94.288 112.088  1.00  0.00           C
ATOM   1399  HB  ILE   177     111.944  93.428 112.778  1.00  0.00           H
ATOM   1400  CG2 ILE   177     112.562  93.739 110.788  1.00  0.00           C
ATOM   1401 HG21 ILE   177     112.854  94.608 110.168  1.00  0.00           H
ATOM   1402 HG22 ILE   177     111.902  93.099 110.158  1.00  0.00           H
ATOM   1403 HG23 ILE   177     113.474  93.099 110.868  1.00  0.00           H
ATOM   1404  CG1 ILE   177     112.963  95.238 112.728  1.00  0.00           C
ATOM   1405 HG11 ILE   177     113.942  94.729 112.638  1.00  0.00           H
ATOM   1406 HG12 ILE   177     112.762  95.308 113.818  1.00  0.00           H
ATOM   1407  CD  ILE   177     112.993  96.709 112.248  1.00  0.00           C
ATOM   1408  HD1 ILE   177     113.404  96.768 111.218  1.00  0.00           H
ATOM   1409  HD2 ILE   177     113.684  97.318 112.878  1.00  0.00           H
ATOM   1410  HD3 ILE   177     111.953  97.090 112.318  1.00  0.00           H
ATOM   1411  C   ILE   177     109.833  94.179 110.928  1.00  0.00           C
ATOM   1412  O   ILE   177     109.842  94.489 109.728  1.00  0.00           O
ATOM   1413  N   PHE   178     109.082  93.179 111.448  1.00  0.00           N
ATOM   1414  HN  PHE   178     109.184  92.938 112.408  1.00  0.00           H
ATOM   1415  CA  PHE   178     108.093  92.479 110.628  1.00  0.00           C
ATOM   1416  HA  PHE   178     108.614  92.178 109.728  1.00  0.00           H
ATOM   1417  CB  PHE   178     107.403  91.309 111.438  1.00  0.00           C
ATOM   1418  HB1 PHE   178     106.862  91.488 112.388  1.00  0.00           H
ATOM   1419  HB2 PHE   178     108.182  90.560 111.658  1.00  0.00           H
ATOM   1420  CG  PHE   178     106.342  90.609 110.608  1.00  0.00           C
ATOM   1421  CD1 PHE   178     106.713  89.909 109.438  1.00  0.00           C
ATOM   1422  HD1 PHE   178     107.762  90.049 109.198  1.00  0.00           H
ATOM   1423  CE1 PHE   178     105.813  89.249 108.618  1.00  0.00           C
ATOM   1424  HE1 PHE   178     106.114  88.829 107.668  1.00  0.00           H
ATOM   1425  CZ  PHE   178     104.472  89.310 108.988  1.00  0.00           C
ATOM   1426  HZ  PHE   178     103.684  88.868 108.398  1.00  0.00           H
ATOM   1427  CD2 PHE   178     105.013  90.639 110.988  1.00  0.00           C
ATOM   1428  HD2 PHE   178     104.712  91.178 111.868  1.00  0.00           H
ATOM   1429  CE2 PHE   178     104.052  90.028 110.128  1.00  0.00           C
ATOM   1430  HE2 PHE   178     103.023  89.989 110.468  1.00  0.00           H
ATOM   1431  C   PHE   178     106.972  93.438 110.008  1.00  0.00           C
ATOM   1432  O   PHE   178     106.733  93.449 108.788  1.00  0.00           O
ATOM   1433  N   ASN   179     106.312  94.389 110.838  1.00  0.00           N
ATOM   1434  HN  ASN   179     106.593  94.429 111.788  1.00  0.00           H
ATOM   1435  CA  ASN   179     105.402  95.350 110.278  1.00  0.00           C
ATOM   1436  HA  ASN   179     104.514  94.979 109.788  1.00  0.00           H
ATOM   1437  CB  ASN   179     104.763  96.229 111.498  1.00  0.00           C
ATOM   1438  HB1 ASN   179     104.233  97.160 111.208  1.00  0.00           H
ATOM   1439  HB2 ASN   179     105.553  96.439 112.258  1.00  0.00           H
ATOM   1440  CG  ASN   179     103.684  95.429 112.228  1.00  0.00           C
ATOM   1441  OD1 ASN   179     102.533  95.828 112.308  1.00  0.00           O
ATOM   1442  ND2 ASN   179     104.023  94.230 112.788  1.00  0.00           N
ATOM   1443 HD21 ASN   179     103.354  93.809 113.408  1.00  0.00           H
ATOM   1444 HD22 ASN   179     105.004  94.079 112.858  1.00  0.00           H
ATOM   1445  C   ASN   179     106.114  96.229 109.248  1.00  0.00           C
ATOM   1446  O   ASN   179     105.813  96.189 108.048  1.00  0.00           O
ATOM   1447  N   VAL   180     107.193  96.978 109.748  1.00  0.00           N
ATOM   1448  HN  VAL   180     107.543  96.838 110.668  1.00  0.00           H
ATOM   1449  CA  VAL   180     107.753  98.139 109.008  1.00  0.00           C
ATOM   1450  HA  VAL   180     106.944  98.809 108.748  1.00  0.00           H
ATOM   1451  CB  VAL   180     108.643  99.008 109.878  1.00  0.00           C
ATOM   1452  HB  VAL   180     109.572  98.489 110.208  1.00  0.00           H
ATOM   1453  CG1 VAL   180     109.152 100.350 109.148  1.00  0.00           C
ATOM   1454 HG11 VAL   180     108.203 100.840 108.868  1.00  0.00           H
ATOM   1455 HG12 VAL   180     109.842 100.068 108.328  1.00  0.00           H
ATOM   1456 HG13 VAL   180     109.623 101.099 109.818  1.00  0.00           H
ATOM   1457  CG2 VAL   180     107.723  99.459 111.008  1.00  0.00           C
ATOM   1458 HG21 VAL   180     107.653  98.699 111.818  1.00  0.00           H
ATOM   1459 HG22 VAL   180     106.753  99.779 110.568  1.00  0.00           H
ATOM   1460 HG23 VAL   180     108.132 100.389 111.448  1.00  0.00           H
ATOM   1461  C   VAL   180     108.452  97.729 107.738  1.00  0.00           C
ATOM   1462  O   VAL   180     108.292  98.368 106.668  1.00  0.00           O
ATOM   1463  N   ALA   181     109.213  96.590 107.698  1.00  0.00           N
ATOM   1464  HN  ALA   181     109.402  96.029 108.498  1.00  0.00           H
ATOM   1465  CA  ALA   181     109.794  96.068 106.448  1.00  0.00           C
ATOM   1466  HA  ALA   181     110.354  96.859 105.978  1.00  0.00           H
ATOM   1467  CB  ALA   181     110.703  94.909 106.848  1.00  0.00           C
ATOM   1468  HB1 ALA   181     111.382  95.308 107.628  1.00  0.00           H
ATOM   1469  HB2 ALA   181     111.263  94.529 105.968  1.00  0.00           H
ATOM   1470  HB3 ALA   181     110.192  94.039 107.318  1.00  0.00           H
ATOM   1471  C   ALA   181     108.732  95.609 105.408  1.00  0.00           C
ATOM   1472  O   ALA   181     108.912  95.840 104.218  1.00  0.00           O
ATOM   1473  N   SER   182     107.583  95.009 105.858  1.00  0.00           N
ATOM   1474  HN  SER   182     107.373  95.178 106.818  1.00  0.00           H
ATOM   1475  CA  SER   182     106.473  94.578 105.008  1.00  0.00           C
ATOM   1476  HA  SER   182     107.002  94.198 104.148  1.00  0.00           H
ATOM   1477  CB  SER   182     105.493  93.568 105.688  1.00  0.00           C
ATOM   1478  HB1 SER   182     106.062  92.758 106.188  1.00  0.00           H
ATOM   1479  HB2 SER   182     104.893  93.099 104.878  1.00  0.00           H
ATOM   1480  OG  SER   182     104.542  94.170 106.628  1.00  0.00           O
ATOM   1481  HG1 SER   182     105.062  94.788 107.138  1.00  0.00           H
ATOM   1482  C   SER   182     105.764  95.758 104.358  1.00  0.00           C
ATOM   1483  O   SER   182     105.402  95.709 103.198  1.00  0.00           O
ATOM   1484  N   ASP   183     105.603  96.758 105.148  1.00  0.00           N
ATOM   1485  HN  ASP   183     105.882  96.768 106.108  1.00  0.00           H
ATOM   1486  CA  ASP   183     105.092  98.050 104.678  1.00  0.00           C
ATOM   1487  HA  ASP   183     104.093  97.878 104.328  1.00  0.00           H
ATOM   1488  CB  ASP   183     104.992  99.069 105.808  1.00  0.00           C
ATOM   1489  HB1 ASP   183     104.542  99.998 105.388  1.00  0.00           H
ATOM   1490  HB2 ASP   183     105.933  99.319 106.338  1.00  0.00           H
ATOM   1491  CG  ASP   183     104.073  98.608 106.928  1.00  0.00           C
ATOM   1492  OD1 ASP   183     104.104  99.179 108.048  1.00  0.00           O
ATOM   1493  OD2 ASP   183     103.283  97.719 106.588  1.00  0.00           O
ATOM   1494  C   ASP   183     105.983  98.659 103.618  1.00  0.00           C
ATOM   1495  O   ASP   183     105.542  99.139 102.558  1.00  0.00           O
ATOM   1496  N   THR   184     107.323  98.519 103.898  1.00  0.00           N
ATOM   1497  HN  THR   184     107.613  97.999 104.698  1.00  0.00           H
ATOM   1498  CA  THR   184     108.233  99.328 103.038  1.00  0.00           C
ATOM   1499  HA  THR   184     107.843 100.299 102.788  1.00  0.00           H
ATOM   1500  CB  THR   184     109.553  99.548 103.778  1.00  0.00           C
ATOM   1501  HB  THR   184     110.083  98.579 103.798  1.00  0.00           H
ATOM   1502  OG1 THR   184     109.464 100.178 105.078  1.00  0.00           O
ATOM   1503  HG1 THR   184     108.894  99.699 105.678  1.00  0.00           H
ATOM   1504  CG2 THR   184     110.472 100.518 103.038  1.00  0.00           C
ATOM   1505 HG21 THR   184     110.733 100.178 102.018  1.00  0.00           H
ATOM   1506 HG22 THR   184     111.412 100.669 103.608  1.00  0.00           H
ATOM   1507 HG23 THR   184     110.104 101.558 103.088  1.00  0.00           H
ATOM   1508  C   THR   184     108.412  98.669 101.688  1.00  0.00           C
ATOM   1509  O   THR   184     108.462  99.230 100.618  1.00  0.00           O
ATOM   1510  N   VAL   185     108.354  97.288 101.758  1.00  0.00           N
ATOM   1511  HN  VAL   185     108.412  96.849 102.648  1.00  0.00           H
ATOM   1512  CA  VAL   185     108.042  96.418 100.568  1.00  0.00           C
ATOM   1513  HA  VAL   185     108.824  96.528  99.818  1.00  0.00           H
ATOM   1514  CB  VAL   185     108.063  94.879 100.868  1.00  0.00           C
ATOM   1515  HB  VAL   185     107.422  94.809 101.778  1.00  0.00           H
ATOM   1516  CG1 VAL   185     107.533  94.019  99.718  1.00  0.00           C
ATOM   1517 HG11 VAL   185     107.632  92.959 100.048  1.00  0.00           H
ATOM   1518 HG12 VAL   185     108.214  94.230  98.858  1.00  0.00           H
ATOM   1519 HG13 VAL   185     106.442  94.058  99.488  1.00  0.00           H
ATOM   1520  CG2 VAL   185     109.464  94.508 101.258  1.00  0.00           C
ATOM   1521 HG21 VAL   185     109.934  95.049 102.108  1.00  0.00           H
ATOM   1522 HG22 VAL   185     110.183  94.669 100.418  1.00  0.00           H
ATOM   1523 HG23 VAL   185     109.402  93.459 101.618  1.00  0.00           H
ATOM   1524  C   VAL   185     106.692  96.698  99.868  1.00  0.00           C
ATOM   1525  O   VAL   185     106.783  96.838  98.648  1.00  0.00           O
ATOM   1526  N   CYS   186     105.563  96.999 100.578  1.00  0.00           N
ATOM   1527  HN  CYS   186     105.533  96.880 101.568  1.00  0.00           H
ATOM   1528  CA  CYS   186     104.303  97.398 100.018  1.00  0.00           C
ATOM   1529  HA  CYS   186     104.192  96.628  99.268  1.00  0.00           H
ATOM   1530  CB  CYS   186     103.053  97.258 100.948  1.00  0.00           C
ATOM   1531  HB1 CYS   186     102.193  97.449 100.278  1.00  0.00           H
ATOM   1532  HB2 CYS   186     102.993  97.929 101.838  1.00  0.00           H
ATOM   1533  SG  CYS   186     102.784  95.588 101.558  1.00  0.00           S
ATOM   1534  HG1 CYS   186     103.623  95.669 102.578  1.00  0.00           H
ATOM   1535  C   CYS   186     104.353  98.759  99.408  1.00  0.00           C
ATOM   1536  O   CYS   186     103.684  99.019  98.398  1.00  0.00           O
ATOM   1537  N   LEU   187     105.174  99.758  99.928  1.00  0.00           N
ATOM   1538  HN  LEU   187     105.612  99.660 100.808  1.00  0.00           H
ATOM   1539  CA  LEU   187     105.442 101.049  99.228  1.00  0.00           C
ATOM   1540  HA  LEU   187     104.483 101.388  98.868  1.00  0.00           H
ATOM   1541  CB  LEU   187     106.143 101.989 100.208  1.00  0.00           C
ATOM   1542  HB1 LEU   187     106.482 102.959  99.778  1.00  0.00           H
ATOM   1543  HB2 LEU   187     107.053 101.528 100.638  1.00  0.00           H
ATOM   1544  CG  LEU   187     105.174 102.388 101.368  1.00  0.00           C
ATOM   1545  HG  LEU   187     104.584 101.539 101.758  1.00  0.00           H
ATOM   1546  CD1 LEU   187     105.952 102.868 102.648  1.00  0.00           C
ATOM   1547 HD11 LEU   187     106.523 102.029 103.118  1.00  0.00           H
ATOM   1548 HD12 LEU   187     105.293 103.379 103.378  1.00  0.00           H
ATOM   1549 HD13 LEU   187     106.783 103.559 102.378  1.00  0.00           H
ATOM   1550  CD2 LEU   187     104.233 103.498 100.888  1.00  0.00           C
ATOM   1551 HD21 LEU   187     103.544 103.729 101.728  1.00  0.00           H
ATOM   1552 HD22 LEU   187     103.544 103.099 100.118  1.00  0.00           H
ATOM   1553 HD23 LEU   187     104.893 104.319 100.528  1.00  0.00           H
ATOM   1554  C   LEU   187     106.263 100.809  97.998  1.00  0.00           C
ATOM   1555  O   LEU   187     106.032 101.418  96.978  1.00  0.00           O
ATOM   1556  N   LEU   188     107.294  99.919  97.978  1.00  0.00           N
ATOM   1557  HN  LEU   188     107.492  99.548  98.888  1.00  0.00           H
ATOM   1558  CA  LEU   188     108.103  99.618  96.788  1.00  0.00           C
ATOM   1559  HA  LEU   188     108.513 100.518  96.358  1.00  0.00           H
ATOM   1560  CB  LEU   188     109.283  98.708  97.098  1.00  0.00           C
ATOM   1561  HB1 LEU   188     109.693  98.258  96.168  1.00  0.00           H
ATOM   1562  HB2 LEU   188     108.882  97.850  97.678  1.00  0.00           H
ATOM   1563  CG  LEU   188     110.424  99.300  97.818  1.00  0.00           C
ATOM   1564  HG  LEU   188     109.992  99.769  98.728  1.00  0.00           H
ATOM   1565  CD1 LEU   188     111.473  98.249  98.318  1.00  0.00           C
ATOM   1566 HD11 LEU   188     112.142  98.769  99.028  1.00  0.00           H
ATOM   1567 HD12 LEU   188     112.014  97.850  97.438  1.00  0.00           H
ATOM   1568 HD13 LEU   188     110.952  97.419  98.848  1.00  0.00           H
ATOM   1569  CD2 LEU   188     111.114 100.389  97.038  1.00  0.00           C
ATOM   1570 HD21 LEU   188     110.542 101.309  96.778  1.00  0.00           H
ATOM   1571 HD22 LEU   188     111.473 100.109  96.028  1.00  0.00           H
ATOM   1572 HD23 LEU   188     112.014 100.618  97.648  1.00  0.00           H
ATOM   1573  C   LEU   188     107.193  98.939  95.708  1.00  0.00           C
ATOM   1574  O   LEU   188     107.323  99.279  94.558  1.00  0.00           O
ATOM   1575  N   ASP   189     106.213  98.109  96.138  1.00  0.00           N
ATOM   1576  HN  ASP   189     106.242  97.819  97.088  1.00  0.00           H
ATOM   1577  CA  ASP   189     105.232  97.439  95.318  1.00  0.00           C
ATOM   1578  HA  ASP   189     105.764  97.129  94.438  1.00  0.00           H
ATOM   1579  CB  ASP   189     104.493  96.339  96.188  1.00  0.00           C
ATOM   1580  HB1 ASP   189     104.073  96.779  97.118  1.00  0.00           H
ATOM   1581  HB2 ASP   189     105.153  95.490  96.438  1.00  0.00           H
ATOM   1582  CG  ASP   189     103.303  95.669  95.518  1.00  0.00           C
ATOM   1583  OD1 ASP   189     102.183  95.648  96.108  1.00  0.00           O
ATOM   1584  OD2 ASP   189     103.503  95.238  94.338  1.00  0.00           O
ATOM   1585  C   ASP   189     104.262  98.498  94.668  1.00  0.00           C
ATOM   1586  O   ASP   189     103.863  98.328  93.528  1.00  0.00           O
ATOM   1587  N   LEU   190     103.863  99.578  95.448  1.00  0.00           N
ATOM   1588  HN  LEU   190     103.882  99.548  96.448  1.00  0.00           H
ATOM   1589  CA  LEU   190     103.123 100.739  94.918  1.00  0.00           C
ATOM   1590  HA  LEU   190     102.294 100.319  94.378  1.00  0.00           H
ATOM   1591  CB  LEU   190     102.522 101.519  96.118  1.00  0.00           C
ATOM   1592  HB1 LEU   190     103.373 102.078  96.548  1.00  0.00           H
ATOM   1593  HB2 LEU   190     102.014 100.898  96.888  1.00  0.00           H
ATOM   1594  CG  LEU   190     101.593 102.638  95.648  1.00  0.00           C
ATOM   1595  HG  LEU   190     102.233 103.200  94.928  1.00  0.00           H
ATOM   1596  CD1 LEU   190     100.354 101.959  95.008  1.00  0.00           C
ATOM   1597 HD11 LEU   190      99.864 101.189  95.648  1.00  0.00           H
ATOM   1598 HD12 LEU   190     100.603 101.499  94.028  1.00  0.00           H
ATOM   1599 HD13 LEU   190      99.563 102.678  94.718  1.00  0.00           H
ATOM   1600  CD2 LEU   190     101.242 103.419  96.898  1.00  0.00           C
ATOM   1601 HD21 LEU   190     100.673 104.349  96.718  1.00  0.00           H
ATOM   1602 HD22 LEU   190     102.132 103.678  97.498  1.00  0.00           H
ATOM   1603 HD23 LEU   190     100.603 102.808  97.578  1.00  0.00           H
ATOM   1604  C   LEU   190     103.933 101.508  93.858  1.00  0.00           C
ATOM   1605  O   LEU   190     103.382 101.838  92.818  1.00  0.00           O
ATOM   1606  N   ILE   191     105.262 101.819  94.148  1.00  0.00           N
ATOM   1607  HN  ILE   191     105.743 101.688  95.008  1.00  0.00           H
ATOM   1608  CA  ILE   191     106.123 102.379  93.178  1.00  0.00           C
ATOM   1609  HA  ILE   191     105.542 103.228  92.848  1.00  0.00           H
ATOM   1610  CB  ILE   191     107.492 102.799  93.658  1.00  0.00           C
ATOM   1611  HB  ILE   191     108.033 101.929  94.078  1.00  0.00           H
ATOM   1612  CG2 ILE   191     108.334 103.309  92.438  1.00  0.00           C
ATOM   1613 HG21 ILE   191     107.802 103.939  91.698  1.00  0.00           H
ATOM   1614 HG22 ILE   191     108.802 102.489  91.848  1.00  0.00           H
ATOM   1615 HG23 ILE   191     109.203 103.868  92.838  1.00  0.00           H
ATOM   1616  CG1 ILE   191     107.452 103.818  94.778  1.00  0.00           C
ATOM   1617 HG11 ILE   191     108.522 104.008  94.998  1.00  0.00           H
ATOM   1618 HG12 ILE   191     106.893 103.398  95.638  1.00  0.00           H
ATOM   1619  CD  ILE   191     106.722 105.219  94.618  1.00  0.00           C
ATOM   1620  HD1 ILE   191     107.183 105.700  93.718  1.00  0.00           H
ATOM   1621  HD2 ILE   191     106.663 105.788  95.568  1.00  0.00           H
ATOM   1622  HD3 ILE   191     105.694 104.949  94.288  1.00  0.00           H
ATOM   1623  C   ILE   191     106.184 101.519  91.948  1.00  0.00           C
ATOM   1624  O   ILE   191     105.912 102.069  90.868  1.00  0.00           O
ATOM   1625  N   MET   192     106.354 100.238  92.118  1.00  0.00           N
ATOM   1626  HN  MET   192     106.652  99.898  92.998  1.00  0.00           H
ATOM   1627  CA  MET   192     106.354  99.288  90.988  1.00  0.00           C
ATOM   1628  HA  MET   192     107.053  99.739  90.308  1.00  0.00           H
ATOM   1629  CB  MET   192     106.893  97.878  91.298  1.00  0.00           C
ATOM   1630  HB1 MET   192     106.643  97.279  90.398  1.00  0.00           H
ATOM   1631  HB2 MET   192     106.333  97.388  92.128  1.00  0.00           H
ATOM   1632  CG  MET   192     108.443  97.929  91.548  1.00  0.00           C
ATOM   1633  HG1 MET   192     108.692  97.428  92.508  1.00  0.00           H
ATOM   1634  HG2 MET   192     108.592  99.019  91.668  1.00  0.00           H
ATOM   1635  SD  MET   192     109.493  97.288  90.198  1.00  0.00           S
ATOM   1636  CE  MET   192     108.964  95.560  90.158  1.00  0.00           C
ATOM   1637  HE1 MET   192     108.982  95.149  89.128  1.00  0.00           H
ATOM   1638  HE2 MET   192     107.963  95.359  90.588  1.00  0.00           H
ATOM   1639  HE3 MET   192     109.724  94.979  90.748  1.00  0.00           H
ATOM   1640  C   MET   192     105.043  99.279  90.158  1.00  0.00           C
ATOM   1641  O   MET   192     105.092  99.179  88.908  1.00  0.00           O
ATOM   1642  N   ASN   193     103.854  99.398  90.758  1.00  0.00           N
ATOM   1643  HN  ASN   193     103.842  99.499  91.748  1.00  0.00           H
ATOM   1644  CA  ASN   193     102.562  99.438  90.088  1.00  0.00           C
ATOM   1645  HA  ASN   193     102.482  98.579  89.448  1.00  0.00           H
ATOM   1646  CB  ASN   193     101.394  99.478  91.148  1.00  0.00           C
ATOM   1647  HB1 ASN   193     100.503  99.858  90.608  1.00  0.00           H
ATOM   1648  HB2 ASN   193     101.503 100.219  91.978  1.00  0.00           H
ATOM   1649  CG  ASN   193     101.283  98.099  91.788  1.00  0.00           C
ATOM   1650  OD1 ASN   193     101.923  97.139  91.288  1.00  0.00           O
ATOM   1651  ND2 ASN   193     100.393  97.878  92.758  1.00  0.00           N
ATOM   1652 HD21 ASN   193     100.332  96.950  93.108  1.00  0.00           H
ATOM   1653 HD22 ASN   193      99.973  98.648  93.238  1.00  0.00           H
ATOM   1654  C   ASN   193     102.552 100.639  89.158  1.00  0.00           C
ATOM   1655  O   ASN   193     102.243 100.368  87.948  1.00  0.00           O
ATOM   1656  N   PHE   194     103.012 101.828  89.548  1.00  0.00           N
ATOM   1657  HN  PHE   194     103.412 101.868  90.458  1.00  0.00           H
ATOM   1658  CA  PHE   194     103.132 103.008  88.708  1.00  0.00           C
ATOM   1659  HA  PHE   194     102.202 103.179  88.178  1.00  0.00           H
ATOM   1660  CB  PHE   194     103.474 104.288  89.578  1.00  0.00           C
ATOM   1661  HB1 PHE   194     103.754 105.149  88.918  1.00  0.00           H
ATOM   1662  HB2 PHE   194     104.243 103.879  90.268  1.00  0.00           H
ATOM   1663  CG  PHE   194     102.364 104.678  90.438  1.00  0.00           C
ATOM   1664  CD1 PHE   194     102.352 104.639  91.818  1.00  0.00           C
ATOM   1665  HD1 PHE   194     103.272 104.268  92.268  1.00  0.00           H
ATOM   1666  CE1 PHE   194     101.263 104.979  92.568  1.00  0.00           C
ATOM   1667  HE1 PHE   194     101.283 104.739  93.618  1.00  0.00           H
ATOM   1668  CZ  PHE   194     100.062 105.398  92.008  1.00  0.00           C
ATOM   1669  HZ  PHE   194      99.222 105.858  92.528  1.00  0.00           H
ATOM   1670  CD2 PHE   194     101.283 105.350  89.828  1.00  0.00           C
ATOM   1671  HD2 PHE   194     101.263 105.448  88.748  1.00  0.00           H
ATOM   1672  CE2 PHE   194     100.132 105.669  90.598  1.00  0.00           C
ATOM   1673  HE2 PHE   194      99.243 106.079  90.148  1.00  0.00           H
ATOM   1674  C   PHE   194     104.122 102.859  87.558  1.00  0.00           C
ATOM   1675  O   PHE   194     104.203 103.659  86.608  1.00  0.00           O
ATOM   1676  N   ARG   195     104.952 101.849  87.588  1.00  0.00           N
ATOM   1677  HN  ARG   195     105.022 101.239  88.378  1.00  0.00           H
ATOM   1678  CA  ARG   195     105.983 101.488  86.578  1.00  0.00           C
ATOM   1679  HA  ARG   195     106.052 102.269  85.828  1.00  0.00           H
ATOM   1680  CB  ARG   195     107.323 101.239  87.328  1.00  0.00           C
ATOM   1681  HB1 ARG   195     108.132 101.038  86.588  1.00  0.00           H
ATOM   1682  HB2 ARG   195     107.142 100.329  87.928  1.00  0.00           H
ATOM   1683  CG  ARG   195     107.823 102.428  88.228  1.00  0.00           C
ATOM   1684  HG1 ARG   195     108.602 102.048  88.928  1.00  0.00           H
ATOM   1685  HG2 ARG   195     107.002 102.850  88.848  1.00  0.00           H
ATOM   1686  CD  ARG   195     108.283 103.529  87.328  1.00  0.00           C
ATOM   1687  HD1 ARG   195     108.742 103.078  86.418  1.00  0.00           H
ATOM   1688  HD2 ARG   195     108.894 104.249  87.908  1.00  0.00           H
ATOM   1689  NE  ARG   195     107.154 104.319  86.818  1.00  0.00           N
ATOM   1690  HE  ARG   195     106.263 103.988  87.128  1.00  0.00           H
ATOM   1691  CZ  ARG   195     107.193 105.138  85.748  1.00  0.00           C
ATOM   1692  NH1 ARG   195     108.243 105.889  85.368  1.00  0.00           N
ATOM   1693 HH11 ARG   195     108.702 106.208  86.198  1.00  0.00           H
ATOM   1694 HH12 ARG   195     107.993 106.609  84.738  1.00  0.00           H
ATOM   1695  NH2 ARG   195     106.092 105.319  85.068  1.00  0.00           N
ATOM   1696 HH21 ARG   195     105.313 104.699  85.158  1.00  0.00           H
ATOM   1697 HH22 ARG   195     106.242 105.828  84.218  1.00  0.00           H
ATOM   1698  C   ARG   195     105.533 100.208  85.798  1.00  0.00           C
ATOM   1699  O   ARG   195     106.263  99.678  85.048  1.00  0.00           O
ATOM   1700  N   THR   196     104.324  99.629  86.098  1.00  0.00           N
ATOM   1701  HN  THR   196     103.742 100.089  86.758  1.00  0.00           H
ATOM   1702  CA  THR   196     103.973  98.288  85.528  1.00  0.00           C
ATOM   1703  HA  THR   196     104.794  97.868  84.968  1.00  0.00           H
ATOM   1704  CB  THR   196     103.562  97.269  86.558  1.00  0.00           C
ATOM   1705  HB  THR   196     102.743  97.549  87.258  1.00  0.00           H
ATOM   1706  OG1 THR   196     104.642  96.968  87.398  1.00  0.00           O
ATOM   1707  HG1 THR   196     104.963  97.840  87.638  1.00  0.00           H
ATOM   1708  CG2 THR   196     103.074  95.928  85.978  1.00  0.00           C
ATOM   1709 HG21 THR   196     102.883  95.199  86.798  1.00  0.00           H
ATOM   1710 HG22 THR   196     103.702  95.480  85.178  1.00  0.00           H
ATOM   1711 HG23 THR   196     102.053  95.968  85.538  1.00  0.00           H
ATOM   1712  C   THR   196     102.802  98.629  84.508  1.00  0.00           C
ATOM   1713  O   THR   196     101.783  99.230  84.898  1.00  0.00           O
ATOM   1714  N   GLY   197     102.953  98.218  83.258  1.00  0.00           N
ATOM   1715  HN  GLY   197     103.842  97.910  82.918  1.00  0.00           H
ATOM   1716  CA  GLY   197     101.853  98.209  82.318  1.00  0.00           C
ATOM   1717  HA1 GLY   197     102.202  97.568  81.518  1.00  0.00           H
ATOM   1718  HA2 GLY   197     101.663  99.198  81.948  1.00  0.00           H
ATOM   1719  C   GLY   197     100.512  97.699  82.668  1.00  0.00           C
ATOM   1720  O   GLY   197     100.343  96.950  83.628  1.00  0.00           O
ATOM   1721  N   THR   198      99.402  98.029  81.988  1.00  0.00           N
ATOM   1722  HN  THR   198      99.493  98.489  81.108  1.00  0.00           H
ATOM   1723  CA  THR   198      98.093  97.659  82.418  1.00  0.00           C
ATOM   1724  HA  THR   198      98.214  96.880  83.158  1.00  0.00           H
ATOM   1725  CB  THR   198      97.352  98.788  82.948  1.00  0.00           C
ATOM   1726  HB  THR   198      97.953  99.209  83.778  1.00  0.00           H
ATOM   1727  OG1 THR   198      96.032  98.459  83.368  1.00  0.00           O
ATOM   1728  HG1 THR   198      95.882  99.039  84.118  1.00  0.00           H
ATOM   1729  CG2 THR   198      97.253  99.989  81.968  1.00  0.00           C
ATOM   1730 HG21 THR   198      96.573 100.718  82.458  1.00  0.00           H
ATOM   1731 HG22 THR   198      96.803  99.699  80.998  1.00  0.00           H
ATOM   1732 HG23 THR   198      98.233 100.508  81.938  1.00  0.00           H
ATOM   1733  C   THR   198      97.403  96.968  81.308  1.00  0.00           C
ATOM   1734  O   THR   198      97.323  97.428  80.178  1.00  0.00           O
ATOM   1735  N   VAL   199      97.002  95.688  81.648  1.00  0.00           N
ATOM   1736  HN  VAL   199      97.294  95.319  82.518  1.00  0.00           H
ATOM   1737  CA  VAL   199      96.044  94.969  80.818  1.00  0.00           C
ATOM   1738  HA  VAL   199      96.563  94.888  79.868  1.00  0.00           H
ATOM   1739  CB  VAL   199      95.863  93.508  81.298  1.00  0.00           C
ATOM   1740  HB  VAL   199      95.192  93.529  82.188  1.00  0.00           H
ATOM   1741  CG1 VAL   199      95.343  92.629  80.148  1.00  0.00           C
ATOM   1742 HG11 VAL   199      95.232  91.590  80.518  1.00  0.00           H
ATOM   1743 HG12 VAL   199      96.052  92.638  79.288  1.00  0.00           H
ATOM   1744 HG13 VAL   199      94.402  93.050  79.738  1.00  0.00           H
ATOM   1745  CG2 VAL   199      97.253  93.099  81.688  1.00  0.00           C
ATOM   1746 HG21 VAL   199      97.552  93.489  82.678  1.00  0.00           H
ATOM   1747 HG22 VAL   199      98.033  93.489  80.988  1.00  0.00           H
ATOM   1748 HG23 VAL   199      97.352  91.999  81.818  1.00  0.00           H
ATOM   1749  C   VAL   199      94.712  95.700  80.578  1.00  0.00           C
ATOM   1750  O   VAL   199      94.023  96.339  81.408  1.00  0.00           O
ATOM   1751  N   ASN   200      94.262  95.639  79.298  1.00  0.00           N
ATOM   1752  HN  ASN   200      94.812  95.149  78.628  1.00  0.00           H
ATOM   1753  CA  ASN   200      93.132  96.388  78.838  1.00  0.00           C
ATOM   1754  HA  ASN   200      92.723  96.929  79.678  1.00  0.00           H
ATOM   1755  CB  ASN   200      93.662  97.498  77.848  1.00  0.00           C
ATOM   1756  HB1 ASN   200      94.222  96.950  77.058  1.00  0.00           H
ATOM   1757  HB2 ASN   200      94.553  97.969  78.308  1.00  0.00           H
ATOM   1758  CG  ASN   200      92.622  98.568  77.468  1.00  0.00           C
ATOM   1759  OD1 ASN   200      91.573  98.529  78.088  1.00  0.00           O
ATOM   1760  ND2 ASN   200      93.042  99.450  76.558  1.00  0.00           N
ATOM   1761 HD21 ASN   200      92.442 100.178  76.238  1.00  0.00           H
ATOM   1762 HD22 ASN   200      93.964  99.258  76.188  1.00  0.00           H
ATOM   1763  C   ASN   200      92.104  95.448  78.198  1.00  0.00           C
ATOM   1764  O   ASN   200      92.463  94.590  77.448  1.00  0.00           O
ATOM   1765  N   GLU   201      90.822  95.490  78.608  1.00  0.00           N
ATOM   1766  HN  GLU   201      90.523  96.189  79.248  1.00  0.00           H
ATOM   1767  CA  GLU   201      89.662  94.629  78.358  1.00  0.00           C
ATOM   1768  HA  GLU   201      89.952  93.589  78.448  1.00  0.00           H
ATOM   1769  CB  GLU   201      88.543  94.758  79.408  1.00  0.00           C
ATOM   1770  HB1 GLU   201      87.693  94.219  78.948  1.00  0.00           H
ATOM   1771  HB2 GLU   201      88.153  95.798  79.418  1.00  0.00           H
ATOM   1772  CG  GLU   201      88.883  94.258  80.828  1.00  0.00           C
ATOM   1773  HG1 GLU   201      89.574  94.928  81.388  1.00  0.00           H
ATOM   1774  HG2 GLU   201      89.373  93.258  80.708  1.00  0.00           H
ATOM   1775  CD  GLU   201      87.574  94.100  81.598  1.00  0.00           C
ATOM   1776  OE1 GLU   201      86.723  95.068  81.688  1.00  0.00           O
ATOM   1777  OE2 GLU   201      87.273  93.018  82.158  1.00  0.00           O
ATOM   1778  C   GLU   201      89.163  94.829  76.908  1.00  0.00           C
ATOM   1779  O   GLU   201      88.613  93.939  76.248  1.00  0.00           O
ATOM   1780  N   ASP   202      89.493  95.998  76.408  1.00  0.00           N
ATOM   1781  HN  ASP   202      89.753  96.730  77.038  1.00  0.00           H
ATOM   1782  CA  ASP   202      89.373  96.428  75.018  1.00  0.00           C
ATOM   1783  HA  ASP   202      88.442  96.079  74.598  1.00  0.00           H
ATOM   1784  CB  ASP   202      89.503  97.980  74.978  1.00  0.00           C
ATOM   1785  HB1 ASP   202      89.674  98.368  73.958  1.00  0.00           H
ATOM   1786  HB2 ASP   202      90.372  98.249  75.608  1.00  0.00           H
ATOM   1787  CG  ASP   202      88.412  98.689  75.708  1.00  0.00           C
ATOM   1788  OD1 ASP   202      87.344  98.139  76.028  1.00  0.00           O
ATOM   1789  OD2 ASP   202      88.582  99.979  75.948  1.00  0.00           O
ATOM   1790  C   ASP   202      90.533  95.898  74.208  1.00  0.00           C
ATOM   1791  O   ASP   202      90.574  96.199  73.008  1.00  0.00           O
ATOM   1792  N   SER   203      91.473  95.089  74.748  1.00  0.00           N
ATOM   1793  HN  SER   203      91.433  94.898  75.728  1.00  0.00           H
ATOM   1794  CA  SER   203      92.452  94.489  73.878  1.00  0.00           C
ATOM   1795  HA  SER   203      93.123  93.939  74.528  1.00  0.00           H
ATOM   1796  CB  SER   203      92.014  93.389  72.928  1.00  0.00           C
ATOM   1797  HB1 SER   203      92.934  92.990  72.448  1.00  0.00           H
ATOM   1798  HB2 SER   203      91.324  93.809  72.168  1.00  0.00           H
ATOM   1799  OG  SER   203      91.302  92.419  73.778  1.00  0.00           O
ATOM   1800  HG1 SER   203      91.862  92.209  74.528  1.00  0.00           H
ATOM   1801  C   SER   203      93.334  95.490  73.128  1.00  0.00           C
ATOM   1802  O   SER   203      93.783  95.269  71.998  1.00  0.00           O
ATOM   1803  N   SER   204      93.662  96.679  73.738  1.00  0.00           N
ATOM   1804  HN  SER   204      93.382  96.810  74.688  1.00  0.00           H
ATOM   1805  CA  SER   204      94.563  97.719  73.168  1.00  0.00           C
ATOM   1806  HA  SER   204      95.104  97.419  72.278  1.00  0.00           H
ATOM   1807  CB  SER   204      93.783  98.969  73.018  1.00  0.00           C
ATOM   1808  HB1 SER   204      93.562  99.408  74.018  1.00  0.00           H
ATOM   1809  HB2 SER   204      92.813  98.829  72.488  1.00  0.00           H
ATOM   1810  OG  SER   204      94.533  99.969  72.258  1.00  0.00           O
ATOM   1811  HG1 SER   204      94.292  99.739  71.358  1.00  0.00           H
ATOM   1812  C   SER   204      95.652  97.980  74.218  1.00  0.00           C
ATOM   1813  O   SER   204      95.302  98.169  75.368  1.00  0.00           O
ATOM   1814  N   GLU   205      96.953  98.008  73.808  1.00  0.00           N
ATOM   1815  HN  GLU   205      97.142  97.859  72.838  1.00  0.00           H
ATOM   1816  CA  GLU   205      98.203  97.920  74.608  1.00  0.00           C
ATOM   1817  HA  GLU   205      98.003  97.248  75.428  1.00  0.00           H
ATOM   1818  CB  GLU   205      99.444  97.379  73.778  1.00  0.00           C
ATOM   1819  HB1 GLU   205     100.313  97.489  74.458  1.00  0.00           H
ATOM   1820  HB2 GLU   205      99.502  97.929  72.808  1.00  0.00           H
ATOM   1821  CG  GLU   205      99.493  95.879  73.618  1.00  0.00           C
ATOM   1822  HG1 GLU   205      99.593  95.208  74.498  1.00  0.00           H
ATOM   1823  HG2 GLU   205     100.393  95.630  73.008  1.00  0.00           H
ATOM   1824  CD  GLU   205      98.404  95.159  72.808  1.00  0.00           C
ATOM   1825  OE1 GLU   205      98.042  94.049  73.178  1.00  0.00           O
ATOM   1826  OE2 GLU   205      97.843  95.798  71.828  1.00  0.00           O
ATOM   1827  C   GLU   205      98.522  99.300  75.138  1.00  0.00           C
ATOM   1828  O   GLU   205      98.522 100.308  74.428  1.00  0.00           O
ATOM   1829  N   ILE   206      98.793  99.398  76.458  1.00  0.00           N
ATOM   1830  HN  ILE   206      98.812  98.568  77.008  1.00  0.00           H
ATOM   1831  CA  ILE   206      98.793 100.648  77.188  1.00  0.00           C
ATOM   1832  HA  ILE   206      98.592 101.458  76.498  1.00  0.00           H
ATOM   1833  CB  ILE   206      97.653 100.819  78.218  1.00  0.00           C
ATOM   1834  HB  ILE   206      97.784  99.979  78.938  1.00  0.00           H
ATOM   1835  CG2 ILE   206      97.702 102.188  78.918  1.00  0.00           C
ATOM   1836 HG21 ILE   206      96.783 102.239  79.528  1.00  0.00           H
ATOM   1837 HG22 ILE   206      97.683 102.980  78.138  1.00  0.00           H
ATOM   1838 HG23 ILE   206      98.602 102.409  79.518  1.00  0.00           H
ATOM   1839  CG1 ILE   206      96.293 100.709  77.498  1.00  0.00           C
ATOM   1840 HG11 ILE   206      95.483 100.819  78.248  1.00  0.00           H
ATOM   1841 HG12 ILE   206      96.153  99.669  77.128  1.00  0.00           H
ATOM   1842  CD  ILE   206      95.822 101.679  76.408  1.00  0.00           C
ATOM   1843  HD1 ILE   206      95.822 102.708  76.828  1.00  0.00           H
ATOM   1844  HD2 ILE   206      94.882 101.229  76.018  1.00  0.00           H
ATOM   1845  HD3 ILE   206      96.622 101.660  75.628  1.00  0.00           H
ATOM   1846  C   ILE   206     100.132 100.840  77.858  1.00  0.00           C
ATOM   1847  O   ILE   206     100.512  99.969  78.618  1.00  0.00           O
ATOM   1848  N   ILE   207     100.854 101.889  77.518  1.00  0.00           N
ATOM   1849  HN  ILE   207     100.363 102.568  76.978  1.00  0.00           H
ATOM   1850  CA  ILE   207     102.312 102.038  77.768  1.00  0.00           C
ATOM   1851  HA  ILE   207     102.504 101.428  78.638  1.00  0.00           H
ATOM   1852  CB  ILE   207     103.132 101.458  76.588  1.00  0.00           C
ATOM   1853  HB  ILE   207     102.823 100.420  76.338  1.00  0.00           H
ATOM   1854  CG2 ILE   207     102.902 102.318  75.348  1.00  0.00           C
ATOM   1855 HG21 ILE   207     101.862 102.160  75.008  1.00  0.00           H
ATOM   1856 HG22 ILE   207     103.632 102.008  74.568  1.00  0.00           H
ATOM   1857 HG23 ILE   207     103.194 103.368  75.558  1.00  0.00           H
ATOM   1858  CG1 ILE   207     104.693 101.318  76.798  1.00  0.00           C
ATOM   1859 HG11 ILE   207     105.144 102.248  77.208  1.00  0.00           H
ATOM   1860 HG12 ILE   207     105.162 101.208  75.798  1.00  0.00           H
ATOM   1861  CD  ILE   207     105.083 100.129  77.668  1.00  0.00           C
ATOM   1862  HD1 ILE   207     106.083 100.229  78.148  1.00  0.00           H
ATOM   1863  HD2 ILE   207     104.942  99.219  77.048  1.00  0.00           H
ATOM   1864  HD3 ILE   207     104.324 100.118  78.478  1.00  0.00           H
ATOM   1865  C   ILE   207     102.872 103.459  78.128  1.00  0.00           C
ATOM   1866  O   ILE   207     103.973 103.719  78.648  1.00  0.00           O
ATOM   1867  N   LEU   208     101.993 104.438  77.878  1.00  0.00           N
ATOM   1868  HN  LEU   208     101.052 104.148  77.718  1.00  0.00           H
ATOM   1869  CA  LEU   208     102.373 105.868  78.038  1.00  0.00           C
ATOM   1870  HA  LEU   208     103.392 105.868  77.668  1.00  0.00           H
ATOM   1871  CB  LEU   208     101.412 106.768  77.088  1.00  0.00           C
ATOM   1872  HB1 LEU   208     100.493 106.558  77.668  1.00  0.00           H
ATOM   1873  HB2 LEU   208     101.333 106.418  76.038  1.00  0.00           H
ATOM   1874  CG  LEU   208     101.762 108.279  76.978  1.00  0.00           C
ATOM   1875  HG  LEU   208     101.843 108.638  78.018  1.00  0.00           H
ATOM   1876  CD1 LEU   208     103.063 108.638  76.268  1.00  0.00           C
ATOM   1877 HD11 LEU   208     103.363 109.618  76.688  1.00  0.00           H
ATOM   1878 HD12 LEU   208     102.893 108.559  75.178  1.00  0.00           H
ATOM   1879 HD13 LEU   208     103.854 107.929  76.608  1.00  0.00           H
ATOM   1880  CD2 LEU   208     100.563 109.090  76.358  1.00  0.00           C
ATOM   1881 HD21 LEU   208      99.553 108.818  76.718  1.00  0.00           H
ATOM   1882 HD22 LEU   208     100.493 109.160  75.248  1.00  0.00           H
ATOM   1883 HD23 LEU   208     100.714 110.138  76.678  1.00  0.00           H
ATOM   1884  C   LEU   208     102.543 106.288  79.418  1.00  0.00           C
ATOM   1885  O   LEU   208     101.613 106.388  80.118  1.00  0.00           O
ATOM   1886  N   ASP   209     103.772 106.558  79.808  1.00  0.00           N
ATOM   1887  HN  ASP   209     104.542 106.439  79.188  1.00  0.00           H
ATOM   1888  CA  ASP   209     104.253 106.898  81.168  1.00  0.00           C
ATOM   1889  HA  ASP   209     104.093 106.008  81.768  1.00  0.00           H
ATOM   1890  CB  ASP   209     105.822 106.929  80.908  1.00  0.00           C
ATOM   1891  HB1 ASP   209     106.032 107.498  79.988  1.00  0.00           H
ATOM   1892  HB2 ASP   209     106.114 105.858  80.818  1.00  0.00           H
ATOM   1893  CG  ASP   209     106.762 107.489  81.908  1.00  0.00           C
ATOM   1894  OD1 ASP   209     106.733 107.048  83.068  1.00  0.00           O
ATOM   1895  OD2 ASP   209     107.504 108.468  81.648  1.00  0.00           O
ATOM   1896  C   ASP   209     103.562 108.069  81.888  1.00  0.00           C
ATOM   1897  O   ASP   209     102.784 107.889  82.788  1.00  0.00           O
ATOM   1898  N   PRO   210     103.602 109.258  81.368  1.00  0.00           N
ATOM   1899  CD  PRO   210     104.303 109.688  80.148  1.00  0.00           C
ATOM   1900  HD1 PRO   210     104.043 109.069  79.268  1.00  0.00           H
ATOM   1901  HD2 PRO   210     105.383 109.629  80.378  1.00  0.00           H
ATOM   1902  CA  PRO   210     103.123 110.448  82.058  1.00  0.00           C
ATOM   1903  HA  PRO   210     103.462 110.289  83.068  1.00  0.00           H
ATOM   1904  CB  PRO   210     103.672 111.709  81.348  1.00  0.00           C
ATOM   1905  HB1 PRO   210     104.673 111.978  81.758  1.00  0.00           H
ATOM   1906  HB2 PRO   210     102.963 112.559  81.258  1.00  0.00           H
ATOM   1907  CG  PRO   210     103.964 111.159  79.918  1.00  0.00           C
ATOM   1908  HG1 PRO   210     103.063 111.219  79.278  1.00  0.00           H
ATOM   1909  HG2 PRO   210     104.743 111.810  79.478  1.00  0.00           H
ATOM   1910  C   PRO   210     101.582 110.609  82.128  1.00  0.00           C
ATOM   1911  O   PRO   210     100.993 111.208  83.028  1.00  0.00           O
ATOM   1912  N   LYS   211     100.863 110.059  81.108  1.00  0.00           N
ATOM   1913  HN  LYS   211     101.312 109.629  80.328  1.00  0.00           H
ATOM   1914  CA  LYS   211      99.453 110.319  80.948  1.00  0.00           C
ATOM   1915  HA  LYS   211      99.174 111.219  81.468  1.00  0.00           H
ATOM   1916  CB  LYS   211      99.052 110.438  79.408  1.00  0.00           C
ATOM   1917  HB1 LYS   211      97.983 110.679  79.238  1.00  0.00           H
ATOM   1918  HB2 LYS   211      99.122 109.499  78.818  1.00  0.00           H
ATOM   1919  CG  LYS   211      99.833 111.609  78.708  1.00  0.00           C
ATOM   1920  HG1 LYS   211      99.654 111.469  77.618  1.00  0.00           H
ATOM   1921  HG2 LYS   211     100.943 111.539  78.758  1.00  0.00           H
ATOM   1922  CD  LYS   211      99.343 112.969  79.178  1.00  0.00           C
ATOM   1923  HD1 LYS   211      99.152 112.938  80.278  1.00  0.00           H
ATOM   1924  HD2 LYS   211      98.373 113.158  78.658  1.00  0.00           H
ATOM   1925  CE  LYS   211     100.332 114.188  78.968  1.00  0.00           C
ATOM   1926  HE1 LYS   211     100.563 114.249  77.888  1.00  0.00           H
ATOM   1927  HE2 LYS   211     101.254 113.999  79.558  1.00  0.00           H
ATOM   1928  NZ  LYS   211      99.654 115.378  79.448  1.00  0.00           N
ATOM   1929  HZ1 LYS   211      98.662 115.410  79.128  1.00  0.00           H
ATOM   1930  HZ2 LYS   211     100.202 116.178  79.078  1.00  0.00           H
ATOM   1931  HZ3 LYS   211      99.724 115.490  80.478  1.00  0.00           H
ATOM   1932  C   LYS   211      98.742 109.128  81.608  1.00  0.00           C
ATOM   1933  O   LYS   211      98.544 109.058  82.788  1.00  0.00           O
ATOM   1934  N   VAL   212      98.382 108.069  80.838  1.00  0.00           N
ATOM   1935  HN  VAL   212      98.573 108.118  79.858  1.00  0.00           H
ATOM   1936  CA  VAL   212      97.604 106.959  81.338  1.00  0.00           C
ATOM   1937  HA  VAL   212      96.773 107.339  81.908  1.00  0.00           H
ATOM   1938  CB  VAL   212      96.944 106.248  80.148  1.00  0.00           C
ATOM   1939  HB  VAL   212      96.184 106.968  79.778  1.00  0.00           H
ATOM   1940  CG1 VAL   212      98.023 105.898  79.168  1.00  0.00           C
ATOM   1941 HG11 VAL   212      98.562 106.719  78.658  1.00  0.00           H
ATOM   1942 HG12 VAL   212      97.604 105.249  78.368  1.00  0.00           H
ATOM   1943 HG13 VAL   212      98.793 105.289  79.668  1.00  0.00           H
ATOM   1944  CG2 VAL   212      96.202 104.969  80.658  1.00  0.00           C
ATOM   1945 HG21 VAL   212      95.553 104.359  79.998  1.00  0.00           H
ATOM   1946 HG22 VAL   212      95.493 105.258  81.458  1.00  0.00           H
ATOM   1947 HG23 VAL   212      96.893 104.188  81.048  1.00  0.00           H
ATOM   1948  C   VAL   212      98.173 106.099  82.398  1.00  0.00           C
ATOM   1949  O   VAL   212      97.473 105.599  83.308  1.00  0.00           O
ATOM   1950  N   ILE   213      99.493 105.718  82.318  1.00  0.00           N
ATOM   1951  HN  ILE   213     100.132 105.898  81.578  1.00  0.00           H
ATOM   1952  CA  ILE   213     100.132 104.839  83.358  1.00  0.00           C
ATOM   1953  HA  ILE   213      99.522 103.949  83.368  1.00  0.00           H
ATOM   1954  CB  ILE   213     101.573 104.499  83.068  1.00  0.00           C
ATOM   1955  HB  ILE   213     102.123 105.389  82.708  1.00  0.00           H
ATOM   1956  CG2 ILE   213     102.393 103.949  84.238  1.00  0.00           C
ATOM   1957 HG21 ILE   213     103.412 103.799  83.798  1.00  0.00           H
ATOM   1958 HG22 ILE   213     102.123 102.938  84.618  1.00  0.00           H
ATOM   1959 HG23 ILE   213     102.562 104.748  84.978  1.00  0.00           H
ATOM   1960  CG1 ILE   213     101.633 103.438  81.958  1.00  0.00           C
ATOM   1961 HG11 ILE   213     102.632 103.298  81.488  1.00  0.00           H
ATOM   1962 HG12 ILE   213     101.003 103.799  81.118  1.00  0.00           H
ATOM   1963  CD  ILE   213     101.062 102.029  82.238  1.00  0.00           C
ATOM   1964  HD1 ILE   213     101.563 101.469  83.048  1.00  0.00           H
ATOM   1965  HD2 ILE   213     100.983 101.439  81.298  1.00  0.00           H
ATOM   1966  HD3 ILE   213     100.043 102.218  82.628  1.00  0.00           H
ATOM   1967  C   ILE   213     100.092 105.480  84.788  1.00  0.00           C
ATOM   1968  O   ILE   213      99.693 104.758  85.708  1.00  0.00           O
ATOM   1969  N   LYS   214     100.442 106.740  84.938  1.00  0.00           N
ATOM   1970  HN  LYS   214     100.834 107.218  84.158  1.00  0.00           H
ATOM   1971  CA  LYS   214     100.273 107.519  86.168  1.00  0.00           C
ATOM   1972  HA  LYS   214     100.682 106.908  86.958  1.00  0.00           H
ATOM   1973  CB  LYS   214     100.993 108.899  86.098  1.00  0.00           C
ATOM   1974  HB1 LYS   214     100.722 109.359  87.078  1.00  0.00           H
ATOM   1975  HB2 LYS   214     100.603 109.559  85.288  1.00  0.00           H
ATOM   1976  CG  LYS   214     102.492 108.888  86.078  1.00  0.00           C
ATOM   1977  HG1 LYS   214     102.924 109.909  86.148  1.00  0.00           H
ATOM   1978  HG2 LYS   214     102.823 108.489  85.098  1.00  0.00           H
ATOM   1979  CD  LYS   214     103.203 108.008  87.158  1.00  0.00           C
ATOM   1980  HD1 LYS   214     102.702 107.020  87.158  1.00  0.00           H
ATOM   1981  HD2 LYS   214     103.012 108.340  88.198  1.00  0.00           H
ATOM   1982  CE  LYS   214     104.693 107.729  87.088  1.00  0.00           C
ATOM   1983  HE1 LYS   214     104.952 107.388  86.068  1.00  0.00           H
ATOM   1984  HE2 LYS   214     105.074 107.059  87.888  1.00  0.00           H
ATOM   1985  NZ  LYS   214     105.472 108.918  87.268  1.00  0.00           N
ATOM   1986  HZ1 LYS   214     104.873 109.729  87.538  1.00  0.00           H
ATOM   1987  HZ2 LYS   214     106.213 109.079  86.558  1.00  0.00           H
ATOM   1988  HZ3 LYS   214     105.952 108.699  88.158  1.00  0.00           H
ATOM   1989  C   LYS   214      98.793 107.719  86.558  1.00  0.00           C
ATOM   1990  O   LYS   214      98.452 107.528  87.748  1.00  0.00           O
ATOM   1991  N   MET   215      97.883 108.050  85.608  1.00  0.00           N
ATOM   1992  HN  MET   215      98.123 108.410  84.708  1.00  0.00           H
ATOM   1993  CA  MET   215      96.433 108.139  85.808  1.00  0.00           C
ATOM   1994  HA  MET   215      96.342 108.719  86.708  1.00  0.00           H
ATOM   1995  CB  MET   215      95.722 108.719  84.528  1.00  0.00           C
ATOM   1996  HB1 MET   215      94.632 108.529  84.698  1.00  0.00           H
ATOM   1997  HB2 MET   215      96.073 108.060  83.718  1.00  0.00           H
ATOM   1998  CG  MET   215      95.892 110.289  84.388  1.00  0.00           C
ATOM   1999  HG1 MET   215      95.223 110.588  83.548  1.00  0.00           H
ATOM   2000  HG2 MET   215      96.923 110.630  84.168  1.00  0.00           H
ATOM   2001  SD  MET   215      95.383 111.219  85.858  1.00  0.00           S
ATOM   2002  CE  MET   215      93.763 110.499  86.348  1.00  0.00           C
ATOM   2003  HE1 MET   215      93.222 111.119  87.098  1.00  0.00           H
ATOM   2004  HE2 MET   215      93.854 109.438  86.668  1.00  0.00           H
ATOM   2005  HE3 MET   215      93.173 110.448  85.398  1.00  0.00           H
ATOM   2006  C   MET   215      95.682 106.838  86.148  1.00  0.00           C
ATOM   2007  O   MET   215      94.823 106.828  87.018  1.00  0.00           O
ATOM   2008  N   ASN   216      96.044 105.700  85.518  1.00  0.00           N
ATOM   2009  HN  ASN   216      96.773 105.709  84.828  1.00  0.00           H
ATOM   2010  CA  ASN   216      95.313 104.438  85.638  1.00  0.00           C
ATOM   2011  HA  ASN   216      94.353 104.639  85.188  1.00  0.00           H
ATOM   2012  CB  ASN   216      96.013 103.438  84.718  1.00  0.00           C
ATOM   2013  HB1 ASN   216      97.113 103.340  84.828  1.00  0.00           H
ATOM   2014  HB2 ASN   216      95.803 103.839  83.708  1.00  0.00           H
ATOM   2015  CG  ASN   216      95.393 102.038  84.718  1.00  0.00           C
ATOM   2016  OD1 ASN   216      95.993 101.029  85.148  1.00  0.00           O
ATOM   2017  ND2 ASN   216      94.273 101.908  83.888  1.00  0.00           N
ATOM   2018 HD21 ASN   216      93.833 101.008  83.908  1.00  0.00           H
ATOM   2019 HD22 ASN   216      93.783 102.708  83.558  1.00  0.00           H
ATOM   2020  C   ASN   216      95.122 103.839  87.028  1.00  0.00           C
ATOM   2021  O   ASN   216      94.012 103.449  87.358  1.00  0.00           O
ATOM   2022  N   TYR   217      96.223 103.778  87.828  1.00  0.00           N
ATOM   2023  HN  TYR   217      97.132 104.079  87.548  1.00  0.00           H
ATOM   2024  CA  TYR   217      96.114 103.419  89.228  1.00  0.00           C
ATOM   2025  HA  TYR   217      95.393 102.618  89.328  1.00  0.00           H
ATOM   2026  CB  TYR   217      97.504 102.969  89.718  1.00  0.00           C
ATOM   2027  HB1 TYR   217      97.373 102.649  90.778  1.00  0.00           H
ATOM   2028  HB2 TYR   217      98.292 103.748  89.708  1.00  0.00           H
ATOM   2029  CG  TYR   217      98.063 101.800  88.928  1.00  0.00           C
ATOM   2030  CD1 TYR   217      97.632 100.499  89.178  1.00  0.00           C
ATOM   2031  HD1 TYR   217      96.972 100.308  90.008  1.00  0.00           H
ATOM   2032  CE1 TYR   217      98.214  99.389  88.448  1.00  0.00           C
ATOM   2033  HE1 TYR   217      97.732  98.428  88.608  1.00  0.00           H
ATOM   2034  CZ  TYR   217      99.104  99.569  87.458  1.00  0.00           C
ATOM   2035  OH  TYR   217      99.654  98.438  86.798  1.00  0.00           O
ATOM   2036  HH  TYR   217     100.363  98.739  86.228  1.00  0.00           H
ATOM   2037  CD2 TYR   217      98.973 101.999  87.828  1.00  0.00           C
ATOM   2038  HD2 TYR   217      99.362 102.969  87.578  1.00  0.00           H
ATOM   2039  CE2 TYR   217      99.432 100.889  87.118  1.00  0.00           C
ATOM   2040  HE2 TYR   217     100.122 101.099  86.318  1.00  0.00           H
ATOM   2041  C   TYR   217      95.764 104.599  90.158  1.00  0.00           C
ATOM   2042  O   TYR   217      95.223 104.338  91.228  1.00  0.00           O
ATOM   2043  N   LEU   218      95.983 105.849  89.748  1.00  0.00           N
ATOM   2044  HN  LEU   218      96.242 106.008  88.798  1.00  0.00           H
ATOM   2045  CA  LEU   218      95.743 107.020  90.578  1.00  0.00           C
ATOM   2046  HA  LEU   218      96.143 106.810  91.558  1.00  0.00           H
ATOM   2047  CB  LEU   218      96.552 108.239  90.028  1.00  0.00           C
ATOM   2048  HB1 LEU   218      96.202 108.468  88.988  1.00  0.00           H
ATOM   2049  HB2 LEU   218      97.632 108.008  89.918  1.00  0.00           H
ATOM   2050  CG  LEU   218      96.372 109.538  90.788  1.00  0.00           C
ATOM   2051  HG  LEU   218      95.363 109.888  90.488  1.00  0.00           H
ATOM   2052  CD1 LEU   218      96.543 109.368  92.288  1.00  0.00           C
ATOM   2053 HD11 LEU   218      96.464 110.299  92.898  1.00  0.00           H
ATOM   2054 HD12 LEU   218      97.574 108.969  92.408  1.00  0.00           H
ATOM   2055 HD13 LEU   218      95.703 108.769  92.698  1.00  0.00           H
ATOM   2056  CD2 LEU   218      97.342 110.588  90.228  1.00  0.00           C
ATOM   2057 HD21 LEU   218      98.313 110.059  90.378  1.00  0.00           H
ATOM   2058 HD22 LEU   218      97.162 111.549  90.768  1.00  0.00           H
ATOM   2059 HD23 LEU   218      97.233 110.749  89.138  1.00  0.00           H
ATOM   2060  C   LEU   218      94.213 107.188  90.868  1.00  0.00           C
ATOM   2061  O   LEU   218      93.802 107.388  92.018  1.00  0.00           O
ATOM   2062  N   LYS   219      93.373 107.118  89.788  1.00  0.00           N
ATOM   2063  HN  LYS   219      93.793 107.059  88.888  1.00  0.00           H
ATOM   2064  CA  LYS   219      91.913 107.269  89.808  1.00  0.00           C
ATOM   2065  HA  LYS   219      91.633 108.038  90.508  1.00  0.00           H
ATOM   2066  CB  LYS   219      91.372 107.689  88.398  1.00  0.00           C
ATOM   2067  HB1 LYS   219      91.824 108.659  88.108  1.00  0.00           H
ATOM   2068  HB2 LYS   219      90.294 107.929  88.478  1.00  0.00           H
ATOM   2069  CG  LYS   219      91.573 106.569  87.338  1.00  0.00           C
ATOM   2070  HG1 LYS   219      92.042 105.700  87.838  1.00  0.00           H
ATOM   2071  HG2 LYS   219      92.272 106.908  86.538  1.00  0.00           H
ATOM   2072  CD  LYS   219      90.333 106.019  86.678  1.00  0.00           C
ATOM   2073  HD1 LYS   219      89.944 106.950  86.208  1.00  0.00           H
ATOM   2074  HD2 LYS   219      89.674 105.749  87.528  1.00  0.00           H
ATOM   2075  CE  LYS   219      90.612 104.928  85.658  1.00  0.00           C
ATOM   2076  HE1 LYS   219      90.983 103.999  86.138  1.00  0.00           H
ATOM   2077  HE2 LYS   219      91.283 105.219  84.818  1.00  0.00           H
ATOM   2078  NZ  LYS   219      89.373 104.608  84.898  1.00  0.00           N
ATOM   2079  HZ1 LYS   219      89.174 105.420  84.268  1.00  0.00           H
ATOM   2080  HZ2 LYS   219      88.582 104.578  85.568  1.00  0.00           H
ATOM   2081  HZ3 LYS   219      89.394 103.788  84.258  1.00  0.00           H
ATOM   2082  C   LYS   219      91.153 106.029  90.248  1.00  0.00           C
ATOM   2083  O   LYS   219      89.902 106.068  90.278  1.00  0.00           O
ATOM   2084  N   SER   220      91.832 104.998  90.798  1.00  0.00           N
ATOM   2085  HN  SER   220      92.823 105.089  90.898  1.00  0.00           H
ATOM   2086  CA  SER   220      91.232 103.759  91.248  1.00  0.00           C
ATOM   2087  HA  SER   220      90.214 104.019  91.488  1.00  0.00           H
ATOM   2088  CB  SER   220      91.184 102.678  90.178  1.00  0.00           C
ATOM   2089  HB1 SER   220      90.743 103.038  89.218  1.00  0.00           H
ATOM   2090  HB2 SER   220      90.652 101.740  90.418  1.00  0.00           H
ATOM   2091  OG  SER   220      92.504 102.458  89.608  1.00  0.00           O
ATOM   2092  HG1 SER   220      92.583 103.148  88.948  1.00  0.00           H
ATOM   2093  C   SER   220      91.803 103.288  92.458  1.00  0.00           C
ATOM   2094  O   SER   220      91.312 103.678  93.528  1.00  0.00           O
ATOM   2095  N   TRP   221      92.732 102.288  92.508  1.00  0.00           N
ATOM   2096  HN  TRP   221      93.063 102.038  91.598  1.00  0.00           H
ATOM   2097  CA  TRP   221      93.194 101.488  93.608  1.00  0.00           C
ATOM   2098  HA  TRP   221      92.323 101.248  94.218  1.00  0.00           H
ATOM   2099  CB  TRP   221      93.894 100.258  93.088  1.00  0.00           C
ATOM   2100  HB1 TRP   221      94.413  99.758  93.928  1.00  0.00           H
ATOM   2101  HB2 TRP   221      94.683 100.578  92.368  1.00  0.00           H
ATOM   2102  CG  TRP   221      93.003  99.268  92.378  1.00  0.00           C
ATOM   2103  CD1 TRP   221      93.082  98.958  91.038  1.00  0.00           C
ATOM   2104  HD1 TRP   221      93.903  99.209  90.378  1.00  0.00           H
ATOM   2105  NE1 TRP   221      92.113  98.050  90.698  1.00  0.00           N
ATOM   2106  HE1 TRP   221      91.824  97.808  89.798  1.00  0.00           H
ATOM   2107  CE2 TRP   221      91.403  97.738  91.818  1.00  0.00           C
ATOM   2108  CD2 TRP   221      91.893  98.529  92.908  1.00  0.00           C
ATOM   2109  CE3 TRP   221      91.192  98.419  94.138  1.00  0.00           C
ATOM   2110  HE3 TRP   221      91.363  98.958  95.058  1.00  0.00           H
ATOM   2111  CZ3 TRP   221      90.112  97.538  94.178  1.00  0.00           C
ATOM   2112  HZ3 TRP   221      89.604  97.449  95.128  1.00  0.00           H
ATOM   2113  CZ2 TRP   221      90.333  96.779  91.938  1.00  0.00           C
ATOM   2114  HZ2 TRP   221      90.004  96.138  91.138  1.00  0.00           H
ATOM   2115  CH2 TRP   221      89.662  96.730  93.188  1.00  0.00           C
ATOM   2116  HH2 TRP   221      88.853  96.049  93.408  1.00  0.00           H
ATOM   2117  C   TRP   221      94.122 102.248  94.548  1.00  0.00           C
ATOM   2118  O   TRP   221      94.262 101.819  95.698  1.00  0.00           O
ATOM   2119  N   PHE   222      94.782 103.328  94.068  1.00  0.00           N
ATOM   2120  HN  PHE   222      94.563 103.568  93.128  1.00  0.00           H
ATOM   2121  CA  PHE   222      95.574 104.249  94.908  1.00  0.00           C
ATOM   2122  HA  PHE   222      96.424 103.689  95.258  1.00  0.00           H
ATOM   2123  CB  PHE   222      96.184 105.340  94.068  1.00  0.00           C
ATOM   2124  HB1 PHE   222      95.472 105.868  93.398  1.00  0.00           H
ATOM   2125  HB2 PHE   222      96.993 104.928  93.428  1.00  0.00           H
ATOM   2126  CG  PHE   222      96.944 106.418  94.828  1.00  0.00           C
ATOM   2127  CD1 PHE   222      98.283 106.309  95.058  1.00  0.00           C
ATOM   2128  HD1 PHE   222      98.842 105.410  94.808  1.00  0.00           H
ATOM   2129  CE1 PHE   222      99.063 107.218  95.818  1.00  0.00           C
ATOM   2130  HE1 PHE   222     100.122 107.118  96.008  1.00  0.00           H
ATOM   2131  CZ  PHE   222      98.373 108.288  96.498  1.00  0.00           C
ATOM   2132  HZ  PHE   222      98.933 109.019  97.058  1.00  0.00           H
ATOM   2133  CD2 PHE   222      96.342 107.589  95.348  1.00  0.00           C
ATOM   2134  HD2 PHE   222      95.343 107.840  95.048  1.00  0.00           H
ATOM   2135  CE2 PHE   222      97.014 108.489  96.238  1.00  0.00           C
ATOM   2136  HE2 PHE   222      96.473 109.319  96.678  1.00  0.00           H
ATOM   2137  C   PHE   222      94.882 104.739  96.168  1.00  0.00           C
ATOM   2138  O   PHE   222      95.632 104.799  97.168  1.00  0.00           O
ATOM   2139  N   VAL   223      93.552 105.038  96.158  1.00  0.00           N
ATOM   2140  HN  VAL   223      93.063 105.009  95.288  1.00  0.00           H
ATOM   2141  CA  VAL   223      92.832 105.410  97.408  1.00  0.00           C
ATOM   2142  HA  VAL   223      93.443 106.208  97.808  1.00  0.00           H
ATOM   2143  CB  VAL   223      91.394 105.938  97.138  1.00  0.00           C
ATOM   2144  HB  VAL   223      91.312 106.469  96.168  1.00  0.00           H
ATOM   2145  CG1 VAL   223      90.313 104.858  96.978  1.00  0.00           C
ATOM   2146 HG11 VAL   223      90.224 104.209  97.878  1.00  0.00           H
ATOM   2147 HG12 VAL   223      90.443 104.128  96.148  1.00  0.00           H
ATOM   2148 HG13 VAL   223      89.333 105.378  96.828  1.00  0.00           H
ATOM   2149  CG2 VAL   223      90.873 106.859  98.288  1.00  0.00           C
ATOM   2150 HG21 VAL   223      89.913 107.318  97.988  1.00  0.00           H
ATOM   2151 HG22 VAL   223      91.552 107.678  98.598  1.00  0.00           H
ATOM   2152 HG23 VAL   223      90.743 106.288  99.238  1.00  0.00           H
ATOM   2153  C   VAL   223      92.902 104.349  98.558  1.00  0.00           C
ATOM   2154  O   VAL   223      93.143 104.769  99.718  1.00  0.00           O
ATOM   2155  N   VAL   224      92.732 103.078  98.268  1.00  0.00           N
ATOM   2156  HN  VAL   224      92.632 102.808  97.308  1.00  0.00           H
ATOM   2157  CA  VAL   224      92.843 102.038  99.318  1.00  0.00           C
ATOM   2158  HA  VAL   224      92.442 102.449 100.238  1.00  0.00           H
ATOM   2159  CB  VAL   224      91.972 100.758  99.038  1.00  0.00           C
ATOM   2160  HB  VAL   224      90.904 101.049  98.968  1.00  0.00           H
ATOM   2161  CG1 VAL   224      92.373 100.098  97.708  1.00  0.00           C
ATOM   2162 HG11 VAL   224      91.482  99.499  97.398  1.00  0.00           H
ATOM   2163 HG12 VAL   224      93.194  99.359  97.828  1.00  0.00           H
ATOM   2164 HG13 VAL   224      92.583 100.819  96.888  1.00  0.00           H
ATOM   2165  CG2 VAL   224      92.084  99.809 100.228  1.00  0.00           C
ATOM   2166 HG21 VAL   224      91.464  98.918 100.038  1.00  0.00           H
ATOM   2167 HG22 VAL   224      91.753 100.350 101.138  1.00  0.00           H
ATOM   2168 HG23 VAL   224      93.143  99.489 100.348  1.00  0.00           H
ATOM   2169  C   VAL   224      94.283 101.730  99.548  1.00  0.00           C
ATOM   2170  O   VAL   224      94.772 101.618 100.678  1.00  0.00           O
ATOM   2171  N   ASP   225      95.074 101.660  98.448  1.00  0.00           N
ATOM   2172  HN  ASP   225      94.743 101.950  97.548  1.00  0.00           H
ATOM   2173  CA  ASP   225      96.412 101.259  98.528  1.00  0.00           C
ATOM   2174  HA  ASP   225      96.464 100.329  99.088  1.00  0.00           H
ATOM   2175  CB  ASP   225      97.042 101.119  97.078  1.00  0.00           C
ATOM   2176  HB1 ASP   225      98.152 101.138  97.138  1.00  0.00           H
ATOM   2177  HB2 ASP   225      96.743 101.989  96.458  1.00  0.00           H
ATOM   2178  CG  ASP   225      96.633  99.799  96.398  1.00  0.00           C
ATOM   2179  OD1 ASP   225      96.464  98.788  97.118  1.00  0.00           O
ATOM   2180  OD2 ASP   225      96.753  99.718  95.138  1.00  0.00           O
ATOM   2181  C   ASP   225      97.294 102.178  99.418  1.00  0.00           C
ATOM   2182  O   ASP   225      97.972 101.609 100.268  1.00  0.00           O
ATOM   2183  N   PHE   226      97.154 103.508  99.208  1.00  0.00           N
ATOM   2184  HN  PHE   226      96.633 103.879  98.438  1.00  0.00           H
ATOM   2185  CA  PHE   226      97.883 104.478  99.968  1.00  0.00           C
ATOM   2186  HA  PHE   226      98.952 104.459  99.818  1.00  0.00           H
ATOM   2187  CB  PHE   226      97.482 105.919  99.448  1.00  0.00           C
ATOM   2188  HB1 PHE   226      96.394 105.998  99.238  1.00  0.00           H
ATOM   2189  HB2 PHE   226      98.074 105.910  98.508  1.00  0.00           H
ATOM   2190  CG  PHE   226      97.983 107.129 100.248  1.00  0.00           C
ATOM   2191  CD1 PHE   226      99.303 107.258 100.758  1.00  0.00           C
ATOM   2192  HD1 PHE   226     100.062 106.549 100.458  1.00  0.00           H
ATOM   2193  CE1 PHE   226      99.642 108.258 101.618  1.00  0.00           C
ATOM   2194  HE1 PHE   226     100.663 108.309 101.968  1.00  0.00           H
ATOM   2195  CZ  PHE   226      98.702 109.160 102.078  1.00  0.00           C
ATOM   2196  HZ  PHE   226      99.082 109.849 102.818  1.00  0.00           H
ATOM   2197  CD2 PHE   226      97.022 107.969 100.828  1.00  0.00           C
ATOM   2198  HD2 PHE   226      96.003 107.799 100.488  1.00  0.00           H
ATOM   2199  CE2 PHE   226      97.333 109.079 101.588  1.00  0.00           C
ATOM   2200  HE2 PHE   226      96.493 109.688 101.878  1.00  0.00           H
ATOM   2201  C   PHE   226      97.644 104.429 101.448  1.00  0.00           C
ATOM   2202  O   PHE   226      98.614 104.398 102.188  1.00  0.00           O
ATOM   2203  N   ILE   227      96.354 104.359 101.908  1.00  0.00           N
ATOM   2204  HN  ILE   227      95.533 104.230 101.358  1.00  0.00           H
ATOM   2205  CA  ILE   227      96.202 104.438 103.348  1.00  0.00           C
ATOM   2206  HA  ILE   227      96.813 105.208 103.808  1.00  0.00           H
ATOM   2207  CB  ILE   227      94.763 104.839 103.668  1.00  0.00           C
ATOM   2208  HB  ILE   227      94.702 104.909 104.778  1.00  0.00           H
ATOM   2209  CG2 ILE   227      94.572 106.169 102.968  1.00  0.00           C
ATOM   2210 HG21 ILE   227      94.313 105.959 101.908  1.00  0.00           H
ATOM   2211 HG22 ILE   227      95.453 106.849 102.968  1.00  0.00           H
ATOM   2212 HG23 ILE   227      93.763 106.688 103.518  1.00  0.00           H
ATOM   2213  CG1 ILE   227      93.723 103.848 103.208  1.00  0.00           C
ATOM   2214 HG11 ILE   227      94.003 102.840 103.558  1.00  0.00           H
ATOM   2215 HG12 ILE   227      93.754 103.829 102.098  1.00  0.00           H
ATOM   2216  CD  ILE   227      92.373 104.058 103.798  1.00  0.00           C
ATOM   2217  HD1 ILE   227      91.622 103.298 103.488  1.00  0.00           H
ATOM   2218  HD2 ILE   227      91.913 105.049 103.598  1.00  0.00           H
ATOM   2219  HD3 ILE   227      92.482 103.999 104.898  1.00  0.00           H
ATOM   2220  C   ILE   227      96.523 103.069 104.078  1.00  0.00           C
ATOM   2221  O   ILE   227      96.743 103.038 105.268  1.00  0.00           O
ATOM   2222  N   SER   228      96.593 101.999 103.368  1.00  0.00           N
ATOM   2223  HN  SER   228      96.333 102.029 102.408  1.00  0.00           H
ATOM   2224  CA  SER   228      97.022 100.718 103.928  1.00  0.00           C
ATOM   2225  HA  SER   228      96.882 100.669 104.998  1.00  0.00           H
ATOM   2226  CB  SER   228      96.202  99.599 103.188  1.00  0.00           C
ATOM   2227  HB1 SER   228      96.512  99.499 102.118  1.00  0.00           H
ATOM   2228  HB2 SER   228      95.122  99.829 103.168  1.00  0.00           H
ATOM   2229  OG  SER   228      96.503  98.279 103.708  1.00  0.00           O
ATOM   2230  HG1 SER   228      96.172  98.368 104.608  1.00  0.00           H
ATOM   2231  C   SER   228      98.552 100.538 103.748  1.00  0.00           C
ATOM   2232  O   SER   228      99.184  99.858 104.578  1.00  0.00           O
ATOM   2233  N   SER   229      99.233 101.008 102.718  1.00  0.00           N
ATOM   2234  HN  SER   229      98.742 101.519 102.018  1.00  0.00           H
ATOM   2235  CA  SER   229     100.703 100.879 102.528  1.00  0.00           C
ATOM   2236  HA  SER   229     100.983  99.849 102.658  1.00  0.00           H
ATOM   2237  CB  SER   229     101.123 101.129 101.088  1.00  0.00           C
ATOM   2238  HB1 SER   229     102.202 100.868 100.988  1.00  0.00           H
ATOM   2239  HB2 SER   229     101.083 102.199 100.768  1.00  0.00           H
ATOM   2240  OG  SER   229     100.463 100.350 100.138  1.00  0.00           O
ATOM   2241  HG1 SER   229      99.553 100.639 100.218  1.00  0.00           H
ATOM   2242  C   SER   229     101.604 101.709 103.548  1.00  0.00           C
ATOM   2243  O   SER   229     102.732 101.318 103.848  1.00  0.00           O
ATOM   2244  N   ILE   230     101.172 102.878 104.028  1.00  0.00           N
ATOM   2245  HN  ILE   230     100.223 103.188 103.978  1.00  0.00           H
ATOM   2246  CA  ILE   230     101.843 103.669 105.038  1.00  0.00           C
ATOM   2247  HA  ILE   230     102.883 103.699 104.718  1.00  0.00           H
ATOM   2248  CB  ILE   230     101.372 105.138 105.098  1.00  0.00           C
ATOM   2249  HB  ILE   230     102.063 105.679 105.788  1.00  0.00           H
ATOM   2250  CG2 ILE   230     101.663 105.798 103.698  1.00  0.00           C
ATOM   2251 HG21 ILE   230     102.743 105.758 103.428  1.00  0.00           H
ATOM   2252 HG22 ILE   230     101.363 106.868 103.698  1.00  0.00           H
ATOM   2253 HG23 ILE   230     101.102 105.368 102.838  1.00  0.00           H
ATOM   2254  CG1 ILE   230      99.973 105.420 105.688  1.00  0.00           C
ATOM   2255 HG11 ILE   230      99.873 105.089 106.738  1.00  0.00           H
ATOM   2256 HG12 ILE   230      99.203 104.818 105.148  1.00  0.00           H
ATOM   2257  CD  ILE   230      99.472 106.828 105.508  1.00  0.00           C
ATOM   2258  HD1 ILE   230      99.483 107.269 104.488  1.00  0.00           H
ATOM   2259  HD2 ILE   230     100.132 107.409 106.198  1.00  0.00           H
ATOM   2260  HD3 ILE   230      98.412 107.038 105.768  1.00  0.00           H
ATOM   2261  C   ILE   230     101.703 103.118 106.488  1.00  0.00           C
ATOM   2262  O   ILE   230     100.643 102.489 106.698  1.00  0.00           O
ATOM   2263  N   PRO   231     102.552 103.349 107.558  1.00  0.00           N
ATOM   2264  CD  PRO   231     103.933 103.879 107.338  1.00  0.00           C
ATOM   2265  HD1 PRO   231     103.872 104.949 107.058  1.00  0.00           H
ATOM   2266  HD2 PRO   231     104.514 103.279 106.608  1.00  0.00           H
ATOM   2267  CA  PRO   231     102.333 102.719 108.858  1.00  0.00           C
ATOM   2268  HA  PRO   231     101.913 101.730 108.758  1.00  0.00           H
ATOM   2269  CB  PRO   231     103.742 102.609 109.368  1.00  0.00           C
ATOM   2270  HB1 PRO   231     104.133 101.698 108.858  1.00  0.00           H
ATOM   2271  HB2 PRO   231     103.854 102.458 110.468  1.00  0.00           H
ATOM   2272  CG  PRO   231     104.563 103.739 108.708  1.00  0.00           C
ATOM   2273  HG1 PRO   231     104.373 104.699 109.228  1.00  0.00           H
ATOM   2274  HG2 PRO   231     105.643 103.479 108.698  1.00  0.00           H
ATOM   2275  C   PRO   231     101.523 103.748 109.608  1.00  0.00           C
ATOM   2276  O   PRO   231     102.104 104.520 110.348  1.00  0.00           O
ATOM   2277  N   VAL   232     100.214 103.888 109.368  1.00  0.00           N
ATOM   2278  HN  VAL   232      99.802 103.279 108.698  1.00  0.00           H
ATOM   2279  CA  VAL   232      99.324 104.839 109.998  1.00  0.00           C
ATOM   2280  HA  VAL   232      99.724 105.798 109.698  1.00  0.00           H
ATOM   2281  CB  VAL   232      97.872 104.648 109.648  1.00  0.00           C
ATOM   2282  HB  VAL   232      97.482 103.659 109.948  1.00  0.00           H
ATOM   2283  CG1 VAL   232      96.862 105.688 110.218  1.00  0.00           C
ATOM   2284 HG11 VAL   232      97.202 106.698 109.928  1.00  0.00           H
ATOM   2285 HG12 VAL   232      96.813 105.639 111.328  1.00  0.00           H
ATOM   2286 HG13 VAL   232      95.792 105.480 109.988  1.00  0.00           H
ATOM   2287  CG2 VAL   232      97.674 104.748 108.128  1.00  0.00           C
ATOM   2288 HG21 VAL   232      98.093 103.868 107.598  1.00  0.00           H
ATOM   2289 HG22 VAL   232      98.123 105.688 107.738  1.00  0.00           H
ATOM   2290 HG23 VAL   232      96.593 104.809 107.888  1.00  0.00           H
ATOM   2291  C   VAL   232      99.402 104.709 111.498  1.00  0.00           C
ATOM   2292  O   VAL   232      99.203 105.688 112.288  1.00  0.00           O
ATOM   2293  N   ASP   233      99.572 103.498 111.928  1.00  0.00           N
ATOM   2294  HN  ASP   233      99.882 102.738 111.358  1.00  0.00           H
ATOM   2295  CA  ASP   233      99.553 103.029 113.358  1.00  0.00           C
ATOM   2296  HA  ASP   233      98.672 103.419 113.848  1.00  0.00           H
ATOM   2297  CB  ASP   233      99.632 101.458 113.388  1.00  0.00           C
ATOM   2298  HB1 ASP   233      98.643 101.068 113.058  1.00  0.00           H
ATOM   2299  HB2 ASP   233      99.823 101.178 114.438  1.00  0.00           H
ATOM   2300  CG  ASP   233     100.673 100.739 112.518  1.00  0.00           C
ATOM   2301  OD1 ASP   233     101.102 101.269 111.438  1.00  0.00           O
ATOM   2302  OD2 ASP   233     100.843  99.529 112.788  1.00  0.00           O
ATOM   2303  C   ASP   233     100.743 103.708 114.098  1.00  0.00           C
ATOM   2304  O   ASP   233     100.553 104.268 115.178  1.00  0.00           O
ATOM   2305  N   TYR   234     101.953 103.708 113.618  1.00  0.00           N
ATOM   2306  HN  TYR   234     102.123 103.218 112.768  1.00  0.00           H
ATOM   2307  CA  TYR   234     103.132 104.128 114.298  1.00  0.00           C
ATOM   2308  HA  TYR   234     103.053 103.899 115.358  1.00  0.00           H
ATOM   2309  CB  TYR   234     104.283 103.288 113.728  1.00  0.00           C
ATOM   2310  HB1 TYR   234     105.262 103.719 114.028  1.00  0.00           H
ATOM   2311  HB2 TYR   234     104.292 103.139 112.618  1.00  0.00           H
ATOM   2312  CG  TYR   234     104.192 101.919 114.428  1.00  0.00           C
ATOM   2313  CD1 TYR   234     104.203 101.740 115.808  1.00  0.00           C
ATOM   2314  HD1 TYR   234     104.222 102.629 116.418  1.00  0.00           H
ATOM   2315  CE1 TYR   234     104.192 100.480 116.448  1.00  0.00           C
ATOM   2316  HE1 TYR   234     104.003 100.429 117.518  1.00  0.00           H
ATOM   2317  CZ  TYR   234     104.163  99.389 115.628  1.00  0.00           C
ATOM   2318  OH  TYR   234     103.802  98.179 116.158  1.00  0.00           O
ATOM   2319  HH  TYR   234     103.462  97.689 115.408  1.00  0.00           H
ATOM   2320  CD2 TYR   234     104.413 100.718 113.608  1.00  0.00           C
ATOM   2321  HD2 TYR   234     104.522 100.798 112.538  1.00  0.00           H
ATOM   2322  CE2 TYR   234     104.324  99.529 114.248  1.00  0.00           C
ATOM   2323  HE2 TYR   234     104.464  98.648 113.628  1.00  0.00           H
ATOM   2324  C   TYR   234     103.392 105.578 114.108  1.00  0.00           C
ATOM   2325  O   TYR   234     103.912 106.219 115.048  1.00  0.00           O
ATOM   2326  N   ILE   235     102.993 106.239 112.948  1.00  0.00           N
ATOM   2327  HN  ILE   235     102.482 105.700 112.288  1.00  0.00           H
ATOM   2328  CA  ILE   235     103.023 107.699 112.748  1.00  0.00           C
ATOM   2329  HA  ILE   235     104.043 108.038 112.858  1.00  0.00           H
ATOM   2330  CB  ILE   235     102.583 108.088 111.298  1.00  0.00           C
ATOM   2331  HB  ILE   235     101.604 107.598 111.138  1.00  0.00           H
ATOM   2332  CG2 ILE   235     102.393 109.629 111.168  1.00  0.00           C
ATOM   2333 HG21 ILE   235     101.582 110.059 111.808  1.00  0.00           H
ATOM   2334 HG22 ILE   235     102.093 109.888 110.128  1.00  0.00           H
ATOM   2335 HG23 ILE   235     103.283 110.249 111.398  1.00  0.00           H
ATOM   2336  CG1 ILE   235     103.522 107.479 110.208  1.00  0.00           C
ATOM   2337 HG11 ILE   235     103.723 106.418 110.478  1.00  0.00           H
ATOM   2338 HG12 ILE   235     104.423 108.118 110.078  1.00  0.00           H
ATOM   2339  CD  ILE   235     102.913 107.288 108.778  1.00  0.00           C
ATOM   2340  HD1 ILE   235     103.562 106.508 108.328  1.00  0.00           H
ATOM   2341  HD2 ILE   235     102.863 108.228 108.178  1.00  0.00           H
ATOM   2342  HD3 ILE   235     101.944 106.768 108.958  1.00  0.00           H
ATOM   2343  C   ILE   235     102.123 108.279 113.808  1.00  0.00           C
ATOM   2344  O   ILE   235     102.504 109.268 114.428  1.00  0.00           O
ATOM   2345  N   PHE   236     100.943 107.729 114.058  1.00  0.00           N
ATOM   2346  HN  PHE   236     100.603 106.968 113.498  1.00  0.00           H
ATOM   2347  CA  PHE   236     100.013 108.099 115.178  1.00  0.00           C
ATOM   2348  HA  PHE   236      99.753 109.139 115.038  1.00  0.00           H
ATOM   2349  CB  PHE   236      98.713 107.209 115.098  1.00  0.00           C
ATOM   2350  HB1 PHE   236      99.082 106.159 115.048  1.00  0.00           H
ATOM   2351  HB2 PHE   236      98.074 107.449 114.228  1.00  0.00           H
ATOM   2352  CG  PHE   236      97.784 107.160 116.328  1.00  0.00           C
ATOM   2353  CD1 PHE   236      97.173 108.358 116.638  1.00  0.00           C
ATOM   2354  HD1 PHE   236      97.352 109.230 116.028  1.00  0.00           H
ATOM   2355  CE1 PHE   236      96.283 108.419 117.768  1.00  0.00           C
ATOM   2356  HE1 PHE   236      95.803 109.368 117.958  1.00  0.00           H
ATOM   2357  CZ  PHE   236      96.013 107.299 118.528  1.00  0.00           C
ATOM   2358  HZ  PHE   236      95.393 107.339 119.408  1.00  0.00           H
ATOM   2359  CD2 PHE   236      97.723 106.038 117.168  1.00  0.00           C
ATOM   2360  HD2 PHE   236      98.303 105.138 117.048  1.00  0.00           H
ATOM   2361  CE2 PHE   236      96.773 106.138 118.288  1.00  0.00           C
ATOM   2362  HE2 PHE   236      96.582 105.299 118.928  1.00  0.00           H
ATOM   2363  C   PHE   236     100.682 108.078 116.538  1.00  0.00           C
ATOM   2364  O   PHE   236     100.542 109.039 117.288  1.00  0.00           O
ATOM   2365  N   LEU   237     101.382 106.989 116.868  1.00  0.00           N
ATOM   2366  HN  LEU   237     101.604 106.309 116.178  1.00  0.00           H
ATOM   2367  CA  LEU   237     102.022 106.819 118.168  1.00  0.00           C
ATOM   2368  HA  LEU   237     101.293 107.099 118.908  1.00  0.00           H
ATOM   2369  CB  LEU   237     102.473 105.278 118.308  1.00  0.00           C
ATOM   2370  HB1 LEU   237     103.243 105.149 117.508  1.00  0.00           H
ATOM   2371  HB2 LEU   237     101.573 104.660 118.098  1.00  0.00           H
ATOM   2372  CG  LEU   237     102.924 104.829 119.698  1.00  0.00           C
ATOM   2373  HG  LEU   237     103.732 105.569 119.858  1.00  0.00           H
ATOM   2374  CD1 LEU   237     101.813 105.089 120.768  1.00  0.00           C
ATOM   2375 HD11 LEU   237     100.943 104.419 120.618  1.00  0.00           H
ATOM   2376 HD12 LEU   237     101.403 106.108 120.658  1.00  0.00           H
ATOM   2377 HD13 LEU   237     102.183 105.149 121.808  1.00  0.00           H
ATOM   2378  CD2 LEU   237     103.503 103.398 119.688  1.00  0.00           C
ATOM   2379 HD21 LEU   237     103.924 103.099 120.668  1.00  0.00           H
ATOM   2380 HD22 LEU   237     104.324 103.368 118.938  1.00  0.00           H
ATOM   2381 HD23 LEU   237     102.653 102.719 119.448  1.00  0.00           H
ATOM   2382  C   LEU   237     103.123 107.808 118.318  1.00  0.00           C
ATOM   2383  O   LEU   237     103.292 108.419 119.408  1.00  0.00           O
ATOM   2384  N   ILE   238     104.003 108.078 117.308  1.00  0.00           N
ATOM   2385  HN  ILE   238     103.993 107.589 116.438  1.00  0.00           H
ATOM   2386  CA  ILE   238     105.022 109.058 117.298  1.00  0.00           C
ATOM   2387  HA  ILE   238     105.703 109.008 118.138  1.00  0.00           H
ATOM   2388  CB  ILE   238     105.923 108.939 116.068  1.00  0.00           C
ATOM   2389  HB  ILE   238     105.302 109.039 115.148  1.00  0.00           H
ATOM   2390  CG2 ILE   238     107.002 110.049 115.988  1.00  0.00           C
ATOM   2391 HG21 ILE   238     107.784 109.939 116.768  1.00  0.00           H
ATOM   2392 HG22 ILE   238     106.593 111.068 116.148  1.00  0.00           H
ATOM   2393 HG23 ILE   238     107.492 110.049 114.988  1.00  0.00           H
ATOM   2394  CG1 ILE   238     106.663 107.559 115.998  1.00  0.00           C
ATOM   2395 HG11 ILE   238     105.993 106.810 116.468  1.00  0.00           H
ATOM   2396 HG12 ILE   238     107.543 107.778 116.628  1.00  0.00           H
ATOM   2397  CD  ILE   238     107.033 107.279 114.568  1.00  0.00           C
ATOM   2398  HD1 ILE   238     107.743 106.439 114.398  1.00  0.00           H
ATOM   2399  HD2 ILE   238     107.452 108.188 114.098  1.00  0.00           H
ATOM   2400  HD3 ILE   238     106.162 106.959 113.938  1.00  0.00           H
ATOM   2401  C   ILE   238     104.472 110.480 117.438  1.00  0.00           C
ATOM   2402  O   ILE   238     104.952 111.288 118.208  1.00  0.00           O
ATOM   2403  N   VAL   239     103.322 110.779 116.778  1.00  0.00           N
ATOM   2404  HN  VAL   239     103.042 110.178 116.038  1.00  0.00           H
ATOM   2405  CA  VAL   239     102.552 111.938 117.188  1.00  0.00           C
ATOM   2406  HA  VAL   239     103.233 112.758 117.058  1.00  0.00           H
ATOM   2407  CB  VAL   239     101.452 112.248 116.228  1.00  0.00           C
ATOM   2408  HB  VAL   239     100.974 111.278 115.978  1.00  0.00           H
ATOM   2409  CG1 VAL   239     100.343 113.228 116.708  1.00  0.00           C
ATOM   2410 HG11 VAL   239      99.642 112.819 117.458  1.00  0.00           H
ATOM   2411 HG12 VAL   239      99.712 113.468 115.828  1.00  0.00           H
ATOM   2412 HG13 VAL   239     100.813 114.219 116.898  1.00  0.00           H
ATOM   2413  CG2 VAL   239     101.993 112.689 114.828  1.00  0.00           C
ATOM   2414 HG21 VAL   239     102.692 111.859 114.588  1.00  0.00           H
ATOM   2415 HG22 VAL   239     102.552 113.659 114.838  1.00  0.00           H
ATOM   2416 HG23 VAL   239     101.114 112.778 114.168  1.00  0.00           H
ATOM   2417  C   VAL   239     101.983 112.038 118.628  1.00  0.00           C
ATOM   2418  O   VAL   239     102.253 113.050 119.318  1.00  0.00           O
ATOM   2419  N   GLU   240     101.283 110.979 119.188  1.00  0.00           N
ATOM   2420  HN  GLU   240     101.062 110.089 118.788  1.00  0.00           H
ATOM   2421  CA  GLU   240     100.822 110.949 120.638  1.00  0.00           C
ATOM   2422  HA  GLU   240     100.393 111.919 120.808  1.00  0.00           H
ATOM   2423  CB  GLU   240      99.852 109.788 120.958  1.00  0.00           C
ATOM   2424  HB1 GLU   240      99.712 109.688 122.058  1.00  0.00           H
ATOM   2425  HB2 GLU   240     100.122 108.799 120.538  1.00  0.00           H
ATOM   2426  CG  GLU   240      98.404 109.998 120.368  1.00  0.00           C
ATOM   2427  HG1 GLU   240      97.893 109.039 120.558  1.00  0.00           H
ATOM   2428  HG2 GLU   240      98.423 110.269 119.288  1.00  0.00           H
ATOM   2429  CD  GLU   240      97.714 111.169 120.978  1.00  0.00           C
ATOM   2430  OE1 GLU   240      97.473 112.239 120.328  1.00  0.00           O
ATOM   2431  OE2 GLU   240      97.452 111.148 122.218  1.00  0.00           O
ATOM   2432  C   GLU   240     101.944 111.059 121.658  1.00  0.00           C
ATOM   2433  O   GLU   240     101.824 111.819 122.648  1.00  0.00           O
ATOM   2434  N   LYS   241     103.123 110.378 121.448  1.00  0.00           N
ATOM   2435  HN  LYS   241     102.983 109.669 120.758  1.00  0.00           H
ATOM   2436  CA  LYS   241     104.353 110.389 122.278  1.00  0.00           C
ATOM   2437  HA  LYS   241     104.012 110.149 123.278  1.00  0.00           H
ATOM   2438  CB  LYS   241     105.323 109.288 121.738  1.00  0.00           C
ATOM   2439  HB1 LYS   241     105.523 109.468 120.658  1.00  0.00           H
ATOM   2440  HB2 LYS   241     104.794 108.319 121.798  1.00  0.00           H
ATOM   2441  CG  LYS   241     106.684 109.268 122.488  1.00  0.00           C
ATOM   2442  HG1 LYS   241     107.093 110.258 122.758  1.00  0.00           H
ATOM   2443  HG2 LYS   241     107.434 108.899 121.758  1.00  0.00           H
ATOM   2444  CD  LYS   241     106.803 108.349 123.688  1.00  0.00           C
ATOM   2445  HD1 LYS   241     106.703 107.309 123.308  1.00  0.00           H
ATOM   2446  HD2 LYS   241     106.083 108.589 124.498  1.00  0.00           H
ATOM   2447  CE  LYS   241     108.222 108.309 124.358  1.00  0.00           C
ATOM   2448  HE1 LYS   241     108.993 108.139 123.578  1.00  0.00           H
ATOM   2449  HE2 LYS   241     108.303 107.419 125.028  1.00  0.00           H
ATOM   2450  NZ  LYS   241     108.462 109.569 125.088  1.00  0.00           N
ATOM   2451  HZ1 LYS   241     107.653 109.769 125.708  1.00  0.00           H
ATOM   2452  HZ2 LYS   241     108.562 110.340 124.388  1.00  0.00           H
ATOM   2453  HZ3 LYS   241     109.332 109.648 125.658  1.00  0.00           H
ATOM   2454  C   LYS   241     104.934 111.719 122.258  1.00  0.00           C
ATOM   2455  O   LYS   241     105.223 112.318 123.288  1.00  0.00           O
ATOM   2456  N   GLY   242     104.952 112.309 120.998  1.00  0.00           N
ATOM   2457  HN  GLY   242     104.642 111.849 120.168  1.00  0.00           H
ATOM   2458  CA  GLY   242     105.503 113.629 120.858  1.00  0.00           C
ATOM   2459  HA1 GLY   242     105.563 113.899 119.818  1.00  0.00           H
ATOM   2460  HA2 GLY   242     106.493 113.519 121.268  1.00  0.00           H
ATOM   2461  C   GLY   242     104.724 114.799 121.558  1.00  0.00           C
ATOM   2462  O   GLY   242     105.273 115.709 122.158  1.00  0.00           O
ATOM   2463  NT  GLY   242     103.382 114.660 121.428  1.00  0.00           N
ATOM   2464  HT1 GLY   242     103.063 113.988 120.768  1.00  0.00           H
ATOM   2465  HT2 GLY   242     102.813 115.378 121.818  1.00  0.00           H
ATOM   2466  CAY ARG   252      93.882 104.139 132.508  1.00  0.00           C
ATOM   2467  HY1 ARG   252      93.964 104.258 133.608  1.00  0.00           H
ATOM   2468  HY2 ARG   252      94.623 103.449 132.038  1.00  0.00           H
ATOM   2469  HY3 ARG   252      92.872 103.739 132.258  1.00  0.00           H
ATOM   2470  CY  ARG   252      94.023 105.569 132.048  1.00  0.00           C
ATOM   2471  OY  ARG   252      93.093 106.318 132.278  1.00  0.00           O
ATOM   2472  N   ARG   252      95.174 105.919 131.488  1.00  0.00           N
ATOM   2473  HN  ARG   252      95.843 105.189 131.338  1.00  0.00           H
ATOM   2474  CA  ARG   252      95.582 107.239 131.038  1.00  0.00           C
ATOM   2475  HA  ARG   252      94.673 107.769 130.818  1.00  0.00           H
ATOM   2476  CB  ARG   252      96.324 108.158 132.018  1.00  0.00           C
ATOM   2477  HB1 ARG   252      95.722 108.349 132.938  1.00  0.00           H
ATOM   2478  HB2 ARG   252      96.394 109.139 131.488  1.00  0.00           H
ATOM   2479  CG  ARG   252      97.702 107.649 132.608  1.00  0.00           C
ATOM   2480  HG1 ARG   252      98.264 107.008 131.888  1.00  0.00           H
ATOM   2481  HG2 ARG   252      97.302 106.898 133.328  1.00  0.00           H
ATOM   2482  CD  ARG   252      98.592 108.638 133.248  1.00  0.00           C
ATOM   2483  HD1 ARG   252      99.432 108.139 133.778  1.00  0.00           H
ATOM   2484  HD2 ARG   252      98.003 109.230 133.988  1.00  0.00           H
ATOM   2485  NE  ARG   252      98.933 109.599 132.128  1.00  0.00           N
ATOM   2486  HE  ARG   252      98.292 110.199 131.648  1.00  0.00           H
ATOM   2487  CZ  ARG   252     100.004 109.389 131.328  1.00  0.00           C
ATOM   2488  NH1 ARG   252     100.962 108.508 131.518  1.00  0.00           N
ATOM   2489 HH11 ARG   252     100.834 107.749 132.148  1.00  0.00           H
ATOM   2490 HH12 ARG   252     101.703 108.379 130.848  1.00  0.00           H
ATOM   2491  NH2 ARG   252     100.083 110.118 130.298  1.00  0.00           N
ATOM   2492 HH21 ARG   252      99.362 110.798 130.168  1.00  0.00           H
ATOM   2493 HH22 ARG   252     100.574 109.839 129.468  1.00  0.00           H
ATOM   2494  C   ARG   252      96.473 107.139 129.798  1.00  0.00           C
ATOM   2495  O   ARG   252      96.773 108.139 129.178  1.00  0.00           O
ATOM   2496  N   ALA   253      96.853 105.938 129.388  1.00  0.00           N
ATOM   2497  HN  ALA   253      96.633 105.109 129.898  1.00  0.00           H
ATOM   2498  CA  ALA   253      97.562 105.788 128.188  1.00  0.00           C
ATOM   2499  HA  ALA   253      97.522 106.670 127.558  1.00  0.00           H
ATOM   2500  CB  ALA   253      99.003 105.378 128.578  1.00  0.00           C
ATOM   2501  HB1 ALA   253      99.163 104.569 129.318  1.00  0.00           H
ATOM   2502  HB2 ALA   253      99.472 106.299 128.978  1.00  0.00           H
ATOM   2503  HB3 ALA   253      99.553 105.168 127.628  1.00  0.00           H
ATOM   2504  C   ALA   253      96.773 104.758 127.408  1.00  0.00           C
ATOM   2505  O   ALA   253      97.014 104.538 126.248  1.00  0.00           O
ATOM   2506  N   LEU   254      95.974 103.939 128.028  1.00  0.00           N
ATOM   2507  HN  LEU   254      95.772 104.019 128.998  1.00  0.00           H
ATOM   2508  CA  LEU   254      95.413 102.638 127.498  1.00  0.00           C
ATOM   2509  HA  LEU   254      96.192 101.938 127.228  1.00  0.00           H
ATOM   2510  CB  LEU   254      94.623 101.959 128.658  1.00  0.00           C
ATOM   2511  HB1 LEU   254      93.872 102.589 129.188  1.00  0.00           H
ATOM   2512  HB2 LEU   254      95.402 101.768 129.408  1.00  0.00           H
ATOM   2513  CG  LEU   254      93.872 100.618 128.308  1.00  0.00           C
ATOM   2514  HG  LEU   254      93.063 100.919 127.618  1.00  0.00           H
ATOM   2515  CD1 LEU   254      94.833  99.618 127.728  1.00  0.00           C
ATOM   2516 HD11 LEU   254      95.302 100.118 126.858  1.00  0.00           H
ATOM   2517 HD12 LEU   254      94.253  98.729 127.408  1.00  0.00           H
ATOM   2518 HD13 LEU   254      95.632  99.338 128.448  1.00  0.00           H
ATOM   2519  CD2 LEU   254      93.132 100.118 129.588  1.00  0.00           C
ATOM   2520 HD21 LEU   254      93.793  99.898 130.458  1.00  0.00           H
ATOM   2521 HD22 LEU   254      92.562  99.179 129.428  1.00  0.00           H
ATOM   2522 HD23 LEU   254      92.364 100.819 129.958  1.00  0.00           H
ATOM   2523  C   LEU   254      94.502 102.808 126.268  1.00  0.00           C
ATOM   2524  O   LEU   254      94.382 101.889 125.458  1.00  0.00           O
ATOM   2525  N   ARG   255      93.772 103.918 126.188  1.00  0.00           N
ATOM   2526  HN  ARG   255      93.643 104.548 126.948  1.00  0.00           H
ATOM   2527  CA  ARG   255      93.053 104.389 125.018  1.00  0.00           C
ATOM   2528  HA  ARG   255      92.282 103.659 124.828  1.00  0.00           H
ATOM   2529  CB  ARG   255      92.393 105.758 125.258  1.00  0.00           C
ATOM   2530  HB1 ARG   255      91.633 105.459 126.018  1.00  0.00           H
ATOM   2531  HB2 ARG   255      91.893 106.169 124.358  1.00  0.00           H
ATOM   2532  CG  ARG   255      93.363 106.859 125.878  1.00  0.00           C
ATOM   2533  HG1 ARG   255      94.034 107.129 125.028  1.00  0.00           H
ATOM   2534  HG2 ARG   255      93.964 106.368 126.678  1.00  0.00           H
ATOM   2535  CD  ARG   255      92.562 108.109 126.308  1.00  0.00           C
ATOM   2536  HD1 ARG   255      91.663 107.889 126.918  1.00  0.00           H
ATOM   2537  HD2 ARG   255      92.173 108.678 125.448  1.00  0.00           H
ATOM   2538  NE  ARG   255      93.423 108.988 127.168  1.00  0.00           N
ATOM   2539  HE  ARG   255      93.334 108.958 128.158  1.00  0.00           H
ATOM   2540  CZ  ARG   255      94.243 109.919 126.638  1.00  0.00           C
ATOM   2541  NH1 ARG   255      94.432 110.189 125.348  1.00  0.00           N
ATOM   2542 HH11 ARG   255      93.973 109.660 124.638  1.00  0.00           H
ATOM   2543 HH12 ARG   255      94.992 111.008 125.198  1.00  0.00           H
ATOM   2544  NH2 ARG   255      94.833 110.658 127.548  1.00  0.00           N
ATOM   2545 HH21 ARG   255      94.673 110.368 128.498  1.00  0.00           H
ATOM   2546 HH22 ARG   255      95.493 111.288 127.138  1.00  0.00           H
ATOM   2547  C   ARG   255      93.993 104.520 123.888  1.00  0.00           C
ATOM   2548  O   ARG   255      93.573 104.188 122.758  1.00  0.00           O
ATOM   2549  N   ILE   256      95.243 104.869 124.048  1.00  0.00           N
ATOM   2550  HN  ILE   256      95.623 105.059 124.958  1.00  0.00           H
ATOM   2551  CA  ILE   256      96.162 104.939 122.918  1.00  0.00           C
ATOM   2552  HA  ILE   256      95.743 105.609 122.188  1.00  0.00           H
ATOM   2553  CB  ILE   256      97.574 105.508 123.358  1.00  0.00           C
ATOM   2554  HB  ILE   256      98.003 104.748 124.048  1.00  0.00           H
ATOM   2555  CG2 ILE   256      98.503 105.438 122.098  1.00  0.00           C
ATOM   2556 HG21 ILE   256      99.514 105.779 122.428  1.00  0.00           H
ATOM   2557 HG22 ILE   256      98.194 106.189 121.348  1.00  0.00           H
ATOM   2558 HG23 ILE   256      98.552 104.429 121.638  1.00  0.00           H
ATOM   2559  CG1 ILE   256      97.543 106.919 124.068  1.00  0.00           C
ATOM   2560 HG11 ILE   256      98.562 107.288 124.318  1.00  0.00           H
ATOM   2561 HG12 ILE   256      97.123 106.868 125.098  1.00  0.00           H
ATOM   2562  CD  ILE   256      96.813 107.959 123.228  1.00  0.00           C
ATOM   2563  HD1 ILE   256      97.342 108.169 122.278  1.00  0.00           H
ATOM   2564  HD2 ILE   256      96.743 108.939 123.748  1.00  0.00           H
ATOM   2565  HD3 ILE   256      95.792 107.629 122.918  1.00  0.00           H
ATOM   2566  C   ILE   256      96.312 103.529 122.318  1.00  0.00           C
ATOM   2567  O   ILE   256      96.342 103.428 121.078  1.00  0.00           O
ATOM   2568  N   VAL   257      96.403 102.428 123.138  1.00  0.00           N
ATOM   2569  HN  VAL   257      96.512 102.528 124.118  1.00  0.00           H
ATOM   2570  CA  VAL   257      96.452 101.038 122.658  1.00  0.00           C
ATOM   2571  HA  VAL   257      97.373 100.959 122.108  1.00  0.00           H
ATOM   2572  CB  VAL   257      96.674 100.038 123.838  1.00  0.00           C
ATOM   2573  HB  VAL   257      95.962 100.359 124.638  1.00  0.00           H
ATOM   2574  CG1 VAL   257      96.464  98.549 123.408  1.00  0.00           C
ATOM   2575 HG11 VAL   257      96.923  98.379 122.408  1.00  0.00           H
ATOM   2576 HG12 VAL   257      95.383  98.309 123.358  1.00  0.00           H
ATOM   2577 HG13 VAL   257      97.002  97.859 124.098  1.00  0.00           H
ATOM   2578  CG2 VAL   257      98.143 100.238 124.228  1.00  0.00           C
ATOM   2579 HG21 VAL   257      98.713  99.799 123.378  1.00  0.00           H
ATOM   2580 HG22 VAL   257      98.334  99.818 125.238  1.00  0.00           H
ATOM   2581 HG23 VAL   257      98.283 101.339 124.298  1.00  0.00           H
ATOM   2582  C   VAL   257      95.262 100.658 121.878  1.00  0.00           C
ATOM   2583  O   VAL   257      95.313 100.009 120.838  1.00  0.00           O
ATOM   2584  N   ARG   258      94.073 101.099 122.368  1.00  0.00           N
ATOM   2585  HN  ARG   258      94.143 101.469 123.288  1.00  0.00           H
ATOM   2586  CA  ARG   258      92.762 100.758 121.878  1.00  0.00           C
ATOM   2587  HA  ARG   258      92.683  99.678 121.788  1.00  0.00           H
ATOM   2588  CB  ARG   258      91.643 101.318 122.748  1.00  0.00           C
ATOM   2589  HB1 ARG   258      90.652 101.299 122.238  1.00  0.00           H
ATOM   2590  HB2 ARG   258      91.882 102.398 122.828  1.00  0.00           H
ATOM   2591  CG  ARG   258      91.424 100.599 124.128  1.00  0.00           C
ATOM   2592  HG1 ARG   258      92.382 100.420 124.658  1.00  0.00           H
ATOM   2593  HG2 ARG   258      91.153  99.578 123.778  1.00  0.00           H
ATOM   2594  CD  ARG   258      90.404 101.278 125.068  1.00  0.00           C
ATOM   2595  HD1 ARG   258      90.493 102.388 125.128  1.00  0.00           H
ATOM   2596  HD2 ARG   258      90.533 100.919 126.108  1.00  0.00           H
ATOM   2597  NE  ARG   258      89.083 100.959 124.528  1.00  0.00           N
ATOM   2598  HE  ARG   258      88.883 100.588 123.618  1.00  0.00           H
ATOM   2599  CZ  ARG   258      88.013 101.199 125.258  1.00  0.00           C
ATOM   2600  NH1 ARG   258      88.022 101.838 126.398  1.00  0.00           N
ATOM   2601 HH11 ARG   258      88.883 102.248 126.668  1.00  0.00           H
ATOM   2602 HH12 ARG   258      87.133 102.139 126.748  1.00  0.00           H
ATOM   2603  NH2 ARG   258      86.763 100.868 124.768  1.00  0.00           N
ATOM   2604 HH21 ARG   258      86.604 100.529 123.838  1.00  0.00           H
ATOM   2605 HH22 ARG   258      85.973 100.819 125.368  1.00  0.00           H
ATOM   2606  C   ARG   258      92.533 101.299 120.448  1.00  0.00           C
ATOM   2607  O   ARG   258      91.944 100.618 119.608  1.00  0.00           O
ATOM   2608  N   PHE   259      92.963 102.538 120.178  1.00  0.00           N
ATOM   2609  HN  PHE   259      93.233 103.029 120.998  1.00  0.00           H
ATOM   2610  CA  PHE   259      92.924 103.078 118.838  1.00  0.00           C
ATOM   2611  HA  PHE   259      91.972 102.729 118.448  1.00  0.00           H
ATOM   2612  CB  PHE   259      92.883 104.590 118.918  1.00  0.00           C
ATOM   2613  HB1 PHE   259      93.742 105.138 119.348  1.00  0.00           H
ATOM   2614  HB2 PHE   259      92.142 104.809 119.718  1.00  0.00           H
ATOM   2615  CG  PHE   259      92.452 105.219 117.638  1.00  0.00           C
ATOM   2616  CD1 PHE   259      91.192 105.229 117.228  1.00  0.00           C
ATOM   2617  HD1 PHE   259      90.542 104.748 117.948  1.00  0.00           H
ATOM   2618  CE1 PHE   259      90.743 105.849 116.018  1.00  0.00           C
ATOM   2619  HE1 PHE   259      89.692 105.889 115.778  1.00  0.00           H
ATOM   2620  CZ  PHE   259      91.722 106.558 115.278  1.00  0.00           C
ATOM   2621  HZ  PHE   259      91.424 107.169 114.438  1.00  0.00           H
ATOM   2622  CD2 PHE   259      93.382 105.758 116.788  1.00  0.00           C
ATOM   2623  HD2 PHE   259      94.444 105.588 116.968  1.00  0.00           H
ATOM   2624  CE2 PHE   259      93.033 106.508 115.678  1.00  0.00           C
ATOM   2625  HE2 PHE   259      93.763 107.038 115.078  1.00  0.00           H
ATOM   2626  C   PHE   259      94.093 102.579 117.948  1.00  0.00           C
ATOM   2627  O   PHE   259      93.964 102.369 116.708  1.00  0.00           O
ATOM   2628  N   THR   260      95.262 102.379 118.548  1.00  0.00           N
ATOM   2629  HN  THR   260      95.363 102.568 119.518  1.00  0.00           H
ATOM   2630  CA  THR   260      96.424 101.828 117.858  1.00  0.00           C
ATOM   2631  HA  THR   260      96.573 102.469 116.998  1.00  0.00           H
ATOM   2632  CB  THR   260      97.743 101.730 118.588  1.00  0.00           C
ATOM   2633  HB  THR   260      97.552 101.019 119.418  1.00  0.00           H
ATOM   2634  OG1 THR   260      98.194 102.990 119.008  1.00  0.00           O
ATOM   2635  HG1 THR   260      97.492 103.419 119.498  1.00  0.00           H
ATOM   2636  CG2 THR   260      98.894 101.148 117.688  1.00  0.00           C
ATOM   2637 HG21 THR   260      99.192 101.880 116.908  1.00  0.00           H
ATOM   2638 HG22 THR   260      98.754 100.129 117.268  1.00  0.00           H
ATOM   2639 HG23 THR   260      99.763 100.758 118.268  1.00  0.00           H
ATOM   2640  C   THR   260      96.044 100.420 117.318  1.00  0.00           C
ATOM   2641  O   THR   260      96.254 100.149 116.108  1.00  0.00           O
ATOM   2642  N   LYS   261      95.354  99.578 118.098  1.00  0.00           N
ATOM   2643  HN  LYS   261      95.262  99.779 119.078  1.00  0.00           H
ATOM   2644  CA  LYS   261      94.724  98.349 117.558  1.00  0.00           C
ATOM   2645  HA  LYS   261      95.542  97.689 117.298  1.00  0.00           H
ATOM   2646  CB  LYS   261      94.003  97.609 118.698  1.00  0.00           C
ATOM   2647  HB1 LYS   261      93.252  96.880 118.318  1.00  0.00           H
ATOM   2648  HB2 LYS   261      93.474  98.309 119.378  1.00  0.00           H
ATOM   2649  CG  LYS   261      94.842  96.849 119.748  1.00  0.00           C
ATOM   2650  HG1 LYS   261      95.302  97.589 120.438  1.00  0.00           H
ATOM   2651  HG2 LYS   261      95.652  96.178 119.368  1.00  0.00           H
ATOM   2652  CD  LYS   261      93.882  96.068 120.668  1.00  0.00           C
ATOM   2653  HD1 LYS   261      93.354  95.199 120.218  1.00  0.00           H
ATOM   2654  HD2 LYS   261      93.023  96.719 120.958  1.00  0.00           H
ATOM   2655  CE  LYS   261      94.493  95.599 122.018  1.00  0.00           C
ATOM   2656  HE1 LYS   261      93.802  94.818 122.398  1.00  0.00           H
ATOM   2657  HE2 LYS   261      94.604  96.439 122.738  1.00  0.00           H
ATOM   2658  NZ  LYS   261      95.764  94.939 121.778  1.00  0.00           N
ATOM   2659  HZ1 LYS   261      96.223  94.699 122.678  1.00  0.00           H
ATOM   2660  HZ2 LYS   261      96.363  95.648 121.308  1.00  0.00           H
ATOM   2661  HZ3 LYS   261      95.703  94.109 121.168  1.00  0.00           H
ATOM   2662  C   LYS   261      93.763  98.489 116.288  1.00  0.00           C
ATOM   2663  O   LYS   261      93.783  97.749 115.308  1.00  0.00           O
ATOM   2664  N   ILE   262      92.934  99.569 116.288  1.00  0.00           N
ATOM   2665  HN  ILE   262      93.012 100.199 117.058  1.00  0.00           H
ATOM   2666  CA  ILE   262      92.142 100.118 115.148  1.00  0.00           C
ATOM   2667  HA  ILE   262      91.552  99.279 114.798  1.00  0.00           H
ATOM   2668  CB  ILE   262      91.132 101.089 115.728  1.00  0.00           C
ATOM   2669  HB  ILE   262      91.534 101.549 116.658  1.00  0.00           H
ATOM   2670  CG2 ILE   262      91.032 102.339 114.818  1.00  0.00           C
ATOM   2671 HG21 ILE   262      90.252 103.008 115.248  1.00  0.00           H
ATOM   2672 HG22 ILE   262      90.792 102.029 113.778  1.00  0.00           H
ATOM   2673 HG23 ILE   262      91.993 102.889 114.868  1.00  0.00           H
ATOM   2674  CG1 ILE   262      89.762 100.550 116.048  1.00  0.00           C
ATOM   2675 HG11 ILE   262      89.354 100.289 115.058  1.00  0.00           H
ATOM   2676 HG12 ILE   262      89.122 101.359 116.458  1.00  0.00           H
ATOM   2677  CD  ILE   262      89.823  99.368 116.988  1.00  0.00           C
ATOM   2678  HD1 ILE   262      88.842  98.859 117.048  1.00  0.00           H
ATOM   2679  HD2 ILE   262      90.103  99.718 118.008  1.00  0.00           H
ATOM   2680  HD3 ILE   262      90.513  98.629 116.538  1.00  0.00           H
ATOM   2681  C   ILE   262      92.983 100.410 113.898  1.00  0.00           C
ATOM   2682  O   ILE   262      92.723  99.818 112.868  1.00  0.00           O
ATOM   2683  N   LEU   263      94.043 101.239 113.958  1.00  0.00           N
ATOM   2684  HN  LEU   263      94.273 101.670 114.818  1.00  0.00           H
ATOM   2685  CA  LEU   263      95.004 101.488 112.918  1.00  0.00           C
ATOM   2686  HA  LEU   263      94.393 101.868 112.108  1.00  0.00           H
ATOM   2687  CB  LEU   263      95.962 102.689 113.278  1.00  0.00           C
ATOM   2688  HB1 LEU   263      96.613 103.069 112.458  1.00  0.00           H
ATOM   2689  HB2 LEU   263      96.552 102.509 114.198  1.00  0.00           H
ATOM   2690  CG  LEU   263      95.153 103.949 113.678  1.00  0.00           C
ATOM   2691  HG  LEU   263      94.553 103.729 114.588  1.00  0.00           H
ATOM   2692  CD1 LEU   263      96.132 105.009 114.188  1.00  0.00           C
ATOM   2693 HD11 LEU   263      96.792 105.459 113.408  1.00  0.00           H
ATOM   2694 HD12 LEU   263      96.722 104.499 114.978  1.00  0.00           H
ATOM   2695 HD13 LEU   263      95.643 105.928 114.578  1.00  0.00           H
ATOM   2696  CD2 LEU   263      94.152 104.450 112.638  1.00  0.00           C
ATOM   2697 HD21 LEU   263      94.642 104.748 111.688  1.00  0.00           H
ATOM   2698 HD22 LEU   263      93.632 105.359 113.008  1.00  0.00           H
ATOM   2699 HD23 LEU   263      93.292 103.759 112.508  1.00  0.00           H
ATOM   2700  C   LEU   263      95.834 100.398 112.338  1.00  0.00           C
ATOM   2701  O   LEU   263      96.302 100.378 111.198  1.00  0.00           O
ATOM   2702  N   CYS   264      95.904  99.300 113.168  1.00  0.00           N
ATOM   2703  HN  CYS   264      95.533  99.408 114.088  1.00  0.00           H
ATOM   2704  CA  CYS   264      96.424  98.060 112.578  1.00  0.00           C
ATOM   2705  HA  CYS   264      97.253  98.368 111.948  1.00  0.00           H
ATOM   2706  CB  CYS   264      96.853  97.139 113.708  1.00  0.00           C
ATOM   2707  HB1 CYS   264      97.142  96.129 113.358  1.00  0.00           H
ATOM   2708  HB2 CYS   264      95.952  96.968 114.338  1.00  0.00           H
ATOM   2709  SG  CYS   264      98.182  97.969 114.658  1.00  0.00           S
ATOM   2710  HG1 CYS   264      97.463  99.079 114.658  1.00  0.00           H
ATOM   2711  C   CYS   264      95.424  97.309 111.718  1.00  0.00           C
ATOM   2712  O   CYS   264      95.923  96.628 110.908  1.00  0.00           O
ATOM   2713  N   LEU   265      94.073  97.458 111.838  1.00  0.00           N
ATOM   2714  HN  LEU   265      93.602  98.060 112.478  1.00  0.00           H
ATOM   2715  CA  LEU   265      93.123  96.919 110.938  1.00  0.00           C
ATOM   2716  HA  LEU   265      93.433  95.889 110.838  1.00  0.00           H
ATOM   2717  CB  LEU   265      91.652  96.950 111.518  1.00  0.00           C
ATOM   2718  HB1 LEU   265      91.073  96.248 110.868  1.00  0.00           H
ATOM   2719  HB2 LEU   265      91.202  97.948 111.338  1.00  0.00           H
ATOM   2720  CG  LEU   265      91.593  96.428 112.998  1.00  0.00           C
ATOM   2721  HG  LEU   265      92.253  97.059 113.628  1.00  0.00           H
ATOM   2722  CD1 LEU   265      90.193  96.558 113.618  1.00  0.00           C
ATOM   2723 HD11 LEU   265      89.762  97.549 113.358  1.00  0.00           H
ATOM   2724 HD12 LEU   265      90.302  96.519 114.728  1.00  0.00           H
ATOM   2725 HD13 LEU   265      89.473  95.788 113.248  1.00  0.00           H
ATOM   2726  CD2 LEU   265      92.063  94.979 113.258  1.00  0.00           C
ATOM   2727 HD21 LEU   265      91.543  94.578 114.148  1.00  0.00           H
ATOM   2728 HD22 LEU   265      93.173  94.939 113.328  1.00  0.00           H
ATOM   2729 HD23 LEU   265      91.773  94.429 112.338  1.00  0.00           H
ATOM   2730  C   LEU   265      93.222  97.519 109.548  1.00  0.00           C
ATOM   2731  O   LEU   265      92.863  96.880 108.538  1.00  0.00           O
ATOM   2732  N   LEU   266      93.833  98.669 109.408  1.00  0.00           N
ATOM   2733  HN  LEU   266      94.063  99.179 110.238  1.00  0.00           H
ATOM   2734  CA  LEU   266      94.133  99.219 108.058  1.00  0.00           C
ATOM   2735  HA  LEU   266      93.233  99.240 107.458  1.00  0.00           H
ATOM   2736  CB  LEU   266      94.662 100.648 108.158  1.00  0.00           C
ATOM   2737  HB1 LEU   266      95.174 101.108 107.268  1.00  0.00           H
ATOM   2738  HB2 LEU   266      95.472 100.688 108.918  1.00  0.00           H
ATOM   2739  CG  LEU   266      93.493 101.628 108.468  1.00  0.00           C
ATOM   2740  HG  LEU   266      92.953 101.199 109.338  1.00  0.00           H
ATOM   2741  CD1 LEU   266      94.003 103.038 108.778  1.00  0.00           C
ATOM   2742 HD11 LEU   266      94.122 103.619 107.838  1.00  0.00           H
ATOM   2743 HD12 LEU   266      94.973 103.018 109.308  1.00  0.00           H
ATOM   2744 HD13 LEU   266      93.214 103.559 109.358  1.00  0.00           H
ATOM   2745  CD2 LEU   266      92.513 101.758 107.268  1.00  0.00           C
ATOM   2746 HD21 LEU   266      93.023 102.090 106.348  1.00  0.00           H
ATOM   2747 HD22 LEU   266      91.733 102.519 107.498  1.00  0.00           H
ATOM   2748 HD23 LEU   266      91.882 100.849 107.168  1.00  0.00           H
ATOM   2749  C   LEU   266      95.132  98.358 107.328  1.00  0.00           C
ATOM   2750  O   LEU   266      94.973  98.249 106.078  1.00  0.00           O
ATOM   2751  N   ARG   267      95.993  97.579 107.998  1.00  0.00           N
ATOM   2752  HN  ARG   267      95.962  97.609 108.988  1.00  0.00           H
ATOM   2753  CA  ARG   267      96.902  96.648 107.418  1.00  0.00           C
ATOM   2754  HA  ARG   267      97.492  97.148 106.658  1.00  0.00           H
ATOM   2755  CB  ARG   267      97.883  96.129 108.438  1.00  0.00           C
ATOM   2756  HB1 ARG   267      98.544  95.340 108.018  1.00  0.00           H
ATOM   2757  HB2 ARG   267      97.352  95.679 109.308  1.00  0.00           H
ATOM   2758  CG  ARG   267      98.783  97.279 109.008  1.00  0.00           C
ATOM   2759  HG1 ARG   267      98.112  98.088 109.348  1.00  0.00           H
ATOM   2760  HG2 ARG   267      99.464  97.609 108.188  1.00  0.00           H
ATOM   2761  CD  ARG   267      99.533  96.880 110.338  1.00  0.00           C
ATOM   2762  HD1 ARG   267     100.004  95.889 110.158  1.00  0.00           H
ATOM   2763  HD2 ARG   267      98.912  96.779 111.258  1.00  0.00           H
ATOM   2764  NE  ARG   267     100.512  97.959 110.618  1.00  0.00           N
ATOM   2765  HE  ARG   267     100.323  98.559 111.398  1.00  0.00           H
ATOM   2766  CZ  ARG   267     101.593  98.139 109.928  1.00  0.00           C
ATOM   2767  NH1 ARG   267     102.173  97.209 109.168  1.00  0.00           N
ATOM   2768 HH11 ARG   267     101.792  96.288 109.218  1.00  0.00           H
ATOM   2769 HH12 ARG   267     102.913  97.538 108.578  1.00  0.00           H
ATOM   2770  NH2 ARG   267     102.253  99.240 110.018  1.00  0.00           N
ATOM   2771 HH21 ARG   267     101.944  99.958 110.638  1.00  0.00           H
ATOM   2772 HH22 ARG   267     102.942  99.368 109.298  1.00  0.00           H
ATOM   2773  C   ARG   267      96.192  95.529 106.728  1.00  0.00           C
ATOM   2774  O   ARG   267      96.722  95.028 105.758  1.00  0.00           O
ATOM   2775  N   LEU   268      94.952  95.098 107.148  1.00  0.00           N
ATOM   2776  HN  LEU   268      94.464  95.639 107.828  1.00  0.00           H
ATOM   2777  CA  LEU   268      94.222  94.008 106.578  1.00  0.00           C
ATOM   2778  HA  LEU   268      94.903  93.200 106.358  1.00  0.00           H
ATOM   2779  CB  LEU   268      93.163  93.568 107.578  1.00  0.00           C
ATOM   2780  HB1 LEU   268      92.513  92.829 107.058  1.00  0.00           H
ATOM   2781  HB2 LEU   268      92.533  94.450 107.848  1.00  0.00           H
ATOM   2782  CG  LEU   268      93.754  93.069 108.948  1.00  0.00           C
ATOM   2783  HG  LEU   268      94.122  93.928 109.548  1.00  0.00           H
ATOM   2784  CD1 LEU   268      92.644  92.349 109.638  1.00  0.00           C
ATOM   2785 HD11 LEU   268      92.832  92.048 110.688  1.00  0.00           H
ATOM   2786 HD12 LEU   268      92.533  91.409 109.058  1.00  0.00           H
ATOM   2787 HD13 LEU   268      91.783  93.060 109.588  1.00  0.00           H
ATOM   2788  CD2 LEU   268      95.104  92.199 108.768  1.00  0.00           C
ATOM   2789 HD21 LEU   268      96.032  92.568 108.278  1.00  0.00           H
ATOM   2790 HD22 LEU   268      94.873  91.359 108.078  1.00  0.00           H
ATOM   2791 HD23 LEU   268      95.463  91.688 109.688  1.00  0.00           H
ATOM   2792  C   LEU   268      93.684  94.338 105.178  1.00  0.00           C
ATOM   2793  O   LEU   268      93.303  93.428 104.428  1.00  0.00           O
ATOM   2794  N   LEU   269      93.602  95.658 104.758  1.00  0.00           N
ATOM   2795  HN  LEU   269      93.833  96.318 105.468  1.00  0.00           H
ATOM   2796  CA  LEU   269      93.093  96.099 103.518  1.00  0.00           C
ATOM   2797  HA  LEU   269      92.033  95.889 103.468  1.00  0.00           H
ATOM   2798  CB  LEU   269      93.123  97.629 103.468  1.00  0.00           C
ATOM   2799  HB1 LEU   269      92.893  97.938 102.428  1.00  0.00           H
ATOM   2800  HB2 LEU   269      94.043  98.038 103.938  1.00  0.00           H
ATOM   2801  CG  LEU   269      92.042  98.328 104.248  1.00  0.00           C
ATOM   2802  HG  LEU   269      92.053  97.910 105.278  1.00  0.00           H
ATOM   2803  CD1 LEU   269      92.492  99.849 104.328  1.00  0.00           C
ATOM   2804 HD11 LEU   269      92.492 100.278 103.308  1.00  0.00           H
ATOM   2805 HD12 LEU   269      93.452  99.958 104.888  1.00  0.00           H
ATOM   2806 HD13 LEU   269      91.853 100.550 104.908  1.00  0.00           H
ATOM   2807  CD2 LEU   269      90.703  98.239 103.568  1.00  0.00           C
ATOM   2808 HD21 LEU   269      90.863  98.508 102.508  1.00  0.00           H
ATOM   2809 HD22 LEU   269      90.042  99.069 103.898  1.00  0.00           H
ATOM   2810 HD23 LEU   269      90.243  97.239 103.778  1.00  0.00           H
ATOM   2811  C   LEU   269      93.933  95.508 102.428  1.00  0.00           C
ATOM   2812  O   LEU   269      93.493  95.340 101.298  1.00  0.00           O
ATOM   2813  N   ARG   270      95.223  95.089 102.618  1.00  0.00           N
ATOM   2814  HN  ARG   270      95.523  95.299 103.538  1.00  0.00           H
ATOM   2815  CA  ARG   270      96.044  94.209 101.828  1.00  0.00           C
ATOM   2816  HA  ARG   270      96.333  94.748 100.938  1.00  0.00           H
ATOM   2817  CB  ARG   270      97.352  94.028 102.608  1.00  0.00           C
ATOM   2818  HB1 ARG   270      98.012  93.340 102.028  1.00  0.00           H
ATOM   2819  HB2 ARG   270      97.053  93.489 103.528  1.00  0.00           H
ATOM   2820  CG  ARG   270      97.993  95.359 102.898  1.00  0.00           C
ATOM   2821  HG1 ARG   270      97.373  95.919 103.628  1.00  0.00           H
ATOM   2822  HG2 ARG   270      97.934  95.868 101.908  1.00  0.00           H
ATOM   2823  CD  ARG   270      99.362  95.278 103.508  1.00  0.00           C
ATOM   2824  HD1 ARG   270     100.083  94.769 102.828  1.00  0.00           H
ATOM   2825  HD2 ARG   270      99.243  94.688 104.448  1.00  0.00           H
ATOM   2826  NE  ARG   270      99.833  96.609 103.878  1.00  0.00           N
ATOM   2827  HE  ARG   270      99.273  97.428 103.778  1.00  0.00           H
ATOM   2828  CZ  ARG   270     100.983  96.828 104.498  1.00  0.00           C
ATOM   2829  NH1 ARG   270     101.843  95.949 104.998  1.00  0.00           N
ATOM   2830 HH11 ARG   270     102.552  96.348 105.578  1.00  0.00           H
ATOM   2831 HH12 ARG   270     101.543  94.998 105.108  1.00  0.00           H
ATOM   2832  NH2 ARG   270     101.132  98.118 104.928  1.00  0.00           N
ATOM   2833 HH21 ARG   270     100.413  98.799 104.798  1.00  0.00           H
ATOM   2834 HH22 ARG   270     101.944  98.179 105.518  1.00  0.00           H
ATOM   2835  C   ARG   270      95.413  92.929 101.268  1.00  0.00           C
ATOM   2836  O   ARG   270      95.882  92.419 100.258  1.00  0.00           O
ATOM   2837  N   LEU   271      94.283  92.489 101.888  1.00  0.00           N
ATOM   2838  HN  LEU   271      94.104  92.840 102.808  1.00  0.00           H
ATOM   2839  CA  LEU   271      93.373  91.549 101.218  1.00  0.00           C
ATOM   2840  HA  LEU   271      93.863  90.588 101.098  1.00  0.00           H
ATOM   2841  CB  LEU   271      92.084  91.359 102.088  1.00  0.00           C
ATOM   2842  HB1 LEU   271      91.622  92.339 102.318  1.00  0.00           H
ATOM   2843  HB2 LEU   271      92.403  90.998 103.088  1.00  0.00           H
ATOM   2844  CG  LEU   271      90.962  90.410 101.438  1.00  0.00           C
ATOM   2845  HG  LEU   271      90.663  90.809 100.448  1.00  0.00           H
ATOM   2846  CD1 LEU   271      91.604  88.979 101.218  1.00  0.00           C
ATOM   2847 HD11 LEU   271      90.933  88.309 100.648  1.00  0.00           H
ATOM   2848 HD12 LEU   271      91.923  88.479 102.158  1.00  0.00           H
ATOM   2849 HD13 LEU   271      92.562  89.188 100.698  1.00  0.00           H
ATOM   2850  CD2 LEU   271      89.704  90.168 102.268  1.00  0.00           C
ATOM   2851 HD21 LEU   271      89.122  89.310 101.888  1.00  0.00           H
ATOM   2852 HD22 LEU   271      88.993  91.029 102.208  1.00  0.00           H
ATOM   2853 HD23 LEU   271      89.923  89.919 103.328  1.00  0.00           H
ATOM   2854  C   LEU   271      93.053  91.968  99.748  1.00  0.00           C
ATOM   2855  O   LEU   271      93.313  91.159  98.828  1.00  0.00           O
ATOM   2856  N   SER   272      92.793  93.270  99.488  1.00  0.00           N
ATOM   2857  HN  SER   272      92.832  93.778 100.348  1.00  0.00           H
ATOM   2858  CA  SER   272      92.452  93.848  98.208  1.00  0.00           C
ATOM   2859  HA  SER   272      91.552  93.319  97.948  1.00  0.00           H
ATOM   2860  CB  SER   272      92.142  95.359  98.268  1.00  0.00           C
ATOM   2861  HB1 SER   272      91.342  95.538  99.008  1.00  0.00           H
ATOM   2862  HB2 SER   272      91.692  95.658  97.298  1.00  0.00           H
ATOM   2863  OG  SER   272      93.322  96.068  98.478  1.00  0.00           O
ATOM   2864  HG1 SER   272      93.483  96.049  99.428  1.00  0.00           H
ATOM   2865  C   SER   272      93.483  93.579  97.058  1.00  0.00           C
ATOM   2866  O   SER   272      92.993  93.169  96.018  1.00  0.00           O
ATOM   2867  N   ARG   273      94.794  93.708  97.398  1.00  0.00           N
ATOM   2868  HN  ARG   273      94.912  94.008  98.338  1.00  0.00           H
ATOM   2869  CA  ARG   273      96.022  93.468  96.608  1.00  0.00           C
ATOM   2870  HA  ARG   273      95.943  93.879  95.618  1.00  0.00           H
ATOM   2871  CB  ARG   273      97.233  94.249  97.348  1.00  0.00           C
ATOM   2872  HB1 ARG   273      98.152  94.028  96.758  1.00  0.00           H
ATOM   2873  HB2 ARG   273      97.312  93.999  98.428  1.00  0.00           H
ATOM   2874  CG  ARG   273      97.294  95.788  97.188  1.00  0.00           C
ATOM   2875  HG1 ARG   273      97.504  96.239  98.188  1.00  0.00           H
ATOM   2876  HG2 ARG   273      96.232  96.059  96.988  1.00  0.00           H
ATOM   2877  CD  ARG   273      98.203  96.288  95.958  1.00  0.00           C
ATOM   2878  HD1 ARG   273      97.863  97.239  95.498  1.00  0.00           H
ATOM   2879  HD2 ARG   273      98.292  95.490  95.198  1.00  0.00           H
ATOM   2880  NE  ARG   273      99.572  96.479  96.568  1.00  0.00           N
ATOM   2881  HE  ARG   273     100.363  95.928  96.318  1.00  0.00           H
ATOM   2882  CZ  ARG   273      99.952  97.479  97.438  1.00  0.00           C
ATOM   2883  NH1 ARG   273      99.052  98.179  98.158  1.00  0.00           N
ATOM   2884 HH11 ARG   273      98.103  98.218  97.828  1.00  0.00           H
ATOM   2885 HH12 ARG   273      99.353  98.859  98.828  1.00  0.00           H
ATOM   2886  NH2 ARG   273     101.213  97.689  97.628  1.00  0.00           N
ATOM   2887 HH21 ARG   273     101.703  96.989  97.098  1.00  0.00           H
ATOM   2888 HH22 ARG   273     101.622  98.419  98.188  1.00  0.00           H
ATOM   2889  C   ARG   273      96.213  91.929  96.428  1.00  0.00           C
ATOM   2890  O   ARG   273      96.342  91.499  95.278  1.00  0.00           O
ATOM   2891  N   LEU   274      96.013  91.099  97.468  1.00  0.00           N
ATOM   2892  HN  LEU   274      95.822  91.508  98.358  1.00  0.00           H
ATOM   2893  CA  LEU   274      95.952  89.678  97.358  1.00  0.00           C
ATOM   2894  HA  LEU   274      96.932  89.380  97.008  1.00  0.00           H
ATOM   2895  CB  LEU   274      95.593  89.008  98.738  1.00  0.00           C
ATOM   2896  HB1 LEU   274      94.502  89.179  98.878  1.00  0.00           H
ATOM   2897  HB2 LEU   274      96.213  89.389  99.578  1.00  0.00           H
ATOM   2898  CG  LEU   274      95.752  87.469  98.838  1.00  0.00           C
ATOM   2899  HG  LEU   274      95.512  87.048  97.838  1.00  0.00           H
ATOM   2900  CD1 LEU   274      97.243  87.099  99.088  1.00  0.00           C
ATOM   2901 HD11 LEU   274      97.674  87.549 100.018  1.00  0.00           H
ATOM   2902 HD12 LEU   274      97.872  87.589  98.318  1.00  0.00           H
ATOM   2903 HD13 LEU   274      97.364  85.989  99.078  1.00  0.00           H
ATOM   2904  CD2 LEU   274      94.833  86.758  99.918  1.00  0.00           C
ATOM   2905 HD21 LEU   274      93.783  87.118  99.968  1.00  0.00           H
ATOM   2906 HD22 LEU   274      95.262  86.628 100.938  1.00  0.00           H
ATOM   2907 HD23 LEU   274      94.842  85.709  99.538  1.00  0.00           H
ATOM   2908  C   LEU   274      94.882  89.209  96.328  1.00  0.00           C
ATOM   2909  O   LEU   274      95.132  88.358  95.468  1.00  0.00           O
ATOM   2910  N   ILE   275      93.632  89.748  96.338  1.00  0.00           N
ATOM   2911  HN  ILE   275      93.552  90.550  96.928  1.00  0.00           H
ATOM   2912  CA  ILE   275      92.604  89.389  95.398  1.00  0.00           C
ATOM   2913  HA  ILE   275      92.463  88.328  95.318  1.00  0.00           H
ATOM   2914  CB  ILE   275      91.354  89.958  96.008  1.00  0.00           C
ATOM   2915  HB  ILE   275      91.582  91.029  96.158  1.00  0.00           H
ATOM   2916  CG2 ILE   275      90.202  89.669  95.048  1.00  0.00           C
ATOM   2917 HG21 ILE   275      89.254  89.998  95.508  1.00  0.00           H
ATOM   2918 HG22 ILE   275      90.224  88.559  94.908  1.00  0.00           H
ATOM   2919 HG23 ILE   275      90.322  90.159  94.058  1.00  0.00           H
ATOM   2920  CG1 ILE   275      90.923  89.380  97.358  1.00  0.00           C
ATOM   2921 HG11 ILE   275      89.902  89.758  97.578  1.00  0.00           H
ATOM   2922 HG12 ILE   275      91.613  89.590  98.208  1.00  0.00           H
ATOM   2923  CD  ILE   275      90.813  87.829  97.368  1.00  0.00           C
ATOM   2924  HD1 ILE   275      90.022  87.449  96.678  1.00  0.00           H
ATOM   2925  HD2 ILE   275      90.483  87.568  98.398  1.00  0.00           H
ATOM   2926  HD3 ILE   275      91.733  87.279  97.068  1.00  0.00           H
ATOM   2927  C   ILE   275      92.963  89.909  93.978  1.00  0.00           C
ATOM   2928  O   ILE   275      92.773  89.160  92.998  1.00  0.00           O
ATOM   2929  N   ARG   276      93.474  91.119  93.818  1.00  0.00           N
ATOM   2930  HN  ARG   276      93.592  91.800  94.538  1.00  0.00           H
ATOM   2931  CA  ARG   276      94.093  91.458  92.568  1.00  0.00           C
ATOM   2932  HA  ARG   276      93.272  91.339  91.878  1.00  0.00           H
ATOM   2933  CB  ARG   276      94.572  92.959  92.708  1.00  0.00           C
ATOM   2934  HB1 ARG   276      95.162  93.309  91.838  1.00  0.00           H
ATOM   2935  HB2 ARG   276      95.074  93.008  93.698  1.00  0.00           H
ATOM   2936  CG  ARG   276      93.392  93.949  92.618  1.00  0.00           C
ATOM   2937  HG1 ARG   276      92.452  93.389  92.788  1.00  0.00           H
ATOM   2938  HG2 ARG   276      93.382  94.288  91.558  1.00  0.00           H
ATOM   2939  CD  ARG   276      93.483  95.159  93.528  1.00  0.00           C
ATOM   2940  HD1 ARG   276      93.552  94.928  94.608  1.00  0.00           H
ATOM   2941  HD2 ARG   276      92.504  95.700  93.548  1.00  0.00           H
ATOM   2942  NE  ARG   276      94.563  96.059  92.988  1.00  0.00           N
ATOM   2943  HE  ARG   276      94.833  96.008  92.028  1.00  0.00           H
ATOM   2944  CZ  ARG   276      95.202  96.938  93.738  1.00  0.00           C
ATOM   2945  NH1 ARG   276      94.934  97.129  95.028  1.00  0.00           N
ATOM   2946 HH11 ARG   276      95.424  97.769  95.618  1.00  0.00           H
ATOM   2947 HH12 ARG   276      94.413  96.418  95.488  1.00  0.00           H
ATOM   2948  NH2 ARG   276      96.293  97.479  93.298  1.00  0.00           N
ATOM   2949 HH21 ARG   276      96.663  97.129  92.438  1.00  0.00           H
ATOM   2950 HH22 ARG   276      96.582  98.288  93.798  1.00  0.00           H
ATOM   2951  C   ARG   276      95.223  90.700  92.008  1.00  0.00           C
ATOM   2952  O   ARG   276      95.043  90.199  90.848  1.00  0.00           O
ATOM   2953  N   TYR   277      96.263  90.359  92.738  1.00  0.00           N
ATOM   2954  HN  TYR   277      96.354  90.560  93.708  1.00  0.00           H
ATOM   2955  CA  TYR   277      97.373  89.608  92.258  1.00  0.00           C
ATOM   2956  HA  TYR   277      97.692  90.098  91.348  1.00  0.00           H
ATOM   2957  CB  TYR   277      98.653  89.809  93.238  1.00  0.00           C
ATOM   2958  HB1 TYR   277      99.472  89.128  92.928  1.00  0.00           H
ATOM   2959  HB2 TYR   277      98.373  89.398  94.228  1.00  0.00           H
ATOM   2960  CG  TYR   277      99.192  91.248  93.298  1.00  0.00           C
ATOM   2961  CD1 TYR   277      98.692  92.358  92.578  1.00  0.00           C
ATOM   2962  HD1 TYR   277      97.813  92.239  91.968  1.00  0.00           H
ATOM   2963  CE1 TYR   277      99.243  93.638  92.828  1.00  0.00           C
ATOM   2964  HE1 TYR   277      98.833  94.508  92.328  1.00  0.00           H
ATOM   2965  CZ  TYR   277     100.253  93.778  93.688  1.00  0.00           C
ATOM   2966  OH  TYR   277     100.714  95.109  93.838  1.00  0.00           O
ATOM   2967  HH  TYR   277     101.604  95.109  94.198  1.00  0.00           H
ATOM   2968  CD2 TYR   277     100.174  91.479  94.328  1.00  0.00           C
ATOM   2969  HD2 TYR   277     100.503  90.700  95.008  1.00  0.00           H
ATOM   2970  CE2 TYR   277     100.792  92.749  94.468  1.00  0.00           C
ATOM   2971  HE2 TYR   277     101.573  92.929  95.188  1.00  0.00           H
ATOM   2972  C   TYR   277      97.002  88.169  91.858  1.00  0.00           C
ATOM   2973  O   TYR   277      97.492  87.689  90.798  1.00  0.00           O
ATOM   2974  N   ILE   278      96.073  87.458  92.608  1.00  0.00           N
ATOM   2975  HN  ILE   278      95.652  87.920  93.388  1.00  0.00           H
ATOM   2976  CA  ILE   278      95.612  86.119  92.278  1.00  0.00           C
ATOM   2977  HA  ILE   278      96.372  85.389  92.088  1.00  0.00           H
ATOM   2978  CB  ILE   278      94.802  85.518  93.468  1.00  0.00           C
ATOM   2979  HB  ILE   278      94.362  86.379  94.018  1.00  0.00           H
ATOM   2980  CG2 ILE   278      93.732  84.508  93.078  1.00  0.00           C
ATOM   2981 HG21 ILE   278      93.343  84.128  94.048  1.00  0.00           H
ATOM   2982 HG22 ILE   278      94.184  83.799  92.348  1.00  0.00           H
ATOM   2983 HG23 ILE   278      92.942  85.028  92.498  1.00  0.00           H
ATOM   2984  CG1 ILE   278      95.843  84.779  94.358  1.00  0.00           C
ATOM   2985 HG11 ILE   278      96.613  85.578  94.338  1.00  0.00           H
ATOM   2986 HG12 ILE   278      96.202  83.918  93.748  1.00  0.00           H
ATOM   2987  CD  ILE   278      95.413  84.398  95.728  1.00  0.00           C
ATOM   2988  HD1 ILE   278      94.763  83.498  95.748  1.00  0.00           H
ATOM   2989  HD2 ILE   278      94.823  85.249  96.108  1.00  0.00           H
ATOM   2990  HD3 ILE   278      96.293  84.019  96.298  1.00  0.00           H
ATOM   2991  C   ILE   278      94.794  86.089  91.008  1.00  0.00           C
ATOM   2992  O   ILE   278      95.033  85.299  90.148  1.00  0.00           O
ATOM   2993  N   HSD   279      93.793  86.959  90.878  1.00  0.00           N
ATOM   2994  HN  HSD   279      93.462  87.579  91.588  1.00  0.00           H
ATOM   2995  CA  HSD   279      92.983  86.959  89.648  1.00  0.00           C
ATOM   2996  HA  HSD   279      92.622  85.949  89.518  1.00  0.00           H
ATOM   2997  CB  HSD   279      91.722  87.850  89.788  1.00  0.00           C
ATOM   2998  HB1 HSD   279      91.223  87.859  88.798  1.00  0.00           H
ATOM   2999  HB2 HSD   279      92.093  88.848  90.098  1.00  0.00           H
ATOM   3000  ND1 HSD   279      89.993  86.239  90.528  1.00  0.00           N
ATOM   3001  HD1 HSD   279      89.993  85.669  89.708  1.00  0.00           H
ATOM   3002  CG  HSD   279      90.733  87.288  90.728  1.00  0.00           C
ATOM   3003  CE1 HSD   279      89.114  86.099  91.558  1.00  0.00           C
ATOM   3004  HE1 HSD   279      88.372  85.299  91.628  1.00  0.00           H
ATOM   3005  NE2 HSD   279      89.163  87.129  92.418  1.00  0.00           N
ATOM   3006  CD2 HSD   279      90.243  87.859  91.898  1.00  0.00           C
ATOM   3007  HD2 HSD   279      90.493  88.769  92.448  1.00  0.00           H
ATOM   3008  C   HSD   279      93.692  87.398  88.408  1.00  0.00           C
ATOM   3009  O   HSD   279      93.343  86.929  87.298  1.00  0.00           O
ATOM   3010  N   GLN   280      94.604  88.349  88.488  1.00  0.00           N
ATOM   3011  HN  GLN   280      94.934  88.729  89.348  1.00  0.00           H
ATOM   3012  CA  GLN   280      95.343  88.678  87.308  1.00  0.00           C
ATOM   3013  HA  GLN   280      94.572  88.888  86.578  1.00  0.00           H
ATOM   3014  CB  GLN   280      96.132  90.009  87.498  1.00  0.00           C
ATOM   3015  HB1 GLN   280      96.832  90.199  86.648  1.00  0.00           H
ATOM   3016  HB2 GLN   280      96.803  89.809  88.368  1.00  0.00           H
ATOM   3017  CG  GLN   280      95.372  91.309  87.738  1.00  0.00           C
ATOM   3018  HG1 GLN   280      94.733  91.129  88.628  1.00  0.00           H
ATOM   3019  HG2 GLN   280      94.654  91.499  86.918  1.00  0.00           H
ATOM   3020  CD  GLN   280      96.162  92.629  88.078  1.00  0.00           C
ATOM   3021  OE1 GLN   280      95.574  93.638  88.438  1.00  0.00           O
ATOM   3022  NE2 GLN   280      97.513  92.609  87.928  1.00  0.00           N
ATOM   3023 HE21 GLN   280      98.012  93.328  88.408  1.00  0.00           H
ATOM   3024 HE22 GLN   280      98.003  91.819  87.568  1.00  0.00           H
ATOM   3025  C   GLN   280      96.254  87.559  86.838  1.00  0.00           C
ATOM   3026  O   GLN   280      96.302  87.239  85.668  1.00  0.00           O
ATOM   3027  N   TRP   281      96.964  86.880  87.778  1.00  0.00           N
ATOM   3028  HN  TRP   281      96.893  87.199  88.718  1.00  0.00           H
ATOM   3029  CA  TRP   281      97.723  85.648  87.418  1.00  0.00           C
ATOM   3030  HA  TRP   281      98.112  85.788  86.418  1.00  0.00           H
ATOM   3031  CB  TRP   281      98.982  85.378  88.378  1.00  0.00           C
ATOM   3032  HB1 TRP   281      99.493  84.419  88.168  1.00  0.00           H
ATOM   3033  HB2 TRP   281      98.532  85.389  89.388  1.00  0.00           H
ATOM   3034  CG  TRP   281     100.062  86.439  88.328  1.00  0.00           C
ATOM   3035  CD1 TRP   281     100.632  87.199  89.308  1.00  0.00           C
ATOM   3036  HD1 TRP   281     100.243  87.239  90.318  1.00  0.00           H
ATOM   3037  NE1 TRP   281     101.582  88.038  88.828  1.00  0.00           N
ATOM   3038  HE1 TRP   281     101.832  88.879  89.258  1.00  0.00           H
ATOM   3039  CE2 TRP   281     101.902  87.638  87.588  1.00  0.00           C
ATOM   3040  CD2 TRP   281     100.974  86.618  87.198  1.00  0.00           C
ATOM   3041  CE3 TRP   281     101.052  86.008  85.928  1.00  0.00           C
ATOM   3042  HE3 TRP   281     100.453  85.129  85.738  1.00  0.00           H
ATOM   3043  CZ3 TRP   281     101.902  86.648  85.008  1.00  0.00           C
ATOM   3044  HZ3 TRP   281     102.002  86.269  83.998  1.00  0.00           H
ATOM   3045  CZ2 TRP   281     102.743  88.209  86.668  1.00  0.00           C
ATOM   3046  HZ2 TRP   281     103.363  89.049  86.958  1.00  0.00           H
ATOM   3047  CH2 TRP   281     102.692  87.749  85.328  1.00  0.00           C
ATOM   3048  HH2 TRP   281     103.283  88.298  84.608  1.00  0.00           H
ATOM   3049  C   TRP   281      96.862  84.429  87.078  1.00  0.00           C
ATOM   3050  O   TRP   281      97.233  83.629  86.158  1.00  0.00           O
ATOM   3051  N   GLU   282      95.632  84.219  87.678  1.00  0.00           N
ATOM   3052  HN  GLU   282      95.293  84.829  88.388  1.00  0.00           H
ATOM   3053  CA  GLU   282      94.563  83.340  87.238  1.00  0.00           C
ATOM   3054  HA  GLU   282      94.833  82.358  87.578  1.00  0.00           H
ATOM   3055  CB  GLU   282      93.233  83.638  87.948  1.00  0.00           C
ATOM   3056  HB1 GLU   282      92.942  84.709  87.848  1.00  0.00           H
ATOM   3057  HB2 GLU   282      93.382  83.468  89.038  1.00  0.00           H
ATOM   3058  CG  GLU   282      91.983  82.689  87.608  1.00  0.00           C
ATOM   3059  HG1 GLU   282      91.993  81.810  88.278  1.00  0.00           H
ATOM   3060  HG2 GLU   282      92.033  82.559  86.498  1.00  0.00           H
ATOM   3061  CD  GLU   282      90.682  83.428  87.768  1.00  0.00           C
ATOM   3062  OE1 GLU   282      89.854  83.529  86.848  1.00  0.00           O
ATOM   3063  OE2 GLU   282      90.443  83.859  88.968  1.00  0.00           O
ATOM   3064  C   GLU   282      94.453  83.279  85.758  1.00  0.00           C
ATOM   3065  O   GLU   282      94.522  82.148  85.238  1.00  0.00           O
ATOM   3066  N   GLU   283      94.324  84.408  85.008  1.00  0.00           N
ATOM   3067  HN  GLU   283      94.313  85.258  85.518  1.00  0.00           H
ATOM   3068  CA  GLU   283      94.174  84.408  83.618  1.00  0.00           C
ATOM   3069  HA  GLU   283      93.313  83.809  83.408  1.00  0.00           H
ATOM   3070  CB  GLU   283      93.903  85.868  83.178  1.00  0.00           C
ATOM   3071  HB1 GLU   283      94.842  86.418  83.408  1.00  0.00           H
ATOM   3072  HB2 GLU   283      93.132  86.189  83.908  1.00  0.00           H
ATOM   3073  CG  GLU   283      93.544  86.079  81.738  1.00  0.00           C
ATOM   3074  HG1 GLU   283      93.023  85.168  81.388  1.00  0.00           H
ATOM   3075  HG2 GLU   283      94.402  86.068  81.028  1.00  0.00           H
ATOM   3076  CD  GLU   283      92.714  87.329  81.508  1.00  0.00           C
ATOM   3077  OE1 GLU   283      93.313  88.438  81.768  1.00  0.00           O
ATOM   3078  OE2 GLU   283      91.482  87.279  81.108  1.00  0.00           O
ATOM   3079  C   GLU   283      95.253  83.708  82.818  1.00  0.00           C
ATOM   3080  O   GLU   283      94.992  82.969  81.858  1.00  0.00           O
ATOM   3081  N   ILE   284      96.493  84.028  83.298  1.00  0.00           N
ATOM   3082  HN  ILE   284      96.512  84.559  84.138  1.00  0.00           H
ATOM   3083  CA  ILE   284      97.683  83.678  82.588  1.00  0.00           C
ATOM   3084  HA  ILE   284      97.504  83.888  81.548  1.00  0.00           H
ATOM   3085  CB  ILE   284      98.942  84.398  83.068  1.00  0.00           C
ATOM   3086  HB  ILE   284      99.043  84.069  84.128  1.00  0.00           H
ATOM   3087  CG2 ILE   284     100.232  83.969  82.338  1.00  0.00           C
ATOM   3088 HG21 ILE   284     100.122  84.219  81.258  1.00  0.00           H
ATOM   3089 HG22 ILE   284     100.453  82.889  82.518  1.00  0.00           H
ATOM   3090 HG23 ILE   284     101.153  84.508  82.638  1.00  0.00           H
ATOM   3091  CG1 ILE   284      98.783  85.979  83.198  1.00  0.00           C
ATOM   3092 HG11 ILE   284      99.782  86.409  83.388  1.00  0.00           H
ATOM   3093 HG12 ILE   284      98.033  86.259  83.968  1.00  0.00           H
ATOM   3094  CD  ILE   284      98.214  86.590  81.898  1.00  0.00           C
ATOM   3095  HD1 ILE   284      97.173  86.278  81.688  1.00  0.00           H
ATOM   3096  HD2 ILE   284      98.872  86.379  81.028  1.00  0.00           H
ATOM   3097  HD3 ILE   284      98.272  87.699  81.938  1.00  0.00           H
ATOM   3098  C   ILE   284      97.872  82.169  82.688  1.00  0.00           C
ATOM   3099  O   ILE   284      98.033  81.469  81.758  1.00  0.00           O
ATOM   3100  N   PHE   285      97.702  81.609  83.938  1.00  0.00           N
ATOM   3101  HN  PHE   285      97.393  82.258  84.628  1.00  0.00           H
ATOM   3102  CA  PHE   285      97.743  80.178  84.298  1.00  0.00           C
ATOM   3103  HA  PHE   285      98.702  79.789  84.008  1.00  0.00           H
ATOM   3104  CB  PHE   285      97.504  80.038  85.838  1.00  0.00           C
ATOM   3105  HB1 PHE   285      97.312  79.008  86.188  1.00  0.00           H
ATOM   3106  HB2 PHE   285      96.604  80.688  85.958  1.00  0.00           H
ATOM   3107  CG  PHE   285      98.614  80.499  86.758  1.00  0.00           C
ATOM   3108  CD1 PHE   285     100.033  80.420  86.528  1.00  0.00           C
ATOM   3109  HD1 PHE   285     100.402  80.118  85.568  1.00  0.00           H
ATOM   3110  CE1 PHE   285     100.923  80.758  87.568  1.00  0.00           C
ATOM   3111  HE1 PHE   285     102.002  80.678  87.528  1.00  0.00           H
ATOM   3112  CZ  PHE   285     100.453  81.049  88.908  1.00  0.00           C
ATOM   3113  HZ  PHE   285     101.123  81.259  89.728  1.00  0.00           H
ATOM   3114  CD2 PHE   285      98.203  80.939  88.048  1.00  0.00           C
ATOM   3115  HD2 PHE   285      97.132  81.008  88.188  1.00  0.00           H
ATOM   3116  CE2 PHE   285      99.082  81.239  89.088  1.00  0.00           C
ATOM   3117  HE2 PHE   285      98.623  81.628  89.978  1.00  0.00           H
ATOM   3118  C   PHE   285      96.652  79.399  83.588  1.00  0.00           C
ATOM   3119  O   PHE   285      96.813  78.239  83.138  1.00  0.00           O
ATOM   3120  N   HSD   286      95.453  79.989  83.598  1.00  0.00           N
ATOM   3121  HN  HSD   286      95.262  80.840  84.078  1.00  0.00           H
ATOM   3122  CA  HSD   286      94.233  79.449  83.018  1.00  0.00           C
ATOM   3123  HA  HSD   286      94.152  78.488  83.488  1.00  0.00           H
ATOM   3124  CB  HSD   286      92.942  80.319  83.208  1.00  0.00           C
ATOM   3125  HB1 HSD   286      93.163  81.399  83.018  1.00  0.00           H
ATOM   3126  HB2 HSD   286      92.743  80.340  84.298  1.00  0.00           H
ATOM   3127  ND1 HSD   286      91.493  80.089  81.188  1.00  0.00           N
ATOM   3128  HD1 HSD   286      92.132  80.560  80.578  1.00  0.00           H
ATOM   3129  CG  HSD   286      91.753  79.789  82.508  1.00  0.00           C
ATOM   3130  CE1 HSD   286      90.343  79.449  80.858  1.00  0.00           C
ATOM   3131  HE1 HSD   286      89.882  79.498  79.868  1.00  0.00           H
ATOM   3132  NE2 HSD   286      89.793  78.908  81.928  1.00  0.00           N
ATOM   3133  CD2 HSD   286      90.632  79.169  83.018  1.00  0.00           C
ATOM   3134  HD2 HSD   286      90.343  78.828  83.998  1.00  0.00           H
ATOM   3135  C   HSD   286      94.423  79.209  81.548  1.00  0.00           C
ATOM   3136  O   HSD   286      94.023  78.178  80.938  1.00  0.00           O
ATOM   3137  N   MET   287      95.092  80.140  80.818  1.00  0.00           N
ATOM   3138  HN  MET   287      95.542  80.858  81.348  1.00  0.00           H
ATOM   3139  CA  MET   287      95.372  80.089  79.378  1.00  0.00           C
ATOM   3140  HA  MET   287      94.553  79.519  78.958  1.00  0.00           H
ATOM   3141  CB  MET   287      95.062  81.539  78.878  1.00  0.00           C
ATOM   3142  HB1 MET   287      95.943  82.139  79.218  1.00  0.00           H
ATOM   3143  HB2 MET   287      94.233  81.968  79.468  1.00  0.00           H
ATOM   3144  CG  MET   287      94.794  81.628  77.348  1.00  0.00           C
ATOM   3145  HG1 MET   287      95.643  81.239  76.738  1.00  0.00           H
ATOM   3146  HG2 MET   287      94.613  82.708  77.168  1.00  0.00           H
ATOM   3147  SD  MET   287      93.373  80.538  76.858  1.00  0.00           S
ATOM   3148  CE  MET   287      94.043  80.560  75.148  1.00  0.00           C
ATOM   3149  HE1 MET   287      94.324  81.600  74.878  1.00  0.00           H
ATOM   3150  HE2 MET   287      93.373  80.118  74.378  1.00  0.00           H
ATOM   3151  HE3 MET   287      94.982  79.979  75.038  1.00  0.00           H
ATOM   3152  C   MET   287      96.762  79.629  79.048  1.00  0.00           C
ATOM   3153  O   MET   287      97.312  79.989  78.008  1.00  0.00           O
ATOM   3154  N   THR   288      97.382  78.809  79.928  1.00  0.00           N
ATOM   3155  HN  THR   288      96.803  78.519  80.678  1.00  0.00           H
ATOM   3156  CA  THR   288      98.643  78.118  79.618  1.00  0.00           C
ATOM   3157  HA  THR   288      98.602  78.090  78.538  1.00  0.00           H
ATOM   3158  CB  THR   288      99.922  78.719  80.238  1.00  0.00           C
ATOM   3159  HB  THR   288      99.963  78.398  81.308  1.00  0.00           H
ATOM   3160  OG1 THR   288      99.903  80.159  80.248  1.00  0.00           O
ATOM   3161  HG1 THR   288      99.082  80.378  80.698  1.00  0.00           H
ATOM   3162  CG2 THR   288     101.223  78.289  79.558  1.00  0.00           C
ATOM   3163 HG21 THR   288     101.382  78.659  78.528  1.00  0.00           H
ATOM   3164 HG22 THR   288     101.213  77.189  79.408  1.00  0.00           H
ATOM   3165 HG23 THR   288     102.142  78.558  80.118  1.00  0.00           H
ATOM   3166  C   THR   288      98.483  76.648  80.008  1.00  0.00           C
ATOM   3167  O   THR   288      98.842  75.818  79.198  1.00  0.00           O
ATOM   3168  N   TYR   289      98.132  76.299  81.288  1.00  0.00           N
ATOM   3169  HN  TYR   289      97.953  77.019  81.958  1.00  0.00           H
ATOM   3170  CA  TYR   289      98.203  74.979  81.828  1.00  0.00           C
ATOM   3171  HA  TYR   289      98.824  74.340  81.218  1.00  0.00           H
ATOM   3172  CB  TYR   289      98.723  74.999  83.278  1.00  0.00           C
ATOM   3173  HB1 TYR   289      98.684  73.979  83.728  1.00  0.00           H
ATOM   3174  HB2 TYR   289      98.264  75.719  83.988  1.00  0.00           H
ATOM   3175  CG  TYR   289     100.202  75.328  83.248  1.00  0.00           C
ATOM   3176  CD1 TYR   289     100.523  76.648  83.648  1.00  0.00           C
ATOM   3177  HD1 TYR   289      99.702  77.269  83.978  1.00  0.00           H
ATOM   3178  CE1 TYR   289     101.813  77.138  83.568  1.00  0.00           C
ATOM   3179  HE1 TYR   289     102.072  78.118  83.918  1.00  0.00           H
ATOM   3180  CZ  TYR   289     102.784  76.389  82.828  1.00  0.00           C
ATOM   3181  OH  TYR   289     104.082  76.928  82.768  1.00  0.00           O
ATOM   3182  HH  TYR   289     104.553  76.578  82.008  1.00  0.00           H
ATOM   3183  CD2 TYR   289     101.263  74.468  82.778  1.00  0.00           C
ATOM   3184  HD2 TYR   289     101.003  73.449  82.558  1.00  0.00           H
ATOM   3185  CE2 TYR   289     102.533  75.018  82.548  1.00  0.00           C
ATOM   3186  HE2 TYR   289     103.334  74.449  82.098  1.00  0.00           H
ATOM   3187  C   TYR   289      96.873  74.288  81.798  1.00  0.00           C
ATOM   3188  O   TYR   289      96.703  73.188  82.358  1.00  0.00           O
ATOM   3189  N   ASP   290      95.834  74.889  81.108  1.00  0.00           N
ATOM   3190  HN  ASP   290      96.062  75.739  80.628  1.00  0.00           H
ATOM   3191  CA  ASP   290      94.444  74.340  80.898  1.00  0.00           C
ATOM   3192  HA  ASP   290      93.964  75.199  80.458  1.00  0.00           H
ATOM   3193  CB  ASP   290      94.572  73.090  80.008  1.00  0.00           C
ATOM   3194  HB1 ASP   290      93.602  72.568  79.838  1.00  0.00           H
ATOM   3195  HB2 ASP   290      95.302  72.299  80.288  1.00  0.00           H
ATOM   3196  CG  ASP   290      94.963  73.560  78.598  1.00  0.00           C
ATOM   3197  OD1 ASP   290      95.813  72.919  77.998  1.00  0.00           O
ATOM   3198  OD2 ASP   290      94.343  74.549  78.138  1.00  0.00           O
ATOM   3199  C   ASP   290      93.742  74.059  82.198  1.00  0.00           C
ATOM   3200  O   ASP   290      93.373  72.938  82.518  1.00  0.00           O
ATOM   3201  N   LEU   291      93.493  75.049  83.018  1.00  0.00           N
ATOM   3202  HN  LEU   291      93.632  75.999  82.738  1.00  0.00           H
ATOM   3203  CA  LEU   291      92.942  74.848  84.348  1.00  0.00           C
ATOM   3204  HA  LEU   291      93.423  73.950  84.698  1.00  0.00           H
ATOM   3205  CB  LEU   291      93.423  75.950  85.308  1.00  0.00           C
ATOM   3206  HB1 LEU   291      92.953  75.778  86.298  1.00  0.00           H
ATOM   3207  HB2 LEU   291      93.132  76.949  84.918  1.00  0.00           H
ATOM   3208  CG  LEU   291      94.903  76.049  85.558  1.00  0.00           C
ATOM   3209  HG  LEU   291      95.563  76.229  84.678  1.00  0.00           H
ATOM   3210  CD1 LEU   291      95.153  77.278  86.458  1.00  0.00           C
ATOM   3211 HD11 LEU   291      96.213  77.249  86.788  1.00  0.00           H
ATOM   3212 HD12 LEU   291      94.514  77.269  87.358  1.00  0.00           H
ATOM   3213 HD13 LEU   291      94.934  78.178  85.858  1.00  0.00           H
ATOM   3214  CD2 LEU   291      95.463  74.808  86.318  1.00  0.00           C
ATOM   3215 HD21 LEU   291      95.214  73.858  85.798  1.00  0.00           H
ATOM   3216 HD22 LEU   291      95.104  74.778  87.368  1.00  0.00           H
ATOM   3217 HD23 LEU   291      96.552  74.999  86.378  1.00  0.00           H
ATOM   3218  C   LEU   291      91.493  74.749  84.228  1.00  0.00           C
ATOM   3219  O   LEU   291      90.873  75.288  83.388  1.00  0.00           O
ATOM   3220  N   ALA   292      90.822  74.059  85.178  1.00  0.00           N
ATOM   3221  HN  ALA   292      91.293  73.568  85.898  1.00  0.00           H
ATOM   3222  CA  ALA   292      89.412  73.880  85.218  1.00  0.00           C
ATOM   3223  HA  ALA   292      89.122  74.148  84.218  1.00  0.00           H
ATOM   3224  CB  ALA   292      89.114  72.380  85.468  1.00  0.00           C
ATOM   3225  HB1 ALA   292      89.513  71.758  84.638  1.00  0.00           H
ATOM   3226  HB2 ALA   292      88.013  72.269  85.358  1.00  0.00           H
ATOM   3227  HB3 ALA   292      89.473  72.019  86.448  1.00  0.00           H
ATOM   3228  C   ALA   292      88.673  74.948  86.038  1.00  0.00           C
ATOM   3229  O   ALA   292      88.803  74.969  87.218  1.00  0.00           O
ATOM   3230  N   SER   293      87.952  75.929  85.418  1.00  0.00           N
ATOM   3231  HN  SER   293      87.854  75.958  84.428  1.00  0.00           H
ATOM   3232  CA  SER   293      87.273  77.039  86.018  1.00  0.00           C
ATOM   3233  HA  SER   293      88.022  77.819  86.058  1.00  0.00           H
ATOM   3234  CB  SER   293      86.202  77.549  85.018  1.00  0.00           C
ATOM   3235  HB1 SER   293      85.443  76.809  84.708  1.00  0.00           H
ATOM   3236  HB2 SER   293      86.693  77.809  84.048  1.00  0.00           H
ATOM   3237  OG  SER   293      85.662  78.838  85.428  1.00  0.00           O
ATOM   3238  HG1 SER   293      84.704  78.758  85.428  1.00  0.00           H
ATOM   3239  C   SER   293      86.674  76.879  87.408  1.00  0.00           C
ATOM   3240  O   SER   293      86.882  77.618  88.338  1.00  0.00           O
ATOM   3241  N   ALA   294      85.793  75.859  87.578  1.00  0.00           N
ATOM   3242  HN  ALA   294      85.723  75.199  86.828  1.00  0.00           H
ATOM   3243  CA  ALA   294      85.202  75.529  88.828  1.00  0.00           C
ATOM   3244  HA  ALA   294      84.723  76.419  89.218  1.00  0.00           H
ATOM   3245  CB  ALA   294      84.333  74.288  88.738  1.00  0.00           C
ATOM   3246  HB1 ALA   294      84.783  73.549  88.038  1.00  0.00           H
ATOM   3247  HB2 ALA   294      83.363  74.609  88.298  1.00  0.00           H
ATOM   3248  HB3 ALA   294      84.132  73.938  89.778  1.00  0.00           H
ATOM   3249  C   ALA   294      86.283  75.109  89.838  1.00  0.00           C
ATOM   3250  O   ALA   294      86.202  75.459  90.968  1.00  0.00           O
ATOM   3251  N   VAL   295      87.323  74.379  89.408  1.00  0.00           N
ATOM   3252  HN  VAL   295      87.463  74.309  88.418  1.00  0.00           H
ATOM   3253  CA  VAL   295      88.433  74.028  90.258  1.00  0.00           C
ATOM   3254  HA  VAL   295      87.943  73.519  91.088  1.00  0.00           H
ATOM   3255  CB  VAL   295      89.342  73.090  89.648  1.00  0.00           C
ATOM   3256  HB  VAL   295      89.604  73.389  88.608  1.00  0.00           H
ATOM   3257  CG1 VAL   295      90.643  72.868  90.438  1.00  0.00           C
ATOM   3258 HG11 VAL   295      91.394  73.648  90.168  1.00  0.00           H
ATOM   3259 HG12 VAL   295      91.132  71.949  90.028  1.00  0.00           H
ATOM   3260 HG13 VAL   295      90.542  72.708  91.528  1.00  0.00           H
ATOM   3261  CG2 VAL   295      88.702  71.700  89.728  1.00  0.00           C
ATOM   3262 HG21 VAL   295      88.424  71.299  90.728  1.00  0.00           H
ATOM   3263 HG22 VAL   295      89.534  71.049  89.368  1.00  0.00           H
ATOM   3264 HG23 VAL   295      87.784  71.520  89.118  1.00  0.00           H
ATOM   3265  C   VAL   295      89.212  75.309  90.668  1.00  0.00           C
ATOM   3266  O   VAL   295      89.473  75.559  91.848  1.00  0.00           O
ATOM   3267  N   VAL   296      89.493  76.209  89.718  1.00  0.00           N
ATOM   3268  HN  VAL   296      89.154  75.979  88.808  1.00  0.00           H
ATOM   3269  CA  VAL   296      90.182  77.479  89.828  1.00  0.00           C
ATOM   3270  HA  VAL   296      91.192  77.308  90.168  1.00  0.00           H
ATOM   3271  CB  VAL   296      90.173  78.129  88.418  1.00  0.00           C
ATOM   3272  HB  VAL   296      89.174  77.968  87.938  1.00  0.00           H
ATOM   3273  CG1 VAL   296      90.443  79.629  88.288  1.00  0.00           C
ATOM   3274 HG11 VAL   296      91.482  79.789  88.628  1.00  0.00           H
ATOM   3275 HG12 VAL   296      89.683  80.168  88.898  1.00  0.00           H
ATOM   3276 HG13 VAL   296      90.182  79.999  87.268  1.00  0.00           H
ATOM   3277  CG2 VAL   296      91.213  77.438  87.498  1.00  0.00           C
ATOM   3278 HG21 VAL   296      91.062  76.359  87.708  1.00  0.00           H
ATOM   3279 HG22 VAL   296      92.212  77.779  87.858  1.00  0.00           H
ATOM   3280 HG23 VAL   296      91.114  77.758  86.438  1.00  0.00           H
ATOM   3281  C   VAL   296      89.473  78.379  90.808  1.00  0.00           C
ATOM   3282  O   VAL   296      90.173  78.999  91.648  1.00  0.00           O
ATOM   3283  N   ARG   297      88.113  78.528  90.728  1.00  0.00           N
ATOM   3284  HN  ARG   297      87.624  78.068  89.998  1.00  0.00           H
ATOM   3285  CA  ARG   297      87.433  79.388  91.668  1.00  0.00           C
ATOM   3286  HA  ARG   297      88.013  80.299  91.778  1.00  0.00           H
ATOM   3287  CB  ARG   297      86.043  79.898  91.238  1.00  0.00           C
ATOM   3288  HB1 ARG   297      85.604  80.550  92.018  1.00  0.00           H
ATOM   3289  HB2 ARG   297      85.313  79.078  91.078  1.00  0.00           H
ATOM   3290  CG  ARG   297      86.073  80.840  89.998  1.00  0.00           C
ATOM   3291  HG1 ARG   297      85.753  80.129  89.208  1.00  0.00           H
ATOM   3292  HG2 ARG   297      87.113  81.148  89.768  1.00  0.00           H
ATOM   3293  CD  ARG   297      85.103  81.959  90.028  1.00  0.00           C
ATOM   3294  HD1 ARG   297      84.993  82.589  89.118  1.00  0.00           H
ATOM   3295  HD2 ARG   297      85.354  82.638  90.868  1.00  0.00           H
ATOM   3296  NE  ARG   297      83.764  81.418  90.408  1.00  0.00           N
ATOM   3297  HE  ARG   297      83.473  81.229  91.348  1.00  0.00           H
ATOM   3298  CZ  ARG   297      83.074  80.669  89.618  1.00  0.00           C
ATOM   3299  NH1 ARG   297      83.272  80.459  88.338  1.00  0.00           N
ATOM   3300 HH11 ARG   297      83.943  81.040  87.868  1.00  0.00           H
ATOM   3301 HH12 ARG   297      82.743  79.659  88.058  1.00  0.00           H
ATOM   3302  NH2 ARG   297      82.092  79.979  90.188  1.00  0.00           N
ATOM   3303 HH21 ARG   297      82.064  79.938  91.188  1.00  0.00           H
ATOM   3304 HH22 ARG   297      81.464  79.458  89.618  1.00  0.00           H
ATOM   3305  C   ARG   297      87.273  78.698  93.038  1.00  0.00           C
ATOM   3306  O   ARG   297      87.232  79.340  94.078  1.00  0.00           O
ATOM   3307  N   ILE   298      87.092  77.378  93.198  1.00  0.00           N
ATOM   3308  HN  ILE   298      87.262  76.770  92.418  1.00  0.00           H
ATOM   3309  CA  ILE   298      86.663  76.748  94.478  1.00  0.00           C
ATOM   3310  HA  ILE   298      85.824  77.359  94.788  1.00  0.00           H
ATOM   3311  CB  ILE   298      86.082  75.349  94.318  1.00  0.00           C
ATOM   3312  HB  ILE   298      85.413  75.358  93.428  1.00  0.00           H
ATOM   3313  CG2 ILE   298      87.074  74.299  93.928  1.00  0.00           C
ATOM   3314 HG21 ILE   298      86.563  73.368  93.588  1.00  0.00           H
ATOM   3315 HG22 ILE   298      87.724  74.028  94.788  1.00  0.00           H
ATOM   3316 HG23 ILE   298      87.654  74.758  93.098  1.00  0.00           H
ATOM   3317  CG1 ILE   298      85.232  74.938  95.568  1.00  0.00           C
ATOM   3318 HG11 ILE   298      84.493  75.729  95.778  1.00  0.00           H
ATOM   3319 HG12 ILE   298      85.993  74.829  96.378  1.00  0.00           H
ATOM   3320  CD  ILE   298      84.363  73.709  95.368  1.00  0.00           C
ATOM   3321  HD1 ILE   298      83.912  73.618  94.358  1.00  0.00           H
ATOM   3322  HD2 ILE   298      83.523  73.608  96.078  1.00  0.00           H
ATOM   3323  HD3 ILE   298      84.893  72.739  95.458  1.00  0.00           H
ATOM   3324  C   ILE   298      87.794  76.828  95.508  1.00  0.00           C
ATOM   3325  O   ILE   298      87.563  77.249  96.658  1.00  0.00           O
ATOM   3326  N   PHE   299      89.023  76.618  95.128  1.00  0.00           N
ATOM   3327  HN  PHE   299      89.303  76.229  94.248  1.00  0.00           H
ATOM   3328  CA  PHE   299      90.202  76.718  96.028  1.00  0.00           C
ATOM   3329  HA  PHE   299      90.004  76.188  96.948  1.00  0.00           H
ATOM   3330  CB  PHE   299      91.473  76.039  95.418  1.00  0.00           C
ATOM   3331  HB1 PHE   299      92.323  76.398  96.028  1.00  0.00           H
ATOM   3332  HB2 PHE   299      91.633  76.389  94.378  1.00  0.00           H
ATOM   3333  CG  PHE   299      91.342  74.568  95.458  1.00  0.00           C
ATOM   3334  CD1 PHE   299      91.263  73.748  94.348  1.00  0.00           C
ATOM   3335  HD1 PHE   299      91.102  74.200  93.378  1.00  0.00           H
ATOM   3336  CE1 PHE   299      91.412  72.358  94.428  1.00  0.00           C
ATOM   3337  HE1 PHE   299      91.433  71.718  93.558  1.00  0.00           H
ATOM   3338  CZ  PHE   299      91.382  71.779  95.658  1.00  0.00           C
ATOM   3339  HZ  PHE   299      91.342  70.699  95.678  1.00  0.00           H
ATOM   3340  CD2 PHE   299      91.493  73.999  96.758  1.00  0.00           C
ATOM   3341  HD2 PHE   299      91.713  74.539  97.678  1.00  0.00           H
ATOM   3342  CE2 PHE   299      91.473  72.568  96.808  1.00  0.00           C
ATOM   3343  HE2 PHE   299      91.424  72.030  97.738  1.00  0.00           H
ATOM   3344  C   PHE   299      90.473  78.160  96.538  1.00  0.00           C
ATOM   3345  O   PHE   299      90.843  78.359  97.698  1.00  0.00           O
ATOM   3346  N   ASN   300      90.182  79.108  95.618  1.00  0.00           N
ATOM   3347  HN  ASN   300      89.893  78.938  94.678  1.00  0.00           H
ATOM   3348  CA  ASN   300      90.133  80.538  95.938  1.00  0.00           C
ATOM   3349  HA  ASN   300      91.132  80.770  96.278  1.00  0.00           H
ATOM   3350  CB  ASN   300      89.773  81.348  94.638  1.00  0.00           C
ATOM   3351  HB1 ASN   300      88.713  81.250  94.318  1.00  0.00           H
ATOM   3352  HB2 ASN   300      90.483  80.910  93.908  1.00  0.00           H
ATOM   3353  CG  ASN   300      90.284  82.850  94.718  1.00  0.00           C
ATOM   3354  OD1 ASN   300      91.062  83.200  95.598  1.00  0.00           O
ATOM   3355  ND2 ASN   300      89.823  83.638  93.778  1.00  0.00           N
ATOM   3356 HD21 ASN   300      90.133  84.590  93.858  1.00  0.00           H
ATOM   3357 HD22 ASN   300      89.412  83.218  92.968  1.00  0.00           H
ATOM   3358  C   ASN   300      89.114  80.818  97.018  1.00  0.00           C
ATOM   3359  O   ASN   300      89.333  81.519  97.968  1.00  0.00           O
ATOM   3360  N   LEU   301      87.952  80.210  96.908  1.00  0.00           N
ATOM   3361  HN  LEU   301      87.882  79.689  96.058  1.00  0.00           H
ATOM   3362  CA  LEU   301      86.794  80.508  97.748  1.00  0.00           C
ATOM   3363  HA  LEU   301      86.782  81.569  97.938  1.00  0.00           H
ATOM   3364  CB  LEU   301      85.413  80.089  97.078  1.00  0.00           C
ATOM   3365  HB1 LEU   301      85.532  79.019  96.828  1.00  0.00           H
ATOM   3366  HB2 LEU   301      85.343  80.648  96.118  1.00  0.00           H
ATOM   3367  CG  LEU   301      84.212  80.368  97.968  1.00  0.00           C
ATOM   3368  HG  LEU   301      84.294  79.868  98.948  1.00  0.00           H
ATOM   3369  CD1 LEU   301      83.853  81.889  98.308  1.00  0.00           C
ATOM   3370 HD11 LEU   301      83.683  82.538  97.428  1.00  0.00           H
ATOM   3371 HD12 LEU   301      84.692  82.349  98.868  1.00  0.00           H
ATOM   3372 HD13 LEU   301      82.904  81.938  98.878  1.00  0.00           H
ATOM   3373  CD2 LEU   301      82.973  79.799  97.308  1.00  0.00           C
ATOM   3374 HD21 LEU   301      83.193  78.719  97.188  1.00  0.00           H
ATOM   3375 HD22 LEU   301      82.913  80.168  96.258  1.00  0.00           H
ATOM   3376 HD23 LEU   301      82.083  80.019  97.928  1.00  0.00           H
ATOM   3377  C   LEU   301      86.964  79.868  99.128  1.00  0.00           C
ATOM   3378  O   LEU   301      86.642  80.490 100.138  1.00  0.00           O
ATOM   3379  N   ILE   302      87.603  78.648  99.178  1.00  0.00           N
ATOM   3380  HN  ILE   302      87.802  78.229  98.298  1.00  0.00           H
ATOM   3381  CA  ILE   302      88.013  78.020 100.388  1.00  0.00           C
ATOM   3382  HA  ILE   302      87.113  77.938 100.978  1.00  0.00           H
ATOM   3383  CB  ILE   302      88.582  76.669 100.018  1.00  0.00           C
ATOM   3384  HB  ILE   302      89.184  76.758  99.088  1.00  0.00           H
ATOM   3385  CG2 ILE   302      89.394  76.058 101.198  1.00  0.00           C
ATOM   3386 HG21 ILE   302      89.813  75.109 100.818  1.00  0.00           H
ATOM   3387 HG22 ILE   302      88.772  75.828 102.088  1.00  0.00           H
ATOM   3388 HG23 ILE   302      90.264  76.739 101.368  1.00  0.00           H
ATOM   3389  CG1 ILE   302      87.484  75.618  99.608  1.00  0.00           C
ATOM   3390 HG11 ILE   302      86.782  76.109  98.898  1.00  0.00           H
ATOM   3391 HG12 ILE   302      86.943  75.379 100.548  1.00  0.00           H
ATOM   3392  CD  ILE   302      87.934  74.318  98.898  1.00  0.00           C
ATOM   3393  HD1 ILE   302      87.013  73.880  98.458  1.00  0.00           H
ATOM   3394  HD2 ILE   302      88.354  73.630  99.658  1.00  0.00           H
ATOM   3395  HD3 ILE   302      88.713  74.488  98.128  1.00  0.00           H
ATOM   3396  C   ILE   302      88.993  78.879 101.158  1.00  0.00           C
ATOM   3397  O   ILE   302      88.912  79.069 102.328  1.00  0.00           O
ATOM   3398  N   GLY   303      89.923  79.489 100.398  1.00  0.00           N
ATOM   3399  HN  GLY   303      89.893  79.248  99.428  1.00  0.00           H
ATOM   3400  CA  GLY   303      90.962  80.340 101.018  1.00  0.00           C
ATOM   3401  HA1 GLY   303      91.633  80.609 100.218  1.00  0.00           H
ATOM   3402  HA2 GLY   303      91.452  79.778 101.798  1.00  0.00           H
ATOM   3403  C   GLY   303      90.343  81.609 101.618  1.00  0.00           C
ATOM   3404  O   GLY   303      90.764  82.090 102.668  1.00  0.00           O
ATOM   3405  N   MET   304      89.394  82.229 100.848  1.00  0.00           N
ATOM   3406  HN  MET   304      89.243  81.730  99.998  1.00  0.00           H
ATOM   3407  CA  MET   304      88.594  83.419 101.118  1.00  0.00           C
ATOM   3408  HA  MET   304      89.202  84.310 101.168  1.00  0.00           H
ATOM   3409  CB  MET   304      87.504  83.748  99.978  1.00  0.00           C
ATOM   3410  HB1 MET   304      86.794  82.898 100.048  1.00  0.00           H
ATOM   3411  HB2 MET   304      87.983  83.748  98.968  1.00  0.00           H
ATOM   3412  CG  MET   304      86.794  85.079 100.138  1.00  0.00           C
ATOM   3413  HG1 MET   304      86.082  84.888 100.968  1.00  0.00           H
ATOM   3414  HG2 MET   304      86.052  85.389  99.368  1.00  0.00           H
ATOM   3415  SD  MET   304      87.864  86.428 100.528  1.00  0.00           S
ATOM   3416  CE  MET   304      86.733  87.638 101.258  1.00  0.00           C
ATOM   3417  HE1 MET   304      87.174  88.659 101.258  1.00  0.00           H
ATOM   3418  HE2 MET   304      86.353  87.369 102.268  1.00  0.00           H
ATOM   3419  HE3 MET   304      85.824  87.638 100.618  1.00  0.00           H
ATOM   3420  C   MET   304      87.794  83.200 102.428  1.00  0.00           C
ATOM   3421  O   MET   304      87.714  83.888 103.448  1.00  0.00           O
ATOM   3422  N   MET   305      87.143  81.968 102.548  1.00  0.00           N
ATOM   3423  HN  MET   305      87.192  81.309 101.808  1.00  0.00           H
ATOM   3424  CA  MET   305      86.383  81.409 103.718  1.00  0.00           C
ATOM   3425  HA  MET   305      85.644  82.108 104.068  1.00  0.00           H
ATOM   3426  CB  MET   305      85.644  80.079 103.408  1.00  0.00           C
ATOM   3427  HB1 MET   305      85.193  79.738 104.368  1.00  0.00           H
ATOM   3428  HB2 MET   305      86.313  79.239 103.108  1.00  0.00           H
ATOM   3429  CG  MET   305      84.382  80.229 102.568  1.00  0.00           C
ATOM   3430  HG1 MET   305      84.583  80.868 101.678  1.00  0.00           H
ATOM   3431  HG2 MET   305      83.722  80.779 103.278  1.00  0.00           H
ATOM   3432  SD  MET   305      83.694  78.648 102.018  1.00  0.00           S
ATOM   3433  CE  MET   305      83.044  78.090 103.598  1.00  0.00           C
ATOM   3434  HE1 MET   305      82.603  77.089 103.418  1.00  0.00           H
ATOM   3435  HE2 MET   305      82.262  78.799 103.948  1.00  0.00           H
ATOM   3436  HE3 MET   305      83.834  77.968 104.368  1.00  0.00           H
ATOM   3437  C   MET   305      87.214  81.148 104.938  1.00  0.00           C
ATOM   3438  O   MET   305      86.794  81.439 106.038  1.00  0.00           O
ATOM   3439  N   LEU   306      88.412  80.599 104.738  1.00  0.00           N
ATOM   3440  HN  LEU   306      88.594  80.199 103.838  1.00  0.00           H
ATOM   3441  CA  LEU   306      89.382  80.378 105.758  1.00  0.00           C
ATOM   3442  HA  LEU   306      88.813  79.918 106.558  1.00  0.00           H
ATOM   3443  CB  LEU   306      90.533  79.449 105.268  1.00  0.00           C
ATOM   3444  HB1 LEU   306      91.512  79.568 105.778  1.00  0.00           H
ATOM   3445  HB2 LEU   306      90.873  79.909 104.318  1.00  0.00           H
ATOM   3446  CG  LEU   306      90.224  77.919 105.108  1.00  0.00           C
ATOM   3447  HG  LEU   306      89.434  77.819 104.338  1.00  0.00           H
ATOM   3448  CD1 LEU   306      91.412  77.159 104.458  1.00  0.00           C
ATOM   3449 HD11 LEU   306      92.233  77.278 105.198  1.00  0.00           H
ATOM   3450 HD12 LEU   306      91.733  77.648 103.508  1.00  0.00           H
ATOM   3451 HD13 LEU   306      91.102  76.128 104.198  1.00  0.00           H
ATOM   3452  CD2 LEU   306      89.773  77.368 106.458  1.00  0.00           C
ATOM   3453 HD21 LEU   306      90.673  77.438 107.098  1.00  0.00           H
ATOM   3454 HD22 LEU   306      89.513  76.299 106.308  1.00  0.00           H
ATOM   3455 HD23 LEU   306      88.974  77.989 106.908  1.00  0.00           H
ATOM   3456  C   LEU   306      89.944  81.600 106.458  1.00  0.00           C
ATOM   3457  O   LEU   306      89.993  81.700 107.728  1.00  0.00           O
ATOM   3458  N   LEU   307      90.273  82.609 105.648  1.00  0.00           N
ATOM   3459  HN  LEU   307      90.364  82.419 104.668  1.00  0.00           H
ATOM   3460  CA  LEU   307      90.632  83.879 106.108  1.00  0.00           C
ATOM   3461  HA  LEU   307      91.394  83.729 106.858  1.00  0.00           H
ATOM   3462  CB  LEU   307      91.083  84.688 104.838  1.00  0.00           C
ATOM   3463  HB1 LEU   307      90.214  85.109 104.278  1.00  0.00           H
ATOM   3464  HB2 LEU   307      91.593  83.999 104.128  1.00  0.00           H
ATOM   3465  CG  LEU   307      92.063  85.809 105.308  1.00  0.00           C
ATOM   3466  HG  LEU   307      91.652  86.248 106.248  1.00  0.00           H
ATOM   3467  CD1 LEU   307      93.483  85.258 105.478  1.00  0.00           C
ATOM   3468 HD11 LEU   307      94.143  85.938 106.058  1.00  0.00           H
ATOM   3469 HD12 LEU   307      94.052  85.249 104.528  1.00  0.00           H
ATOM   3470 HD13 LEU   307      93.592  84.219 105.848  1.00  0.00           H
ATOM   3471  CD2 LEU   307      92.022  87.008 104.298  1.00  0.00           C
ATOM   3472 HD21 LEU   307      90.952  87.318 104.358  1.00  0.00           H
ATOM   3473 HD22 LEU   307      92.113  86.709 103.228  1.00  0.00           H
ATOM   3474 HD23 LEU   307      92.813  87.738 104.578  1.00  0.00           H
ATOM   3475  C   LEU   307      89.424  84.499 106.858  1.00  0.00           C
ATOM   3476  O   LEU   307      89.592  85.098 107.928  1.00  0.00           O
ATOM   3477  N   LEU   308      88.223  84.459 106.288  1.00  0.00           N
ATOM   3478  HN  LEU   308      88.063  83.939 105.458  1.00  0.00           H
ATOM   3479  CA  LEU   308      87.034  84.979 106.928  1.00  0.00           C
ATOM   3480  HA  LEU   308      87.232  86.029 107.038  1.00  0.00           H
ATOM   3481  CB  LEU   308      85.824  85.038 106.008  1.00  0.00           C
ATOM   3482  HB1 LEU   308      84.902  85.219 106.618  1.00  0.00           H
ATOM   3483  HB2 LEU   308      85.784  84.039 105.518  1.00  0.00           H
ATOM   3484  CG  LEU   308      85.723  86.159 104.988  1.00  0.00           C
ATOM   3485  HG  LEU   308      86.743  86.219 104.558  1.00  0.00           H
ATOM   3486  CD1 LEU   308      84.653  85.809 103.988  1.00  0.00           C
ATOM   3487 HD11 LEU   308      84.473  86.709 103.348  1.00  0.00           H
ATOM   3488 HD12 LEU   308      83.652  85.688 104.468  1.00  0.00           H
ATOM   3489 HD13 LEU   308      84.823  84.969 103.288  1.00  0.00           H
ATOM   3490  CD2 LEU   308      85.483  87.519 105.678  1.00  0.00           C
ATOM   3491 HD21 LEU   308      86.222  87.829 106.448  1.00  0.00           H
ATOM   3492 HD22 LEU   308      84.482  87.538 106.138  1.00  0.00           H
ATOM   3493 HD23 LEU   308      85.483  88.298 104.878  1.00  0.00           H
ATOM   3494  C   LEU   308      86.674  84.310 108.248  1.00  0.00           C
ATOM   3495  O   LEU   308      86.324  84.898 109.258  1.00  0.00           O
ATOM   3496  N   CYS   309      86.702  82.969 108.328  1.00  0.00           N
ATOM   3497  HN  CYS   309      86.873  82.419 107.518  1.00  0.00           H
ATOM   3498  CA  CYS   309      86.572  82.218 109.568  1.00  0.00           C
ATOM   3499  HA  CYS   309      85.592  82.489 109.918  1.00  0.00           H
ATOM   3500  CB  CYS   309      86.642  80.718 109.178  1.00  0.00           C
ATOM   3501  HB1 CYS   309      87.603  80.508 108.668  1.00  0.00           H
ATOM   3502  HB2 CYS   309      85.842  80.639 108.418  1.00  0.00           H
ATOM   3503  SG  CYS   309      86.254  79.449 110.538  1.00  0.00           S
ATOM   3504  HG1 CYS   309      87.174  79.758 111.448  1.00  0.00           H
ATOM   3505  C   CYS   309      87.553  82.598 110.668  1.00  0.00           C
ATOM   3506  O   CYS   309      87.253  82.708 111.858  1.00  0.00           O
ATOM   3507  N   HSD   310      88.803  82.699 110.258  1.00  0.00           N
ATOM   3508  HN  HSD   310      89.104  82.729 109.298  1.00  0.00           H
ATOM   3509  CA  HSD   310      89.872  83.188 111.118  1.00  0.00           C
ATOM   3510  HA  HSD   310      89.872  82.668 112.058  1.00  0.00           H
ATOM   3511  CB  HSD   310      91.114  82.920 110.318  1.00  0.00           C
ATOM   3512  HB1 HSD   310      91.022  83.228 109.248  1.00  0.00           H
ATOM   3513  HB2 HSD   310      91.372  81.838 110.328  1.00  0.00           H
ATOM   3514  ND1 HSD   310      93.112  83.428 111.758  1.00  0.00           N
ATOM   3515  HD1 HSD   310      92.953  82.699 112.418  1.00  0.00           H
ATOM   3516  CG  HSD   310      92.342  83.689 110.668  1.00  0.00           C
ATOM   3517  CE1 HSD   310      94.113  84.288 111.848  1.00  0.00           C
ATOM   3518  HE1 HSD   310      94.842  84.338 112.648  1.00  0.00           H
ATOM   3519  NE2 HSD   310      94.063  85.109 110.838  1.00  0.00           N
ATOM   3520  CD2 HSD   310      92.972  84.718 109.998  1.00  0.00           C
ATOM   3521  HD2 HSD   310      92.793  85.178 109.038  1.00  0.00           H
ATOM   3522  C   HSD   310      89.732  84.669 111.548  1.00  0.00           C
ATOM   3523  O   HSD   310      89.863  85.009 112.708  1.00  0.00           O
ATOM   3524  N   TRP   311      89.473  85.599 110.678  1.00  0.00           N
ATOM   3525  HN  TRP   311      89.473  85.410 109.698  1.00  0.00           H
ATOM   3526  CA  TRP   311      89.104  86.968 111.058  1.00  0.00           C
ATOM   3527  HA  TRP   311      89.952  87.398 111.578  1.00  0.00           H
ATOM   3528  CB  TRP   311      89.044  87.910 109.818  1.00  0.00           C
ATOM   3529  HB1 TRP   311      88.713  88.879 110.238  1.00  0.00           H
ATOM   3530  HB2 TRP   311      88.284  87.579 109.078  1.00  0.00           H
ATOM   3531  CG  TRP   311      90.302  88.088 109.038  1.00  0.00           C
ATOM   3532  CD1 TRP   311      91.604  87.498 109.328  1.00  0.00           C
ATOM   3533  HD1 TRP   311      91.832  86.968 110.238  1.00  0.00           H
ATOM   3534  NE1 TRP   311      92.473  87.980 108.448  1.00  0.00           N
ATOM   3535  HE1 TRP   311      93.443  87.840 108.498  1.00  0.00           H
ATOM   3536  CE2 TRP   311      91.873  88.928 107.608  1.00  0.00           C
ATOM   3537  CD2 TRP   311      90.523  88.949 107.898  1.00  0.00           C
ATOM   3538  CE3 TRP   311      89.674  89.799 107.138  1.00  0.00           C
ATOM   3539  HE3 TRP   311      88.594  89.839 107.198  1.00  0.00           H
ATOM   3540  CZ3 TRP   311      90.182  90.618 106.098  1.00  0.00           C
ATOM   3541  HZ3 TRP   311      89.473  91.169 105.498  1.00  0.00           H
ATOM   3542  CZ2 TRP   311      92.393  89.709 106.658  1.00  0.00           C
ATOM   3543  HZ2 TRP   311      93.452  89.909 106.618  1.00  0.00           H
ATOM   3544  CH2 TRP   311      91.523  90.438 105.858  1.00  0.00           C
ATOM   3545  HH2 TRP   311      91.902  91.099 105.098  1.00  0.00           H
ATOM   3546  C   TRP   311      87.872  87.099 111.958  1.00  0.00           C
ATOM   3547  O   TRP   311      87.854  87.719 112.998  1.00  0.00           O
ATOM   3548  N   ASP   312      86.813  86.409 111.638  1.00  0.00           N
ATOM   3549  HN  ASP   312      86.813  85.819 110.838  1.00  0.00           H
ATOM   3550  CA  ASP   312      85.522  86.409 112.418  1.00  0.00           C
ATOM   3551  HA  ASP   312      85.224  87.439 112.598  1.00  0.00           H
ATOM   3552  CB  ASP   312      84.464  85.618 111.578  1.00  0.00           C
ATOM   3553  HB1 ASP   312      84.732  84.559 111.408  1.00  0.00           H
ATOM   3554  HB2 ASP   312      84.272  86.099 110.588  1.00  0.00           H
ATOM   3555  CG  ASP   312      83.123  85.448 112.278  1.00  0.00           C
ATOM   3556  OD1 ASP   312      82.332  84.608 111.818  1.00  0.00           O
ATOM   3557  OD2 ASP   312      82.843  86.099 113.318  1.00  0.00           O
ATOM   3558  C   ASP   312      85.842  85.898 113.868  1.00  0.00           C
ATOM   3559  O   ASP   312      85.424  86.579 114.838  1.00  0.00           O
ATOM   3560  N   GLY   313      86.654  84.788 114.128  1.00  0.00           N
ATOM   3561  HN  GLY   313      87.133  84.219 113.458  1.00  0.00           H
ATOM   3562  CA  GLY   313      87.034  84.368 115.468  1.00  0.00           C
ATOM   3563  HA1 GLY   313      87.522  83.410 115.388  1.00  0.00           H
ATOM   3564  HA2 GLY   313      86.073  84.368 115.958  1.00  0.00           H
ATOM   3565  C   GLY   313      87.913  85.368 116.158  1.00  0.00           C
ATOM   3566  O   GLY   313      87.693  85.688 117.338  1.00  0.00           O
ATOM   3567  N   CYS   314      88.923  85.928 115.428  1.00  0.00           N
ATOM   3568  HN  CYS   314      88.952  85.770 114.438  1.00  0.00           H
ATOM   3569  CA  CYS   314      89.823  86.919 116.018  1.00  0.00           C
ATOM   3570  HA  CYS   314      90.313  86.488 116.888  1.00  0.00           H
ATOM   3571  CB  CYS   314      91.052  87.279 115.138  1.00  0.00           C
ATOM   3572  HB1 CYS   314      91.713  88.029 115.618  1.00  0.00           H
ATOM   3573  HB2 CYS   314      90.623  87.859 114.298  1.00  0.00           H
ATOM   3574  SG  CYS   314      92.093  85.889 114.608  1.00  0.00           S
ATOM   3575  HG1 CYS   314      91.092  85.308 113.958  1.00  0.00           H
ATOM   3576  C   CYS   314      89.132  88.209 116.408  1.00  0.00           C
ATOM   3577  O   CYS   314      89.394  88.788 117.438  1.00  0.00           O
ATOM   3578  N   LEU   315      88.193  88.568 115.568  1.00  0.00           N
ATOM   3579  HN  LEU   315      88.013  88.018 114.748  1.00  0.00           H
ATOM   3580  CA  LEU   315      87.273  89.660 115.708  1.00  0.00           C
ATOM   3581  HA  LEU   315      87.973  90.459 115.888  1.00  0.00           H
ATOM   3582  CB  LEU   315      86.514  89.909 114.358  1.00  0.00           C
ATOM   3583  HB1 LEU   315      86.012  88.928 114.248  1.00  0.00           H
ATOM   3584  HB2 LEU   315      87.323  90.178 113.638  1.00  0.00           H
ATOM   3585  CG  LEU   315      85.443  91.008 114.368  1.00  0.00           C
ATOM   3586  HG  LEU   315      84.762  90.758 115.208  1.00  0.00           H
ATOM   3587  CD1 LEU   315      85.993  92.398 114.588  1.00  0.00           C
ATOM   3588 HD11 LEU   315      86.642  92.729 113.748  1.00  0.00           H
ATOM   3589 HD12 LEU   315      86.663  92.479 115.468  1.00  0.00           H
ATOM   3590 HD13 LEU   315      85.173  93.148 114.598  1.00  0.00           H
ATOM   3591  CD2 LEU   315      84.443  90.819 113.188  1.00  0.00           C
ATOM   3592 HD21 LEU   315      85.014  90.949 112.238  1.00  0.00           H
ATOM   3593 HD22 LEU   315      83.734  91.648 113.348  1.00  0.00           H
ATOM   3594 HD23 LEU   315      83.912  89.849 113.278  1.00  0.00           H
ATOM   3595  C   LEU   315      86.362  89.478 116.958  1.00  0.00           C
ATOM   3596  O   LEU   315      86.094  90.398 117.808  1.00  0.00           O
ATOM   3597  N   GLN   316      85.793  88.249 117.178  1.00  0.00           N
ATOM   3598  HN  GLN   316      85.924  87.559 116.468  1.00  0.00           H
ATOM   3599  CA  GLN   316      85.042  87.769 118.338  1.00  0.00           C
ATOM   3600  HA  GLN   316      84.212  88.438 118.488  1.00  0.00           H
ATOM   3601  CB  GLN   316      84.424  86.359 118.058  1.00  0.00           C
ATOM   3602  HB1 GLN   316      84.142  85.779 118.968  1.00  0.00           H
ATOM   3603  HB2 GLN   316      85.124  85.669 117.538  1.00  0.00           H
ATOM   3604  CG  GLN   316      83.153  86.428 117.168  1.00  0.00           C
ATOM   3605  HG1 GLN   316      83.424  86.838 116.168  1.00  0.00           H
ATOM   3606  HG2 GLN   316      82.413  87.108 117.648  1.00  0.00           H
ATOM   3607  CD  GLN   316      82.533  85.059 116.878  1.00  0.00           C
ATOM   3608  OE1 GLN   316      82.064  84.258 117.648  1.00  0.00           O
ATOM   3609  NE2 GLN   316      82.344  84.688 115.558  1.00  0.00           N
ATOM   3610 HE21 GLN   316      81.842  83.839 115.368  1.00  0.00           H
ATOM   3611 HE22 GLN   316      82.402  85.368 114.828  1.00  0.00           H
ATOM   3612  C   GLN   316      85.723  87.789 119.638  1.00  0.00           C
ATOM   3613  O   GLN   316      85.053  87.910 120.618  1.00  0.00           O
ATOM   3614  N   PHE   317      87.043  87.549 119.688  1.00  0.00           N
ATOM   3615  HN  PHE   317      87.522  87.169 118.908  1.00  0.00           H
ATOM   3616  CA  PHE   317      87.822  87.808 120.808  1.00  0.00           C
ATOM   3617  HA  PHE   317      87.273  87.498 121.688  1.00  0.00           H
ATOM   3618  CB  PHE   317      89.163  87.020 120.728  1.00  0.00           C
ATOM   3619  HB1 PHE   317      89.813  87.498 119.968  1.00  0.00           H
ATOM   3620  HB2 PHE   317      88.932  85.968 120.448  1.00  0.00           H
ATOM   3621  CG  PHE   317      89.963  87.038 121.998  1.00  0.00           C
ATOM   3622  CD1 PHE   317      89.412  86.348 123.138  1.00  0.00           C
ATOM   3623  HD1 PHE   317      88.482  85.798 123.138  1.00  0.00           H
ATOM   3624  CE1 PHE   317      90.033  86.428 124.368  1.00  0.00           C
ATOM   3625  HE1 PHE   317      89.643  85.979 125.268  1.00  0.00           H
ATOM   3626  CZ  PHE   317      91.202  87.160 124.498  1.00  0.00           C
ATOM   3627  HZ  PHE   317      91.703  87.248 125.448  1.00  0.00           H
ATOM   3628  CD2 PHE   317      91.172  87.699 122.098  1.00  0.00           C
ATOM   3629  HD2 PHE   317      91.663  88.118 121.228  1.00  0.00           H
ATOM   3630  CE2 PHE   317      91.733  87.878 123.428  1.00  0.00           C
ATOM   3631  HE2 PHE   317      92.613  88.479 123.588  1.00  0.00           H
ATOM   3632  C   PHE   317      88.193  89.240 120.928  1.00  0.00           C
ATOM   3633  O   PHE   317      88.104  89.769 122.058  1.00  0.00           O
ATOM   3634  N   LEU   318      88.563  89.979 119.858  1.00  0.00           N
ATOM   3635  HN  LEU   318      88.652  89.538 118.968  1.00  0.00           H
ATOM   3636  CA  LEU   318      88.974  91.399 119.958  1.00  0.00           C
ATOM   3637  HA  LEU   318      89.743  91.519 120.698  1.00  0.00           H
ATOM   3638  CB  LEU   318      89.363  91.849 118.488  1.00  0.00           C
ATOM   3639  HB1 LEU   318      88.403  91.749 117.938  1.00  0.00           H
ATOM   3640  HB2 LEU   318      90.173  91.169 118.148  1.00  0.00           H
ATOM   3641  CG  LEU   318      89.773  93.410 118.438  1.00  0.00           C
ATOM   3642  HG  LEU   318      88.813  93.958 118.598  1.00  0.00           H
ATOM   3643  CD1 LEU   318      90.703  93.979 119.518  1.00  0.00           C
ATOM   3644 HD11 LEU   318      91.622  93.368 119.518  1.00  0.00           H
ATOM   3645 HD12 LEU   318      90.182  93.988 120.508  1.00  0.00           H
ATOM   3646 HD13 LEU   318      90.983  95.009 119.218  1.00  0.00           H
ATOM   3647  CD2 LEU   318      90.144  93.809 117.038  1.00  0.00           C
ATOM   3648 HD21 LEU   318      91.192  93.519 116.798  1.00  0.00           H
ATOM   3649 HD22 LEU   318      90.214  94.909 116.968  1.00  0.00           H
ATOM   3650 HD23 LEU   318      89.373  93.379 116.358  1.00  0.00           H
ATOM   3651  C   LEU   318      87.813  92.318 120.558  1.00  0.00           C
ATOM   3652  O   LEU   318      88.184  93.169 121.358  1.00  0.00           O
ATOM   3653  N   VAL   319      86.572  92.160 120.158  1.00  0.00           N
ATOM   3654  HN  VAL   319      86.303  91.590 119.388  1.00  0.00           H
ATOM   3655  CA  VAL   319      85.473  93.029 120.608  1.00  0.00           C
ATOM   3656  HA  VAL   319      85.732  94.049 120.368  1.00  0.00           H
ATOM   3657  CB  VAL   319      84.272  92.778 119.708  1.00  0.00           C
ATOM   3658  HB  VAL   319      84.142  91.709 119.428  1.00  0.00           H
ATOM   3659  CG1 VAL   319      83.004  93.398 120.288  1.00  0.00           C
ATOM   3660 HG11 VAL   319      83.153  94.459 120.588  1.00  0.00           H
ATOM   3661 HG12 VAL   319      82.592  92.738 121.088  1.00  0.00           H
ATOM   3662 HG13 VAL   319      82.113  93.398 119.628  1.00  0.00           H
ATOM   3663  CG2 VAL   319      84.662  93.508 118.358  1.00  0.00           C
ATOM   3664 HG21 VAL   319      84.993  94.569 118.458  1.00  0.00           H
ATOM   3665 HG22 VAL   319      83.834  93.529 117.628  1.00  0.00           H
ATOM   3666 HG23 VAL   319      85.413  92.910 117.798  1.00  0.00           H
ATOM   3667  C   VAL   319      85.224  93.088 122.158  1.00  0.00           C
ATOM   3668  O   VAL   319      85.182  94.160 122.738  1.00  0.00           O
ATOM   3669  N   PRO   320      85.224  91.950 122.818  1.00  0.00           N
ATOM   3670  CD  PRO   320      84.704  90.728 122.228  1.00  0.00           C
ATOM   3671  HD1 PRO   320      85.574  90.199 121.768  1.00  0.00           H
ATOM   3672  HD2 PRO   320      83.964  90.849 121.408  1.00  0.00           H
ATOM   3673  CA  PRO   320      85.313  91.989 124.268  1.00  0.00           C
ATOM   3674  HA  PRO   320      84.522  92.609 124.668  1.00  0.00           H
ATOM   3675  CB  PRO   320      84.823  90.518 124.598  1.00  0.00           C
ATOM   3676  HB1 PRO   320      84.212  90.588 125.518  1.00  0.00           H
ATOM   3677  HB2 PRO   320      85.613  89.748 124.708  1.00  0.00           H
ATOM   3678  CG  PRO   320      83.964  90.149 123.408  1.00  0.00           C
ATOM   3679  HG1 PRO   320      83.764  89.058 123.338  1.00  0.00           H
ATOM   3680  HG2 PRO   320      82.993  90.679 123.468  1.00  0.00           H
ATOM   3681  C   PRO   320      86.583  92.379 124.908  1.00  0.00           C
ATOM   3682  O   PRO   320      86.583  92.999 125.968  1.00  0.00           O
ATOM   3683  N   LEU   321      87.794  92.169 124.308  1.00  0.00           N
ATOM   3684  HN  LEU   321      87.764  91.679 123.438  1.00  0.00           H
ATOM   3685  CA  LEU   321      89.104  92.609 124.788  1.00  0.00           C
ATOM   3686  HA  LEU   321      89.282  92.218 125.778  1.00  0.00           H
ATOM   3687  CB  LEU   321      90.092  92.148 123.758  1.00  0.00           C
ATOM   3688  HB1 LEU   321      89.773  92.318 122.708  1.00  0.00           H
ATOM   3689  HB2 LEU   321      90.112  91.049 123.598  1.00  0.00           H
ATOM   3690  CG  LEU   321      91.493  92.758 123.808  1.00  0.00           C
ATOM   3691  HG  LEU   321      91.482  93.868 123.678  1.00  0.00           H
ATOM   3692  CD1 LEU   321      92.243  92.469 125.148  1.00  0.00           C
ATOM   3693 HD11 LEU   321      93.182  93.050 125.108  1.00  0.00           H
ATOM   3694 HD12 LEU   321      92.302  91.359 125.178  1.00  0.00           H
ATOM   3695 HD13 LEU   321      91.722  92.859 126.048  1.00  0.00           H
ATOM   3696  CD2 LEU   321      92.422  92.188 122.708  1.00  0.00           C
ATOM   3697 HD21 LEU   321      93.373  92.769 122.728  1.00  0.00           H
ATOM   3698 HD22 LEU   321      91.953  92.369 121.718  1.00  0.00           H
ATOM   3699 HD23 LEU   321      92.723  91.129 122.868  1.00  0.00           H
ATOM   3700  C   LEU   321      89.184  94.118 124.798  1.00  0.00           C
ATOM   3701  O   LEU   321      89.564  94.669 125.838  1.00  0.00           O
ATOM   3702  N   LEU   322      88.713  94.869 123.758  1.00  0.00           N
ATOM   3703  HN  LEU   322      88.663  94.468 122.848  1.00  0.00           H
ATOM   3704  CA  LEU   322      88.582  96.288 123.848  1.00  0.00           C
ATOM   3705  HA  LEU   322      89.543  96.698 124.128  1.00  0.00           H
ATOM   3706  CB  LEU   322      88.214  97.008 122.528  1.00  0.00           C
ATOM   3707  HB1 LEU   322      87.952  98.078 122.658  1.00  0.00           H
ATOM   3708  HB2 LEU   322      87.302  96.508 122.138  1.00  0.00           H
ATOM   3709  CG  LEU   322      89.294  96.938 121.398  1.00  0.00           C
ATOM   3710  HG  LEU   322      89.704  95.910 121.288  1.00  0.00           H
ATOM   3711  CD1 LEU   322      88.722  97.388 120.148  1.00  0.00           C
ATOM   3712 HD11 LEU   322      88.493  98.479 120.148  1.00  0.00           H
ATOM   3713 HD12 LEU   322      87.764  96.929 119.858  1.00  0.00           H
ATOM   3714 HD13 LEU   322      89.493  97.188 119.368  1.00  0.00           H
ATOM   3715  CD2 LEU   322      90.523  97.819 121.718  1.00  0.00           C
ATOM   3716 HD21 LEU   322      90.103  98.839 121.838  1.00  0.00           H
ATOM   3717 HD22 LEU   322      91.213  97.829 120.848  1.00  0.00           H
ATOM   3718 HD23 LEU   322      91.022  97.519 122.668  1.00  0.00           H
ATOM   3719  C   LEU   322      87.714  96.810 124.908  1.00  0.00           C
ATOM   3720  O   LEU   322      87.934  97.889 125.498  1.00  0.00           O
ATOM   3721  N   GLN   323      86.654  96.068 125.248  1.00  0.00           N
ATOM   3722  HN  GLN   323      86.482  95.208 124.778  1.00  0.00           H
ATOM   3723  CA  GLN   323      85.714  96.379 126.328  1.00  0.00           C
ATOM   3724  HA  GLN   323      85.413  97.409 126.288  1.00  0.00           H
ATOM   3725  CB  GLN   323      84.324  95.639 126.088  1.00  0.00           C
ATOM   3726  HB1 GLN   323      83.834  95.828 127.068  1.00  0.00           H
ATOM   3727  HB2 GLN   323      84.513  94.548 125.948  1.00  0.00           H
ATOM   3728  CG  GLN   323      83.464  96.278 124.958  1.00  0.00           C
ATOM   3729  HG1 GLN   323      84.063  96.508 124.048  1.00  0.00           H
ATOM   3730  HG2 GLN   323      83.022  97.218 125.358  1.00  0.00           H
ATOM   3731  CD  GLN   323      82.273  95.378 124.648  1.00  0.00           C
ATOM   3732  OE1 GLN   323      81.324  95.219 125.448  1.00  0.00           O
ATOM   3733  NE2 GLN   323      82.363  94.839 123.468  1.00  0.00           N
ATOM   3734 HE21 GLN   323      81.544  94.338 123.168  1.00  0.00           H
ATOM   3735 HE22 GLN   323      83.123  95.089 122.868  1.00  0.00           H
ATOM   3736  C   GLN   323      86.283  96.169 127.728  1.00  0.00           C
ATOM   3737  O   GLN   323      85.753  96.779 128.638  1.00  0.00           O
ATOM   3738  N   ASP   324      87.313  95.378 127.888  1.00  0.00           N
ATOM   3739  HN  ASP   324      87.732  95.019 127.058  1.00  0.00           H
ATOM   3740  CA  ASP   324      87.822  94.839 129.118  1.00  0.00           C
ATOM   3741  HA  ASP   324      88.702  94.249 128.898  1.00  0.00           H
ATOM   3742  CB  ASP   324      88.243  95.910 130.198  1.00  0.00           C
ATOM   3743  HB1 ASP   324      88.764  95.299 130.968  1.00  0.00           H
ATOM   3744  HB2 ASP   324      87.344  96.379 130.658  1.00  0.00           H
ATOM   3745  CG  ASP   324      89.193  96.880 129.628  1.00  0.00           C
ATOM   3746  OD1 ASP   324      90.193  96.388 129.008  1.00  0.00           O
ATOM   3747  OD2 ASP   324      89.083  98.109 129.748  1.00  0.00           O
ATOM   3748  C   ASP   324      86.982  93.678 129.668  1.00  0.00           C
ATOM   3749  O   ASP   324      86.772  93.538 130.848  1.00  0.00           O
ATOM   3750  N   PHE   325      86.452  92.829 128.788  1.00  0.00           N
ATOM   3751  HN  PHE   325      86.523  92.959 127.798  1.00  0.00           H
ATOM   3752  CA  PHE   325      85.732  91.679 129.148  1.00  0.00           C
ATOM   3753  HA  PHE   325      85.232  91.348 128.238  1.00  0.00           H
ATOM   3754  CB  PHE   325      86.654  90.578 129.698  1.00  0.00           C
ATOM   3755  HB1 PHE   325      86.163  89.660 130.108  1.00  0.00           H
ATOM   3756  HB2 PHE   325      87.283  90.949 130.528  1.00  0.00           H
ATOM   3757  CG  PHE   325      87.624  90.118 128.588  1.00  0.00           C
ATOM   3758  CD1 PHE   325      87.223  89.729 127.308  1.00  0.00           C
ATOM   3759  HD1 PHE   325      86.173  89.639 127.058  1.00  0.00           H
ATOM   3760  CE1 PHE   325      88.144  89.349 126.338  1.00  0.00           C
ATOM   3761  HE1 PHE   325      87.913  88.958 125.358  1.00  0.00           H
ATOM   3762  CZ  PHE   325      89.534  89.419 126.578  1.00  0.00           C
ATOM   3763  HZ  PHE   325      90.273  89.100 125.858  1.00  0.00           H
ATOM   3764  CD2 PHE   325      89.014  89.979 128.848  1.00  0.00           C
ATOM   3765  HD2 PHE   325      89.313  90.329 129.828  1.00  0.00           H
ATOM   3766  CE2 PHE   325      89.933  89.788 127.858  1.00  0.00           C
ATOM   3767  HE2 PHE   325      90.983  89.919 128.078  1.00  0.00           H
ATOM   3768  C   PHE   325      84.534  91.859 130.198  1.00  0.00           C
ATOM   3769  O   PHE   325      84.633  91.309 131.298  1.00  0.00           O
ATOM   3770  N   PRO   326      83.464  92.589 129.888  1.00  0.00           N
ATOM   3771  CD  PRO   326      83.202  93.109 128.528  1.00  0.00           C
ATOM   3772  HD1 PRO   326      83.573  92.538 127.648  1.00  0.00           H
ATOM   3773  HD2 PRO   326      83.673  94.109 128.408  1.00  0.00           H
ATOM   3774  CA  PRO   326      82.253  92.649 130.728  1.00  0.00           C
ATOM   3775  HA  PRO   326      82.624  93.218 131.568  1.00  0.00           H
ATOM   3776  CB  PRO   326      81.234  93.428 129.898  1.00  0.00           C
ATOM   3777  HB1 PRO   326      81.423  94.520 129.978  1.00  0.00           H
ATOM   3778  HB2 PRO   326      80.173  93.169 130.108  1.00  0.00           H
ATOM   3779  CG  PRO   326      81.702  93.218 128.408  1.00  0.00           C
ATOM   3780  HG1 PRO   326      81.183  92.339 127.968  1.00  0.00           H
ATOM   3781  HG2 PRO   326      81.334  94.058 127.768  1.00  0.00           H
ATOM   3782  C   PRO   326      81.763  91.219 131.188  1.00  0.00           C
ATOM   3783  O   PRO   326      82.022  90.269 130.448  1.00  0.00           O
ATOM   3784  N   PRO   327      81.113  90.968 132.338  1.00  0.00           N
ATOM   3785  CD  PRO   327      80.814  92.048 133.328  1.00  0.00           C
ATOM   3786  HD1 PRO   327      80.333  92.980 132.938  1.00  0.00           H
ATOM   3787  HD2 PRO   327      81.772  92.349 133.788  1.00  0.00           H
ATOM   3788  CA  PRO   327      80.954  89.629 132.868  1.00  0.00           C
ATOM   3789  HA  PRO   327      81.873  89.090 132.668  1.00  0.00           H
ATOM   3790  CB  PRO   327      80.674  89.928 134.358  1.00  0.00           C
ATOM   3791  HB1 PRO   327      81.702  89.888 134.788  1.00  0.00           H
ATOM   3792  HB2 PRO   327      80.133  89.069 134.798  1.00  0.00           H
ATOM   3793  CG  PRO   327      79.952  91.299 134.298  1.00  0.00           C
ATOM   3794  HG1 PRO   327      78.873  91.239 134.068  1.00  0.00           H
ATOM   3795  HG2 PRO   327      79.923  91.868 135.248  1.00  0.00           H
ATOM   3796  C   PRO   327      79.952  88.759 132.148  1.00  0.00           C
ATOM   3797  O   PRO   327      79.942  87.538 132.198  1.00  0.00           O
ATOM   3798  N   ASP   328      78.972  89.389 131.438  1.00  0.00           N
ATOM   3799  HN  ASP   328      78.824  90.359 131.588  1.00  0.00           H
ATOM   3800  CA  ASP   328      78.104  88.629 130.518  1.00  0.00           C
ATOM   3801  HA  ASP   328      77.772  87.729 131.028  1.00  0.00           H
ATOM   3802  CB  ASP   328      76.823  89.459 130.288  1.00  0.00           C
ATOM   3803  HB1 ASP   328      76.074  89.049 129.568  1.00  0.00           H
ATOM   3804  HB2 ASP   328      77.132  90.429 129.838  1.00  0.00           H
ATOM   3805  CG  ASP   328      75.952  89.709 131.468  1.00  0.00           C
ATOM   3806  OD1 ASP   328      76.082  88.868 132.408  1.00  0.00           O
ATOM   3807  OD2 ASP   328      75.202  90.718 131.618  1.00  0.00           O
ATOM   3808  C   ASP   328      78.673  88.148 129.128  1.00  0.00           C
ATOM   3809  O   ASP   328      77.952  87.519 128.318  1.00  0.00           O
ATOM   3810  N   CYS   329      79.882  88.648 128.618  1.00  0.00           N
ATOM   3811  HN  CYS   329      80.522  89.240 129.098  1.00  0.00           H
ATOM   3812  CA  CYS   329      80.382  88.179 127.328  1.00  0.00           C
ATOM   3813  HA  CYS   329      79.593  88.069 126.598  1.00  0.00           H
ATOM   3814  CB  CYS   329      81.534  89.170 126.928  1.00  0.00           C
ATOM   3815  HB1 CYS   329      81.173  90.208 127.098  1.00  0.00           H
ATOM   3816  HB2 CYS   329      81.514  89.058 125.818  1.00  0.00           H
ATOM   3817  SG  CYS   329      83.144  88.979 127.708  1.00  0.00           S
ATOM   3818  HG1 CYS   329      82.662  89.019 128.938  1.00  0.00           H
ATOM   3819  C   CYS   329      80.883  86.779 127.428  1.00  0.00           C
ATOM   3820  O   CYS   329      81.163  86.368 128.548  1.00  0.00           O
ATOM   3821  N   TRP   330      80.982  86.029 126.298  1.00  0.00           N
ATOM   3822  HN  TRP   330      80.693  86.409 125.418  1.00  0.00           H
ATOM   3823  CA  TRP   330      81.324  84.648 126.148  1.00  0.00           C
ATOM   3824  HA  TRP   330      80.623  84.090 126.758  1.00  0.00           H
ATOM   3825  CB  TRP   330      81.292  84.160 124.698  1.00  0.00           C
ATOM   3826  HB1 TRP   330      80.333  84.319 124.178  1.00  0.00           H
ATOM   3827  HB2 TRP   330      81.534  83.069 124.758  1.00  0.00           H
ATOM   3828  CG  TRP   330      82.423  84.758 123.848  1.00  0.00           C
ATOM   3829  CD1 TRP   330      82.382  85.949 123.238  1.00  0.00           C
ATOM   3830  HD1 TRP   330      81.684  86.768 123.208  1.00  0.00           H
ATOM   3831  NE1 TRP   330      83.442  86.079 122.408  1.00  0.00           N
ATOM   3832  HE1 TRP   330      83.743  86.838 121.868  1.00  0.00           H
ATOM   3833  CE2 TRP   330      84.174  85.009 122.448  1.00  0.00           C
ATOM   3834  CD2 TRP   330      83.604  84.128 123.378  1.00  0.00           C
ATOM   3835  CE3 TRP   330      84.263  82.980 123.698  1.00  0.00           C
ATOM   3836  HE3 TRP   330      83.883  82.239 124.378  1.00  0.00           H
ATOM   3837  CZ3 TRP   330      85.443  82.618 123.068  1.00  0.00           C
ATOM   3838  HZ3 TRP   330      85.893  81.648 123.198  1.00  0.00           H
ATOM   3839  CZ2 TRP   330      85.392  84.718 121.858  1.00  0.00           C
ATOM   3840  HZ2 TRP   330      85.814  85.448 121.178  1.00  0.00           H
ATOM   3841  CH2 TRP   330      86.082  83.529 122.158  1.00  0.00           C
ATOM   3842  HH2 TRP   330      86.943  83.270 121.548  1.00  0.00           H
ATOM   3843  C   TRP   330      82.592  84.258 126.758  1.00  0.00           C
ATOM   3844  O   TRP   330      82.633  83.188 127.468  1.00  0.00           O
ATOM   3845  N   VAL   331      83.632  85.159 126.688  1.00  0.00           N
ATOM   3846  HN  VAL   331      83.563  85.998 126.158  1.00  0.00           H
ATOM   3847  CA  VAL   331      84.902  84.849 127.218  1.00  0.00           C
ATOM   3848  HA  VAL   331      85.252  83.879 126.908  1.00  0.00           H
ATOM   3849  CB  VAL   331      85.993  85.968 126.828  1.00  0.00           C
ATOM   3850  HB  VAL   331      85.903  86.889 127.438  1.00  0.00           H
ATOM   3851  CG1 VAL   331      87.393  85.448 127.038  1.00  0.00           C
ATOM   3852 HG11 VAL   331      87.743  84.818 126.198  1.00  0.00           H
ATOM   3853 HG12 VAL   331      87.633  84.939 127.998  1.00  0.00           H
ATOM   3854 HG13 VAL   331      87.983  86.388 126.968  1.00  0.00           H
ATOM   3855  CG2 VAL   331      85.802  86.339 125.338  1.00  0.00           C
ATOM   3856 HG21 VAL   331      85.863  85.438 124.698  1.00  0.00           H
ATOM   3857 HG22 VAL   331      86.663  86.989 125.078  1.00  0.00           H
ATOM   3858 HG23 VAL   331      84.832  86.859 125.188  1.00  0.00           H
ATOM   3859  C   VAL   331      84.802  84.799 128.768  1.00  0.00           C
ATOM   3860  O   VAL   331      85.382  83.958 129.458  1.00  0.00           O
ATOM   3861  N   SER   332      84.063  85.770 129.308  1.00  0.00           N
ATOM   3862  HN  SER   332      83.743  86.539 128.768  1.00  0.00           H
ATOM   3863  CA  SER   332      83.734  85.840 130.658  1.00  0.00           C
ATOM   3864  HA  SER   332      84.662  85.798 131.208  1.00  0.00           H
ATOM   3865  CB  SER   332      82.983  87.129 131.158  1.00  0.00           C
ATOM   3866  HB1 SER   332      82.802  87.029 132.248  1.00  0.00           H
ATOM   3867  HB2 SER   332      82.092  87.409 130.558  1.00  0.00           H
ATOM   3868  OG  SER   332      83.792  88.218 131.058  1.00  0.00           O
ATOM   3869  HG1 SER   332      83.284  89.028 131.048  1.00  0.00           H
ATOM   3870  C   SER   332      82.822  84.769 131.128  1.00  0.00           C
ATOM   3871  O   SER   332      83.184  84.069 132.058  1.00  0.00           O
ATOM   3872  N   LEU   333      81.663  84.529 130.478  1.00  0.00           N
ATOM   3873  HN  LEU   333      81.313  85.109 129.748  1.00  0.00           H
ATOM   3874  CA  LEU   333      80.814  83.419 130.768  1.00  0.00           C
ATOM   3875  HA  LEU   333      80.493  83.508 131.798  1.00  0.00           H
ATOM   3876  CB  LEU   333      79.522  83.288 129.958  1.00  0.00           C
ATOM   3877  HB1 LEU   333      78.832  82.439 130.148  1.00  0.00           H
ATOM   3878  HB2 LEU   333      79.902  83.060 128.938  1.00  0.00           H
ATOM   3879  CG  LEU   333      78.574  84.499 129.978  1.00  0.00           C
ATOM   3880  HG  LEU   333      79.083  85.480 129.968  1.00  0.00           H
ATOM   3881  CD1 LEU   333      77.674  84.359 128.768  1.00  0.00           C
ATOM   3882 HD11 LEU   333      77.044  85.269 128.818  1.00  0.00           H
ATOM   3883 HD12 LEU   333      77.074  83.419 128.768  1.00  0.00           H
ATOM   3884 HD13 LEU   333      78.294  84.438 127.848  1.00  0.00           H
ATOM   3885  CD2 LEU   333      77.693  84.478 131.208  1.00  0.00           C
ATOM   3886 HD21 LEU   333      77.022  85.359 131.108  1.00  0.00           H
ATOM   3887 HD22 LEU   333      78.283  84.508 132.158  1.00  0.00           H
ATOM   3888 HD23 LEU   333      77.074  83.568 131.118  1.00  0.00           H
ATOM   3889  C   LEU   333      81.502  82.029 130.818  1.00  0.00           C
ATOM   3890  O   LEU   333      81.272  81.229 131.768  1.00  0.00           O
ATOM   3891  N   ASN   334      82.463  81.768 129.928  1.00  0.00           N
ATOM   3892  HN  ASN   334      82.682  82.439 129.228  1.00  0.00           H
ATOM   3893  CA  ASN   334      83.032  80.420 129.638  1.00  0.00           C
ATOM   3894  HA  ASN   334      82.332  79.648 129.928  1.00  0.00           H
ATOM   3895  CB  ASN   334      83.512  80.210 128.148  1.00  0.00           C
ATOM   3896  HB1 ASN   334      84.223  79.358 128.038  1.00  0.00           H
ATOM   3897  HB2 ASN   334      84.104  81.110 127.868  1.00  0.00           H
ATOM   3898  CG  ASN   334      82.232  80.070 127.288  1.00  0.00           C
ATOM   3899  OD1 ASN   334      81.073  80.038 127.698  1.00  0.00           O
ATOM   3900  ND2 ASN   334      82.372  79.959 125.938  1.00  0.00           N
ATOM   3901 HD21 ASN   334      83.263  79.668 125.578  1.00  0.00           H
ATOM   3902 HD22 ASN   334      81.534  79.878 125.388  1.00  0.00           H
ATOM   3903  C   ASN   334      84.342  80.229 130.488  1.00  0.00           C
ATOM   3904  O   ASN   334      85.173  79.349 130.428  1.00  0.00           O
ATOM   3905  N   GLU   335      84.633  81.259 131.328  1.00  0.00           N
ATOM   3906  HN  GLU   335      83.862  81.889 131.318  1.00  0.00           H
ATOM   3907  CA  GLU   335      85.753  81.519 132.268  1.00  0.00           C
ATOM   3908  HA  GLU   335      85.772  82.589 132.388  1.00  0.00           H
ATOM   3909  CB  GLU   335      85.493  80.799 133.538  1.00  0.00           C
ATOM   3910  HB1 GLU   335      86.324  80.928 134.268  1.00  0.00           H
ATOM   3911  HB2 GLU   335      85.372  79.700 133.398  1.00  0.00           H
ATOM   3912  CG  GLU   335      84.193  81.229 134.308  1.00  0.00           C
ATOM   3913  HG1 GLU   335      83.333  80.840 133.728  1.00  0.00           H
ATOM   3914  HG2 GLU   335      84.114  82.339 134.318  1.00  0.00           H
ATOM   3915  CD  GLU   335      84.114  80.609 135.688  1.00  0.00           C
ATOM   3916  OE1 GLU   335      84.333  81.359 136.668  1.00  0.00           O
ATOM   3917  OE2 GLU   335      83.874  79.340 135.808  1.00  0.00           O
ATOM   3918  C   GLU   335      87.162  81.399 131.718  1.00  0.00           C
ATOM   3919  O   GLU   335      88.063  80.770 132.288  1.00  0.00           O
ATOM   3920  N   MET   336      87.433  81.898 130.538  1.00  0.00           N
ATOM   3921  HN  MET   336      86.693  82.239 129.968  1.00  0.00           H
ATOM   3922  CA  MET   336      88.673  81.609 129.738  1.00  0.00           C
ATOM   3923  HA  MET   336      89.354  80.939 130.228  1.00  0.00           H
ATOM   3924  CB  MET   336      88.293  80.979 128.368  1.00  0.00           C
ATOM   3925  HB1 MET   336      87.924  79.979 128.688  1.00  0.00           H
ATOM   3926  HB2 MET   336      89.223  80.669 127.838  1.00  0.00           H
ATOM   3927  CG  MET   336      87.204  81.679 127.618  1.00  0.00           C
ATOM   3928  HG1 MET   336      87.402  82.749 127.368  1.00  0.00           H
ATOM   3929  HG2 MET   336      86.374  81.740 128.358  1.00  0.00           H
ATOM   3930  SD  MET   336      86.502  80.868 126.148  1.00  0.00           S
ATOM   3931  CE  MET   336      88.104  80.928 125.208  1.00  0.00           C
ATOM   3932  HE1 MET   336      88.473  81.978 125.128  1.00  0.00           H
ATOM   3933  HE2 MET   336      87.913  80.739 124.138  1.00  0.00           H
ATOM   3934  HE3 MET   336      88.912  80.238 125.518  1.00  0.00           H
ATOM   3935  C   MET   336      89.473  82.980 129.548  1.00  0.00           C
ATOM   3936  O   MET   336      90.343  83.109 128.688  1.00  0.00           O
ATOM   3937  N   VAL   337      89.193  83.979 130.408  1.00  0.00           N
ATOM   3938  HN  VAL   337      88.493  84.039 131.118  1.00  0.00           H
ATOM   3939  CA  VAL   337      89.802  85.269 130.248  1.00  0.00           C
ATOM   3940  HA  VAL   337      89.802  85.569 129.208  1.00  0.00           H
ATOM   3941  CB  VAL   337      88.982  86.239 131.028  1.00  0.00           C
ATOM   3942  HB  VAL   337      89.613  87.139 131.208  1.00  0.00           H
ATOM   3943  CG1 VAL   337      87.654  86.648 130.378  1.00  0.00           C
ATOM   3944 HG11 VAL   337      87.934  87.139 129.418  1.00  0.00           H
ATOM   3945 HG12 VAL   337      87.013  87.358 130.938  1.00  0.00           H
ATOM   3946 HG13 VAL   337      87.013  85.749 130.228  1.00  0.00           H
ATOM   3947  CG2 VAL   337      88.842  85.718 132.448  1.00  0.00           C
ATOM   3948 HG21 VAL   337      89.802  85.269 132.768  1.00  0.00           H
ATOM   3949 HG22 VAL   337      88.083  84.909 132.558  1.00  0.00           H
ATOM   3950 HG23 VAL   337      88.694  86.508 133.208  1.00  0.00           H
ATOM   3951  C   VAL   337      91.312  85.389 130.528  1.00  0.00           C
ATOM   3952  O   VAL   337      91.953  86.229 129.918  1.00  0.00           O
ATOM   3953  N   ASN   338      91.923  84.450 131.248  1.00  0.00           N
ATOM   3954  HN  ASN   338      91.342  83.759 131.688  1.00  0.00           H
ATOM   3955  CA  ASN   338      93.423  84.359 131.518  1.00  0.00           C
ATOM   3956  HA  ASN   338      93.912  85.178 131.028  1.00  0.00           H
ATOM   3957  CB  ASN   338      93.684  84.279 133.068  1.00  0.00           C
ATOM   3958  HB1 ASN   338      94.763  84.118 133.278  1.00  0.00           H
ATOM   3959  HB2 ASN   338      93.272  83.340 133.478  1.00  0.00           H
ATOM   3960  CG  ASN   338      93.112  85.420 133.868  1.00  0.00           C
ATOM   3961  OD1 ASN   338      92.482  85.079 134.888  1.00  0.00           O
ATOM   3962  ND2 ASN   338      93.363  86.648 133.468  1.00  0.00           N
ATOM   3963 HD21 ASN   338      93.112  87.339 134.138  1.00  0.00           H
ATOM   3964 HD22 ASN   338      93.692  86.828 132.538  1.00  0.00           H
ATOM   3965  C   ASN   338      94.034  83.130 130.748  1.00  0.00           C
ATOM   3966  O   ASN   338      95.273  82.959 130.848  1.00  0.00           O
ATOM   3967  N   ASP   339      93.272  82.288 130.158  1.00  0.00           N
ATOM   3968  HN  ASP   339      92.272  82.329 130.138  1.00  0.00           H
ATOM   3969  CA  ASP   339      93.783  81.059 129.518  1.00  0.00           C
ATOM   3970  HA  ASP   339      94.362  80.469 130.208  1.00  0.00           H
ATOM   3971  CB  ASP   339      92.662  80.129 128.938  1.00  0.00           C
ATOM   3972  HB1 ASP   339      93.123  79.388 128.258  1.00  0.00           H
ATOM   3973  HB2 ASP   339      91.902  80.739 128.388  1.00  0.00           H
ATOM   3974  CG  ASP   339      91.923  79.388 130.058  1.00  0.00           C
ATOM   3975  OD1 ASP   339      91.932  79.878 131.208  1.00  0.00           O
ATOM   3976  OD2 ASP   339      91.223  78.458 129.678  1.00  0.00           O
ATOM   3977  C   ASP   339      94.782  81.399 128.328  1.00  0.00           C
ATOM   3978  O   ASP   339      95.062  82.538 127.918  1.00  0.00           O
ATOM   3979  N   SER   340      95.363  80.340 127.758  1.00  0.00           N
ATOM   3980  HN  SER   340      95.104  79.449 128.118  1.00  0.00           H
ATOM   3981  CA  SER   340      96.272  80.398 126.648  1.00  0.00           C
ATOM   3982  HA  SER   340      97.063  81.059 126.968  1.00  0.00           H
ATOM   3983  CB  SER   340      96.983  79.090 126.218  1.00  0.00           C
ATOM   3984  HB1 SER   340      97.753  78.788 126.958  1.00  0.00           H
ATOM   3985  HB2 SER   340      97.492  79.200 125.228  1.00  0.00           H
ATOM   3986  OG  SER   340      96.083  77.989 126.088  1.00  0.00           O
ATOM   3987  HG1 SER   340      95.783  77.718 126.958  1.00  0.00           H
ATOM   3988  C   SER   340      95.752  81.029 125.438  1.00  0.00           C
ATOM   3989  O   SER   340      94.604  80.949 125.108  1.00  0.00           O
ATOM   3990  N   TRP   341      96.643  81.709 124.618  1.00  0.00           N
ATOM   3991  HN  TRP   341      97.604  81.679 124.878  1.00  0.00           H
ATOM   3992  CA  TRP   341      96.283  82.239 123.318  1.00  0.00           C
ATOM   3993  HA  TRP   341      95.542  82.999 123.518  1.00  0.00           H
ATOM   3994  CB  TRP   341      97.574  82.999 122.838  1.00  0.00           C
ATOM   3995  HB1 TRP   341      98.082  83.669 123.568  1.00  0.00           H
ATOM   3996  HB2 TRP   341      97.183  83.638 122.018  1.00  0.00           H
ATOM   3997  CG  TRP   341      98.653  82.269 122.108  1.00  0.00           C
ATOM   3998  CD1 TRP   341      99.903  82.139 122.578  1.00  0.00           C
ATOM   3999  HD1 TRP   341     100.202  82.769 123.408  1.00  0.00           H
ATOM   4000  NE1 TRP   341     100.803  81.488 121.668  1.00  0.00           N
ATOM   4001  HE1 TRP   341     101.722  81.819 121.648  1.00  0.00           H
ATOM   4002  CE2 TRP   341     100.122  81.329 120.528  1.00  0.00           C
ATOM   4003  CD2 TRP   341      98.754  81.819 120.718  1.00  0.00           C
ATOM   4004  CE3 TRP   341      97.924  81.889 119.648  1.00  0.00           C
ATOM   4005  HE3 TRP   341      97.042  82.509 119.568  1.00  0.00           H
ATOM   4006  CZ3 TRP   341      98.404  81.519 118.398  1.00  0.00           C
ATOM   4007  HZ3 TRP   341      97.762  81.700 117.538  1.00  0.00           H
ATOM   4008  CZ2 TRP   341     100.503  80.858 119.278  1.00  0.00           C
ATOM   4009  HZ2 TRP   341     101.464  80.410 119.078  1.00  0.00           H
ATOM   4010  CH2 TRP   341      99.662  81.008 118.178  1.00  0.00           C
ATOM   4011  HH2 TRP   341      99.842  80.590 117.198  1.00  0.00           H
ATOM   4012  C   TRP   341      95.764  81.189 122.328  1.00  0.00           C
ATOM   4013  O   TRP   341      94.882  81.439 121.508  1.00  0.00           O
ATOM   4014  N   GLY   342      96.263  79.918 122.408  1.00  0.00           N
ATOM   4015  HN  GLY   342      96.923  79.808 123.138  1.00  0.00           H
ATOM   4016  CA  GLY   342      95.904  78.819 121.538  1.00  0.00           C
ATOM   4017  HA1 GLY   342      96.703  78.129 121.758  1.00  0.00           H
ATOM   4018  HA2 GLY   342      95.892  79.019 120.478  1.00  0.00           H
ATOM   4019  C   GLY   342      94.542  78.328 121.848  1.00  0.00           C
ATOM   4020  O   GLY   342      93.772  78.219 120.918  1.00  0.00           O
ATOM   4021  N   LYS   343      94.303  77.968 123.148  1.00  0.00           N
ATOM   4022  HN  LYS   343      94.982  77.950 123.878  1.00  0.00           H
ATOM   4023  CA  LYS   343      92.972  77.609 123.538  1.00  0.00           C
ATOM   4024  HA  LYS   343      92.683  76.818 122.858  1.00  0.00           H
ATOM   4025  CB  LYS   343      93.082  77.218 125.048  1.00  0.00           C
ATOM   4026  HB1 LYS   343      93.602  78.029 125.598  1.00  0.00           H
ATOM   4027  HB2 LYS   343      93.783  76.368 125.248  1.00  0.00           H
ATOM   4028  CG  LYS   343      91.803  76.718 125.698  1.00  0.00           C
ATOM   4029  HG1 LYS   343      90.933  77.418 125.628  1.00  0.00           H
ATOM   4030  HG2 LYS   343      92.063  76.559 126.768  1.00  0.00           H
ATOM   4031  CD  LYS   343      91.333  75.340 125.118  1.00  0.00           C
ATOM   4032  HD1 LYS   343      92.033  74.539 125.418  1.00  0.00           H
ATOM   4033  HD2 LYS   343      91.324  75.398 124.008  1.00  0.00           H
ATOM   4034  CE  LYS   343      89.963  74.909 125.658  1.00  0.00           C
ATOM   4035  HE1 LYS   343      89.692  73.979 125.118  1.00  0.00           H
ATOM   4036  HE2 LYS   343      89.254  75.758 125.548  1.00  0.00           H
ATOM   4037  NZ  LYS   343      89.972  74.618 127.068  1.00  0.00           N
ATOM   4038  HZ1 LYS   343      89.023  74.479 127.478  1.00  0.00           H
ATOM   4039  HZ2 LYS   343      90.372  75.379 127.648  1.00  0.00           H
ATOM   4040  HZ3 LYS   343      90.483  73.740 127.288  1.00  0.00           H
ATOM   4041  C   LYS   343      91.893  78.719 123.228  1.00  0.00           C
ATOM   4042  O   LYS   343      90.772  78.318 122.878  1.00  0.00           O
ATOM   4043  N   GLN   344      92.243  80.009 123.498  1.00  0.00           N
ATOM   4044  HN  GLN   344      93.023  80.319 124.038  1.00  0.00           H
ATOM   4045  CA  GLN   344      91.403  81.059 123.078  1.00  0.00           C
ATOM   4046  HA  GLN   344      90.413  80.858 123.458  1.00  0.00           H
ATOM   4047  CB  GLN   344      91.893  82.379 123.598  1.00  0.00           C
ATOM   4048  HB1 GLN   344      91.293  83.270 123.328  1.00  0.00           H
ATOM   4049  HB2 GLN   344      92.934  82.449 123.228  1.00  0.00           H
ATOM   4050  CG  GLN   344      91.913  82.388 125.178  1.00  0.00           C
ATOM   4051  HG1 GLN   344      92.482  81.499 125.518  1.00  0.00           H
ATOM   4052  HG2 GLN   344      90.843  82.318 125.468  1.00  0.00           H
ATOM   4053  CD  GLN   344      92.463  83.778 125.628  1.00  0.00           C
ATOM   4054  OE1 GLN   344      93.423  84.198 124.968  1.00  0.00           O
ATOM   4055  NE2 GLN   344      91.953  84.408 126.698  1.00  0.00           N
ATOM   4056 HE21 GLN   344      92.243  85.359 126.788  1.00  0.00           H
ATOM   4057 HE22 GLN   344      91.293  84.058 127.358  1.00  0.00           H
ATOM   4058  C   GLN   344      91.123  81.189 121.568  1.00  0.00           C
ATOM   4059  O   GLN   344      90.022  81.368 121.188  1.00  0.00           O
ATOM   4060  N   TYR   345      92.183  81.049 120.718  1.00  0.00           N
ATOM   4061  HN  TYR   345      93.093  80.868 121.068  1.00  0.00           H
ATOM   4062  CA  TYR   345      92.193  81.019 119.288  1.00  0.00           C
ATOM   4063  HA  TYR   345      91.622  81.868 118.958  1.00  0.00           H
ATOM   4064  CB  TYR   345      93.653  81.159 118.798  1.00  0.00           C
ATOM   4065  HB1 TYR   345      94.213  80.299 119.208  1.00  0.00           H
ATOM   4066  HB2 TYR   345      94.203  82.090 119.068  1.00  0.00           H
ATOM   4067  CG  TYR   345      93.772  81.029 117.268  1.00  0.00           C
ATOM   4068  CD1 TYR   345      93.433  82.188 116.528  1.00  0.00           C
ATOM   4069  HD1 TYR   345      93.053  83.078 117.018  1.00  0.00           H
ATOM   4070  CE1 TYR   345      93.623  82.160 115.148  1.00  0.00           C
ATOM   4071  HE1 TYR   345      93.493  83.029 114.508  1.00  0.00           H
ATOM   4072  CZ  TYR   345      93.993  80.989 114.488  1.00  0.00           C
ATOM   4073  OH  TYR   345      94.233  80.968 113.138  1.00  0.00           O
ATOM   4074  HH  TYR   345      94.184  80.059 112.858  1.00  0.00           H
ATOM   4075  CD2 TYR   345      94.184  79.829 116.628  1.00  0.00           C
ATOM   4076  HD2 TYR   345      94.432  78.908 117.148  1.00  0.00           H
ATOM   4077  CE2 TYR   345      94.393  79.829 115.268  1.00  0.00           C
ATOM   4078  HE2 TYR   345      94.903  79.019 114.778  1.00  0.00           H
ATOM   4079  C   TYR   345      91.403  79.859 118.738  1.00  0.00           C
ATOM   4080  O   TYR   345      90.563  80.089 117.818  1.00  0.00           O
ATOM   4081  N   SER   346      91.563  78.679 119.338  1.00  0.00           N
ATOM   4082  HN  SER   346      92.272  78.528 120.028  1.00  0.00           H
ATOM   4083  CA  SER   346      90.882  77.469 118.928  1.00  0.00           C
ATOM   4084  HA  SER   346      90.993  77.238 117.868  1.00  0.00           H
ATOM   4085  CB  SER   346      91.433  76.249 119.738  1.00  0.00           C
ATOM   4086  HB1 SER   346      90.854  75.379 119.378  1.00  0.00           H
ATOM   4087  HB2 SER   346      91.213  76.338 120.828  1.00  0.00           H
ATOM   4088  OG  SER   346      92.832  75.979 119.538  1.00  0.00           O
ATOM   4089  HG1 SER   346      93.334  76.669 119.978  1.00  0.00           H
ATOM   4090  C   SER   346      89.424  77.678 119.138  1.00  0.00           C
ATOM   4091  O   SER   346      88.533  77.418 118.338  1.00  0.00           O
ATOM   4092  N   TYR   347      88.993  78.199 120.348  1.00  0.00           N
ATOM   4093  HN  TYR   347      89.613  78.488 121.078  1.00  0.00           H
ATOM   4094  CA  TYR   347      87.574  78.348 120.598  1.00  0.00           C
ATOM   4095  HA  TYR   347      87.162  77.409 120.238  1.00  0.00           H
ATOM   4096  CB  TYR   347      87.354  78.429 122.188  1.00  0.00           C
ATOM   4097  HB1 TYR   347      87.433  79.469 122.578  1.00  0.00           H
ATOM   4098  HB2 TYR   347      88.053  77.758 122.718  1.00  0.00           H
ATOM   4099  CG  TYR   347      85.872  78.090 122.448  1.00  0.00           C
ATOM   4100  CD1 TYR   347      85.613  76.910 123.068  1.00  0.00           C
ATOM   4101  HD1 TYR   347      86.394  76.179 123.218  1.00  0.00           H
ATOM   4102  CE1 TYR   347      84.294  76.519 123.398  1.00  0.00           C
ATOM   4103  HE1 TYR   347      84.193  75.670 124.058  1.00  0.00           H
ATOM   4104  CZ  TYR   347      83.302  77.438 123.358  1.00  0.00           C
ATOM   4105  OH  TYR   347      82.052  77.168 123.858  1.00  0.00           O
ATOM   4106  HH  TYR   347      82.133  76.569 124.608  1.00  0.00           H
ATOM   4107  CD2 TYR   347      84.773  79.038 122.348  1.00  0.00           C
ATOM   4108  HD2 TYR   347      84.872  79.989 121.848  1.00  0.00           H
ATOM   4109  CE2 TYR   347      83.482  78.719 122.748  1.00  0.00           C
ATOM   4110  HE2 TYR   347      82.743  79.498 122.638  1.00  0.00           H
ATOM   4111  C   TYR   347      86.943  79.479 119.788  1.00  0.00           C
ATOM   4112  O   TYR   347      85.824  79.388 119.248  1.00  0.00           O
ATOM   4113  N   ALA   348      87.654  80.599 119.658  1.00  0.00           N
ATOM   4114  HN  ALA   348      88.533  80.660 120.128  1.00  0.00           H
ATOM   4115  CA  ALA   348      87.243  81.688 118.878  1.00  0.00           C
ATOM   4116  HA  ALA   348      86.383  82.090 119.388  1.00  0.00           H
ATOM   4117  CB  ALA   348      88.174  82.878 118.988  1.00  0.00           C
ATOM   4118  HB1 ALA   348      89.093  82.719 118.388  1.00  0.00           H
ATOM   4119  HB2 ALA   348      88.604  83.069 119.998  1.00  0.00           H
ATOM   4120  HB3 ALA   348      87.693  83.778 118.538  1.00  0.00           H
ATOM   4121  C   ALA   348      86.952  81.390 117.398  1.00  0.00           C
ATOM   4122  O   ALA   348      85.964  81.868 116.868  1.00  0.00           O
ATOM   4123  N   LEU   349      87.822  80.590 116.798  1.00  0.00           N
ATOM   4124  HN  LEU   349      88.604  80.340 117.378  1.00  0.00           H
ATOM   4125  CA  LEU   349      87.714  79.938 115.498  1.00  0.00           C
ATOM   4126  HA  LEU   349      87.484  80.758 114.828  1.00  0.00           H
ATOM   4127  CB  LEU   349      89.052  79.218 115.248  1.00  0.00           C
ATOM   4128  HB1 LEU   349      89.342  78.549 116.088  1.00  0.00           H
ATOM   4129  HB2 LEU   349      89.893  79.948 115.248  1.00  0.00           H
ATOM   4130  CG  LEU   349      89.363  78.479 113.878  1.00  0.00           C
ATOM   4131  HG  LEU   349      88.573  77.769 113.568  1.00  0.00           H
ATOM   4132  CD1 LEU   349      89.412  79.479 112.758  1.00  0.00           C
ATOM   4133 HD11 LEU   349      88.442  79.989 112.598  1.00  0.00           H
ATOM   4134 HD12 LEU   349      89.653  78.978 111.798  1.00  0.00           H
ATOM   4135 HD13 LEU   349      90.144  80.308 112.888  1.00  0.00           H
ATOM   4136  CD2 LEU   349      90.663  77.678 114.078  1.00  0.00           C
ATOM   4137 HD21 LEU   349      90.694  77.028 113.178  1.00  0.00           H
ATOM   4138 HD22 LEU   349      90.714  77.028 114.978  1.00  0.00           H
ATOM   4139 HD23 LEU   349      91.582  78.299 114.078  1.00  0.00           H
ATOM   4140  C   LEU   349      86.632  78.908 115.388  1.00  0.00           C
ATOM   4141  O   LEU   349      85.854  78.898 114.418  1.00  0.00           O
ATOM   4142  N   PHE   350      86.523  78.129 116.428  1.00  0.00           N
ATOM   4143  HN  PHE   350      87.223  78.049 117.138  1.00  0.00           H
ATOM   4144  CA  PHE   350      85.364  77.200 116.638  1.00  0.00           C
ATOM   4145  HA  PHE   350      85.404  76.529 115.788  1.00  0.00           H
ATOM   4146  CB  PHE   350      85.604  76.239 117.848  1.00  0.00           C
ATOM   4147  HB1 PHE   350      86.152  76.840 118.598  1.00  0.00           H
ATOM   4148  HB2 PHE   350      86.374  75.450 117.718  1.00  0.00           H
ATOM   4149  CG  PHE   350      84.382  75.608 118.418  1.00  0.00           C
ATOM   4150  CD1 PHE   350      84.002  74.309 117.988  1.00  0.00           C
ATOM   4151  HD1 PHE   350      84.613  73.770 117.278  1.00  0.00           H
ATOM   4152  CE1 PHE   350      82.693  73.888 118.378  1.00  0.00           C
ATOM   4153  HE1 PHE   350      82.323  72.989 117.908  1.00  0.00           H
ATOM   4154  CZ  PHE   350      81.894  74.668 119.318  1.00  0.00           C
ATOM   4155  HZ  PHE   350      80.912  74.279 119.538  1.00  0.00           H
ATOM   4156  CD2 PHE   350      83.694  76.229 119.428  1.00  0.00           C
ATOM   4157  HD2 PHE   350      84.063  77.159 119.838  1.00  0.00           H
ATOM   4158  CE2 PHE   350      82.463  75.778 119.908  1.00  0.00           C
ATOM   4159  HE2 PHE   350      81.824  76.319 120.588  1.00  0.00           H
ATOM   4160  C   PHE   350      83.993  77.858 116.638  1.00  0.00           C
ATOM   4161  O   PHE   350      83.053  77.378 116.018  1.00  0.00           O
ATOM   4162  N   LYS   351      83.874  78.999 117.288  1.00  0.00           N
ATOM   4163  HN  LYS   351      84.622  79.279 117.888  1.00  0.00           H
ATOM   4164  CA  LYS   351      82.693  79.808 117.218  1.00  0.00           C
ATOM   4165  HA  LYS   351      81.863  79.148 117.398  1.00  0.00           H
ATOM   4166  CB  LYS   351      82.743  81.068 118.218  1.00  0.00           C
ATOM   4167  HB1 LYS   351      82.013  81.828 117.868  1.00  0.00           H
ATOM   4168  HB2 LYS   351      83.734  81.549 118.038  1.00  0.00           H
ATOM   4169  CG  LYS   351      82.542  80.700 119.678  1.00  0.00           C
ATOM   4170  HG1 LYS   351      83.393  80.038 119.958  1.00  0.00           H
ATOM   4171  HG2 LYS   351      81.563  80.178 119.758  1.00  0.00           H
ATOM   4172  CD  LYS   351      82.423  81.880 120.668  1.00  0.00           C
ATOM   4173  HD1 LYS   351      83.113  82.689 120.338  1.00  0.00           H
ATOM   4174  HD2 LYS   351      82.743  81.519 121.668  1.00  0.00           H
ATOM   4175  CE  LYS   351      80.933  82.469 120.858  1.00  0.00           C
ATOM   4176  HE1 LYS   351      80.824  83.279 121.608  1.00  0.00           H
ATOM   4177  HE2 LYS   351      80.343  81.569 121.118  1.00  0.00           H
ATOM   4178  NZ  LYS   351      80.294  83.038 119.588  1.00  0.00           N
ATOM   4179  HZ1 LYS   351      80.343  82.209 118.958  1.00  0.00           H
ATOM   4180  HZ2 LYS   351      80.903  83.818 119.258  1.00  0.00           H
ATOM   4181  HZ3 LYS   351      79.354  83.340 119.918  1.00  0.00           H
ATOM   4182  C   LYS   351      82.332  80.359 115.888  1.00  0.00           C
ATOM   4183  O   LYS   351      81.194  80.340 115.418  1.00  0.00           O
ATOM   4184  N   ALA   352      83.263  80.889 115.158  1.00  0.00           N
ATOM   4185  HN  ALA   352      84.132  81.138 115.558  1.00  0.00           H
ATOM   4186  CA  ALA   352      83.092  81.379 113.748  1.00  0.00           C
ATOM   4187  HA  ALA   352      82.323  82.129 113.718  1.00  0.00           H
ATOM   4188  CB  ALA   352      84.382  82.078 113.178  1.00  0.00           C
ATOM   4189  HB1 ALA   352      85.232  81.359 113.148  1.00  0.00           H
ATOM   4190  HB2 ALA   352      84.622  82.889 113.898  1.00  0.00           H
ATOM   4191  HB3 ALA   352      84.184  82.568 112.208  1.00  0.00           H
ATOM   4192  C   ALA   352      82.773  80.219 112.848  1.00  0.00           C
ATOM   4193  O   ALA   352      81.973  80.319 111.898  1.00  0.00           O
ATOM   4194  N   MET   353      83.493  79.078 113.088  1.00  0.00           N
ATOM   4195  HN  MET   353      84.132  79.160 113.848  1.00  0.00           H
ATOM   4196  CA  MET   353      83.284  77.828 112.318  1.00  0.00           C
ATOM   4197  HA  MET   353      83.342  78.108 111.278  1.00  0.00           H
ATOM   4198  CB  MET   353      84.394  76.770 112.518  1.00  0.00           C
ATOM   4199  HB1 MET   353      84.294  76.179 113.448  1.00  0.00           H
ATOM   4200  HB2 MET   353      85.322  77.368 112.628  1.00  0.00           H
ATOM   4201  CG  MET   353      84.662  75.818 111.278  1.00  0.00           C
ATOM   4202  HG1 MET   353      84.902  76.419 110.368  1.00  0.00           H
ATOM   4203  HG2 MET   353      83.702  75.328 111.048  1.00  0.00           H
ATOM   4204  SD  MET   353      85.933  74.560 111.428  1.00  0.00           S
ATOM   4205  CE  MET   353      87.393  75.538 111.098  1.00  0.00           C
ATOM   4206  HE1 MET   353      88.333  75.059 111.428  1.00  0.00           H
ATOM   4207  HE2 MET   353      87.484  76.428 111.768  1.00  0.00           H
ATOM   4208  HE3 MET   353      87.504  75.918 110.058  1.00  0.00           H
ATOM   4209  C   MET   353      81.903  77.159 112.568  1.00  0.00           C
ATOM   4210  O   MET   353      81.254  76.660 111.698  1.00  0.00           O
ATOM   4211  N   SER   354      81.452  77.179 113.768  1.00  0.00           N
ATOM   4212  HN  SER   354      81.964  77.588 114.518  1.00  0.00           H
ATOM   4213  CA  SER   354      80.112  76.608 114.078  1.00  0.00           C
ATOM   4214  HA  SER   354      79.993  75.638 113.618  1.00  0.00           H
ATOM   4215  CB  SER   354      79.873  76.319 115.568  1.00  0.00           C
ATOM   4216  HB1 SER   354      80.653  75.629 115.958  1.00  0.00           H
ATOM   4217  HB2 SER   354      78.882  75.839 115.748  1.00  0.00           H
ATOM   4218  OG  SER   354      79.964  77.469 116.408  1.00  0.00           O
ATOM   4219  HG1 SER   354      80.903  77.639 116.488  1.00  0.00           H
ATOM   4220  C   SER   354      78.972  77.479 113.498  1.00  0.00           C
ATOM   4221  O   SER   354      77.982  76.998 112.988  1.00  0.00           O
ATOM   4222  N   HSD   355      79.143  78.819 113.488  1.00  0.00           N
ATOM   4223  HN  HSD   355      79.913  79.349 113.838  1.00  0.00           H
ATOM   4224  CA  HSD   355      78.232  79.738 112.788  1.00  0.00           C
ATOM   4225  HA  HSD   355      77.214  79.469 113.048  1.00  0.00           H
ATOM   4226  CB  HSD   355      78.533  81.229 113.028  1.00  0.00           C
ATOM   4227  HB1 HSD   355      77.933  81.938 112.428  1.00  0.00           H
ATOM   4228  HB2 HSD   355      79.603  81.449 112.828  1.00  0.00           H
ATOM   4229  ND1 HSD   355      78.442  83.029 114.798  1.00  0.00           N
ATOM   4230  HD1 HSD   355      78.824  83.788 114.268  1.00  0.00           H
ATOM   4231  CG  HSD   355      78.192  81.768 114.378  1.00  0.00           C
ATOM   4232  CE1 HSD   355      78.022  83.118 116.108  1.00  0.00           C
ATOM   4233  HE1 HSD   355      78.162  84.039 116.668  1.00  0.00           H
ATOM   4234  NE2 HSD   355      77.604  81.929 116.508  1.00  0.00           N
ATOM   4235  CD2 HSD   355      77.743  81.089 115.448  1.00  0.00           C
ATOM   4236  HD2 HSD   355      77.592  80.049 115.708  1.00  0.00           H
ATOM   4237  C   HSD   355      78.232  79.738 111.278  1.00  0.00           C
ATOM   4238  O   HSD   355      77.233  79.909 110.648  1.00  0.00           O
ATOM   4239  N   MET   356      79.434  79.819 110.648  1.00  0.00           N
ATOM   4240  HN  MET   356      80.193  79.889 111.288  1.00  0.00           H
ATOM   4241  CA  MET   356      79.824  79.718 109.278  1.00  0.00           C
ATOM   4242  HA  MET   356      79.162  80.389 108.738  1.00  0.00           H
ATOM   4243  CB  MET   356      81.234  80.178 108.938  1.00  0.00           C
ATOM   4244  HB1 MET   356      81.943  79.519 109.488  1.00  0.00           H
ATOM   4245  HB2 MET   356      81.423  81.159 109.438  1.00  0.00           H
ATOM   4246  CG  MET   356      81.572  80.089 107.428  1.00  0.00           C
ATOM   4247  HG1 MET   356      80.863  80.758 106.888  1.00  0.00           H
ATOM   4248  HG2 MET   356      81.412  79.059 107.048  1.00  0.00           H
ATOM   4249  SD  MET   356      83.263  80.678 106.988  1.00  0.00           S
ATOM   4250  CE  MET   356      82.943  82.388 107.618  1.00  0.00           C
ATOM   4251  HE1 MET   356      83.324  82.528 108.658  1.00  0.00           H
ATOM   4252  HE2 MET   356      81.842  82.538 107.568  1.00  0.00           H
ATOM   4253  HE3 MET   356      83.412  83.118 106.928  1.00  0.00           H
ATOM   4254  C   MET   356      79.503  78.398 108.618  1.00  0.00           C
ATOM   4255  O   MET   356      78.882  78.409 107.578  1.00  0.00           O
ATOM   4256  N   LEU   357      79.754  77.258 109.248  1.00  0.00           N
ATOM   4257  HN  LEU   357      80.372  77.109 110.018  1.00  0.00           H
ATOM   4258  CA  LEU   357      79.294  76.008 108.698  1.00  0.00           C
ATOM   4259  HA  LEU   357      79.123  76.128 107.648  1.00  0.00           H
ATOM   4260  CB  LEU   357      80.404  74.959 108.948  1.00  0.00           C
ATOM   4261  HB1 LEU   357      80.112  73.968 108.548  1.00  0.00           H
ATOM   4262  HB2 LEU   357      80.452  74.749 110.038  1.00  0.00           H
ATOM   4263  CG  LEU   357      81.702  75.239 108.288  1.00  0.00           C
ATOM   4264  HG  LEU   357      82.143  76.209 108.588  1.00  0.00           H
ATOM   4265  CD1 LEU   357      82.644  74.020 108.618  1.00  0.00           C
ATOM   4266 HD11 LEU   357      82.243  73.519 109.528  1.00  0.00           H
ATOM   4267 HD12 LEU   357      83.722  74.218 108.728  1.00  0.00           H
ATOM   4268 HD13 LEU   357      82.463  73.269 107.808  1.00  0.00           H
ATOM   4269  CD2 LEU   357      81.493  75.288 106.718  1.00  0.00           C
ATOM   4270 HD21 LEU   357      80.912  76.219 106.538  1.00  0.00           H
ATOM   4271 HD22 LEU   357      80.954  74.379 106.368  1.00  0.00           H
ATOM   4272 HD23 LEU   357      82.533  75.309 106.338  1.00  0.00           H
ATOM   4273  C   LEU   357      77.964  75.549 109.248  1.00  0.00           C
ATOM   4274  O   LEU   357      77.623  74.388 108.958  1.00  0.00           O
ATOM   4275  N   CYS   358      77.233  76.529 109.908  1.00  0.00           N
ATOM   4276  HN  CYS   358      77.644  77.438 110.008  1.00  0.00           H
ATOM   4277  CA  CYS   358      75.802  76.389 110.308  1.00  0.00           C
ATOM   4278  HA  CYS   358      75.622  77.218 110.978  1.00  0.00           H
ATOM   4279  CB  CYS   358      74.923  76.499 108.968  1.00  0.00           C
ATOM   4280  HB1 CYS   358      73.894  76.118 109.128  1.00  0.00           H
ATOM   4281  HB2 CYS   358      75.404  75.799 108.248  1.00  0.00           H
ATOM   4282  SG  CYS   358      74.983  78.199 108.128  1.00  0.00           S
ATOM   4283  HG1 CYS   358      76.192  78.269 107.608  1.00  0.00           H
ATOM   4284  C   CYS   358      75.464  75.239 111.218  1.00  0.00           C
ATOM   4285  O   CYS   358      74.362  74.648 111.118  1.00  0.00           O
ATOM   4286  N   ILE   359      76.363  74.959 112.248  1.00  0.00           N
ATOM   4287  HN  ILE   359      77.202  75.479 112.388  1.00  0.00           H
ATOM   4288  CA  ILE   359      76.173  73.788 113.138  1.00  0.00           C
ATOM   4289  HA  ILE   359      75.592  73.020 112.648  1.00  0.00           H
ATOM   4290  CB  ILE   359      77.472  73.068 113.388  1.00  0.00           C
ATOM   4291  HB  ILE   359      78.044  73.828 113.978  1.00  0.00           H
ATOM   4292  CG2 ILE   359      77.243  71.858 114.338  1.00  0.00           C
ATOM   4293 HG21 ILE   359      76.373  71.270 113.978  1.00  0.00           H
ATOM   4294 HG22 ILE   359      77.012  72.170 115.388  1.00  0.00           H
ATOM   4295 HG23 ILE   359      78.184  71.258 114.368  1.00  0.00           H
ATOM   4296  CG1 ILE   359      78.243  72.729 112.148  1.00  0.00           C
ATOM   4297 HG11 ILE   359      79.183  72.229 112.468  1.00  0.00           H
ATOM   4298 HG12 ILE   359      78.613  73.700 111.738  1.00  0.00           H
ATOM   4299  CD  ILE   359      77.613  71.938 111.048  1.00  0.00           C
ATOM   4300  HD1 ILE   359      78.083  72.178 110.068  1.00  0.00           H
ATOM   4301  HD2 ILE   359      76.513  72.068 110.968  1.00  0.00           H
ATOM   4302  HD3 ILE   359      77.753  70.850 111.248  1.00  0.00           H
ATOM   4303  C   ILE   359      75.424  74.248 114.388  1.00  0.00           C
ATOM   4304  O   ILE   359      74.552  73.560 114.878  1.00  0.00           O
ATOM   4305  N   GLY   360      75.772  75.438 114.988  1.00  0.00           N
ATOM   4306  HN  GLY   360      76.552  75.929 114.618  1.00  0.00           H
ATOM   4307  CA  GLY   360      75.222  75.898 116.288  1.00  0.00           C
ATOM   4308  HA1 GLY   360      75.183  74.979 116.868  1.00  0.00           H
ATOM   4309  HA2 GLY   360      74.273  76.319 116.008  1.00  0.00           H
ATOM   4310  C   GLY   360      76.012  77.028 116.778  1.00  0.00           C
ATOM   4311  O   GLY   360      76.394  77.959 116.068  1.00  0.00           O
ATOM   4312  N   TYR   361      76.313  77.049 118.058  1.00  0.00           N
ATOM   4313  HN  TYR   361      75.952  76.299 118.598  1.00  0.00           H
ATOM   4314  CA  TYR   361      76.973  78.108 118.758  1.00  0.00           C
ATOM   4315  HA  TYR   361      77.522  78.709 118.038  1.00  0.00           H
ATOM   4316  CB  TYR   361      76.052  79.069 119.578  1.00  0.00           C
ATOM   4317  HB1 TYR   361      76.482  80.089 119.528  1.00  0.00           H
ATOM   4318  HB2 TYR   361      76.004  78.849 120.658  1.00  0.00           H
ATOM   4319  CG  TYR   361      74.643  79.200 119.058  1.00  0.00           C
ATOM   4320  CD1 TYR   361      74.393  79.749 117.808  1.00  0.00           C
ATOM   4321  HD1 TYR   361      75.162  80.118 117.158  1.00  0.00           H
ATOM   4322  CE1 TYR   361      73.083  79.959 117.358  1.00  0.00           C
ATOM   4323  HE1 TYR   361      72.972  80.420 116.388  1.00  0.00           H
ATOM   4324  CZ  TYR   361      71.983  79.749 118.188  1.00  0.00           C
ATOM   4325  OH  TYR   361      70.743  80.089 117.558  1.00  0.00           O
ATOM   4326  HH  TYR   361      70.013  80.178 118.178  1.00  0.00           H
ATOM   4327  CD2 TYR   361      73.473  78.768 119.838  1.00  0.00           C
ATOM   4328  HD2 TYR   361      73.702  78.239 120.748  1.00  0.00           H
ATOM   4329  CE2 TYR   361      72.132  79.148 119.418  1.00  0.00           C
ATOM   4330  HE2 TYR   361      71.412  78.898 120.178  1.00  0.00           H
ATOM   4331  C   TYR   361      78.052  77.459 119.628  1.00  0.00           C
ATOM   4332  O   TYR   361      78.434  76.309 119.528  1.00  0.00           O
ATOM   4333  N   GLY   362      78.644  78.339 120.468  1.00  0.00           N
ATOM   4334  HN  GLY   362      78.372  79.299 120.488  1.00  0.00           H
ATOM   4335  CA  GLY   362      79.512  77.938 121.588  1.00  0.00           C
ATOM   4336  HA1 GLY   362      80.193  78.739 121.858  1.00  0.00           H
ATOM   4337  HA2 GLY   362      79.923  76.969 121.348  1.00  0.00           H
ATOM   4338  C   GLY   362      78.563  77.618 122.778  1.00  0.00           C
ATOM   4339  O   GLY   362      77.363  77.469 122.688  1.00  0.00           O
ATOM   4340  N   ALA   363      79.104  77.538 124.048  1.00  0.00           N
ATOM   4341  HN  ALA   363      80.084  77.618 124.218  1.00  0.00           H
ATOM   4342  CA  ALA   363      78.442  77.049 125.248  1.00  0.00           C
ATOM   4343  HA  ALA   363      78.232  76.008 125.018  1.00  0.00           H
ATOM   4344  CB  ALA   363      79.323  77.039 126.518  1.00  0.00           C
ATOM   4345  HB1 ALA   363      79.702  78.078 126.688  1.00  0.00           H
ATOM   4346  HB2 ALA   363      80.273  76.459 126.428  1.00  0.00           H
ATOM   4347  HB3 ALA   363      78.754  76.678 127.388  1.00  0.00           H
ATOM   4348  C   ALA   363      77.074  77.669 125.538  1.00  0.00           C
ATOM   4349  O   ALA   363      76.233  76.928 125.988  1.00  0.00           O
ATOM   4350  N   GLN   364      76.854  78.889 125.128  1.00  0.00           N
ATOM   4351  HN  GLN   364      77.582  79.399 124.688  1.00  0.00           H
ATOM   4352  CA  GLN   364      75.563  79.528 125.238  1.00  0.00           C
ATOM   4353  HA  GLN   364      74.793  78.779 125.258  1.00  0.00           H
ATOM   4354  CB  GLN   364      75.404  80.398 126.508  1.00  0.00           C
ATOM   4355  HB1 GLN   364      75.522  79.749 127.398  1.00  0.00           H
ATOM   4356  HB2 GLN   364      74.333  80.678 126.618  1.00  0.00           H
ATOM   4357  CG  GLN   364      76.284  81.679 126.738  1.00  0.00           C
ATOM   4358  HG1 GLN   364      75.903  82.118 127.688  1.00  0.00           H
ATOM   4359  HG2 GLN   364      76.192  82.398 125.908  1.00  0.00           H
ATOM   4360  CD  GLN   364      77.793  81.439 126.788  1.00  0.00           C
ATOM   4361  OE1 GLN   364      78.512  81.968 125.928  1.00  0.00           O
ATOM   4362  NE2 GLN   364      78.232  80.599 127.798  1.00  0.00           N
ATOM   4363 HE21 GLN   364      79.183  80.258 127.798  1.00  0.00           H
ATOM   4364 HE22 GLN   364      77.683  80.229 128.548  1.00  0.00           H
ATOM   4365  C   GLN   364      75.232  80.398 124.068  1.00  0.00           C
ATOM   4366  O   GLN   364      76.144  80.928 123.388  1.00  0.00           O
ATOM   4367  N   ALA   365      73.894  80.469 123.638  1.00  0.00           N
ATOM   4368  HN  ALA   365      73.252  79.808 124.008  1.00  0.00           H
ATOM   4369  CA  ALA   365      73.392  81.660 122.898  1.00  0.00           C
ATOM   4370  HA  ALA   365      73.854  81.800 121.928  1.00  0.00           H
ATOM   4371  CB  ALA   365      71.893  81.539 122.738  1.00  0.00           C
ATOM   4372  HB1 ALA   365      71.592  80.599 122.228  1.00  0.00           H
ATOM   4373  HB2 ALA   365      71.503  82.339 122.078  1.00  0.00           H
ATOM   4374  HB3 ALA   365      71.333  81.660 123.688  1.00  0.00           H
ATOM   4375  C   ALA   365      73.593  83.018 123.498  1.00  0.00           C
ATOM   4376  O   ALA   365      73.333  83.078 124.728  1.00  0.00           O
ATOM   4377  N   PRO   366      74.013  84.058 122.848  1.00  0.00           N
ATOM   4378  CD  PRO   366      74.453  84.008 121.448  1.00  0.00           C
ATOM   4379  HD1 PRO   366      73.613  83.888 120.718  1.00  0.00           H
ATOM   4380  HD2 PRO   366      75.232  83.218 121.418  1.00  0.00           H
ATOM   4381  CA  PRO   366      74.393  85.329 123.508  1.00  0.00           C
ATOM   4382  HA  PRO   366      75.243  84.949 124.058  1.00  0.00           H
ATOM   4383  CB  PRO   366      74.762  86.269 122.358  1.00  0.00           C
ATOM   4384  HB1 PRO   366      75.653  86.898 122.538  1.00  0.00           H
ATOM   4385  HB2 PRO   366      73.912  86.938 122.128  1.00  0.00           H
ATOM   4386  CG  PRO   366      75.092  85.340 121.188  1.00  0.00           C
ATOM   4387  HG1 PRO   366      74.614  85.739 120.268  1.00  0.00           H
ATOM   4388  HG2 PRO   366      76.183  85.249 120.998  1.00  0.00           H
ATOM   4389  C   PRO   366      73.553  85.959 124.558  1.00  0.00           C
ATOM   4390  O   PRO   366      72.343  86.119 124.418  1.00  0.00           O
ATOM   4391  N   VAL   367      74.203  86.388 125.628  1.00  0.00           N
ATOM   4392  HN  VAL   367      75.193  86.318 125.578  1.00  0.00           H
ATOM   4393  CA  VAL   367      73.613  87.160 126.638  1.00  0.00           C
ATOM   4394  HA  VAL   367      72.553  87.078 126.488  1.00  0.00           H
ATOM   4395  CB  VAL   367      74.013  86.558 127.918  1.00  0.00           C
ATOM   4396  HB  VAL   367      75.123  86.539 127.988  1.00  0.00           H
ATOM   4397  CG1 VAL   367      73.493  87.519 129.128  1.00  0.00           C
ATOM   4398 HG11 VAL   367      74.203  88.358 129.268  1.00  0.00           H
ATOM   4399 HG12 VAL   367      73.593  86.880 130.028  1.00  0.00           H
ATOM   4400 HG13 VAL   367      72.403  87.738 129.148  1.00  0.00           H
ATOM   4401  CG2 VAL   367      73.452  85.199 128.108  1.00  0.00           C
ATOM   4402 HG21 VAL   367      72.394  85.269 127.788  1.00  0.00           H
ATOM   4403 HG22 VAL   367      73.473  84.788 129.138  1.00  0.00           H
ATOM   4404 HG23 VAL   367      73.972  84.538 127.378  1.00  0.00           H
ATOM   4405  C   VAL   367      73.964  88.659 126.528  1.00  0.00           C
ATOM   4406  O   VAL   367      73.093  89.468 126.708  1.00  0.00           O
ATOM   4407  N   SER   368      75.162  88.979 126.178  1.00  0.00           N
ATOM   4408  HN  SER   368      75.753  88.188 125.988  1.00  0.00           H
ATOM   4409  CA  SER   368      75.732  90.299 126.058  1.00  0.00           C
ATOM   4410  HA  SER   368      75.333  90.938 126.838  1.00  0.00           H
ATOM   4411  CB  SER   368      77.293  90.238 125.958  1.00  0.00           C
ATOM   4412  HB1 SER   368      77.714  89.629 125.118  1.00  0.00           H
ATOM   4413  HB2 SER   368      77.543  89.699 126.898  1.00  0.00           H
ATOM   4414  OG  SER   368      77.924  91.458 125.988  1.00  0.00           O
ATOM   4415  HG1 SER   368      78.784  91.388 125.558  1.00  0.00           H
ATOM   4416  C   SER   368      75.284  90.979 124.778  1.00  0.00           C
ATOM   4417  O   SER   368      75.144  90.378 123.658  1.00  0.00           O
ATOM   4418  N   MET   369      74.902  92.309 124.758  1.00  0.00           N
ATOM   4419  HN  MET   369      74.802  92.769 125.638  1.00  0.00           H
ATOM   4420  CA  MET   369      74.552  93.099 123.598  1.00  0.00           C
ATOM   4421  HA  MET   369      73.663  92.609 123.238  1.00  0.00           H
ATOM   4422  CB  MET   369      74.383  94.629 123.948  1.00  0.00           C
ATOM   4423  HB1 MET   369      75.333  95.038 124.348  1.00  0.00           H
ATOM   4424  HB2 MET   369      73.743  94.729 124.848  1.00  0.00           H
ATOM   4425  CG  MET   369      73.824  95.599 122.868  1.00  0.00           C
ATOM   4426  HG1 MET   369      74.483  95.469 121.978  1.00  0.00           H
ATOM   4427  HG2 MET   369      74.063  96.648 123.178  1.00  0.00           H
ATOM   4428  SD  MET   369      72.123  95.189 122.298  1.00  0.00           S
ATOM   4429  CE  MET   369      71.083  96.068 123.608  1.00  0.00           C
ATOM   4430  HE1 MET   369      71.214  95.609 124.608  1.00  0.00           H
ATOM   4431  HE2 MET   369      70.013  96.169 123.358  1.00  0.00           H
ATOM   4432  HE3 MET   369      71.333  97.148 123.638  1.00  0.00           H
ATOM   4433  C   MET   369      75.534  93.078 122.478  1.00  0.00           C
ATOM   4434  O   MET   369      75.162  92.898 121.278  1.00  0.00           O
ATOM   4435  N   SER   370      76.882  93.148 122.668  1.00  0.00           N
ATOM   4436  HN  SER   370      77.153  93.398 123.588  1.00  0.00           H
ATOM   4437  CA  SER   370      77.784  93.218 121.538  1.00  0.00           C
ATOM   4438  HA  SER   370      77.354  93.868 120.798  1.00  0.00           H
ATOM   4439  CB  SER   370      79.183  93.879 121.908  1.00  0.00           C
ATOM   4440  HB1 SER   370      79.063  94.969 122.098  1.00  0.00           H
ATOM   4441  HB2 SER   370      79.873  93.759 121.048  1.00  0.00           H
ATOM   4442  OG  SER   370      79.863  93.309 123.068  1.00  0.00           O
ATOM   4443  HG1 SER   370      79.434  93.659 123.858  1.00  0.00           H
ATOM   4444  C   SER   370      78.052  91.819 120.908  1.00  0.00           C
ATOM   4445  O   SER   370      78.232  91.709 119.718  1.00  0.00           O
ATOM   4446  N   ASP   371      77.973  90.758 121.728  1.00  0.00           N
ATOM   4447  HN  ASP   371      77.854  90.910 122.708  1.00  0.00           H
ATOM   4448  CA  ASP   371      77.912  89.389 121.378  1.00  0.00           C
ATOM   4449  HA  ASP   371      78.784  89.160 120.778  1.00  0.00           H
ATOM   4450  CB  ASP   371      77.842  88.568 122.698  1.00  0.00           C
ATOM   4451  HB1 ASP   371      77.574  87.498 122.508  1.00  0.00           H
ATOM   4452  HB2 ASP   371      76.953  88.829 123.308  1.00  0.00           H
ATOM   4453  CG  ASP   371      79.174  88.410 123.488  1.00  0.00           C
ATOM   4454  OD1 ASP   371      80.043  89.258 123.298  1.00  0.00           O
ATOM   4455  OD2 ASP   371      79.284  87.419 124.288  1.00  0.00           O
ATOM   4456  C   ASP   371      76.683  89.139 120.528  1.00  0.00           C
ATOM   4457  O   ASP   371      76.772  88.459 119.468  1.00  0.00           O
ATOM   4458  N   LEU   372      75.464  89.618 120.838  1.00  0.00           N
ATOM   4459  HN  LEU   372      75.412  90.149 121.688  1.00  0.00           H
ATOM   4460  CA  LEU   372      74.292  89.569 120.018  1.00  0.00           C
ATOM   4461  HA  LEU   372      74.073  88.519 119.998  1.00  0.00           H
ATOM   4462  CB  LEU   372      73.034  90.219 120.638  1.00  0.00           C
ATOM   4463  HB1 LEU   372      72.254  90.448 119.888  1.00  0.00           H
ATOM   4464  HB2 LEU   372      73.403  91.169 121.078  1.00  0.00           H
ATOM   4465  CG  LEU   372      72.153  89.450 121.708  1.00  0.00           C
ATOM   4466  HG  LEU   372      72.732  89.198 122.618  1.00  0.00           H
ATOM   4467  CD1 LEU   372      70.983  90.308 122.108  1.00  0.00           C
ATOM   4468 HD11 LEU   372      70.453  90.669 121.198  1.00  0.00           H
ATOM   4469 HD12 LEU   372      71.303  91.169 122.738  1.00  0.00           H
ATOM   4470 HD13 LEU   372      70.272  89.709 122.718  1.00  0.00           H
ATOM   4471  CD2 LEU   372      71.493  88.139 121.138  1.00  0.00           C
ATOM   4472 HD21 LEU   372      71.163  87.549 122.028  1.00  0.00           H
ATOM   4473 HD22 LEU   372      72.163  87.388 120.668  1.00  0.00           H
ATOM   4474 HD23 LEU   372      70.643  88.340 120.458  1.00  0.00           H
ATOM   4475  C   LEU   372      74.493  90.059 118.578  1.00  0.00           C
ATOM   4476  O   LEU   372      74.203  89.419 117.548  1.00  0.00           O
ATOM   4477  N   TRP   373      74.983  91.379 118.488  1.00  0.00           N
ATOM   4478  HN  TRP   373      75.123  91.978 119.278  1.00  0.00           H
ATOM   4479  CA  TRP   373      75.404  91.968 117.298  1.00  0.00           C
ATOM   4480  HA  TRP   373      74.522  91.788 116.688  1.00  0.00           H
ATOM   4481  CB  TRP   373      75.653  93.498 117.448  1.00  0.00           C
ATOM   4482  HB1 TRP   373      75.993  93.899 116.478  1.00  0.00           H
ATOM   4483  HB2 TRP   373      76.342  93.729 118.298  1.00  0.00           H
ATOM   4484  CG  TRP   373      74.313  94.258 117.638  1.00  0.00           C
ATOM   4485  CD1 TRP   373      73.693  94.699 118.738  1.00  0.00           C
ATOM   4486  HD1 TRP   373      74.063  94.569 119.738  1.00  0.00           H
ATOM   4487  NE1 TRP   373      72.363  95.059 118.548  1.00  0.00           N
ATOM   4488  HE1 TRP   373      71.643  95.329 119.148  1.00  0.00           H
ATOM   4489  CE2 TRP   373      72.093  94.788 117.238  1.00  0.00           C
ATOM   4490  CD2 TRP   373      73.294  94.268 116.628  1.00  0.00           C
ATOM   4491  CE3 TRP   373      73.243  94.008 115.218  1.00  0.00           C
ATOM   4492  HE3 TRP   373      74.133  93.629 114.758  1.00  0.00           H
ATOM   4493  CZ3 TRP   373      72.002  94.160 114.528  1.00  0.00           C
ATOM   4494  HZ3 TRP   373      71.973  93.969 113.468  1.00  0.00           H
ATOM   4495  CZ2 TRP   373      70.934  94.979 116.498  1.00  0.00           C
ATOM   4496  HZ2 TRP   373      70.004  95.208 116.988  1.00  0.00           H
ATOM   4497  CH2 TRP   373      70.882  94.669 115.178  1.00  0.00           C
ATOM   4498  HH2 TRP   373      69.972  94.858 114.638  1.00  0.00           H
ATOM   4499  C   TRP   373      76.503  91.318 116.488  1.00  0.00           C
ATOM   4500  O   TRP   373      76.382  91.178 115.268  1.00  0.00           O
ATOM   4501  N   ILE   374      77.623  90.959 117.078  1.00  0.00           N
ATOM   4502  HN  ILE   374      77.862  91.099 118.028  1.00  0.00           H
ATOM   4503  CA  ILE   374      78.652  90.258 116.328  1.00  0.00           C
ATOM   4504  HA  ILE   374      78.894  90.898 115.488  1.00  0.00           H
ATOM   4505  CB  ILE   374      79.902  90.049 117.148  1.00  0.00           C
ATOM   4506  HB  ILE   374      79.512  89.648 118.108  1.00  0.00           H
ATOM   4507  CG2 ILE   374      80.903  88.999 116.548  1.00  0.00           C
ATOM   4508 HG21 ILE   374      81.824  88.939 117.168  1.00  0.00           H
ATOM   4509 HG22 ILE   374      81.183  89.319 115.528  1.00  0.00           H
ATOM   4510 HG23 ILE   374      80.513  87.959 116.508  1.00  0.00           H
ATOM   4511  CG1 ILE   374      80.434  91.558 117.328  1.00  0.00           C
ATOM   4512 HG11 ILE   374      81.113  91.528 118.208  1.00  0.00           H
ATOM   4513 HG12 ILE   374      79.583  92.188 117.658  1.00  0.00           H
ATOM   4514  CD  ILE   374      81.272  92.059 116.218  1.00  0.00           C
ATOM   4515  HD1 ILE   374      81.794  93.008 116.458  1.00  0.00           H
ATOM   4516  HD2 ILE   374      80.784  92.199 115.238  1.00  0.00           H
ATOM   4517  HD3 ILE   374      82.162  91.399 116.148  1.00  0.00           H
ATOM   4518  C   ILE   374      78.022  88.969 115.768  1.00  0.00           C
ATOM   4519  O   ILE   374      78.313  88.659 114.568  1.00  0.00           O
ATOM   4520  N   THR   375      77.184  88.169 116.448  1.00  0.00           N
ATOM   4521  HN  THR   375      76.973  88.479 117.368  1.00  0.00           H
ATOM   4522  CA  THR   375      76.573  86.908 116.108  1.00  0.00           C
ATOM   4523  HA  THR   375      77.402  86.299 115.798  1.00  0.00           H
ATOM   4524  CB  THR   375      75.983  86.178 117.348  1.00  0.00           C
ATOM   4525  HB  THR   375      75.232  86.779 117.918  1.00  0.00           H
ATOM   4526  OG1 THR   375      77.044  85.728 118.198  1.00  0.00           O
ATOM   4527  HG1 THR   375      77.272  86.519 118.698  1.00  0.00           H
ATOM   4528  CG2 THR   375      75.342  84.888 116.868  1.00  0.00           C
ATOM   4529 HG21 THR   375      75.993  84.258 116.238  1.00  0.00           H
ATOM   4530 HG22 THR   375      74.403  85.138 116.328  1.00  0.00           H
ATOM   4531 HG23 THR   375      74.923  84.279 117.698  1.00  0.00           H
ATOM   4532  C   THR   375      75.674  86.908 114.948  1.00  0.00           C
ATOM   4533  O   THR   375      75.942  86.208 114.028  1.00  0.00           O
ATOM   4534  N   MET   376      74.832  87.959 114.898  1.00  0.00           N
ATOM   4535  HN  MET   376      74.843  88.579 115.678  1.00  0.00           H
ATOM   4536  CA  MET   376      73.982  88.328 113.788  1.00  0.00           C
ATOM   4537  HA  MET   376      73.443  87.449 113.468  1.00  0.00           H
ATOM   4538  CB  MET   376      73.034  89.450 114.218  1.00  0.00           C
ATOM   4539  HB1 MET   376      72.472  89.769 113.318  1.00  0.00           H
ATOM   4540  HB2 MET   376      73.623  90.299 114.618  1.00  0.00           H
ATOM   4541  CG  MET   376      71.963  89.028 115.218  1.00  0.00           C
ATOM   4542  HG1 MET   376      72.214  88.748 116.268  1.00  0.00           H
ATOM   4543  HG2 MET   376      71.433  88.139 114.818  1.00  0.00           H
ATOM   4544  SD  MET   376      70.663  90.269 115.448  1.00  0.00           S
ATOM   4545  CE  MET   376      71.493  91.329 116.648  1.00  0.00           C
ATOM   4546  HE1 MET   376      72.382  91.788 116.168  1.00  0.00           H
ATOM   4547  HE2 MET   376      71.903  90.658 117.438  1.00  0.00           H
ATOM   4548  HE3 MET   376      70.882  92.169 117.028  1.00  0.00           H
ATOM   4549  C   MET   376      74.783  88.829 112.508  1.00  0.00           C
ATOM   4550  O   MET   376      74.302  88.410 111.438  1.00  0.00           O
ATOM   4551  N   LEU   377      75.924  89.608 112.618  1.00  0.00           N
ATOM   4552  HN  LEU   377      76.394  89.829 113.468  1.00  0.00           H
ATOM   4553  CA  LEU   377      76.794  89.809 111.488  1.00  0.00           C
ATOM   4554  HA  LEU   377      76.254  90.238 110.658  1.00  0.00           H
ATOM   4555  CB  LEU   377      77.964  90.809 111.838  1.00  0.00           C
ATOM   4556  HB1 LEU   377      78.714  90.840 111.018  1.00  0.00           H
ATOM   4557  HB2 LEU   377      78.452  90.448 112.768  1.00  0.00           H
ATOM   4558  CG  LEU   377      77.504  92.248 112.088  1.00  0.00           C
ATOM   4559  HG  LEU   377      76.753  92.169 112.898  1.00  0.00           H
ATOM   4560  CD1 LEU   377      78.652  93.069 112.658  1.00  0.00           C
ATOM   4561 HD11 LEU   377      79.563  92.959 112.038  1.00  0.00           H
ATOM   4562 HD12 LEU   377      78.854  92.769 113.708  1.00  0.00           H
ATOM   4563 HD13 LEU   377      78.324  94.128 112.538  1.00  0.00           H
ATOM   4564  CD2 LEU   377      76.953  92.889 110.818  1.00  0.00           C
ATOM   4565 HD21 LEU   377      77.604  92.699 109.938  1.00  0.00           H
ATOM   4566 HD22 LEU   377      76.784  93.979 110.918  1.00  0.00           H
ATOM   4567 HD23 LEU   377      75.993  92.419 110.538  1.00  0.00           H
ATOM   4568  C   LEU   377      77.472  88.559 111.018  1.00  0.00           C
ATOM   4569  O   LEU   377      77.653  88.279 109.838  1.00  0.00           O
ATOM   4570  N   SER   378      77.993  87.719 111.918  1.00  0.00           N
ATOM   4571  HN  SER   378      77.952  88.099 112.838  1.00  0.00           H
ATOM   4572  CA  SER   378      78.673  86.428 111.718  1.00  0.00           C
ATOM   4573  HA  SER   378      79.424  86.648 110.968  1.00  0.00           H
ATOM   4574  CB  SER   378      79.403  85.998 113.038  1.00  0.00           C
ATOM   4575  HB1 SER   378      78.632  85.938 113.838  1.00  0.00           H
ATOM   4576  HB2 SER   378      80.224  86.719 113.238  1.00  0.00           H
ATOM   4577  OG  SER   378      79.993  84.648 112.848  1.00  0.00           O
ATOM   4578  HG1 SER   378      80.802  84.809 112.358  1.00  0.00           H
ATOM   4579  C   SER   378      77.784  85.429 111.158  1.00  0.00           C
ATOM   4580  O   SER   378      78.162  84.758 110.188  1.00  0.00           O
ATOM   4581  N   MET   379      76.573  85.278 111.678  1.00  0.00           N
ATOM   4582  HN  MET   379      76.303  85.688 112.548  1.00  0.00           H
ATOM   4583  CA  MET   379      75.622  84.310 111.148  1.00  0.00           C
ATOM   4584  HA  MET   379      76.233  83.428 111.038  1.00  0.00           H
ATOM   4585  CB  MET   379      74.483  84.039 112.118  1.00  0.00           C
ATOM   4586  HB1 MET   379      73.693  83.508 111.548  1.00  0.00           H
ATOM   4587  HB2 MET   379      74.232  85.079 112.428  1.00  0.00           H
ATOM   4588  CG  MET   379      74.933  83.118 113.278  1.00  0.00           C
ATOM   4589  HG1 MET   379      75.813  83.608 113.758  1.00  0.00           H
ATOM   4590  HG2 MET   379      75.183  82.178 112.748  1.00  0.00           H
ATOM   4591  SD  MET   379      73.663  82.829 114.588  1.00  0.00           S
ATOM   4592  CE  MET   379      72.103  83.319 113.858  1.00  0.00           C
ATOM   4593  HE1 MET   379      71.303  82.980 114.558  1.00  0.00           H
ATOM   4594  HE2 MET   379      71.893  82.910 112.848  1.00  0.00           H
ATOM   4595  HE3 MET   379      72.083  84.429 113.798  1.00  0.00           H
ATOM   4596  C   MET   379      75.153  84.559 109.678  1.00  0.00           C
ATOM   4597  O   MET   379      75.132  83.719 108.778  1.00  0.00           O
ATOM   4598  N   ILE   380      74.783  85.819 109.348  1.00  0.00           N
ATOM   4599  HN  ILE   380      74.533  86.439 110.078  1.00  0.00           H
ATOM   4600  CA  ILE   380      74.453  86.309 107.988  1.00  0.00           C
ATOM   4601  HA  ILE   380      73.722  85.648 107.528  1.00  0.00           H
ATOM   4602  CB  ILE   380      73.722  87.689 107.998  1.00  0.00           C
ATOM   4603  HB  ILE   380      73.052  87.799 108.878  1.00  0.00           H
ATOM   4604  CG2 ILE   380      74.843  88.788 108.288  1.00  0.00           C
ATOM   4605 HG21 ILE   380      75.443  88.459 109.168  1.00  0.00           H
ATOM   4606 HG22 ILE   380      74.313  89.748 108.478  1.00  0.00           H
ATOM   4607 HG23 ILE   380      75.412  89.090 107.388  1.00  0.00           H
ATOM   4608  CG1 ILE   380      73.104  88.008 106.628  1.00  0.00           C
ATOM   4609 HG11 ILE   380      72.283  87.248 106.588  1.00  0.00           H
ATOM   4610 HG12 ILE   380      73.772  87.808 105.768  1.00  0.00           H
ATOM   4611  CD  ILE   380      72.423  89.389 106.598  1.00  0.00           C
ATOM   4612  HD1 ILE   380      73.122  90.238 106.598  1.00  0.00           H
ATOM   4613  HD2 ILE   380      71.732  89.450 107.468  1.00  0.00           H
ATOM   4614  HD3 ILE   380      71.784  89.398 105.698  1.00  0.00           H
ATOM   4615  C   ILE   380      75.604  86.229 107.028  1.00  0.00           C
ATOM   4616  O   ILE   380      75.412  85.868 105.838  1.00  0.00           O
ATOM   4617  N   VAL   381      76.813  86.569 107.458  1.00  0.00           N
ATOM   4618  HN  VAL   381      76.953  86.908 108.388  1.00  0.00           H
ATOM   4619  CA  VAL   381      78.034  86.479 106.598  1.00  0.00           C
ATOM   4620  HA  VAL   381      77.842  86.919 105.628  1.00  0.00           H
ATOM   4621  CB  VAL   381      79.253  87.279 107.018  1.00  0.00           C
ATOM   4622  HB  VAL   381      79.342  87.209 108.128  1.00  0.00           H
ATOM   4623  CG1 VAL   381      80.544  86.719 106.438  1.00  0.00           C
ATOM   4624 HG11 VAL   381      80.942  85.798 106.918  1.00  0.00           H
ATOM   4625 HG12 VAL   381      81.283  87.528 106.598  1.00  0.00           H
ATOM   4626 HG13 VAL   381      80.434  86.409 105.378  1.00  0.00           H
ATOM   4627  CG2 VAL   381      79.003  88.799 106.718  1.00  0.00           C
ATOM   4628 HG21 VAL   381      78.184  89.188 107.368  1.00  0.00           H
ATOM   4629 HG22 VAL   381      78.683  88.839 105.658  1.00  0.00           H
ATOM   4630 HG23 VAL   381      79.972  89.338 106.768  1.00  0.00           H
ATOM   4631  C   VAL   381      78.294  85.009 106.288  1.00  0.00           C
ATOM   4632  O   VAL   381      78.604  84.629 105.138  1.00  0.00           O
ATOM   4633  N   GLY   382      78.192  84.160 107.338  1.00  0.00           N
ATOM   4634  HN  GLY   382      78.073  84.380 108.308  1.00  0.00           H
ATOM   4635  CA  GLY   382      78.644  82.758 107.298  1.00  0.00           C
ATOM   4636  HA1 GLY   382      78.613  82.409 108.318  1.00  0.00           H
ATOM   4637  HA2 GLY   382      79.603  82.689 106.818  1.00  0.00           H
ATOM   4638  C   GLY   382      77.753  81.929 106.538  1.00  0.00           C
ATOM   4639  O   GLY   382      78.104  81.229 105.648  1.00  0.00           O
ATOM   4640  N   ALA   383      76.403  82.059 106.848  1.00  0.00           N
ATOM   4641  HN  ALA   383      76.104  82.659 107.588  1.00  0.00           H
ATOM   4642  CA  ALA   383      75.333  81.539 106.098  1.00  0.00           C
ATOM   4643  HA  ALA   383      75.232  80.480 106.228  1.00  0.00           H
ATOM   4644  CB  ALA   383      74.003  82.038 106.628  1.00  0.00           C
ATOM   4645  HB1 ALA   383      74.052  81.889 107.728  1.00  0.00           H
ATOM   4646  HB2 ALA   383      73.073  81.609 106.188  1.00  0.00           H
ATOM   4647  HB3 ALA   383      74.034  83.139 106.508  1.00  0.00           H
ATOM   4648  C   ALA   383      75.433  81.919 104.578  1.00  0.00           C
ATOM   4649  O   ALA   383      75.253  81.049 103.738  1.00  0.00           O
ATOM   4650  N   THR   384      75.732  83.179 104.228  1.00  0.00           N
ATOM   4651  HN  THR   384      75.684  83.859 104.958  1.00  0.00           H
ATOM   4652  CA  THR   384      75.924  83.678 102.858  1.00  0.00           C
ATOM   4653  HA  THR   384      74.993  83.559 102.318  1.00  0.00           H
ATOM   4654  CB  THR   384      76.284  85.168 102.778  1.00  0.00           C
ATOM   4655  HB  THR   384      77.033  85.529 103.508  1.00  0.00           H
ATOM   4656  OG1 THR   384      75.104  85.898 103.168  1.00  0.00           O
ATOM   4657  HG1 THR   384      75.063  85.828 104.128  1.00  0.00           H
ATOM   4658  CG2 THR   384      76.513  85.658 101.368  1.00  0.00           C
ATOM   4659 HG21 THR   384      75.632  85.269 100.808  1.00  0.00           H
ATOM   4660 HG22 THR   384      77.513  85.308 101.018  1.00  0.00           H
ATOM   4661 HG23 THR   384      76.482  86.768 101.318  1.00  0.00           H
ATOM   4662  C   THR   384      77.103  82.990 102.148  1.00  0.00           C
ATOM   4663  O   THR   384      76.942  82.419 101.038  1.00  0.00           O
ATOM   4664  N   CYS   385      78.232  82.859 102.858  1.00  0.00           N
ATOM   4665  HN  CYS   385      78.483  83.328 103.698  1.00  0.00           H
ATOM   4666  CA  CYS   385      79.382  82.148 102.318  1.00  0.00           C
ATOM   4667  HA  CYS   385      79.723  82.469 101.338  1.00  0.00           H
ATOM   4668  CB  CYS   385      80.644  82.279 103.248  1.00  0.00           C
ATOM   4669  HB1 CYS   385      81.394  81.488 103.048  1.00  0.00           H
ATOM   4670  HB2 CYS   385      80.333  82.288 104.308  1.00  0.00           H
ATOM   4671  SG  CYS   385      81.474  83.909 102.948  1.00  0.00           S
ATOM   4672  HG1 CYS   385      80.793  84.599 103.858  1.00  0.00           H
ATOM   4673  C   CYS   385      79.202  80.678 102.148  1.00  0.00           C
ATOM   4674  O   CYS   385      79.643  80.140 101.118  1.00  0.00           O
ATOM   4675  N   TYR   386      78.393  80.019 102.998  1.00  0.00           N
ATOM   4676  HN  TYR   386      78.052  80.538 103.778  1.00  0.00           H
ATOM   4677  CA  TYR   386      77.982  78.659 102.918  1.00  0.00           C
ATOM   4678  HA  TYR   386      78.894  78.068 102.888  1.00  0.00           H
ATOM   4679  CB  TYR   386      77.243  78.248 104.198  1.00  0.00           C
ATOM   4680  HB1 TYR   386      76.324  78.828 104.418  1.00  0.00           H
ATOM   4681  HB2 TYR   386      77.993  78.499 104.978  1.00  0.00           H
ATOM   4682  CG  TYR   386      76.882  76.809 104.388  1.00  0.00           C
ATOM   4683  CD1 TYR   386      75.743  76.258 103.878  1.00  0.00           C
ATOM   4684  HD1 TYR   386      75.113  76.899 103.258  1.00  0.00           H
ATOM   4685  CE1 TYR   386      75.214  75.088 104.398  1.00  0.00           C
ATOM   4686  HE1 TYR   386      74.263  74.648 104.128  1.00  0.00           H
ATOM   4687  CZ  TYR   386      76.063  74.318 105.168  1.00  0.00           C
ATOM   4688  OH  TYR   386      75.653  72.979 105.608  1.00  0.00           O
ATOM   4689  HH  TYR   386      76.192  72.770 106.368  1.00  0.00           H
ATOM   4690  CD2 TYR   386      77.702  76.028 105.188  1.00  0.00           C
ATOM   4691  HD2 TYR   386      78.632  76.449 105.558  1.00  0.00           H
ATOM   4692  CE2 TYR   386      77.332  74.729 105.548  1.00  0.00           C
ATOM   4693  HE2 TYR   386      77.933  74.160 106.248  1.00  0.00           H
ATOM   4694  C   TYR   386      77.153  78.388 101.658  1.00  0.00           C
ATOM   4695  O   TYR   386      77.513  77.538 100.808  1.00  0.00           O
ATOM   4696  N   ALA   387      76.132  79.318 101.428  1.00  0.00           N
ATOM   4697  HN  ALA   387      75.853  79.959 102.138  1.00  0.00           H
ATOM   4698  CA  ALA   387      75.284  79.309 100.258  1.00  0.00           C
ATOM   4699  HA  ALA   387      74.762  78.368 100.238  1.00  0.00           H
ATOM   4700  CB  ALA   387      74.154  80.249 100.368  1.00  0.00           C
ATOM   4701  HB1 ALA   387      73.464  79.868 101.158  1.00  0.00           H
ATOM   4702  HB2 ALA   387      73.533  80.238  99.448  1.00  0.00           H
ATOM   4703  HB3 ALA   387      74.533  81.269 100.608  1.00  0.00           H
ATOM   4704  C   ALA   387      76.052  79.489  98.928  1.00  0.00           C
ATOM   4705  O   ALA   387      75.864  78.779  97.948  1.00  0.00           O
ATOM   4706  N   MET   388      77.074  80.389  98.888  1.00  0.00           N
ATOM   4707  HN  MET   388      77.272  80.949  99.688  1.00  0.00           H
ATOM   4708  CA  MET   388      78.052  80.569  97.808  1.00  0.00           C
ATOM   4709  HA  MET   388      77.504  80.739  96.888  1.00  0.00           H
ATOM   4710  CB  MET   388      78.824  81.859  97.998  1.00  0.00           C
ATOM   4711  HB1 MET   388      79.702  81.859  97.318  1.00  0.00           H
ATOM   4712  HB2 MET   388      79.284  81.800  98.998  1.00  0.00           H
ATOM   4713  CG  MET   388      77.943  83.078  97.688  1.00  0.00           C
ATOM   4714  HG1 MET   388      78.473  84.019  97.948  1.00  0.00           H
ATOM   4715  HG2 MET   388      77.114  82.980  98.418  1.00  0.00           H
ATOM   4716  SD  MET   388      77.293  83.099  95.948  1.00  0.00           S
ATOM   4717  CE  MET   388      76.543  84.748  95.968  1.00  0.00           C
ATOM   4718  HE1 MET   388      75.833  84.949  95.138  1.00  0.00           H
ATOM   4719  HE2 MET   388      77.223  85.618  96.098  1.00  0.00           H
ATOM   4720  HE3 MET   388      76.052  84.909  96.948  1.00  0.00           H
ATOM   4721  C   MET   388      78.964  79.318  97.538  1.00  0.00           C
ATOM   4722  O   MET   388      79.333  79.038  96.368  1.00  0.00           O
ATOM   4723  N   PHE   389      79.453  78.618  98.628  1.00  0.00           N
ATOM   4724  HN  PHE   389      79.143  78.898  99.528  1.00  0.00           H
ATOM   4725  CA  PHE   389      80.243  77.418  98.648  1.00  0.00           C
ATOM   4726  HA  PHE   389      81.132  77.629  98.068  1.00  0.00           H
ATOM   4727  CB  PHE   389      80.924  77.269 100.118  1.00  0.00           C
ATOM   4728  HB1 PHE   389      80.063  77.098 100.808  1.00  0.00           H
ATOM   4729  HB2 PHE   389      81.493  78.199 100.328  1.00  0.00           H
ATOM   4730  CG  PHE   389      81.712  75.979 100.258  1.00  0.00           C
ATOM   4731  CD1 PHE   389      83.013  75.958  99.658  1.00  0.00           C
ATOM   4732  HD1 PHE   389      83.573  76.748  99.168  1.00  0.00           H
ATOM   4733  CE1 PHE   389      83.694  74.778  99.808  1.00  0.00           C
ATOM   4734  HE1 PHE   389      84.692  74.708  99.408  1.00  0.00           H
ATOM   4735  CZ  PHE   389      83.162  73.608 100.288  1.00  0.00           C
ATOM   4736  HZ  PHE   389      83.722  72.688 100.278  1.00  0.00           H
ATOM   4737  CD2 PHE   389      81.163  74.819 100.888  1.00  0.00           C
ATOM   4738  HD2 PHE   389      80.182  74.848 101.338  1.00  0.00           H
ATOM   4739  CE2 PHE   389      81.854  73.659 100.798  1.00  0.00           C
ATOM   4740  HE2 PHE   389      81.502  72.778 101.308  1.00  0.00           H
ATOM   4741  C   PHE   389      79.493  76.168  98.128  1.00  0.00           C
ATOM   4742  O   PHE   389      80.014  75.398  97.248  1.00  0.00           O
ATOM   4743  N   VAL   390      78.232  75.939  98.508  1.00  0.00           N
ATOM   4744  HN  VAL   390      77.943  76.548  99.238  1.00  0.00           H
ATOM   4745  CA  VAL   390      77.302  74.929  97.848  1.00  0.00           C
ATOM   4746  HA  VAL   390      77.784  73.968  97.918  1.00  0.00           H
ATOM   4747  CB  VAL   390      75.964  74.938  98.668  1.00  0.00           C
ATOM   4748  HB  VAL   390      75.464  75.939  98.678  1.00  0.00           H
ATOM   4749  CG1 VAL   390      74.993  73.979  97.998  1.00  0.00           C
ATOM   4750 HG11 VAL   390      75.452  72.998  97.728  1.00  0.00           H
ATOM   4751 HG12 VAL   390      74.483  74.458  97.138  1.00  0.00           H
ATOM   4752 HG13 VAL   390      74.243  73.799  98.798  1.00  0.00           H
ATOM   4753  CG2 VAL   390      76.173  74.379 100.048  1.00  0.00           C
ATOM   4754 HG21 VAL   390      75.243  74.419 100.658  1.00  0.00           H
ATOM   4755 HG22 VAL   390      76.973  74.969 100.538  1.00  0.00           H
ATOM   4756 HG23 VAL   390      76.583  73.350  99.938  1.00  0.00           H
ATOM   4757  C   VAL   390      77.103  75.228  96.378  1.00  0.00           C
ATOM   4758  O   VAL   390      77.153  74.328  95.558  1.00  0.00           O
ATOM   4759  N   GLY   391      77.044  76.529  95.938  1.00  0.00           N
ATOM   4760  HN  GLY   391      76.973  77.229  96.648  1.00  0.00           H
ATOM   4761  CA  GLY   391      76.912  76.910  94.568  1.00  0.00           C
ATOM   4762  HA1 GLY   391      76.912  77.989  94.548  1.00  0.00           H
ATOM   4763  HA2 GLY   391      76.132  76.328  94.098  1.00  0.00           H
ATOM   4764  C   GLY   391      78.213  76.538  93.848  1.00  0.00           C
ATOM   4765  O   GLY   391      78.192  76.168  92.658  1.00  0.00           O
ATOM   4766  N   HSD   392      79.412  76.758  94.388  1.00  0.00           N
ATOM   4767  HN  HSD   392      79.333  77.039  95.348  1.00  0.00           H
ATOM   4768  CA  HSD   392      80.662  76.419  93.788  1.00  0.00           C
ATOM   4769  HA  HSD   392      80.674  76.770  92.768  1.00  0.00           H
ATOM   4770  CB  HSD   392      81.882  77.168  94.458  1.00  0.00           C
ATOM   4771  HB1 HSD   392      82.854  76.688  94.178  1.00  0.00           H
ATOM   4772  HB2 HSD   392      81.702  77.238  95.548  1.00  0.00           H
ATOM   4773  ND1 HSD   392      81.222  79.609  94.438  1.00  0.00           N
ATOM   4774  HD1 HSD   392      80.354  79.428  94.898  1.00  0.00           H
ATOM   4775  CG  HSD   392      82.043  78.609  93.998  1.00  0.00           C
ATOM   4776  CE1 HSD   392      81.693  80.809  93.918  1.00  0.00           C
ATOM   4777  HE1 HSD   392      81.113  81.730  94.028  1.00  0.00           H
ATOM   4778  NE2 HSD   392      82.752  80.529  93.068  1.00  0.00           N
ATOM   4779  CD2 HSD   392      83.032  79.178  93.338  1.00  0.00           C
ATOM   4780  HD2 HSD   392      83.912  78.679  92.948  1.00  0.00           H
ATOM   4781  C   HSD   392      80.924  74.909  93.688  1.00  0.00           C
ATOM   4782  O   HSD   392      81.404  74.410  92.668  1.00  0.00           O
ATOM   4783  N   ALA   393      80.493  74.160  94.708  1.00  0.00           N
ATOM   4784  HN  ALA   393      80.322  74.539  95.618  1.00  0.00           H
ATOM   4785  CA  ALA   393      80.553  72.749  94.698  1.00  0.00           C
ATOM   4786  HA  ALA   393      81.502  72.339  94.388  1.00  0.00           H
ATOM   4787  CB  ALA   393      80.313  72.279  96.108  1.00  0.00           C
ATOM   4788  HB1 ALA   393      81.033  72.749  96.818  1.00  0.00           H
ATOM   4789  HB2 ALA   393      80.302  71.169  96.218  1.00  0.00           H
ATOM   4790  HB3 ALA   393      79.323  72.618  96.478  1.00  0.00           H
ATOM   4791  C   ALA   393      79.653  72.019  93.708  1.00  0.00           C
ATOM   4792  O   ALA   393      80.084  71.108  93.008  1.00  0.00           O
ATOM   4793  N   THR   394      78.393  72.520  93.668  1.00  0.00           N
ATOM   4794  HN  THR   394      78.013  73.188  94.298  1.00  0.00           H
ATOM   4795  CA  THR   394      77.402  72.118  92.628  1.00  0.00           C
ATOM   4796  HA  THR   394      77.262  71.049  92.708  1.00  0.00           H
ATOM   4797  CB  THR   394      75.993  72.648  92.838  1.00  0.00           C
ATOM   4798  HB  THR   394      75.973  73.718  92.528  1.00  0.00           H
ATOM   4799  OG1 THR   394      75.592  72.498  94.168  1.00  0.00           O
ATOM   4800  HG1 THR   394      76.052  73.178  94.668  1.00  0.00           H
ATOM   4801  CG2 THR   394      74.993  71.828  91.968  1.00  0.00           C
ATOM   4802 HG21 THR   394      73.972  72.240  92.158  1.00  0.00           H
ATOM   4803 HG22 THR   394      74.952  70.780  92.308  1.00  0.00           H
ATOM   4804 HG23 THR   394      75.183  72.019  90.888  1.00  0.00           H
ATOM   4805  C   THR   394      77.893  72.409  91.258  1.00  0.00           C
ATOM   4806  O   THR   394      77.763  71.479  90.438  1.00  0.00           O
ATOM   4807  N   ALA   395      78.613  73.549  90.938  1.00  0.00           N
ATOM   4808  HN  ALA   395      78.952  74.148  91.658  1.00  0.00           H
ATOM   4809  CA  ALA   395      79.174  73.818  89.658  1.00  0.00           C
ATOM   4810  HA  ALA   395      78.324  73.659  89.008  1.00  0.00           H
ATOM   4811  CB  ALA   395      79.762  75.239  89.728  1.00  0.00           C
ATOM   4812  HB1 ALA   395      80.793  75.298  90.158  1.00  0.00           H
ATOM   4813  HB2 ALA   395      79.043  75.898  90.248  1.00  0.00           H
ATOM   4814  HB3 ALA   395      79.873  75.599  88.688  1.00  0.00           H
ATOM   4815  C   ALA   395      80.273  72.809  89.248  1.00  0.00           C
ATOM   4816  O   ALA   395      80.392  72.240  88.178  1.00  0.00           O
ATOM   4817  N   LEU   396      81.183  72.498  90.178  1.00  0.00           N
ATOM   4818  HN  LEU   396      81.104  72.958  91.048  1.00  0.00           H
ATOM   4819  CA  LEU   396      82.143  71.450  90.148  1.00  0.00           C
ATOM   4820  HA  LEU   396      82.724  71.629  89.258  1.00  0.00           H
ATOM   4821  CB  LEU   396      83.013  71.458  91.438  1.00  0.00           C
ATOM   4822  HB1 LEU   396      82.433  71.130  92.328  1.00  0.00           H
ATOM   4823  HB2 LEU   396      83.284  72.529  91.608  1.00  0.00           H
ATOM   4824  CG  LEU   396      84.382  70.608  91.368  1.00  0.00           C
ATOM   4825  HG  LEU   396      84.184  69.559  91.058  1.00  0.00           H
ATOM   4826  CD1 LEU   396      85.372  71.349  90.468  1.00  0.00           C
ATOM   4827 HD11 LEU   396      86.264  70.699  90.338  1.00  0.00           H
ATOM   4828 HD12 LEU   396      85.723  72.318  90.878  1.00  0.00           H
ATOM   4829 HD13 LEU   396      84.972  71.499  89.438  1.00  0.00           H
ATOM   4830  CD2 LEU   396      84.963  70.479  92.788  1.00  0.00           C
ATOM   4831 HD21 LEU   396      85.753  69.699  92.748  1.00  0.00           H
ATOM   4832 HD22 LEU   396      84.174  70.249  93.548  1.00  0.00           H
ATOM   4833 HD23 LEU   396      85.443  71.428  93.098  1.00  0.00           H
ATOM   4834  C   LEU   396      81.622  70.020  89.888  1.00  0.00           C
ATOM   4835  O   LEU   396      82.153  69.200  89.128  1.00  0.00           O
ATOM   4836  N   ILE   397      80.473  69.729  90.568  1.00  0.00           N
ATOM   4837  HN  ILE   397      80.043  70.479  91.058  1.00  0.00           H
ATOM   4838  CA  ILE   397      79.743  68.508  90.368  1.00  0.00           C
ATOM   4839  HA  ILE   397      80.372  67.630  90.368  1.00  0.00           H
ATOM   4840  CB  ILE   397      78.714  68.280  91.488  1.00  0.00           C
ATOM   4841  HB  ILE   397      78.132  69.208  91.658  1.00  0.00           H
ATOM   4842  CG2 ILE   397      77.632  67.279  91.078  1.00  0.00           C
ATOM   4843 HG21 ILE   397      76.882  67.398  91.888  1.00  0.00           H
ATOM   4844 HG22 ILE   397      78.073  66.270  90.938  1.00  0.00           H
ATOM   4845 HG23 ILE   397      77.114  67.590  90.138  1.00  0.00           H
ATOM   4846  CG1 ILE   397      79.453  67.950  92.758  1.00  0.00           C
ATOM   4847 HG11 ILE   397      80.372  68.549  92.938  1.00  0.00           H
ATOM   4848 HG12 ILE   397      79.772  66.888  92.808  1.00  0.00           H
ATOM   4849  CD  ILE   397      78.623  68.339  93.988  1.00  0.00           C
ATOM   4850  HD1 ILE   397      79.183  68.208  94.938  1.00  0.00           H
ATOM   4851  HD2 ILE   397      77.714  67.700  94.028  1.00  0.00           H
ATOM   4852  HD3 ILE   397      78.262  69.388  94.008  1.00  0.00           H
ATOM   4853  C   ILE   397      79.073  68.428  88.928  1.00  0.00           C
ATOM   4854  O   ILE   397      79.284  67.490  88.148  1.00  0.00           O
ATOM   4855  N   GLN   398      78.412  69.468  88.498  1.00  0.00           N
ATOM   4856  HN  GLN   398      78.174  70.229  89.108  1.00  0.00           H
ATOM   4857  CA  GLN   398      77.904  69.618  87.118  1.00  0.00           C
ATOM   4858  HA  GLN   398      77.243  68.788  86.948  1.00  0.00           H
ATOM   4859  CB  GLN   398      77.074  70.910  87.038  1.00  0.00           C
ATOM   4860  HB1 GLN   398      76.693  71.138  86.018  1.00  0.00           H
ATOM   4861  HB2 GLN   398      77.632  71.818  87.348  1.00  0.00           H
ATOM   4862  CG  GLN   398      75.753  70.839  87.788  1.00  0.00           C
ATOM   4863  HG1 GLN   398      75.433  71.898  87.868  1.00  0.00           H
ATOM   4864  HG2 GLN   398      75.843  70.410  88.808  1.00  0.00           H
ATOM   4865  CD  GLN   398      74.632  70.090  87.088  1.00  0.00           C
ATOM   4866  OE1 GLN   398      73.683  70.648  86.598  1.00  0.00           O
ATOM   4867  NE2 GLN   398      74.692  68.700  87.118  1.00  0.00           N
ATOM   4868 HE21 GLN   398      73.982  68.118  86.718  1.00  0.00           H
ATOM   4869 HE22 GLN   398      75.534  68.339  87.528  1.00  0.00           H
ATOM   4870  C   GLN   398      78.993  69.479  86.078  1.00  0.00           C
ATOM   4871  O   GLN   398      78.683  68.858  85.088  1.00  0.00           O
ATOM   4872  N   SER   399      80.112  70.049  86.238  1.00  0.00           N
ATOM   4873  HN  SER   399      80.144  70.629  87.058  1.00  0.00           H
ATOM   4874  CA  SER   399      81.173  70.108  85.248  1.00  0.00           C
ATOM   4875  HA  SER   399      80.714  70.479  84.348  1.00  0.00           H
ATOM   4876  CB  SER   399      82.363  70.920  85.768  1.00  0.00           C
ATOM   4877  HB1 SER   399      82.943  70.438  86.588  1.00  0.00           H
ATOM   4878  HB2 SER   399      81.934  71.828  86.238  1.00  0.00           H
ATOM   4879  OG  SER   399      83.272  71.388  84.748  1.00  0.00           O
ATOM   4880  HG1 SER   399      82.784  72.059  84.278  1.00  0.00           H
ATOM   4881  C   SER   399      81.803  68.678  85.018  1.00  0.00           C
ATOM   4882  O   SER   399      82.283  68.420  83.928  1.00  0.00           O
ATOM   4883  N   LEU   400      81.782  67.749  85.998  1.00  0.00           N
ATOM   4884  HN  LEU   400      81.342  68.038  86.848  1.00  0.00           H
ATOM   4885  CA  LEU   400      82.423  66.410  85.878  1.00  0.00           C
ATOM   4886  HA  LEU   400      83.372  66.578  85.398  1.00  0.00           H
ATOM   4887  CB  LEU   400      82.553  65.738  87.288  1.00  0.00           C
ATOM   4888  HB1 LEU   400      81.552  65.479  87.688  1.00  0.00           H
ATOM   4889  HB2 LEU   400      83.022  66.458  87.988  1.00  0.00           H
ATOM   4890  CG  LEU   400      83.372  64.468  87.348  1.00  0.00           C
ATOM   4891  HG  LEU   400      82.952  63.699  86.668  1.00  0.00           H
ATOM   4892  CD1 LEU   400      84.832  64.810  86.928  1.00  0.00           C
ATOM   4893 HD11 LEU   400      85.004  65.169  85.888  1.00  0.00           H
ATOM   4894 HD12 LEU   400      85.372  63.848  87.078  1.00  0.00           H
ATOM   4895 HD13 LEU   400      85.154  65.608  87.628  1.00  0.00           H
ATOM   4896  CD2 LEU   400      83.552  63.950  88.778  1.00  0.00           C
ATOM   4897 HD21 LEU   400      84.324  63.160  88.938  1.00  0.00           H
ATOM   4898 HD22 LEU   400      82.682  63.428  89.228  1.00  0.00           H
ATOM   4899 HD23 LEU   400      83.803  64.810  89.418  1.00  0.00           H
ATOM   4900  C   LEU   400      81.763  65.578  84.788  1.00  0.00           C
ATOM   4901  O   LEU   400      82.514  64.979  83.958  1.00  0.00           O
ATOM   4902  N   ASP   401      80.424  65.578  84.738  1.00  0.00           N
ATOM   4903  HN  ASP   401      79.882  66.318  85.148  1.00  0.00           H
ATOM   4904  CA  ASP   401      79.574  64.568  84.068  1.00  0.00           C
ATOM   4905  HA  ASP   401      80.224  63.839  83.608  1.00  0.00           H
ATOM   4906  CB  ASP   401      78.582  63.868  84.988  1.00  0.00           C
ATOM   4907  HB1 ASP   401      79.123  63.398  85.838  1.00  0.00           H
ATOM   4908  HB2 ASP   401      77.973  63.090  84.478  1.00  0.00           H
ATOM   4909  CG  ASP   401      77.632  64.880  85.578  1.00  0.00           C
ATOM   4910  OD1 ASP   401      77.574  66.078  85.188  1.00  0.00           O
ATOM   4911  OD2 ASP   401      76.784  64.468  86.398  1.00  0.00           O
ATOM   4912  C   ASP   401      78.903  65.309  82.868  1.00  0.00           C
ATOM   4913  O   ASP   401      77.973  64.769  82.218  1.00  0.00           O
ATOM   4914  N   SER   402      79.302  66.508  82.488  1.00  0.00           N
ATOM   4915  HN  SER   402      79.993  67.030  82.988  1.00  0.00           H
ATOM   4916  CA  SER   402      78.582  67.248  81.458  1.00  0.00           C
ATOM   4917  HA  SER   402      77.534  67.199  81.708  1.00  0.00           H
ATOM   4918  CB  SER   402      79.104  68.700  81.328  1.00  0.00           C
ATOM   4919  HB1 SER   402      78.894  69.348  82.208  1.00  0.00           H
ATOM   4920  HB2 SER   402      78.504  69.288  80.608  1.00  0.00           H
ATOM   4921  OG  SER   402      80.493  68.748  81.008  1.00  0.00           O
ATOM   4922  HG1 SER   402      80.732  69.660  81.188  1.00  0.00           H
ATOM   4923  C   SER   402      78.483  66.669  80.088  1.00  0.00           C
ATOM   4924  O   SER   402      77.402  66.748  79.468  1.00  0.00           O
ATOM   4925  N   SER   403      79.522  65.990  79.538  1.00  0.00           N
ATOM   4926  HN  SER   403      80.424  66.060  79.978  1.00  0.00           H
ATOM   4927  CA  SER   403      79.503  65.340  78.278  1.00  0.00           C
ATOM   4928  HA  SER   403      78.993  66.049  77.658  1.00  0.00           H
ATOM   4929  CB  SER   403      80.933  64.898  77.838  1.00  0.00           C
ATOM   4930  HB1 SER   403      80.973  64.559  76.778  1.00  0.00           H
ATOM   4931  HB2 SER   403      81.202  64.090  78.548  1.00  0.00           H
ATOM   4932  OG  SER   403      81.863  65.968  77.998  1.00  0.00           O
ATOM   4933  HG1 SER   403      82.693  65.529  78.178  1.00  0.00           H
ATOM   4934  C   SER   403      78.593  64.049  78.288  1.00  0.00           C
ATOM   4935  O   SER   403      77.912  63.718  77.318  1.00  0.00           O
ATOM   4936  N   ARG   404      78.644  63.299  79.388  1.00  0.00           N
ATOM   4937  HN  ARG   404      79.232  63.608  80.128  1.00  0.00           H
ATOM   4938  CA  ARG   404      77.743  62.160  79.508  1.00  0.00           C
ATOM   4939  HA  ARG   404      77.862  61.578  78.608  1.00  0.00           H
ATOM   4940  CB  ARG   404      78.052  61.299  80.778  1.00  0.00           C
ATOM   4941  HB1 ARG   404      78.162  61.999  81.638  1.00  0.00           H
ATOM   4942  HB2 ARG   404      79.073  60.858  80.698  1.00  0.00           H
ATOM   4943  CG  ARG   404      76.993  60.250  81.238  1.00  0.00           C
ATOM   4944  HG1 ARG   404      75.983  60.688  81.398  1.00  0.00           H
ATOM   4945  HG2 ARG   404      77.254  59.660  82.138  1.00  0.00           H
ATOM   4946  CD  ARG   404      76.743  59.270  80.078  1.00  0.00           C
ATOM   4947  HD1 ARG   404      76.293  59.758  79.188  1.00  0.00           H
ATOM   4948  HD2 ARG   404      76.074  58.418  80.338  1.00  0.00           H
ATOM   4949  NE  ARG   404      78.113  58.729  79.668  1.00  0.00           N
ATOM   4950  HE  ARG   404      78.882  58.769  80.308  1.00  0.00           H
ATOM   4951  CZ  ARG   404      78.232  58.188  78.498  1.00  0.00           C
ATOM   4952  NH1 ARG   404      77.243  58.028  77.588  1.00  0.00           N
ATOM   4953 HH11 ARG   404      76.313  57.758  77.848  1.00  0.00           H
ATOM   4954 HH12 ARG   404      77.472  57.708  76.678  1.00  0.00           H
ATOM   4955  NH2 ARG   404      79.382  57.958  77.918  1.00  0.00           N
ATOM   4956 HH21 ARG   404      80.232  58.160  78.408  1.00  0.00           H
ATOM   4957 HH22 ARG   404      79.342  57.668  76.968  1.00  0.00           H
ATOM   4958  C   ARG   404      76.272  62.578  79.638  1.00  0.00           C
ATOM   4959  O   ARG   404      75.443  62.029  78.938  1.00  0.00           O
ATOM   4960  N   ARG   405      75.983  63.589  80.408  1.00  0.00           N
ATOM   4961  HN  ARG   405      76.632  64.078  80.978  1.00  0.00           H
ATOM   4962  CA  ARG   405      74.622  64.139  80.398  1.00  0.00           C
ATOM   4963  HA  ARG   405      73.882  63.410  80.698  1.00  0.00           H
ATOM   4964  CB  ARG   405      74.593  65.278  81.388  1.00  0.00           C
ATOM   4965  HB1 ARG   405      73.702  65.949  81.278  1.00  0.00           H
ATOM   4966  HB2 ARG   405      75.503  65.889  81.228  1.00  0.00           H
ATOM   4967  CG  ARG   405      74.463  64.648  82.808  1.00  0.00           C
ATOM   4968  HG1 ARG   405      75.464  64.239  83.078  1.00  0.00           H
ATOM   4969  HG2 ARG   405      73.772  63.778  82.808  1.00  0.00           H
ATOM   4970  CD  ARG   405      73.982  65.660  83.828  1.00  0.00           C
ATOM   4971  HD1 ARG   405      73.833  65.090  84.778  1.00  0.00           H
ATOM   4972  HD2 ARG   405      73.052  66.200  83.538  1.00  0.00           H
ATOM   4973  NE  ARG   405      75.153  66.578  84.008  1.00  0.00           N
ATOM   4974  HE  ARG   405      75.964  66.310  84.548  1.00  0.00           H
ATOM   4975  CZ  ARG   405      75.243  67.828  83.558  1.00  0.00           C
ATOM   4976  NH1 ARG   405      74.343  68.630  83.088  1.00  0.00           N
ATOM   4977 HH11 ARG   405      73.413  68.280  83.148  1.00  0.00           H
ATOM   4978 HH12 ARG   405      74.632  69.589  83.098  1.00  0.00           H
ATOM   4979  NH2 ARG   405      76.412  68.358  83.688  1.00  0.00           N
ATOM   4980 HH21 ARG   405      77.012  67.729  84.188  1.00  0.00           H
ATOM   4981 HH22 ARG   405      76.443  69.358  83.668  1.00  0.00           H
ATOM   4982  C   ARG   405      74.083  64.600  79.078  1.00  0.00           C
ATOM   4983  O   ARG   405      72.953  64.279  78.788  1.00  0.00           O
ATOM   4984  N   GLN   406      74.854  65.318  78.278  1.00  0.00           N
ATOM   4985  HN  GLN   406      75.732  65.638  78.618  1.00  0.00           H
ATOM   4986  CA  GLN   406      74.502  65.708  76.948  1.00  0.00           C
ATOM   4987  HA  GLN   406      73.632  66.349  77.078  1.00  0.00           H
ATOM   4988  CB  GLN   406      75.662  66.538  76.348  1.00  0.00           C
ATOM   4989  HB1 GLN   406      75.643  66.590  75.238  1.00  0.00           H
ATOM   4990  HB2 GLN   406      76.522  65.949  76.728  1.00  0.00           H
ATOM   4991  CG  GLN   406      75.643  67.938  76.868  1.00  0.00           C
ATOM   4992  HG1 GLN   406      75.613  68.078  77.968  1.00  0.00           H
ATOM   4993  HG2 GLN   406      74.743  68.389  76.408  1.00  0.00           H
ATOM   4994  CD  GLN   406      76.784  68.758  76.358  1.00  0.00           C
ATOM   4995  OE1 GLN   406      76.654  69.530  75.418  1.00  0.00           O
ATOM   4996  NE2 GLN   406      77.964  68.638  77.028  1.00  0.00           N
ATOM   4997 HE21 GLN   406      78.793  69.160  76.828  1.00  0.00           H
ATOM   4998 HE22 GLN   406      78.003  67.989  77.788  1.00  0.00           H
ATOM   4999  C   GLN   406      74.013  64.530  76.028  1.00  0.00           C
ATOM   5000  O   GLN   406      72.982  64.600  75.378  1.00  0.00           O
ATOM   5001  N   TYR   407      74.743  63.358  76.138  1.00  0.00           N
ATOM   5002  HN  TYR   407      75.573  63.419  76.678  1.00  0.00           H
ATOM   5003  CA  TYR   407      74.502  62.178  75.318  1.00  0.00           C
ATOM   5004  HA  TYR   407      74.453  62.458  74.268  1.00  0.00           H
ATOM   5005  CB  TYR   407      75.522  61.059  75.628  1.00  0.00           C
ATOM   5006  HB1 TYR   407      75.202  60.598  76.588  1.00  0.00           H
ATOM   5007  HB2 TYR   407      76.563  61.428  75.608  1.00  0.00           H
ATOM   5008  CG  TYR   407      75.482  59.990  74.488  1.00  0.00           C
ATOM   5009  CD1 TYR   407      75.912  60.289  73.198  1.00  0.00           C
ATOM   5010  HD1 TYR   407      76.293  61.269  72.968  1.00  0.00           H
ATOM   5011  CE1 TYR   407      75.912  59.270  72.228  1.00  0.00           C
ATOM   5012  HE1 TYR   407      76.342  59.508  71.268  1.00  0.00           H
ATOM   5013  CZ  TYR   407      75.424  58.028  72.498  1.00  0.00           C
ATOM   5014  OH  TYR   407      75.713  57.008  71.558  1.00  0.00           O
ATOM   5015  HH  TYR   407      75.373  56.208  71.968  1.00  0.00           H
ATOM   5016  CD2 TYR   407      75.074  58.678  74.808  1.00  0.00           C
ATOM   5017  HD2 TYR   407      74.832  58.538  75.848  1.00  0.00           H
ATOM   5018  CE2 TYR   407      75.034  57.719  73.808  1.00  0.00           C
ATOM   5019  HE2 TYR   407      74.863  56.669  73.988  1.00  0.00           H
ATOM   5020  C   TYR   407      73.104  61.639  75.658  1.00  0.00           C
ATOM   5021  O   TYR   407      72.142  61.568  74.828  1.00  0.00           O
ATOM   5022  N   GLN   408      72.912  61.479  76.958  1.00  0.00           N
ATOM   5023  HN  GLN   408      73.673  61.568  77.608  1.00  0.00           H
ATOM   5024  CA  GLN   408      71.623  60.968  77.508  1.00  0.00           C
ATOM   5025  HA  GLN   408      71.464  59.979  77.108  1.00  0.00           H
ATOM   5026  CB  GLN   408      71.674  60.708  79.038  1.00  0.00           C
ATOM   5027  HB1 GLN   408      70.653  60.468  79.398  1.00  0.00           H
ATOM   5028  HB2 GLN   408      71.963  61.598  79.638  1.00  0.00           H
ATOM   5029  CG  GLN   408      72.714  59.669  79.418  1.00  0.00           C
ATOM   5030  HG1 GLN   408      73.693  60.200  79.388  1.00  0.00           H
ATOM   5031  HG2 GLN   408      72.623  58.769  78.778  1.00  0.00           H
ATOM   5032  CD  GLN   408      72.613  59.340  80.908  1.00  0.00           C
ATOM   5033  OE1 GLN   408      72.714  60.060  81.898  1.00  0.00           O
ATOM   5034  NE2 GLN   408      72.574  58.008  81.098  1.00  0.00           N
ATOM   5035 HE21 GLN   408      72.513  57.578  81.998  1.00  0.00           H
ATOM   5036 HE22 GLN   408      72.513  57.500  80.238  1.00  0.00           H
ATOM   5037  C   GLN   408      70.373  61.868  77.178  1.00  0.00           C
ATOM   5038  O   GLN   408      69.253  61.409  76.808  1.00  0.00           O
ATOM   5039  N   GLU   409      70.542  63.139  77.338  1.00  0.00           N
ATOM   5040  HN  GLU   409      71.333  63.508  77.818  1.00  0.00           H
ATOM   5041  CA  GLU   409      69.483  64.098  77.058  1.00  0.00           C
ATOM   5042  HA  GLU   409      68.543  63.769  77.478  1.00  0.00           H
ATOM   5043  CB  GLU   409      69.863  65.479  77.588  1.00  0.00           C
ATOM   5044  HB1 GLU   409      69.092  66.188  77.218  1.00  0.00           H
ATOM   5045  HB2 GLU   409      70.882  65.688  77.208  1.00  0.00           H
ATOM   5046  CG  GLU   409      69.743  65.458  79.168  1.00  0.00           C
ATOM   5047  HG1 GLU   409      70.682  64.959  79.498  1.00  0.00           H
ATOM   5048  HG2 GLU   409      68.863  64.858  79.488  1.00  0.00           H
ATOM   5049  CD  GLU   409      69.763  66.858  79.748  1.00  0.00           C
ATOM   5050  OE1 GLU   409      69.843  67.898  79.098  1.00  0.00           O
ATOM   5051  OE2 GLU   409      69.733  66.828  80.988  1.00  0.00           O
ATOM   5052  C   GLU   409      69.112  64.129  75.568  1.00  0.00           C
ATOM   5053  O   GLU   409      67.972  64.178  75.128  1.00  0.00           O
ATOM   5054  N   LYS   410      70.113  64.118  74.718  1.00  0.00           N
ATOM   5055  HN  LYS   410      70.993  63.950  75.168  1.00  0.00           H
ATOM   5056  CA  LYS   410      69.952  64.008  73.228  1.00  0.00           C
ATOM   5057  HA  LYS   410      69.502  64.938  72.898  1.00  0.00           H
ATOM   5058  CB  LYS   410      71.303  63.958  72.568  1.00  0.00           C
ATOM   5059  HB1 LYS   410      71.983  63.108  72.778  1.00  0.00           H
ATOM   5060  HB2 LYS   410      71.843  64.839  72.948  1.00  0.00           H
ATOM   5061  CG  LYS   410      71.222  63.988  70.998  1.00  0.00           C
[truncated: 2,384,469 more chars]
