# Supplementary material for: Structural basis for hyperpolarization-dependent opening of human HCN1 channel
Source: Nat Commun. 2024 Jun 18;15:5216. doi: 10.1038/s41467-024-49599-x (PMC11189445; doi:10.1038/s41467-024-49599-x)
Supplement: Supplementary file 9 — Source Data [file 41467_2024_49599_MOESM9_ESM.zip › Source data/Initial configuration in open state.txt]

REMARK    GENERATED BY TRJCONV
TITLE     Title
REMARK    THIS IS A SIMULATION BOX
CRYST1  135.157  135.157  140.877  90.00  90.00  90.00 P 1           1
MODEL        1
ATOM      1  CAY PHE   109      78.814  35.809  69.813  1.00  0.00           C
ATOM      2  HY1 PHE   109      79.014  34.909  70.433  1.00  0.00           H
ATOM      3  HY2 PHE   109      79.234  35.669  68.793  1.00  0.00           H
ATOM      4  HY3 PHE   109      77.714  35.999  69.843  1.00  0.00           H
ATOM      5  CY  PHE   109      79.674  36.919  70.343  1.00  0.00           C
ATOM      6  OY  PHE   109      80.824  37.039  69.963  1.00  0.00           O
ATOM      7  N   PHE   109      79.084  37.779  71.163  1.00  0.00           N
ATOM      8  HN  PHE   109      78.144  37.509  71.383  1.00  0.00           H
ATOM      9  CA  PHE   109      79.674  38.819  71.923  1.00  0.00           C
ATOM     10  HA  PHE   109      78.784  39.419  72.043  1.00  0.00           H
ATOM     11  CB  PHE   109      80.084  38.419  73.353  1.00  0.00           C
ATOM     12  HB1 PHE   109      80.604  39.259  73.873  1.00  0.00           H
ATOM     13  HB2 PHE   109      80.804  37.579  73.203  1.00  0.00           H
ATOM     14  CG  PHE   109      78.974  37.909  74.293  1.00  0.00           C
ATOM     15  CD1 PHE   109      79.204  36.659  74.943  1.00  0.00           C
ATOM     16  HD1 PHE   109      79.924  35.969  74.543  1.00  0.00           H
ATOM     17  CE1 PHE   109      78.374  36.259  76.023  1.00  0.00           C
ATOM     18  HE1 PHE   109      78.484  35.359  76.603  1.00  0.00           H
ATOM     19  CZ  PHE   109      77.304  37.109  76.423  1.00  0.00           C
ATOM     20  HZ  PHE   109      76.784  36.839  77.333  1.00  0.00           H
ATOM     21  CD2 PHE   109      77.914  38.749  74.773  1.00  0.00           C
ATOM     22  HD2 PHE   109      77.704  39.639  74.183  1.00  0.00           H
ATOM     23  CE2 PHE   109      77.044  38.319  75.783  1.00  0.00           C
ATOM     24  HE2 PHE   109      76.324  39.009  76.203  1.00  0.00           H
ATOM     25  C   PHE   109      80.764  39.729  71.273  1.00  0.00           C
ATOM     26  O   PHE   109      80.564  40.449  70.233  1.00  0.00           O
ATOM     27  N   SER   110      81.994  39.799  71.853  1.00  0.00           N
ATOM     28  HN  SER   110      82.134  39.109  72.553  1.00  0.00           H
ATOM     29  CA  SER   110      83.074  40.669  71.483  1.00  0.00           C
ATOM     30  HA  SER   110      82.764  41.649  71.143  1.00  0.00           H
ATOM     31  CB  SER   110      84.014  40.929  72.613  1.00  0.00           C
ATOM     32  HB1 SER   110      84.664  40.059  72.833  1.00  0.00           H
ATOM     33  HB2 SER   110      83.424  41.239  73.503  1.00  0.00           H
ATOM     34  OG  SER   110      84.974  41.929  72.313  1.00  0.00           O
ATOM     35  HG1 SER   110      85.514  41.709  71.553  1.00  0.00           H
ATOM     36  C   SER   110      83.874  40.139  70.243  1.00  0.00           C
ATOM     37  O   SER   110      84.464  40.929  69.473  1.00  0.00           O
ATOM     38  N   LEU   111      83.844  38.809  69.883  1.00  0.00           N
ATOM     39  HN  LEU   111      83.284  38.169  70.403  1.00  0.00           H
ATOM     40  CA  LEU   111      84.354  38.309  68.613  1.00  0.00           C
ATOM     41  HA  LEU   111      85.364  38.619  68.383  1.00  0.00           H
ATOM     42  CB  LEU   111      84.194  36.819  68.443  1.00  0.00           C
ATOM     43  HB1 LEU   111      84.694  36.589  67.473  1.00  0.00           H
ATOM     44  HB2 LEU   111      83.114  36.589  68.343  1.00  0.00           H
ATOM     45  CG  LEU   111      84.864  35.989  69.623  1.00  0.00           C
ATOM     46  HG  LEU   111      84.494  36.409  70.583  1.00  0.00           H
ATOM     47  CD1 LEU   111      84.334  34.549  69.593  1.00  0.00           C
ATOM     48 HD11 LEU   111      83.224  34.589  69.503  1.00  0.00           H
ATOM     49 HD12 LEU   111      84.584  33.949  70.493  1.00  0.00           H
ATOM     50 HD13 LEU   111      84.724  34.049  68.683  1.00  0.00           H
ATOM     51  CD2 LEU   111      86.384  35.989  69.593  1.00  0.00           C
ATOM     52 HD21 LEU   111      86.904  35.439  70.413  1.00  0.00           H
ATOM     53 HD22 LEU   111      86.724  37.039  69.763  1.00  0.00           H
ATOM     54 HD23 LEU   111      86.864  35.549  68.683  1.00  0.00           H
ATOM     55  C   LEU   111      83.604  38.989  67.423  1.00  0.00           C
ATOM     56  O   LEU   111      84.224  39.479  66.453  1.00  0.00           O
ATOM     57  N   ARG   112      82.304  39.129  67.543  1.00  0.00           N
ATOM     58  HN  ARG   112      81.804  38.749  68.313  1.00  0.00           H
ATOM     59  CA  ARG   112      81.524  39.889  66.563  1.00  0.00           C
ATOM     60  HA  ARG   112      81.844  39.489  65.613  1.00  0.00           H
ATOM     61  CB  ARG   112      79.994  39.629  66.843  1.00  0.00           C
ATOM     62  HB1 ARG   112      79.364  40.419  66.383  1.00  0.00           H
ATOM     63  HB2 ARG   112      79.854  39.689  67.943  1.00  0.00           H
ATOM     64  CG  ARG   112      79.494  38.239  66.413  1.00  0.00           C
ATOM     65  HG1 ARG   112      79.964  37.409  67.003  1.00  0.00           H
ATOM     66  HG2 ARG   112      79.764  38.079  65.343  1.00  0.00           H
ATOM     67  CD  ARG   112      77.994  38.159  66.383  1.00  0.00           C
ATOM     68  HD1 ARG   112      77.514  38.949  65.773  1.00  0.00           H
ATOM     69  HD2 ARG   112      77.544  38.109  67.403  1.00  0.00           H
ATOM     70  NE  ARG   112      77.574  36.789  65.933  1.00  0.00           N
ATOM     71  HE  ARG   112      78.234  36.099  65.603  1.00  0.00           H
ATOM     72  CZ  ARG   112      76.334  36.389  65.673  1.00  0.00           C
ATOM     73  NH1 ARG   112      76.104  35.059  65.483  1.00  0.00           N
ATOM     74 HH11 ARG   112      76.884  34.439  65.533  1.00  0.00           H
ATOM     75 HH12 ARG   112      75.154  34.789  65.623  1.00  0.00           H
ATOM     76  NH2 ARG   112      75.294  37.169  65.853  1.00  0.00           N
ATOM     77 HH21 ARG   112      75.474  38.129  66.063  1.00  0.00           H
ATOM     78 HH22 ARG   112      74.524  36.979  65.243  1.00  0.00           H
ATOM     79  C   ARG   112      81.884  41.339  66.563  1.00  0.00           C
ATOM     80  O   ARG   112      81.994  41.939  65.453  1.00  0.00           O
ATOM     81  N   MET   113      82.164  42.009  67.703  1.00  0.00           N
ATOM     82  HN  MET   113      82.124  41.429  68.513  1.00  0.00           H
ATOM     83  CA  MET   113      82.554  43.389  67.703  1.00  0.00           C
ATOM     84  HA  MET   113      81.684  43.829  67.243  1.00  0.00           H
ATOM     85  CB  MET   113      82.934  43.819  69.153  1.00  0.00           C
ATOM     86  HB1 MET   113      83.814  43.259  69.543  1.00  0.00           H
ATOM     87  HB2 MET   113      82.094  43.549  69.823  1.00  0.00           H
ATOM     88  CG  MET   113      83.094  45.349  69.183  1.00  0.00           C
ATOM     89  HG1 MET   113      82.164  45.719  68.713  1.00  0.00           H
ATOM     90  HG2 MET   113      83.934  45.549  68.473  1.00  0.00           H
ATOM     91  SD  MET   113      83.454  45.959  70.763  1.00  0.00           S
ATOM     92  CE  MET   113      85.104  45.399  70.863  1.00  0.00           C
ATOM     93  HE1 MET   113      85.214  44.299  70.953  1.00  0.00           H
ATOM     94  HE2 MET   113      85.664  45.799  71.733  1.00  0.00           H
ATOM     95  HE3 MET   113      85.564  45.849  69.963  1.00  0.00           H
ATOM     96  C   MET   113      83.864  43.499  66.883  1.00  0.00           C
ATOM     97  O   MET   113      84.024  44.409  66.083  1.00  0.00           O
ATOM     98  N   PHE   114      84.804  42.549  67.083  1.00  0.00           N
ATOM     99  HN  PHE   114      84.554  41.879  67.773  1.00  0.00           H
ATOM    100  CA  PHE   114      86.164  42.609  66.583  1.00  0.00           C
ATOM    101  HA  PHE   114      86.474  43.629  66.793  1.00  0.00           H
ATOM    102  CB  PHE   114      87.094  41.509  67.263  1.00  0.00           C
ATOM    103  HB1 PHE   114      88.134  41.469  66.863  1.00  0.00           H
ATOM    104  HB2 PHE   114      86.634  40.509  67.093  1.00  0.00           H
ATOM    105  CG  PHE   114      87.344  41.529  68.713  1.00  0.00           C
ATOM    106  CD1 PHE   114      87.584  40.259  69.333  1.00  0.00           C
ATOM    107  HD1 PHE   114      87.664  39.349  68.763  1.00  0.00           H
ATOM    108  CE1 PHE   114      87.894  40.269  70.703  1.00  0.00           C
ATOM    109  HE1 PHE   114      88.254  39.379  71.193  1.00  0.00           H
ATOM    110  CZ  PHE   114      88.094  41.489  71.403  1.00  0.00           C
ATOM    111  HZ  PHE   114      88.384  41.409  72.443  1.00  0.00           H
ATOM    112  CD2 PHE   114      87.444  42.699  69.433  1.00  0.00           C
ATOM    113  HD2 PHE   114      87.334  43.699  69.023  1.00  0.00           H
ATOM    114  CE2 PHE   114      87.934  42.689  70.753  1.00  0.00           C
ATOM    115  HE2 PHE   114      88.284  43.599  71.213  1.00  0.00           H
ATOM    116  C   PHE   114      86.254  42.459  65.003  1.00  0.00           C
ATOM    117  O   PHE   114      87.144  43.069  64.423  1.00  0.00           O
ATOM    118  N   GLY   115      85.294  41.769  64.313  1.00  0.00           N
ATOM    119  HN  GLY   115      84.624  41.309  64.893  1.00  0.00           H
ATOM    120  CA  GLY   115      85.304  41.669  62.823  1.00  0.00           C
ATOM    121  HA1 GLY   115      86.334  41.769  62.523  1.00  0.00           H
ATOM    122  HA2 GLY   115      84.684  42.499  62.513  1.00  0.00           H
ATOM    123  C   GLY   115      84.884  40.309  62.443  1.00  0.00           C
ATOM    124  O   GLY   115      84.474  39.549  63.303  1.00  0.00           O
ATOM    125  N   SER   116      84.864  39.969  61.183  1.00  0.00           N
ATOM    126  HN  SER   116      85.374  40.539  60.543  1.00  0.00           H
ATOM    127  CA  SER   116      84.684  38.629  60.663  1.00  0.00           C
ATOM    128  HA  SER   116      83.634  38.429  60.813  1.00  0.00           H
ATOM    129  CB  SER   116      84.954  38.699  59.213  1.00  0.00           C
ATOM    130  HB1 SER   116      86.024  38.929  59.033  1.00  0.00           H
ATOM    131  HB2 SER   116      84.304  39.469  58.743  1.00  0.00           H
ATOM    132  OG  SER   116      84.834  37.429  58.543  1.00  0.00           O
ATOM    133  HG1 SER   116      84.514  37.669  57.663  1.00  0.00           H
ATOM    134  C   SER   116      85.414  37.529  61.423  1.00  0.00           C
ATOM    135  O   SER   116      86.394  37.789  62.093  1.00  0.00           O
ATOM    136  N   GLN   117      85.074  36.219  61.313  1.00  0.00           N
ATOM    137  HN  GLN   117      84.394  35.849  60.693  1.00  0.00           H
ATOM    138  CA  GLN   117      85.784  35.089  61.843  1.00  0.00           C
ATOM    139  HA  GLN   117      85.804  35.149  62.923  1.00  0.00           H
ATOM    140  CB  GLN   117      85.004  33.709  61.743  1.00  0.00           C
ATOM    141  HB1 GLN   117      84.194  33.789  62.503  1.00  0.00           H
ATOM    142  HB2 GLN   117      85.654  32.829  61.963  1.00  0.00           H
ATOM    143  CG  GLN   117      84.194  33.339  60.413  1.00  0.00           C
ATOM    144  HG1 GLN   117      83.484  34.189  60.293  1.00  0.00           H
ATOM    145  HG2 GLN   117      83.644  32.379  60.533  1.00  0.00           H
ATOM    146  CD  GLN   117      85.014  33.269  59.113  1.00  0.00           C
ATOM    147  OE1 GLN   117      85.164  34.219  58.353  1.00  0.00           O
ATOM    148  NE2 GLN   117      85.514  32.079  58.803  1.00  0.00           N
ATOM    149 HE21 GLN   117      85.954  31.989  57.903  1.00  0.00           H
ATOM    150 HE22 GLN   117      85.314  31.299  59.393  1.00  0.00           H
ATOM    151  C   GLN   117      87.204  35.009  61.373  1.00  0.00           C
ATOM    152  O   GLN   117      88.244  34.689  62.103  1.00  0.00           O
ATOM    153  N   LYS   118      87.514  35.179  60.063  1.00  0.00           N
ATOM    154  HN  LYS   118      86.854  35.509  59.383  1.00  0.00           H
ATOM    155  CA  LYS   118      88.864  35.149  59.653  1.00  0.00           C
ATOM    156  HA  LYS   118      89.354  34.269  60.043  1.00  0.00           H
ATOM    157  CB  LYS   118      88.824  34.999  58.103  1.00  0.00           C
ATOM    158  HB1 LYS   118      88.414  33.979  57.903  1.00  0.00           H
ATOM    159  HB2 LYS   118      89.874  34.919  57.753  1.00  0.00           H
ATOM    160  CG  LYS   118      88.024  36.099  57.333  1.00  0.00           C
ATOM    161  HG1 LYS   118      88.384  37.079  57.693  1.00  0.00           H
ATOM    162  HG2 LYS   118      86.964  36.039  57.663  1.00  0.00           H
ATOM    163  CD  LYS   118      88.184  36.019  55.803  1.00  0.00           C
ATOM    164  HD1 LYS   118      87.574  36.789  55.273  1.00  0.00           H
ATOM    165  HD2 LYS   118      87.794  34.999  55.603  1.00  0.00           H
ATOM    166  CE  LYS   118      89.634  36.129  55.303  1.00  0.00           C
ATOM    167  HE1 LYS   118      90.204  35.199  55.533  1.00  0.00           H
ATOM    168  HE2 LYS   118      90.014  37.049  55.793  1.00  0.00           H
ATOM    169  NZ  LYS   118      89.864  36.289  53.803  1.00  0.00           N
ATOM    170  HZ1 LYS   118      89.614  37.269  53.533  1.00  0.00           H
ATOM    171  HZ2 LYS   118      89.244  35.609  53.323  1.00  0.00           H
ATOM    172  HZ3 LYS   118      90.854  36.179  53.513  1.00  0.00           H
ATOM    173  C   LYS   118      89.764  36.299  60.213  1.00  0.00           C
ATOM    174  O   LYS   118      90.884  36.039  60.663  1.00  0.00           O
ATOM    175  N   ALA   119      89.264  37.569  60.263  1.00  0.00           N
ATOM    176  HN  ALA   119      88.404  37.789  59.803  1.00  0.00           H
ATOM    177  CA  ALA   119      89.844  38.769  60.913  1.00  0.00           C
ATOM    178  HA  ALA   119      90.674  39.239  60.403  1.00  0.00           H
ATOM    179  CB  ALA   119      88.664  39.809  61.023  1.00  0.00           C
ATOM    180  HB1 ALA   119      89.014  40.599  61.713  1.00  0.00           H
ATOM    181  HB2 ALA   119      87.774  39.349  61.503  1.00  0.00           H
ATOM    182  HB3 ALA   119      88.324  40.199  60.043  1.00  0.00           H
ATOM    183  C   ALA   119      90.264  38.469  62.383  1.00  0.00           C
ATOM    184  O   ALA   119      91.334  38.719  62.853  1.00  0.00           O
ATOM    185  N   VAL   120      89.344  37.889  63.153  1.00  0.00           N
ATOM    186  HN  VAL   120      88.384  37.919  62.853  1.00  0.00           H
ATOM    187  CA  VAL   120      89.554  37.429  64.513  1.00  0.00           C
ATOM    188  HA  VAL   120      89.964  38.209  65.133  1.00  0.00           H
ATOM    189  CB  VAL   120      88.194  37.269  65.113  1.00  0.00           C
ATOM    190  HB  VAL   120      87.664  36.589  64.423  1.00  0.00           H
ATOM    191  CG1 VAL   120      88.134  36.569  66.443  1.00  0.00           C
ATOM    192 HG11 VAL   120      87.114  36.599  66.893  1.00  0.00           H
ATOM    193 HG12 VAL   120      88.854  37.109  67.093  1.00  0.00           H
ATOM    194 HG13 VAL   120      88.554  35.539  66.413  1.00  0.00           H
ATOM    195  CG2 VAL   120      87.524  38.679  65.143  1.00  0.00           C
ATOM    196 HG21 VAL   120      87.734  39.219  64.193  1.00  0.00           H
ATOM    197 HG22 VAL   120      87.884  39.259  66.013  1.00  0.00           H
ATOM    198 HG23 VAL   120      86.434  38.579  65.343  1.00  0.00           H
ATOM    199  C   VAL   120      90.554  36.259  64.703  1.00  0.00           C
ATOM    200  O   VAL   120      91.314  36.299  65.673  1.00  0.00           O
ATOM    201  N   GLU   121      90.524  35.179  63.863  1.00  0.00           N
ATOM    202  HN  GLU   121      89.834  35.149  63.143  1.00  0.00           H
ATOM    203  CA  GLU   121      91.674  34.289  63.873  1.00  0.00           C
ATOM    204  HA  GLU   121      91.774  34.009  64.913  1.00  0.00           H
ATOM    205  CB  GLU   121      91.364  32.979  63.123  1.00  0.00           C
ATOM    206  HB1 GLU   121      90.894  33.289  62.163  1.00  0.00           H
ATOM    207  HB2 GLU   121      90.584  32.429  63.683  1.00  0.00           H
ATOM    208  CG  GLU   121      92.584  32.019  62.733  1.00  0.00           C
ATOM    209  HG1 GLU   121      93.304  31.989  63.583  1.00  0.00           H
ATOM    210  HG2 GLU   121      93.074  32.469  61.843  1.00  0.00           H
ATOM    211  CD  GLU   121      92.144  30.589  62.423  1.00  0.00           C
ATOM    212  OE1 GLU   121      92.264  30.249  61.223  1.00  0.00           O
ATOM    213  OE2 GLU   121      91.874  29.749  63.293  1.00  0.00           O
ATOM    214  C   GLU   121      93.064  34.859  63.453  1.00  0.00           C
ATOM    215  O   GLU   121      94.104  34.559  63.973  1.00  0.00           O
ATOM    216  N   LYS   122      93.034  35.839  62.473  1.00  0.00           N
ATOM    217  HN  LYS   122      92.184  36.019  61.983  1.00  0.00           H
ATOM    218  CA  LYS   122      94.154  36.629  62.003  1.00  0.00           C
ATOM    219  HA  LYS   122      94.954  35.959  61.693  1.00  0.00           H
ATOM    220  CB  LYS   122      93.894  37.539  60.733  1.00  0.00           C
ATOM    221  HB1 LYS   122      93.044  38.209  61.013  1.00  0.00           H
ATOM    222  HB2 LYS   122      93.574  36.959  59.843  1.00  0.00           H
ATOM    223  CG  LYS   122      95.074  38.419  60.293  1.00  0.00           C
ATOM    224  HG1 LYS   122      95.724  37.669  59.783  1.00  0.00           H
ATOM    225  HG2 LYS   122      95.574  38.879  61.173  1.00  0.00           H
ATOM    226  CD  LYS   122      94.654  39.429  59.173  1.00  0.00           C
ATOM    227  HD1 LYS   122      93.564  39.309  58.993  1.00  0.00           H
ATOM    228  HD2 LYS   122      95.084  39.189  58.173  1.00  0.00           H
ATOM    229  CE  LYS   122      94.914  40.849  59.623  1.00  0.00           C
ATOM    230  HE1 LYS   122      96.024  40.849  59.553  1.00  0.00           H
ATOM    231  HE2 LYS   122      94.444  41.099  60.603  1.00  0.00           H
ATOM    232  NZ  LYS   122      94.404  41.809  58.653  1.00  0.00           N
ATOM    233  HZ1 LYS   122      94.894  41.539  57.783  1.00  0.00           H
ATOM    234  HZ2 LYS   122      94.454  42.829  58.833  1.00  0.00           H
ATOM    235  HZ3 LYS   122      93.414  41.559  58.473  1.00  0.00           H
ATOM    236  C   LYS   122      94.744  37.429  63.153  1.00  0.00           C
ATOM    237  O   LYS   122      95.954  37.479  63.233  1.00  0.00           O
ATOM    238  N   GLU   123      93.994  38.009  64.033  1.00  0.00           N
ATOM    239  HN  GLU   123      93.014  38.039  63.853  1.00  0.00           H
ATOM    240  CA  GLU   123      94.524  38.619  65.243  1.00  0.00           C
ATOM    241  HA  GLU   123      95.344  39.269  64.973  1.00  0.00           H
ATOM    242  CB  GLU   123      93.434  39.639  65.853  1.00  0.00           C
ATOM    243  HB1 GLU   123      92.724  38.989  66.413  1.00  0.00           H
ATOM    244  HB2 GLU   123      92.934  40.129  64.993  1.00  0.00           H
ATOM    245  CG  GLU   123      94.074  40.769  66.753  1.00  0.00           C
ATOM    246  HG1 GLU   123      94.354  41.699  66.213  1.00  0.00           H
ATOM    247  HG2 GLU   123      94.914  40.349  67.343  1.00  0.00           H
ATOM    248  CD  GLU   123      93.014  41.279  67.743  1.00  0.00           C
ATOM    249  OE1 GLU   123      93.274  41.319  68.963  1.00  0.00           O
ATOM    250  OE2 GLU   123      91.884  41.569  67.293  1.00  0.00           O
ATOM    251  C   GLU   123      95.014  37.559  66.263  1.00  0.00           C
ATOM    252  O   GLU   123      96.044  37.809  66.883  1.00  0.00           O
ATOM    253  N   GLN   124      94.354  36.409  66.373  1.00  0.00           N
ATOM    254  HN  GLN   124      93.394  36.379  66.123  1.00  0.00           H
ATOM    255  CA  GLN   124      94.914  35.309  67.263  1.00  0.00           C
ATOM    256  HA  GLN   124      95.114  35.809  68.203  1.00  0.00           H
ATOM    257  CB  GLN   124      93.824  34.159  67.343  1.00  0.00           C
ATOM    258  HB1 GLN   124      93.504  33.909  66.313  1.00  0.00           H
ATOM    259  HB2 GLN   124      92.894  34.649  67.693  1.00  0.00           H
ATOM    260  CG  GLN   124      94.324  32.969  68.263  1.00  0.00           C
ATOM    261  HG1 GLN   124      94.624  33.389  69.243  1.00  0.00           H
ATOM    262  HG2 GLN   124      95.094  32.309  67.793  1.00  0.00           H
ATOM    263  CD  GLN   124      93.174  31.989  68.533  1.00  0.00           C
ATOM    264  OE1 GLN   124      92.774  31.759  69.643  1.00  0.00           O
ATOM    265  NE2 GLN   124      92.584  31.549  67.393  1.00  0.00           N
ATOM    266 HE21 GLN   124      91.714  31.089  67.573  1.00  0.00           H
ATOM    267 HE22 GLN   124      92.804  31.839  66.463  1.00  0.00           H
ATOM    268  C   GLN   124      96.254  34.739  66.853  1.00  0.00           C
ATOM    269  O   GLN   124      97.084  34.429  67.753  1.00  0.00           O
ATOM    270  N   GLU   125      96.404  34.589  65.553  1.00  0.00           N
ATOM    271  HN  GLU   125      95.544  34.679  65.043  1.00  0.00           H
ATOM    272  CA  GLU   125      97.714  34.369  64.863  1.00  0.00           C
ATOM    273  HA  GLU   125      98.094  33.489  65.363  1.00  0.00           H
ATOM    274  CB  GLU   125      97.484  34.199  63.353  1.00  0.00           C
ATOM    275  HB1 GLU   125      98.384  34.469  62.763  1.00  0.00           H
ATOM    276  HB2 GLU   125      96.614  34.799  63.023  1.00  0.00           H
ATOM    277  CG  GLU   125      97.194  32.749  62.903  1.00  0.00           C
ATOM    278  HG1 GLU   125      96.214  32.449  63.333  1.00  0.00           H
ATOM    279  HG2 GLU   125      97.964  32.019  63.233  1.00  0.00           H
ATOM    280  CD  GLU   125      96.984  32.579  61.403  1.00  0.00           C
ATOM    281  OE1 GLU   125      97.254  33.539  60.583  1.00  0.00           O
ATOM    282  OE2 GLU   125      96.474  31.489  61.033  1.00  0.00           O
ATOM    283  C   GLU   125      98.804  35.409  65.123  1.00  0.00           C
ATOM    284  O   GLU   125      99.924  35.069  65.573  1.00  0.00           O
ATOM    285  N   ARG   126      98.484  36.739  65.013  1.00  0.00           N
ATOM    286  HN  ARG   126      97.544  37.059  64.953  1.00  0.00           H
ATOM    287  CA  ARG   126      99.354  37.879  65.183  1.00  0.00           C
ATOM    288  HA  ARG   126     100.164  37.729  64.493  1.00  0.00           H
ATOM    289  CB  ARG   126      98.674  39.229  64.923  1.00  0.00           C
ATOM    290  HB1 ARG   126      97.944  39.459  65.733  1.00  0.00           H
ATOM    291  HB2 ARG   126      98.224  39.339  63.913  1.00  0.00           H
ATOM    292  CG  ARG   126      99.724  40.489  65.013  1.00  0.00           C
ATOM    293  HG1 ARG   126     100.084  40.509  66.053  1.00  0.00           H
ATOM    294  HG2 ARG   126      99.314  41.509  64.873  1.00  0.00           H
ATOM    295  CD  ARG   126     100.934  40.319  64.123  1.00  0.00           C
ATOM    296  HD1 ARG   126     101.584  39.449  64.333  1.00  0.00           H
ATOM    297  HD2 ARG   126     101.664  41.149  64.243  1.00  0.00           H
ATOM    298  NE  ARG   126     100.384  40.229  62.683  1.00  0.00           N
ATOM    299  HE  ARG   126      99.584  40.759  62.403  1.00  0.00           H
ATOM    300  CZ  ARG   126     101.014  39.629  61.693  1.00  0.00           C
ATOM    301  NH1 ARG   126     100.374  39.599  60.513  1.00  0.00           N
ATOM    302 HH11 ARG   126      99.494  40.079  60.463  1.00  0.00           H
ATOM    303 HH12 ARG   126     100.654  38.999  59.763  1.00  0.00           H
ATOM    304  NH2 ARG   126     102.124  38.929  61.873  1.00  0.00           N
ATOM    305 HH21 ARG   126     102.664  39.029  62.713  1.00  0.00           H
ATOM    306 HH22 ARG   126     102.534  38.429  61.113  1.00  0.00           H
ATOM    307  C   ARG   126      99.934  37.919  66.553  1.00  0.00           C
ATOM    308  O   ARG   126     101.154  38.109  66.703  1.00  0.00           O
ATOM    309  N   VAL   127      99.074  37.639  67.563  1.00  0.00           N
ATOM    310  HN  VAL   127      98.114  37.409  67.423  1.00  0.00           H
ATOM    311  CA  VAL   127      99.534  37.439  68.923  1.00  0.00           C
ATOM    312  HA  VAL   127     100.174  38.259  69.193  1.00  0.00           H
ATOM    313  CB  VAL   127      98.374  37.439  69.963  1.00  0.00           C
ATOM    314  HB  VAL   127      97.524  36.849  69.563  1.00  0.00           H
ATOM    315  CG1 VAL   127      98.814  36.879  71.343  1.00  0.00           C
ATOM    316 HG11 VAL   127      97.854  36.749  71.893  1.00  0.00           H
ATOM    317 HG12 VAL   127      99.634  37.449  71.823  1.00  0.00           H
ATOM    318 HG13 VAL   127      99.034  35.799  71.233  1.00  0.00           H
ATOM    319  CG2 VAL   127      97.764  38.889  70.053  1.00  0.00           C
ATOM    320 HG21 VAL   127      97.384  39.249  69.073  1.00  0.00           H
ATOM    321 HG22 VAL   127      98.554  39.599  70.383  1.00  0.00           H
ATOM    322 HG23 VAL   127      96.884  38.929  70.733  1.00  0.00           H
ATOM    323  C   VAL   127     100.514  36.209  69.153  1.00  0.00           C
ATOM    324  O   VAL   127     101.584  36.399  69.753  1.00  0.00           O
ATOM    325  N   LYS   128     100.244  34.979  68.613  1.00  0.00           N
ATOM    326  HN  LYS   128      99.474  34.929  67.993  1.00  0.00           H
ATOM    327  CA  LYS   128     101.214  33.929  68.793  1.00  0.00           C
ATOM    328  HA  LYS   128     101.594  33.959  69.803  1.00  0.00           H
ATOM    329  CB  LYS   128     100.604  32.569  68.643  1.00  0.00           C
ATOM    330  HB1 LYS   128      99.804  32.599  69.403  1.00  0.00           H
ATOM    331  HB2 LYS   128     101.214  31.719  69.013  1.00  0.00           H
ATOM    332  CG  LYS   128     100.004  32.289  67.293  1.00  0.00           C
ATOM    333  HG1 LYS   128     100.654  32.439  66.413  1.00  0.00           H
ATOM    334  HG2 LYS   128      99.244  33.079  67.103  1.00  0.00           H
ATOM    335  CD  LYS   128      99.274  30.949  67.063  1.00  0.00           C
ATOM    336  HD1 LYS   128      98.814  30.999  66.053  1.00  0.00           H
ATOM    337  HD2 LYS   128      98.484  30.799  67.833  1.00  0.00           H
ATOM    338  CE  LYS   128     100.254  29.729  67.203  1.00  0.00           C
ATOM    339  HE1 LYS   128      99.744  28.759  66.993  1.00  0.00           H
ATOM    340  HE2 LYS   128     100.804  29.729  68.173  1.00  0.00           H
ATOM    341  NZ  LYS   128     101.314  29.899  66.153  1.00  0.00           N
ATOM    342  HZ1 LYS   128     101.974  30.669  66.343  1.00  0.00           H
ATOM    343  HZ2 LYS   128     100.784  30.059  65.273  1.00  0.00           H
ATOM    344  HZ3 LYS   128     101.824  29.009  65.983  1.00  0.00           H
ATOM    345  C   LYS   128     102.484  33.989  67.893  1.00  0.00           C
ATOM    346  O   LYS   128     103.554  33.589  68.313  1.00  0.00           O
ATOM    347  N   THR   129     102.454  34.669  66.713  1.00  0.00           N
ATOM    348  HN  THR   129     101.614  35.129  66.433  1.00  0.00           H
ATOM    349  CA  THR   129     103.584  34.809  65.743  1.00  0.00           C
ATOM    350  HA  THR   129     104.324  34.029  65.853  1.00  0.00           H
ATOM    351  CB  THR   129     103.184  34.779  64.253  1.00  0.00           C
ATOM    352  HB  THR   129     102.354  34.049  64.143  1.00  0.00           H
ATOM    353  OG1 THR   129     104.214  34.419  63.443  1.00  0.00           O
ATOM    354  HG1 THR   129     104.794  33.789  63.893  1.00  0.00           H
ATOM    355  CG2 THR   129     102.684  36.109  63.663  1.00  0.00           C
ATOM    356 HG21 THR   129     103.414  36.949  63.613  1.00  0.00           H
ATOM    357 HG22 THR   129     101.804  36.379  64.283  1.00  0.00           H
ATOM    358 HG23 THR   129     102.444  36.029  62.583  1.00  0.00           H
ATOM    359  C   THR   129     104.294  36.119  66.063  1.00  0.00           C
ATOM    360  O   THR   129     103.944  36.929  66.903  1.00  0.00           O
ATOM    361  NT  THR   129     105.394  36.319  65.213  1.00  0.00           N
ATOM    362  HT1 THR   129     105.784  35.669  64.563  1.00  0.00           H
ATOM    363  HT2 THR   129     105.604  37.269  65.013  1.00  0.00           H
ATOM    364  CAY ASP   140      91.164  35.999  74.833  1.00  0.00           C
ATOM    365  HY1 ASP   140      91.034  35.259  74.013  1.00  0.00           H
ATOM    366  HY2 ASP   140      92.234  35.899  75.113  1.00  0.00           H
ATOM    367  HY3 ASP   140      91.004  36.999  74.393  1.00  0.00           H
ATOM    368  CY  ASP   140      90.304  35.569  75.933  1.00  0.00           C
ATOM    369  OY  ASP   140      90.104  36.299  76.933  1.00  0.00           O
ATOM    370  N   ASP   140      89.594  34.419  75.793  1.00  0.00           N
ATOM    371  HN  ASP   140      89.614  33.869  74.963  1.00  0.00           H
ATOM    372  CA  ASP   140      88.644  33.929  76.773  1.00  0.00           C
ATOM    373  HA  ASP   140      87.824  34.629  76.903  1.00  0.00           H
ATOM    374  CB  ASP   140      87.864  32.599  76.363  1.00  0.00           C
ATOM    375  HB1 ASP   140      87.104  32.789  75.583  1.00  0.00           H
ATOM    376  HB2 ASP   140      87.154  32.349  77.183  1.00  0.00           H
ATOM    377  CG  ASP   140      88.734  31.339  76.063  1.00  0.00           C
ATOM    378  OD1 ASP   140      88.034  30.319  75.813  1.00  0.00           O
ATOM    379  OD2 ASP   140      89.984  31.329  76.093  1.00  0.00           O
ATOM    380  C   ASP   140      89.194  33.779  78.193  1.00  0.00           C
ATOM    381  O   ASP   140      88.654  34.189  79.213  1.00  0.00           O
ATOM    382  N   PHE   141      90.344  33.099  78.373  1.00  0.00           N
ATOM    383  HN  PHE   141      90.634  32.599  77.563  1.00  0.00           H
ATOM    384  CA  PHE   141      91.264  33.109  79.463  1.00  0.00           C
ATOM    385  HA  PHE   141      90.664  32.589  80.203  1.00  0.00           H
ATOM    386  CB  PHE   141      92.584  32.309  79.243  1.00  0.00           C
ATOM    387  HB1 PHE   141      93.134  32.809  78.423  1.00  0.00           H
ATOM    388  HB2 PHE   141      92.364  31.249  78.993  1.00  0.00           H
ATOM    389  CG  PHE   141      93.604  32.229  80.373  1.00  0.00           C
ATOM    390  CD1 PHE   141      93.264  31.349  81.473  1.00  0.00           C
ATOM    391  HD1 PHE   141      92.434  30.669  81.443  1.00  0.00           H
ATOM    392  CE1 PHE   141      94.164  31.109  82.543  1.00  0.00           C
ATOM    393  HE1 PHE   141      93.754  30.449  83.293  1.00  0.00           H
ATOM    394  CZ  PHE   141      95.314  31.889  82.643  1.00  0.00           C
ATOM    395  HZ  PHE   141      95.914  31.709  83.523  1.00  0.00           H
ATOM    396  CD2 PHE   141      94.814  32.899  80.413  1.00  0.00           C
ATOM    397  HD2 PHE   141      95.104  33.549  79.603  1.00  0.00           H
ATOM    398  CE2 PHE   141      95.604  32.779  81.583  1.00  0.00           C
ATOM    399  HE2 PHE   141      96.504  33.379  81.683  1.00  0.00           H
ATOM    400  C   PHE   141      91.504  34.389  80.213  1.00  0.00           C
ATOM    401  O   PHE   141      91.284  34.539  81.393  1.00  0.00           O
ATOM    402  N   ARG   142      91.954  35.449  79.563  1.00  0.00           N
ATOM    403  HN  ARG   142      92.154  35.399  78.593  1.00  0.00           H
ATOM    404  CA  ARG   142      92.064  36.729  80.173  1.00  0.00           C
ATOM    405  HA  ARG   142      92.804  36.609  80.953  1.00  0.00           H
ATOM    406  CB  ARG   142      92.594  37.769  79.113  1.00  0.00           C
ATOM    407  HB1 ARG   142      91.764  38.029  78.403  1.00  0.00           H
ATOM    408  HB2 ARG   142      93.434  37.319  78.533  1.00  0.00           H
ATOM    409  CG  ARG   142      93.114  39.079  79.713  1.00  0.00           C
ATOM    410  HG1 ARG   142      93.924  38.979  80.453  1.00  0.00           H
ATOM    411  HG2 ARG   142      92.224  39.509  80.223  1.00  0.00           H
ATOM    412  CD  ARG   142      93.404  40.179  78.663  1.00  0.00           C
ATOM    413  HD1 ARG   142      93.824  41.059  79.193  1.00  0.00           H
ATOM    414  HD2 ARG   142      92.514  40.549  78.103  1.00  0.00           H
ATOM    415  NE  ARG   142      94.524  39.579  77.843  1.00  0.00           N
ATOM    416  HE  ARG   142      95.124  38.919  78.313  1.00  0.00           H
ATOM    417  CZ  ARG   142      95.214  40.179  76.893  1.00  0.00           C
ATOM    418  NH1 ARG   142      96.164  39.439  76.273  1.00  0.00           N
ATOM    419 HH11 ARG   142      96.094  38.439  76.293  1.00  0.00           H
ATOM    420 HH12 ARG   142      96.624  39.879  75.513  1.00  0.00           H
ATOM    421  NH2 ARG   142      94.994  41.399  76.353  1.00  0.00           N
ATOM    422 HH21 ARG   142      94.224  41.889  76.753  1.00  0.00           H
ATOM    423 HH22 ARG   142      95.344  41.719  75.473  1.00  0.00           H
ATOM    424  C   ARG   142      90.764  37.249  80.703  1.00  0.00           C
ATOM    425  O   ARG   142      90.734  37.779  81.793  1.00  0.00           O
ATOM    426  N   PHE   143      89.644  37.089  80.013  1.00  0.00           N
ATOM    427  HN  PHE   143      89.694  36.539  79.173  1.00  0.00           H
ATOM    428  CA  PHE   143      88.354  37.479  80.413  1.00  0.00           C
ATOM    429  HA  PHE   143      88.294  38.559  80.473  1.00  0.00           H
ATOM    430  CB  PHE   143      87.304  37.309  79.343  1.00  0.00           C
ATOM    431  HB1 PHE   143      87.274  36.229  79.093  1.00  0.00           H
ATOM    432  HB2 PHE   143      87.604  37.819  78.403  1.00  0.00           H
ATOM    433  CG  PHE   143      86.024  37.819  79.753  1.00  0.00           C
ATOM    434  CD1 PHE   143      85.594  39.189  79.633  1.00  0.00           C
ATOM    435  HD1 PHE   143      86.294  39.939  79.273  1.00  0.00           H
ATOM    436  CE1 PHE   143      84.384  39.709  80.043  1.00  0.00           C
ATOM    437  HE1 PHE   143      84.144  40.759  80.033  1.00  0.00           H
ATOM    438  CZ  PHE   143      83.514  38.759  80.613  1.00  0.00           C
ATOM    439  HZ  PHE   143      82.544  39.119  80.923  1.00  0.00           H
ATOM    440  CD2 PHE   143      85.104  36.939  80.423  1.00  0.00           C
ATOM    441  HD2 PHE   143      85.234  35.859  80.433  1.00  0.00           H
ATOM    442  CE2 PHE   143      83.874  37.469  80.873  1.00  0.00           C
ATOM    443  HE2 PHE   143      83.084  36.889  81.333  1.00  0.00           H
ATOM    444  C   PHE   143      87.854  36.739  81.693  1.00  0.00           C
ATOM    445  O   PHE   143      87.324  37.369  82.603  1.00  0.00           O
ATOM    446  N   TYR   144      88.124  35.429  81.793  1.00  0.00           N
ATOM    447  HN  TYR   144      88.674  34.949  81.113  1.00  0.00           H
ATOM    448  CA  TYR   144      87.864  34.709  82.963  1.00  0.00           C
ATOM    449  HA  TYR   144      86.844  34.909  83.253  1.00  0.00           H
ATOM    450  CB  TYR   144      87.904  33.219  82.473  1.00  0.00           C
ATOM    451  HB1 TYR   144      88.964  32.929  82.283  1.00  0.00           H
ATOM    452  HB2 TYR   144      87.284  33.009  81.573  1.00  0.00           H
ATOM    453  CG  TYR   144      87.404  32.279  83.563  1.00  0.00           C
ATOM    454  CD1 TYR   144      86.044  31.999  83.703  1.00  0.00           C
ATOM    455  HD1 TYR   144      85.334  32.439  83.013  1.00  0.00           H
ATOM    456  CE1 TYR   144      85.584  31.119  84.673  1.00  0.00           C
ATOM    457  HE1 TYR   144      84.544  30.839  84.743  1.00  0.00           H
ATOM    458  CZ  TYR   144      86.474  30.609  85.613  1.00  0.00           C
ATOM    459  OH  TYR   144      85.974  29.829  86.653  1.00  0.00           O
ATOM    460  HH  TYR   144      85.044  29.699  86.443  1.00  0.00           H
ATOM    461  CD2 TYR   144      88.324  31.719  84.473  1.00  0.00           C
ATOM    462  HD2 TYR   144      89.384  31.929  84.423  1.00  0.00           H
ATOM    463  CE2 TYR   144      87.874  30.949  85.523  1.00  0.00           C
ATOM    464  HE2 TYR   144      88.504  30.629  86.333  1.00  0.00           H
ATOM    465  C   TYR   144      88.784  34.949  84.173  1.00  0.00           C
ATOM    466  O   TYR   144      88.364  34.949  85.333  1.00  0.00           O
ATOM    467  N   TRP   145      90.114  35.249  83.923  1.00  0.00           N
ATOM    468  HN  TRP   145      90.434  35.169  82.983  1.00  0.00           H
ATOM    469  CA  TRP   145      91.084  35.739  84.923  1.00  0.00           C
ATOM    470  HA  TRP   145      90.984  35.079  85.783  1.00  0.00           H
ATOM    471  CB  TRP   145      92.454  35.769  84.293  1.00  0.00           C
ATOM    472  HB1 TRP   145      92.514  36.769  83.803  1.00  0.00           H
ATOM    473  HB2 TRP   145      92.544  34.929  83.563  1.00  0.00           H
ATOM    474  CG  TRP   145      93.614  35.609  85.253  1.00  0.00           C
ATOM    475  CD1 TRP   145      94.344  34.459  85.403  1.00  0.00           C
ATOM    476  HD1 TRP   145      94.194  33.569  84.813  1.00  0.00           H
ATOM    477  NE1 TRP   145      95.254  34.629  86.453  1.00  0.00           N
ATOM    478  HE1 TRP   145      96.064  34.099  86.553  1.00  0.00           H
ATOM    479  CE2 TRP   145      95.114  35.869  87.003  1.00  0.00           C
ATOM    480  CD2 TRP   145      94.104  36.549  86.333  1.00  0.00           C
ATOM    481  CE3 TRP   145      93.734  37.799  86.853  1.00  0.00           C
ATOM    482  HE3 TRP   145      92.854  38.299  86.463  1.00  0.00           H
ATOM    483  CZ3 TRP   145      94.364  38.359  87.943  1.00  0.00           C
ATOM    484  HZ3 TRP   145      94.054  39.339  88.263  1.00  0.00           H
ATOM    485  CZ2 TRP   145      95.794  36.409  88.083  1.00  0.00           C
ATOM    486  HZ2 TRP   145      96.574  35.859  88.583  1.00  0.00           H
ATOM    487  CH2 TRP   145      95.424  37.669  88.543  1.00  0.00           C
ATOM    488  HH2 TRP   145      95.884  38.139  89.393  1.00  0.00           H
ATOM    489  C   TRP   145      90.614  37.099  85.503  1.00  0.00           C
ATOM    490  O   TRP   145      90.604  37.299  86.693  1.00  0.00           O
ATOM    491  N   ASP   146      90.144  37.939  84.583  1.00  0.00           N
ATOM    492  HN  ASP   146      90.124  37.739  83.603  1.00  0.00           H
ATOM    493  CA  ASP   146      89.524  39.269  84.863  1.00  0.00           C
ATOM    494  HA  ASP   146      90.164  39.839  85.523  1.00  0.00           H
ATOM    495  CB  ASP   146      89.234  40.099  83.633  1.00  0.00           C
ATOM    496  HB1 ASP   146      88.604  40.999  83.813  1.00  0.00           H
ATOM    497  HB2 ASP   146      88.634  39.569  82.863  1.00  0.00           H
ATOM    498  CG  ASP   146      90.464  40.639  83.023  1.00  0.00           C
ATOM    499  OD1 ASP   146      90.524  41.129  81.893  1.00  0.00           O
ATOM    500  OD2 ASP   146      91.514  40.709  83.713  1.00  0.00           O
ATOM    501  C   ASP   146      88.214  39.019  85.643  1.00  0.00           C
ATOM    502  O   ASP   146      87.984  39.789  86.593  1.00  0.00           O
ATOM    503  N   LEU   147      87.334  38.059  85.223  1.00  0.00           N
ATOM    504  HN  LEU   147      87.534  37.609  84.363  1.00  0.00           H
ATOM    505  CA  LEU   147      86.104  37.759  85.993  1.00  0.00           C
ATOM    506  HA  LEU   147      85.654  38.729  86.133  1.00  0.00           H
ATOM    507  CB  LEU   147      85.214  36.699  85.283  1.00  0.00           C
ATOM    508  HB1 LEU   147      85.754  35.729  85.333  1.00  0.00           H
ATOM    509  HB2 LEU   147      85.114  37.109  84.253  1.00  0.00           H
ATOM    510  CG  LEU   147      83.774  36.569  85.953  1.00  0.00           C
ATOM    511  HG  LEU   147      83.844  36.239  87.013  1.00  0.00           H
ATOM    512  CD1 LEU   147      83.024  37.939  85.903  1.00  0.00           C
ATOM    513 HD11 LEU   147      83.524  38.689  86.553  1.00  0.00           H
ATOM    514 HD12 LEU   147      81.964  37.829  86.213  1.00  0.00           H
ATOM    515 HD13 LEU   147      82.934  38.299  84.853  1.00  0.00           H
ATOM    516  CD2 LEU   147      83.024  35.499  85.203  1.00  0.00           C
ATOM    517 HD21 LEU   147      81.954  35.529  85.493  1.00  0.00           H
ATOM    518 HD22 LEU   147      83.564  34.519  85.213  1.00  0.00           H
ATOM    519 HD23 LEU   147      83.134  35.859  84.153  1.00  0.00           H
ATOM    520  C   LEU   147      86.274  37.369  87.443  1.00  0.00           C
ATOM    521  O   LEU   147      85.644  38.019  88.323  1.00  0.00           O
ATOM    522  N   ILE   148      87.084  36.329  87.763  1.00  0.00           N
ATOM    523  HN  ILE   148      87.524  35.969  86.943  1.00  0.00           H
ATOM    524  CA  ILE   148      87.384  35.909  89.113  1.00  0.00           C
ATOM    525  HA  ILE   148      86.394  35.799  89.533  1.00  0.00           H
ATOM    526  CB  ILE   148      87.894  34.479  88.953  1.00  0.00           C
ATOM    527  HB  ILE   148      87.224  33.989  88.223  1.00  0.00           H
ATOM    528  CG2 ILE   148      89.354  34.349  88.433  1.00  0.00           C
ATOM    529 HG21 ILE   148      89.504  33.309  88.043  1.00  0.00           H
ATOM    530 HG22 ILE   148      90.114  34.509  89.223  1.00  0.00           H
ATOM    531 HG23 ILE   148      89.424  34.969  87.513  1.00  0.00           H
ATOM    532  CG1 ILE   148      87.844  33.609  90.203  1.00  0.00           C
ATOM    533 HG11 ILE   148      88.424  34.079  91.033  1.00  0.00           H
ATOM    534 HG12 ILE   148      88.304  32.639  89.933  1.00  0.00           H
ATOM    535  CD  ILE   148      86.444  33.369  90.743  1.00  0.00           C
ATOM    536  HD1 ILE   148      85.864  34.289  90.963  1.00  0.00           H
ATOM    537  HD2 ILE   148      86.474  32.819  91.713  1.00  0.00           H
ATOM    538  HD3 ILE   148      86.094  32.639  89.983  1.00  0.00           H
ATOM    539  C   ILE   148      88.154  36.919  89.943  1.00  0.00           C
ATOM    540  O   ILE   148      87.874  37.059  91.143  1.00  0.00           O
ATOM    541  N   MET   149      89.094  37.749  89.373  1.00  0.00           N
ATOM    542  HN  MET   149      89.394  37.569  88.433  1.00  0.00           H
ATOM    543  CA  MET   149      89.864  38.759  90.133  1.00  0.00           C
ATOM    544  HA  MET   149      90.164  38.289  91.063  1.00  0.00           H
ATOM    545  CB  MET   149      91.134  39.269  89.403  1.00  0.00           C
ATOM    546  HB1 MET   149      91.544  38.359  88.913  1.00  0.00           H
ATOM    547  HB2 MET   149      91.914  39.619  90.103  1.00  0.00           H
ATOM    548  CG  MET   149      90.874  40.239  88.273  1.00  0.00           C
ATOM    549  HG1 MET   149      89.954  39.869  87.783  1.00  0.00           H
ATOM    550  HG2 MET   149      91.714  40.119  87.553  1.00  0.00           H
ATOM    551  SD  MET   149      90.924  42.019  88.663  1.00  0.00           S
ATOM    552  CE  MET   149      90.034  42.529  87.183  1.00  0.00           C
ATOM    553  HE1 MET   149      88.974  42.189  87.283  1.00  0.00           H
ATOM    554  HE2 MET   149      90.474  42.139  86.233  1.00  0.00           H
ATOM    555  HE3 MET   149      89.954  43.629  87.203  1.00  0.00           H
ATOM    556  C   MET   149      88.924  39.839  90.603  1.00  0.00           C
ATOM    557  O   MET   149      88.944  40.289  91.713  1.00  0.00           O
ATOM    558  N   LEU   150      87.924  40.089  89.763  1.00  0.00           N
ATOM    559  HN  LEU   150      87.944  39.829  88.803  1.00  0.00           H
ATOM    560  CA  LEU   150      86.864  41.069  90.083  1.00  0.00           C
ATOM    561  HA  LEU   150      87.154  41.979  90.583  1.00  0.00           H
ATOM    562  CB  LEU   150      86.224  41.519  88.743  1.00  0.00           C
ATOM    563  HB1 LEU   150      85.984  40.529  88.293  1.00  0.00           H
ATOM    564  HB2 LEU   150      86.984  42.019  88.103  1.00  0.00           H
ATOM    565  CG  LEU   150      84.994  42.459  88.913  1.00  0.00           C
ATOM    566  HG  LEU   150      85.084  42.999  89.873  1.00  0.00           H
ATOM    567  CD1 LEU   150      84.834  43.559  87.873  1.00  0.00           C
ATOM    568 HD11 LEU   150      84.004  44.229  88.183  1.00  0.00           H
ATOM    569 HD12 LEU   150      84.394  43.159  86.933  1.00  0.00           H
ATOM    570 HD13 LEU   150      85.834  44.029  87.753  1.00  0.00           H
ATOM    571  CD2 LEU   150      83.694  41.629  88.943  1.00  0.00           C
ATOM    572 HD21 LEU   150      83.734  40.959  89.823  1.00  0.00           H
ATOM    573 HD22 LEU   150      83.594  40.979  88.053  1.00  0.00           H
ATOM    574 HD23 LEU   150      82.784  42.259  88.993  1.00  0.00           H
ATOM    575  C   LEU   150      85.864  40.559  91.093  1.00  0.00           C
ATOM    576  O   LEU   150      85.534  41.259  92.083  1.00  0.00           O
ATOM    577  N   ILE   151      85.514  39.289  91.063  1.00  0.00           N
ATOM    578  HN  ILE   151      85.574  38.769  90.213  1.00  0.00           H
ATOM    579  CA  ILE   151      84.814  38.559  92.173  1.00  0.00           C
ATOM    580  HA  ILE   151      83.984  39.249  92.183  1.00  0.00           H
ATOM    581  CB  ILE   151      84.284  37.149  91.853  1.00  0.00           C
ATOM    582  HB  ILE   151      85.214  36.569  91.633  1.00  0.00           H
ATOM    583  CG2 ILE   151      83.594  36.599  93.083  1.00  0.00           C
ATOM    584 HG21 ILE   151      82.844  37.389  93.313  1.00  0.00           H
ATOM    585 HG22 ILE   151      84.274  36.539  93.963  1.00  0.00           H
ATOM    586 HG23 ILE   151      83.114  35.639  92.793  1.00  0.00           H
ATOM    587  CG1 ILE   151      83.404  36.929  90.573  1.00  0.00           C
ATOM    588 HG11 ILE   151      83.174  35.839  90.623  1.00  0.00           H
ATOM    589 HG12 ILE   151      84.044  37.169  89.693  1.00  0.00           H
ATOM    590  CD  ILE   151      82.024  37.739  90.393  1.00  0.00           C
ATOM    591  HD1 ILE   151      81.484  37.299  89.523  1.00  0.00           H
ATOM    592  HD2 ILE   151      82.124  38.849  90.333  1.00  0.00           H
ATOM    593  HD3 ILE   151      81.424  37.659  91.333  1.00  0.00           H
ATOM    594  C   ILE   151      85.644  38.669  93.463  1.00  0.00           C
ATOM    595  O   ILE   151      85.034  38.929  94.503  1.00  0.00           O
ATOM    596  N   MET   152      87.004  38.389  93.483  1.00  0.00           N
ATOM    597  HN  MET   152      87.554  38.069  92.713  1.00  0.00           H
ATOM    598  CA  MET   152      87.704  38.409  94.823  1.00  0.00           C
ATOM    599  HA  MET   152      87.124  37.879  95.573  1.00  0.00           H
ATOM    600  CB  MET   152      89.164  37.859  94.813  1.00  0.00           C
ATOM    601  HB1 MET   152      89.884  38.429  94.193  1.00  0.00           H
ATOM    602  HB2 MET   152      89.194  36.879  94.293  1.00  0.00           H
ATOM    603  CG  MET   152      89.814  37.709  96.173  1.00  0.00           C
ATOM    604  HG1 MET   152      89.774  38.649  96.763  1.00  0.00           H
ATOM    605  HG2 MET   152      90.884  37.529  95.933  1.00  0.00           H
ATOM    606  SD  MET   152      89.224  36.289  97.163  1.00  0.00           S
ATOM    607  CE  MET   152      90.784  35.519  97.613  1.00  0.00           C
ATOM    608  HE1 MET   152      91.274  35.289  96.643  1.00  0.00           H
ATOM    609  HE2 MET   152      90.684  34.609  98.243  1.00  0.00           H
ATOM    610  HE3 MET   152      91.314  36.269  98.243  1.00  0.00           H
ATOM    611  C   MET   152      87.804  39.899  95.213  1.00  0.00           C
ATOM    612  O   MET   152      87.524  40.369  96.313  1.00  0.00           O
ATOM    613  N   MET   153      88.144  40.739  94.203  1.00  0.00           N
ATOM    614  HN  MET   153      88.394  40.519  93.263  1.00  0.00           H
ATOM    615  CA  MET   153      88.424  42.149  94.503  1.00  0.00           C
ATOM    616  HA  MET   153      89.134  42.129  95.313  1.00  0.00           H
ATOM    617  CB  MET   153      89.144  43.099  93.393  1.00  0.00           C
ATOM    618  HB1 MET   153      89.044  44.179  93.613  1.00  0.00           H
ATOM    619  HB2 MET   153      88.494  42.949  92.493  1.00  0.00           H
ATOM    620  CG  MET   153      90.664  42.659  93.163  1.00  0.00           C
ATOM    621  HG1 MET   153      90.764  41.569  92.963  1.00  0.00           H
ATOM    622  HG2 MET   153      91.234  42.849  94.103  1.00  0.00           H
ATOM    623  SD  MET   153      91.414  43.599  91.763  1.00  0.00           S
ATOM    624  CE  MET   153      93.024  42.859  91.583  1.00  0.00           C
ATOM    625  HE1 MET   153      92.944  41.759  91.773  1.00  0.00           H
ATOM    626  HE2 MET   153      93.794  43.229  92.293  1.00  0.00           H
ATOM    627  HE3 MET   153      93.374  42.979  90.533  1.00  0.00           H
ATOM    628  C   MET   153      87.334  43.049  94.973  1.00  0.00           C
ATOM    629  O   MET   153      87.594  43.939  95.793  1.00  0.00           O
ATOM    630  N   VAL   154      86.094  42.979  94.333  1.00  0.00           N
ATOM    631  HN  VAL   154      85.954  42.249  93.663  1.00  0.00           H
ATOM    632  CA  VAL   154      84.894  43.629  94.843  1.00  0.00           C
ATOM    633  HA  VAL   154      85.194  44.629  95.113  1.00  0.00           H
ATOM    634  CB  VAL   154      83.844  43.679  93.713  1.00  0.00           C
ATOM    635  HB  VAL   154      83.674  42.659  93.323  1.00  0.00           H
ATOM    636  CG1 VAL   154      82.504  44.279  94.243  1.00  0.00           C
ATOM    637 HG11 VAL   154      82.684  45.359  94.443  1.00  0.00           H
ATOM    638 HG12 VAL   154      82.234  43.859  95.233  1.00  0.00           H
ATOM    639 HG13 VAL   154      81.704  44.169  93.483  1.00  0.00           H
ATOM    640  CG2 VAL   154      84.384  44.579  92.553  1.00  0.00           C
ATOM    641 HG21 VAL   154      85.264  44.009  92.193  1.00  0.00           H
ATOM    642 HG22 VAL   154      84.494  45.579  93.033  1.00  0.00           H
ATOM    643 HG23 VAL   154      83.654  44.579  91.723  1.00  0.00           H
ATOM    644  C   VAL   154      84.324  42.999  96.123  1.00  0.00           C
ATOM    645  O   VAL   154      83.824  43.669  97.033  1.00  0.00           O
ATOM    646  N   GLY   155      84.434  41.709  96.193  1.00  0.00           N
ATOM    647  HN  GLY   155      84.854  41.249  95.403  1.00  0.00           H
ATOM    648  CA  GLY   155      84.234  40.919  97.413  1.00  0.00           C
ATOM    649  HA1 GLY   155      84.444  39.889  97.183  1.00  0.00           H
ATOM    650  HA2 GLY   155      83.184  41.079  97.603  1.00  0.00           H
ATOM    651  C   GLY   155      84.914  41.429  98.653  1.00  0.00           C
ATOM    652  O   GLY   155      84.264  41.939  99.563  1.00  0.00           O
ATOM    653  N   ASN   156      86.284  41.379  98.593  1.00  0.00           N
ATOM    654  HN  ASN   156      86.744  40.999  97.793  1.00  0.00           H
ATOM    655  CA  ASN   156      87.214  41.919  99.573  1.00  0.00           C
ATOM    656  HA  ASN   156      87.044  41.389 100.503  1.00  0.00           H
ATOM    657  CB  ASN   156      88.744  41.779  99.253  1.00  0.00           C
ATOM    658  HB1 ASN   156      89.034  42.449  98.413  1.00  0.00           H
ATOM    659  HB2 ASN   156      88.924  40.719  98.973  1.00  0.00           H
ATOM    660  CG  ASN   156      89.624  42.269 100.343  1.00  0.00           C
ATOM    661  OD1 ASN   156      90.194  43.359 100.183  1.00  0.00           O
ATOM    662  ND2 ASN   156      89.894  41.509 101.393  1.00  0.00           N
ATOM    663 HD21 ASN   156      90.654  41.839 101.943  1.00  0.00           H
ATOM    664 HD22 ASN   156      89.644  40.549 101.433  1.00  0.00           H
ATOM    665  C   ASN   156      86.914  43.379  99.853  1.00  0.00           C
ATOM    666  O   ASN   156      86.894  43.779 100.983  1.00  0.00           O
ATOM    667  N   LEU   157      86.654  44.169  98.833  1.00  0.00           N
ATOM    668  HN  LEU   157      86.594  43.799  97.903  1.00  0.00           H
ATOM    669  CA  LEU   157      86.344  45.619  98.893  1.00  0.00           C
ATOM    670  HA  LEU   157      87.194  46.129  99.333  1.00  0.00           H
ATOM    671  CB  LEU   157      86.124  46.259  97.523  1.00  0.00           C
ATOM    672  HB1 LEU   157      85.534  45.539  96.913  1.00  0.00           H
ATOM    673  HB2 LEU   157      87.124  46.199  97.043  1.00  0.00           H
ATOM    674  CG  LEU   157      85.654  47.639  97.473  1.00  0.00           C
ATOM    675  HG  LEU   157      86.054  48.089  98.413  1.00  0.00           H
ATOM    676  CD1 LEU   157      86.204  48.429  96.233  1.00  0.00           C
ATOM    677 HD11 LEU   157      87.314  48.439  96.263  1.00  0.00           H
ATOM    678 HD12 LEU   157      85.904  49.499  96.303  1.00  0.00           H
ATOM    679 HD13 LEU   157      85.844  48.019  95.263  1.00  0.00           H
ATOM    680  CD2 LEU   157      84.104  47.829  97.393  1.00  0.00           C
ATOM    681 HD21 LEU   157      83.744  47.369  96.453  1.00  0.00           H
ATOM    682 HD22 LEU   157      83.864  48.909  97.303  1.00  0.00           H
ATOM    683 HD23 LEU   157      83.514  47.529  98.293  1.00  0.00           H
ATOM    684  C   LEU   157      85.124  45.879  99.773  1.00  0.00           C
ATOM    685  O   LEU   157      85.014  46.789 100.613  1.00  0.00           O
ATOM    686  N   VAL   158      84.094  45.059  99.553  1.00  0.00           N
ATOM    687  HN  VAL   158      84.094  44.399  98.813  1.00  0.00           H
ATOM    688  CA  VAL   158      82.874  45.189 100.343  1.00  0.00           C
ATOM    689  HA  VAL   158      82.594  46.229 100.383  1.00  0.00           H
ATOM    690  CB  VAL   158      81.614  44.409  99.723  1.00  0.00           C
ATOM    691  HB  VAL   158      82.024  43.449  99.353  1.00  0.00           H
ATOM    692  CG1 VAL   158      80.494  44.119 100.773  1.00  0.00           C
ATOM    693 HG11 VAL   158      80.084  45.089 101.123  1.00  0.00           H
ATOM    694 HG12 VAL   158      80.814  43.499 101.643  1.00  0.00           H
ATOM    695 HG13 VAL   158      79.724  43.509 100.253  1.00  0.00           H
ATOM    696  CG2 VAL   158      81.134  45.319  98.623  1.00  0.00           C
ATOM    697 HG21 VAL   158      80.734  46.269  99.033  1.00  0.00           H
ATOM    698 HG22 VAL   158      80.274  44.899  98.053  1.00  0.00           H
ATOM    699 HG23 VAL   158      81.884  45.529  97.843  1.00  0.00           H
ATOM    700  C   VAL   158      83.104  44.859 101.813  1.00  0.00           C
ATOM    701  O   VAL   158      82.784  45.619 102.703  1.00  0.00           O
ATOM    702  N   ILE   159      83.784  43.719 102.073  1.00  0.00           N
ATOM    703  HN  ILE   159      83.994  43.069 101.343  1.00  0.00           H
ATOM    704  CA  ILE   159      83.924  43.199 103.383  1.00  0.00           C
ATOM    705  HA  ILE   159      83.084  43.499 103.983  1.00  0.00           H
ATOM    706  CB  ILE   159      83.904  41.649 103.343  1.00  0.00           C
ATOM    707  HB  ILE   159      82.964  41.289 102.883  1.00  0.00           H
ATOM    708  CG2 ILE   159      85.134  41.039 102.673  1.00  0.00           C
ATOM    709 HG21 ILE   159      86.134  41.419 102.993  1.00  0.00           H
ATOM    710 HG22 ILE   159      85.074  41.249 101.583  1.00  0.00           H
ATOM    711 HG23 ILE   159      85.084  39.939 102.743  1.00  0.00           H
ATOM    712  CG1 ILE   159      83.854  41.069 104.733  1.00  0.00           C
ATOM    713 HG11 ILE   159      83.184  41.679 105.373  1.00  0.00           H
ATOM    714 HG12 ILE   159      84.814  41.099 105.293  1.00  0.00           H
ATOM    715  CD  ILE   159      83.324  39.569 104.793  1.00  0.00           C
ATOM    716  HD1 ILE   159      82.324  39.629 104.323  1.00  0.00           H
ATOM    717  HD2 ILE   159      83.264  39.159 105.823  1.00  0.00           H
ATOM    718  HD3 ILE   159      84.014  38.939 104.193  1.00  0.00           H
ATOM    719  C   ILE   159      85.124  43.889 104.123  1.00  0.00           C
ATOM    720  O   ILE   159      85.014  44.049 105.343  1.00  0.00           O
ATOM    721  N   ILE   160      86.214  44.389 103.493  1.00  0.00           N
ATOM    722  HN  ILE   160      86.354  44.259 102.513  1.00  0.00           H
ATOM    723  CA  ILE   160      87.394  44.899 104.293  1.00  0.00           C
ATOM    724  HA  ILE   160      87.504  44.059 104.963  1.00  0.00           H
ATOM    725  CB  ILE   160      88.674  44.859 103.573  1.00  0.00           C
ATOM    726  HB  ILE   160      88.784  43.899 103.023  1.00  0.00           H
ATOM    727  CG2 ILE   160      88.674  45.939 102.513  1.00  0.00           C
ATOM    728 HG21 ILE   160      89.614  45.889 101.933  1.00  0.00           H
ATOM    729 HG22 ILE   160      88.564  46.989 102.863  1.00  0.00           H
ATOM    730 HG23 ILE   160      87.834  45.769 101.813  1.00  0.00           H
ATOM    731  CG1 ILE   160      89.884  44.989 104.493  1.00  0.00           C
ATOM    732 HG11 ILE   160      89.974  44.149 105.213  1.00  0.00           H
ATOM    733 HG12 ILE   160      89.964  45.849 105.193  1.00  0.00           H
ATOM    734  CD  ILE   160      91.214  44.969 103.763  1.00  0.00           C
ATOM    735  HD1 ILE   160      92.064  44.609 104.373  1.00  0.00           H
ATOM    736  HD2 ILE   160      91.484  45.999 103.443  1.00  0.00           H
ATOM    737  HD3 ILE   160      91.154  44.369 102.833  1.00  0.00           H
ATOM    738  C   ILE   160      87.154  46.139 105.133  1.00  0.00           C
ATOM    739  O   ILE   160      87.764  46.249 106.163  1.00  0.00           O
ATOM    740  N   PRO   161      86.244  47.179 104.953  1.00  0.00           N
ATOM    741  CD  PRO   161      85.384  47.349 103.833  1.00  0.00           C
ATOM    742  HD1 PRO   161      84.514  46.689 104.023  1.00  0.00           H
ATOM    743  HD2 PRO   161      85.904  47.119 102.873  1.00  0.00           H
ATOM    744  CA  PRO   161      86.384  48.429 105.603  1.00  0.00           C
ATOM    745  HA  PRO   161      87.444  48.559 105.783  1.00  0.00           H
ATOM    746  CB  PRO   161      85.724  49.559 104.813  1.00  0.00           C
ATOM    747  HB1 PRO   161      86.494  50.049 104.173  1.00  0.00           H
ATOM    748  HB2 PRO   161      85.264  50.359 105.433  1.00  0.00           H
ATOM    749  CG  PRO   161      84.874  48.799 103.773  1.00  0.00           C
ATOM    750  HG1 PRO   161      83.794  48.859 104.013  1.00  0.00           H
ATOM    751  HG2 PRO   161      84.954  49.229 102.753  1.00  0.00           H
ATOM    752  C   PRO   161      85.694  48.389 106.963  1.00  0.00           C
ATOM    753  O   PRO   161      85.834  49.269 107.853  1.00  0.00           O
ATOM    754  N   VAL   162      84.904  47.329 107.213  1.00  0.00           N
ATOM    755  HN  VAL   162      84.614  46.639 106.563  1.00  0.00           H
ATOM    756  CA  VAL   162      84.404  47.069 108.553  1.00  0.00           C
ATOM    757  HA  VAL   162      84.084  47.959 109.063  1.00  0.00           H
ATOM    758  CB  VAL   162      83.104  46.169 108.373  1.00  0.00           C
ATOM    759  HB  VAL   162      83.334  45.139 108.023  1.00  0.00           H
ATOM    760  CG1 VAL   162      82.384  46.049 109.733  1.00  0.00           C
ATOM    761 HG11 VAL   162      82.334  47.069 110.183  1.00  0.00           H
ATOM    762 HG12 VAL   162      82.894  45.359 110.433  1.00  0.00           H
ATOM    763 HG13 VAL   162      81.354  45.649 109.593  1.00  0.00           H
ATOM    764  CG2 VAL   162      82.144  46.719 107.373  1.00  0.00           C
ATOM    765 HG21 VAL   162      81.354  45.979 107.153  1.00  0.00           H
ATOM    766 HG22 VAL   162      82.554  46.989 106.373  1.00  0.00           H
ATOM    767 HG23 VAL   162      81.614  47.619 107.733  1.00  0.00           H
ATOM    768  C   VAL   162      85.454  46.299 109.303  1.00  0.00           C
ATOM    769  O   VAL   162      85.324  46.079 110.473  1.00  0.00           O
ATOM    770  N   GLY   163      86.524  45.959 108.623  1.00  0.00           N
ATOM    771  HN  GLY   163      86.474  46.099 107.633  1.00  0.00           H
ATOM    772  CA  GLY   163      87.684  45.219 109.173  1.00  0.00           C
ATOM    773  HA1 GLY   163      88.424  45.119 108.393  1.00  0.00           H
ATOM    774  HA2 GLY   163      87.274  44.249 109.433  1.00  0.00           H
ATOM    775  C   GLY   163      88.314  45.869 110.343  1.00  0.00           C
ATOM    776  O   GLY   163      88.704  45.149 111.253  1.00  0.00           O
ATOM    777  N   ILE   164      88.694  47.189 110.233  1.00  0.00           N
ATOM    778  HN  ILE   164      88.664  47.639 109.343  1.00  0.00           H
ATOM    779  CA  ILE   164      89.254  48.019 111.213  1.00  0.00           C
ATOM    780  HA  ILE   164      90.164  47.539 111.523  1.00  0.00           H
ATOM    781  CB  ILE   164      89.714  49.429 110.703  1.00  0.00           C
ATOM    782  HB  ILE   164      90.574  49.449 110.003  1.00  0.00           H
ATOM    783  CG2 ILE   164      88.544  49.979 109.833  1.00  0.00           C
ATOM    784 HG21 ILE   164      88.454  49.609 108.793  1.00  0.00           H
ATOM    785 HG22 ILE   164      88.584  51.089 109.843  1.00  0.00           H
ATOM    786 HG23 ILE   164      87.544  49.789 110.283  1.00  0.00           H
ATOM    787  CG1 ILE   164      90.134  50.419 111.873  1.00  0.00           C
ATOM    788 HG11 ILE   164      89.394  50.429 112.703  1.00  0.00           H
ATOM    789 HG12 ILE   164      90.134  51.389 111.323  1.00  0.00           H
ATOM    790  CD  ILE   164      91.614  50.149 112.393  1.00  0.00           C
ATOM    791  HD1 ILE   164      92.374  50.249 111.593  1.00  0.00           H
ATOM    792  HD2 ILE   164      91.744  49.089 112.693  1.00  0.00           H
ATOM    793  HD3 ILE   164      91.964  50.879 113.153  1.00  0.00           H
ATOM    794  C   ILE   164      88.444  48.159 112.443  1.00  0.00           C
ATOM    795  O   ILE   164      89.004  48.099 113.573  1.00  0.00           O
ATOM    796  N   THR   165      87.114  48.269 112.453  1.00  0.00           N
ATOM    797  HN  THR   165      86.714  48.389 111.553  1.00  0.00           H
ATOM    798  CA  THR   165      86.324  48.129 113.693  1.00  0.00           C
ATOM    799  HA  THR   165      86.794  48.679 114.493  1.00  0.00           H
ATOM    800  CB  THR   165      84.964  48.769 113.553  1.00  0.00           C
ATOM    801  HB  THR   165      85.084  49.869 113.443  1.00  0.00           H
ATOM    802  OG1 THR   165      84.114  48.599 114.723  1.00  0.00           O
ATOM    803  HG1 THR   165      83.224  48.649 114.363  1.00  0.00           H
ATOM    804  CG2 THR   165      84.134  48.299 112.393  1.00  0.00           C
ATOM    805 HG21 THR   165      83.674  47.289 112.363  1.00  0.00           H
ATOM    806 HG22 THR   165      84.844  48.419 111.543  1.00  0.00           H
ATOM    807 HG23 THR   165      83.294  48.989 112.173  1.00  0.00           H
ATOM    808  C   THR   165      86.234  46.709 114.143  1.00  0.00           C
ATOM    809  O   THR   165      86.184  46.399 115.323  1.00  0.00           O
ATOM    810  N   PHE   166      86.304  45.779 113.143  1.00  0.00           N
ATOM    811  HN  PHE   166      86.184  46.099 112.203  1.00  0.00           H
ATOM    812  CA  PHE   166      86.284  44.399 113.523  1.00  0.00           C
ATOM    813  HA  PHE   166      85.494  44.309 114.253  1.00  0.00           H
ATOM    814  CB  PHE   166      85.834  43.549 112.323  1.00  0.00           C
ATOM    815  HB1 PHE   166      86.394  43.829 111.403  1.00  0.00           H
ATOM    816  HB2 PHE   166      84.794  43.789 112.013  1.00  0.00           H
ATOM    817  CG  PHE   166      85.984  42.109 112.553  1.00  0.00           C
ATOM    818  CD1 PHE   166      84.984  41.349 113.233  1.00  0.00           C
ATOM    819  HD1 PHE   166      84.114  41.859 113.603  1.00  0.00           H
ATOM    820  CE1 PHE   166      85.194  39.949 113.503  1.00  0.00           C
ATOM    821  HE1 PHE   166      84.544  39.399 114.173  1.00  0.00           H
ATOM    822  CZ  PHE   166      86.374  39.339 113.103  1.00  0.00           C
ATOM    823  HZ  PHE   166      86.534  38.319 113.433  1.00  0.00           H
ATOM    824  CD2 PHE   166      87.184  41.479 112.173  1.00  0.00           C
ATOM    825  HD2 PHE   166      88.044  42.029 111.803  1.00  0.00           H
ATOM    826  CE2 PHE   166      87.344  40.049 112.363  1.00  0.00           C
ATOM    827  HE2 PHE   166      88.224  39.579 111.953  1.00  0.00           H
ATOM    828  C   PHE   166      87.484  43.899 114.283  1.00  0.00           C
ATOM    829  O   PHE   166      87.414  43.059 115.263  1.00  0.00           O
ATOM    830  N   PHE   167      88.724  44.349 113.953  1.00  0.00           N
ATOM    831  HN  PHE   167      88.784  44.909 113.123  1.00  0.00           H
ATOM    832  CA  PHE   167      90.084  44.019 114.613  1.00  0.00           C
ATOM    833  HA  PHE   167      90.454  43.149 114.083  1.00  0.00           H
ATOM    834  CB  PHE   167      91.064  45.169 114.353  1.00  0.00           C
ATOM    835  HB1 PHE   167      90.594  46.029 114.883  1.00  0.00           H
ATOM    836  HB2 PHE   167      91.194  45.459 113.293  1.00  0.00           H
ATOM    837  CG  PHE   167      92.474  45.039 114.813  1.00  0.00           C
ATOM    838  CD1 PHE   167      93.344  44.039 114.273  1.00  0.00           C
ATOM    839  HD1 PHE   167      93.064  43.529 113.363  1.00  0.00           H
ATOM    840  CE1 PHE   167      94.604  43.819 114.823  1.00  0.00           C
ATOM    841  HE1 PHE   167      95.234  43.099 114.333  1.00  0.00           H
ATOM    842  CZ  PHE   167      95.034  44.499 115.923  1.00  0.00           C
ATOM    843  HZ  PHE   167      95.934  44.219 116.443  1.00  0.00           H
ATOM    844  CD2 PHE   167      92.934  45.759 115.923  1.00  0.00           C
ATOM    845  HD2 PHE   167      92.214  46.479 116.283  1.00  0.00           H
ATOM    846  CE2 PHE   167      94.194  45.579 116.463  1.00  0.00           C
ATOM    847  HE2 PHE   167      94.564  46.089 117.343  1.00  0.00           H
ATOM    848  C   PHE   167      90.144  43.619 116.113  1.00  0.00           C
ATOM    849  O   PHE   167      89.594  44.249 117.053  1.00  0.00           O
ATOM    850  N   THR   168      90.934  42.589 116.443  1.00  0.00           N
ATOM    851  HN  THR   168      91.444  42.209 115.673  1.00  0.00           H
ATOM    852  CA  THR   168      91.084  42.159 117.853  1.00  0.00           C
ATOM    853  HA  THR   168      91.214  43.089 118.383  1.00  0.00           H
ATOM    854  CB  THR   168      89.884  41.409 118.443  1.00  0.00           C
ATOM    855  HB  THR   168      89.664  40.559 117.763  1.00  0.00           H
ATOM    856  OG1 THR   168      88.664  42.219 118.403  1.00  0.00           O
ATOM    857  HG1 THR   168      88.724  42.779 117.633  1.00  0.00           H
ATOM    858  CG2 THR   168      90.074  41.019 119.853  1.00  0.00           C
ATOM    859 HG21 THR   168      89.074  40.579 120.093  1.00  0.00           H
ATOM    860 HG22 THR   168      90.224  41.879 120.543  1.00  0.00           H
ATOM    861 HG23 THR   168      90.884  40.269 120.013  1.00  0.00           H
ATOM    862  C   THR   168      92.264  41.269 117.863  1.00  0.00           C
ATOM    863  O   THR   168      92.094  40.019 117.963  1.00  0.00           O
ATOM    864  N   GLU   169      93.434  41.899 117.613  1.00  0.00           N
ATOM    865  HN  GLU   169      93.384  42.889 117.623  1.00  0.00           H
ATOM    866  CA  GLU   169      94.764  41.239 117.493  1.00  0.00           C
ATOM    867  HA  GLU   169      95.454  42.009 117.183  1.00  0.00           H
ATOM    868  CB  GLU   169      95.124  40.679 118.913  1.00  0.00           C
ATOM    869  HB1 GLU   169      95.984  39.989 118.853  1.00  0.00           H
ATOM    870  HB2 GLU   169      94.294  40.079 119.343  1.00  0.00           H
ATOM    871  CG  GLU   169      95.614  41.819 119.853  1.00  0.00           C
ATOM    872  HG1 GLU   169      94.734  42.469 120.053  1.00  0.00           H
ATOM    873  HG2 GLU   169      96.454  42.449 119.463  1.00  0.00           H
ATOM    874  CD  GLU   169      96.014  41.209 121.173  1.00  0.00           C
ATOM    875  OE1 GLU   169      95.154  41.119 122.053  1.00  0.00           O
ATOM    876  OE2 GLU   169      97.164  40.709 121.243  1.00  0.00           O
ATOM    877  C   GLU   169      94.684  40.119 116.413  1.00  0.00           C
ATOM    878  O   GLU   169      94.144  40.259 115.353  1.00  0.00           O
ATOM    879  N   GLN   170      95.144  38.919 116.773  1.00  0.00           N
ATOM    880  HN  GLN   170      95.494  38.799 117.693  1.00  0.00           H
ATOM    881  CA  GLN   170      95.154  37.689 115.953  1.00  0.00           C
ATOM    882  HA  GLN   170      94.944  37.949 114.933  1.00  0.00           H
ATOM    883  CB  GLN   170      96.564  37.099 116.033  1.00  0.00           C
ATOM    884  HB1 GLN   170      96.624  36.219 115.353  1.00  0.00           H
ATOM    885  HB2 GLN   170      96.854  36.809 117.073  1.00  0.00           H
ATOM    886  CG  GLN   170      97.674  38.019 115.603  1.00  0.00           C
ATOM    887  HG1 GLN   170      97.614  38.859 116.323  1.00  0.00           H
ATOM    888  HG2 GLN   170      97.514  38.509 114.623  1.00  0.00           H
ATOM    889  CD  GLN   170      99.134  37.419 115.613  1.00  0.00           C
ATOM    890  OE1 GLN   170      99.474  36.479 114.883  1.00  0.00           O
ATOM    891  NE2 GLN   170     100.024  38.029 116.473  1.00  0.00           N
ATOM    892 HE21 GLN   170     100.974  37.729 116.443  1.00  0.00           H
ATOM    893 HE22 GLN   170      99.734  38.589 117.253  1.00  0.00           H
ATOM    894  C   GLN   170      94.104  36.699 116.393  1.00  0.00           C
ATOM    895  O   GLN   170      94.384  35.489 116.243  1.00  0.00           O
ATOM    896  N   THR   171      92.934  37.099 116.933  1.00  0.00           N
ATOM    897  HN  THR   171      92.834  38.079 117.093  1.00  0.00           H
ATOM    898  CA  THR   171      91.764  36.299 117.413  1.00  0.00           C
ATOM    899  HA  THR   171      92.244  35.589 118.073  1.00  0.00           H
ATOM    900  CB  THR   171      90.784  37.139 118.183  1.00  0.00           C
ATOM    901  HB  THR   171      90.404  38.079 117.723  1.00  0.00           H
ATOM    902  OG1 THR   171      91.304  37.459 119.443  1.00  0.00           O
ATOM    903  HG1 THR   171      92.044  38.049 119.283  1.00  0.00           H
ATOM    904  CG2 THR   171      89.504  36.359 118.603  1.00  0.00           C
ATOM    905 HG21 THR   171      88.934  36.059 117.703  1.00  0.00           H
ATOM    906 HG22 THR   171      88.854  36.999 119.233  1.00  0.00           H
ATOM    907 HG23 THR   171      89.764  35.499 119.253  1.00  0.00           H
ATOM    908  C   THR   171      91.044  35.499 116.363  1.00  0.00           C
ATOM    909  O   THR   171      90.684  34.319 116.593  1.00  0.00           O
ATOM    910  N   THR   172      90.864  36.059 115.133  1.00  0.00           N
ATOM    911  HN  THR   172      91.274  36.919 114.833  1.00  0.00           H
ATOM    912  CA  THR   172      90.094  35.389 114.103  1.00  0.00           C
ATOM    913  HA  THR   172      89.734  34.489 114.593  1.00  0.00           H
ATOM    914  CB  THR   172      88.964  36.219 113.653  1.00  0.00           C
ATOM    915  HB  THR   172      89.414  36.949 112.943  1.00  0.00           H
ATOM    916  OG1 THR   172      88.264  36.679 114.813  1.00  0.00           O
ATOM    917  HG1 THR   172      88.774  37.389 115.203  1.00  0.00           H
ATOM    918  CG2 THR   172      87.944  35.349 112.863  1.00  0.00           C
ATOM    919 HG21 THR   172      88.554  34.869 112.073  1.00  0.00           H
ATOM    920 HG22 THR   172      87.194  36.009 112.373  1.00  0.00           H
ATOM    921 HG23 THR   172      87.404  34.659 113.533  1.00  0.00           H
ATOM    922  C   THR   172      91.014  35.109 112.893  1.00  0.00           C
ATOM    923  O   THR   172      90.934  35.739 111.803  1.00  0.00           O
ATOM    924  N   THR   173      91.874  34.119 113.043  1.00  0.00           N
ATOM    925  HN  THR   173      91.824  33.479 113.803  1.00  0.00           H
ATOM    926  CA  THR   173      92.964  33.749 112.123  1.00  0.00           C
ATOM    927  HA  THR   173      93.654  34.579 112.093  1.00  0.00           H
ATOM    928  CB  THR   173      93.824  32.619 112.703  1.00  0.00           C
ATOM    929  HB  THR   173      93.824  31.679 112.113  1.00  0.00           H
ATOM    930  OG1 THR   173      93.344  32.249 113.973  1.00  0.00           O
ATOM    931  HG1 THR   173      93.714  31.379 114.133  1.00  0.00           H
ATOM    932  CG2 THR   173      95.284  32.999 112.723  1.00  0.00           C
ATOM    933 HG21 THR   173      95.904  32.249 113.263  1.00  0.00           H
ATOM    934 HG22 THR   173      95.524  33.979 113.193  1.00  0.00           H
ATOM    935 HG23 THR   173      95.744  32.929 111.713  1.00  0.00           H
ATOM    936  C   THR   173      92.484  33.529 110.713  1.00  0.00           C
ATOM    937  O   THR   173      93.034  34.189 109.873  1.00  0.00           O
ATOM    938  N   PRO   174      91.444  32.759 110.333  1.00  0.00           N
ATOM    939  CD  PRO   174      90.764  31.789 111.183  1.00  0.00           C
ATOM    940  HD1 PRO   174      89.834  32.239 111.613  1.00  0.00           H
ATOM    941  HD2 PRO   174      91.284  31.299 112.033  1.00  0.00           H
ATOM    942  CA  PRO   174      91.014  32.669 108.923  1.00  0.00           C
ATOM    943  HA  PRO   174      91.854  32.359 108.303  1.00  0.00           H
ATOM    944  CB  PRO   174      89.884  31.569 108.963  1.00  0.00           C
ATOM    945  HB1 PRO   174      89.764  31.169 107.943  1.00  0.00           H
ATOM    946  HB2 PRO   174      88.924  32.109 109.123  1.00  0.00           H
ATOM    947  CG  PRO   174      90.214  30.739 110.163  1.00  0.00           C
ATOM    948  HG1 PRO   174      89.334  30.249 110.623  1.00  0.00           H
ATOM    949  HG2 PRO   174      90.984  29.969 109.933  1.00  0.00           H
ATOM    950  C   PRO   174      90.514  33.949 108.293  1.00  0.00           C
ATOM    951  O   PRO   174      90.704  34.019 107.103  1.00  0.00           O
ATOM    952  N   TRP   175      90.004  34.949 108.973  1.00  0.00           N
ATOM    953  HN  TRP   175      89.874  34.839 109.963  1.00  0.00           H
ATOM    954  CA  TRP   175      89.834  36.269 108.353  1.00  0.00           C
ATOM    955  HA  TRP   175      89.144  36.069 107.543  1.00  0.00           H
ATOM    956  CB  TRP   175      88.964  37.129 109.403  1.00  0.00           C
ATOM    957  HB1 TRP   175      89.414  36.989 110.403  1.00  0.00           H
ATOM    958  HB2 TRP   175      87.974  36.639 109.273  1.00  0.00           H
ATOM    959  CG  TRP   175      88.914  38.619 109.113  1.00  0.00           C
ATOM    960  CD1 TRP   175      89.794  39.519 109.713  1.00  0.00           C
ATOM    961  HD1 TRP   175      90.414  39.399 110.583  1.00  0.00           H
ATOM    962  NE1 TRP   175      89.714  40.739 109.043  1.00  0.00           N
ATOM    963  HE1 TRP   175      89.994  41.569 109.483  1.00  0.00           H
ATOM    964  CE2 TRP   175      88.824  40.669 108.023  1.00  0.00           C
ATOM    965  CD2 TRP   175      88.404  39.299 107.983  1.00  0.00           C
ATOM    966  CE3 TRP   175      87.644  38.829 106.893  1.00  0.00           C
ATOM    967  HE3 TRP   175      87.194  37.849 106.953  1.00  0.00           H
ATOM    968  CZ3 TRP   175      87.384  39.709 105.933  1.00  0.00           C
ATOM    969  HZ3 TRP   175      86.814  39.359 105.083  1.00  0.00           H
ATOM    970  CZ2 TRP   175      88.524  41.609 107.023  1.00  0.00           C
ATOM    971  HZ2 TRP   175      88.754  42.659 107.053  1.00  0.00           H
ATOM    972  CH2 TRP   175      87.704  41.079 106.073  1.00  0.00           C
ATOM    973  HH2 TRP   175      87.424  41.669 105.213  1.00  0.00           H
ATOM    974  C   TRP   175      91.084  36.929 107.863  1.00  0.00           C
ATOM    975  O   TRP   175      91.184  37.489 106.733  1.00  0.00           O
ATOM    976  N   ILE   176      92.214  36.769 108.663  1.00  0.00           N
ATOM    977  HN  ILE   176      92.054  36.279 109.523  1.00  0.00           H
ATOM    978  CA  ILE   176      93.574  37.139 108.403  1.00  0.00           C
ATOM    979  HA  ILE   176      93.614  38.189 108.133  1.00  0.00           H
ATOM    980  CB  ILE   176      94.454  37.039 109.623  1.00  0.00           C
ATOM    981  HB  ILE   176      94.614  35.949 109.803  1.00  0.00           H
ATOM    982  CG2 ILE   176      95.864  37.599 109.283  1.00  0.00           C
ATOM    983 HG21 ILE   176      96.514  37.769 110.173  1.00  0.00           H
ATOM    984 HG22 ILE   176      95.644  38.629 108.943  1.00  0.00           H
ATOM    985 HG23 ILE   176      96.344  37.069 108.433  1.00  0.00           H
ATOM    986  CG1 ILE   176      93.824  37.699 110.823  1.00  0.00           C
ATOM    987 HG11 ILE   176      92.894  37.189 111.133  1.00  0.00           H
ATOM    988 HG12 ILE   176      93.334  38.669 110.603  1.00  0.00           H
ATOM    989  CD  ILE   176      94.604  37.939 112.073  1.00  0.00           C
ATOM    990  HD1 ILE   176      95.054  37.009 112.473  1.00  0.00           H
ATOM    991  HD2 ILE   176      94.014  38.519 112.813  1.00  0.00           H
ATOM    992  HD3 ILE   176      95.504  38.529 111.773  1.00  0.00           H
ATOM    993  C   ILE   176      94.174  36.379 107.243  1.00  0.00           C
ATOM    994  O   ILE   176      94.714  36.999 106.363  1.00  0.00           O
ATOM    995  N   ILE   177      93.924  34.999 107.183  1.00  0.00           N
ATOM    996  HN  ILE   177      93.454  34.579 107.953  1.00  0.00           H
ATOM    997  CA  ILE   177      94.374  34.219 106.003  1.00  0.00           C
ATOM    998  HA  ILE   177      95.424  34.409 105.903  1.00  0.00           H
ATOM    999  CB  ILE   177      94.294  32.769 106.363  1.00  0.00           C
ATOM   1000  HB  ILE   177      93.224  32.529 106.563  1.00  0.00           H
ATOM   1001  CG2 ILE   177      94.794  31.839 105.233  1.00  0.00           C
ATOM   1002 HG21 ILE   177      94.884  30.809 105.653  1.00  0.00           H
ATOM   1003 HG22 ILE   177      95.764  32.159 104.793  1.00  0.00           H
ATOM   1004 HG23 ILE   177      93.964  31.789 104.493  1.00  0.00           H
ATOM   1005  CG1 ILE   177      95.074  32.459 107.683  1.00  0.00           C
ATOM   1006 HG11 ILE   177      95.074  31.359 107.813  1.00  0.00           H
ATOM   1007 HG12 ILE   177      94.524  32.859 108.563  1.00  0.00           H
ATOM   1008  CD  ILE   177      96.524  33.009 107.843  1.00  0.00           C
ATOM   1009  HD1 ILE   177      97.134  32.479 108.613  1.00  0.00           H
ATOM   1010  HD2 ILE   177      96.504  34.099 108.043  1.00  0.00           H
ATOM   1011  HD3 ILE   177      97.034  32.969 106.863  1.00  0.00           H
ATOM   1012  C   ILE   177      93.684  34.539 104.713  1.00  0.00           C
ATOM   1013  O   ILE   177      94.304  34.699 103.663  1.00  0.00           O
ATOM   1014  N   PHE   178      92.364  34.819 104.833  1.00  0.00           N
ATOM   1015  HN  PHE   178      91.814  34.629 105.633  1.00  0.00           H
ATOM   1016  CA  PHE   178      91.584  35.469 103.723  1.00  0.00           C
ATOM   1017  HA  PHE   178      91.704  34.779 102.903  1.00  0.00           H
ATOM   1018  CB  PHE   178      90.054  35.599 104.103  1.00  0.00           C
ATOM   1019  HB1 PHE   178      89.944  36.029 105.123  1.00  0.00           H
ATOM   1020  HB2 PHE   178      89.564  34.599 104.103  1.00  0.00           H
ATOM   1021  CG  PHE   178      89.174  36.429 103.023  1.00  0.00           C
ATOM   1022  CD1 PHE   178      89.024  35.919 101.713  1.00  0.00           C
ATOM   1023  HD1 PHE   178      89.454  35.059 101.233  1.00  0.00           H
ATOM   1024  CE1 PHE   178      88.274  36.629 100.783  1.00  0.00           C
ATOM   1025  HE1 PHE   178      88.184  36.119  99.833  1.00  0.00           H
ATOM   1026  CZ  PHE   178      87.654  37.809 101.073  1.00  0.00           C
ATOM   1027  HZ  PHE   178      87.204  38.319 100.233  1.00  0.00           H
ATOM   1028  CD2 PHE   178      88.684  37.719 103.293  1.00  0.00           C
ATOM   1029  HD2 PHE   178      88.744  38.139 104.283  1.00  0.00           H
ATOM   1030  CE2 PHE   178      87.834  38.439 102.353  1.00  0.00           C
ATOM   1031  HE2 PHE   178      87.384  39.369 102.633  1.00  0.00           H
ATOM   1032  C   PHE   178      92.134  36.809 103.203  1.00  0.00           C
ATOM   1033  O   PHE   178      92.284  36.949 101.983  1.00  0.00           O
ATOM   1034  N   ASN   179      92.474  37.799 104.073  1.00  0.00           N
ATOM   1035  HN  ASN   179      92.214  37.819 105.043  1.00  0.00           H
ATOM   1036  CA  ASN   179      93.034  39.039 103.613  1.00  0.00           C
ATOM   1037  HA  ASN   179      92.354  39.429 102.873  1.00  0.00           H
ATOM   1038  CB  ASN   179      93.264  40.059 104.803  1.00  0.00           C
ATOM   1039  HB1 ASN   179      93.844  40.939 104.453  1.00  0.00           H
ATOM   1040  HB2 ASN   179      93.934  39.679 105.613  1.00  0.00           H
ATOM   1041  CG  ASN   179      91.944  40.539 105.453  1.00  0.00           C
ATOM   1042  OD1 ASN   179      91.964  40.709 106.693  1.00  0.00           O
ATOM   1043  ND2 ASN   179      90.864  40.759 104.743  1.00  0.00           N
ATOM   1044 HD21 ASN   179      90.934  40.639 103.753  1.00  0.00           H
ATOM   1045 HD22 ASN   179      90.004  40.819 105.243  1.00  0.00           H
ATOM   1046  C   ASN   179      94.374  38.829 102.943  1.00  0.00           C
ATOM   1047  O   ASN   179      94.594  39.369 101.883  1.00  0.00           O
ATOM   1048  N   VAL   180      95.314  37.989 103.433  1.00  0.00           N
ATOM   1049  HN  VAL   180      95.174  37.579 104.323  1.00  0.00           H
ATOM   1050  CA  VAL   180      96.594  37.669 102.723  1.00  0.00           C
ATOM   1051  HA  VAL   180      97.134  38.569 102.463  1.00  0.00           H
ATOM   1052  CB  VAL   180      97.614  36.959 103.693  1.00  0.00           C
ATOM   1053  HB  VAL   180      97.274  35.989 104.103  1.00  0.00           H
ATOM   1054  CG1 VAL   180      99.074  36.579 103.063  1.00  0.00           C
ATOM   1055 HG11 VAL   180      99.794  36.239 103.833  1.00  0.00           H
ATOM   1056 HG12 VAL   180      99.494  37.499 102.603  1.00  0.00           H
ATOM   1057 HG13 VAL   180      98.834  35.659 102.483  1.00  0.00           H
ATOM   1058  CG2 VAL   180      97.854  37.919 104.893  1.00  0.00           C
ATOM   1059 HG21 VAL   180      98.564  37.439 105.603  1.00  0.00           H
ATOM   1060 HG22 VAL   180      96.884  38.119 105.393  1.00  0.00           H
ATOM   1061 HG23 VAL   180      98.144  38.909 104.483  1.00  0.00           H
ATOM   1062  C   VAL   180      96.564  36.909 101.443  1.00  0.00           C
ATOM   1063  O   VAL   180      97.344  37.109 100.513  1.00  0.00           O
ATOM   1064  N   ALA   181      95.624  36.059 101.313  1.00  0.00           N
ATOM   1065  HN  ALA   181      95.134  35.649 102.073  1.00  0.00           H
ATOM   1066  CA  ALA   181      95.234  35.469 100.033  1.00  0.00           C
ATOM   1067  HA  ALA   181      96.074  35.039  99.523  1.00  0.00           H
ATOM   1068  CB  ALA   181      94.194  34.369 100.373  1.00  0.00           C
ATOM   1069  HB1 ALA   181      93.354  34.709 101.013  1.00  0.00           H
ATOM   1070  HB2 ALA   181      94.704  33.569 100.943  1.00  0.00           H
ATOM   1071  HB3 ALA   181      93.804  33.939  99.423  1.00  0.00           H
ATOM   1072  C   ALA   181      94.574  36.459  99.053  1.00  0.00           C
ATOM   1073  O   ALA   181      94.944  36.409  97.913  1.00  0.00           O
ATOM   1074  N   SER   182      93.654  37.359  99.523  1.00  0.00           N
ATOM   1075  HN  SER   182      93.364  37.299 100.473  1.00  0.00           H
ATOM   1076  CA  SER   182      93.204  38.479  98.633  1.00  0.00           C
ATOM   1077  HA  SER   182      92.684  38.079  97.783  1.00  0.00           H
ATOM   1078  CB  SER   182      92.164  39.379  99.333  1.00  0.00           C
ATOM   1079  HB1 SER   182      92.614  39.899 100.213  1.00  0.00           H
ATOM   1080  HB2 SER   182      91.294  38.709  99.513  1.00  0.00           H
ATOM   1081  OG  SER   182      91.554  40.359  98.453  1.00  0.00           O
ATOM   1082  HG1 SER   182      92.124  41.109  98.293  1.00  0.00           H
ATOM   1083  C   SER   182      94.274  39.329  98.083  1.00  0.00           C
ATOM   1084  O   SER   182      94.524  39.449  96.853  1.00  0.00           O
ATOM   1085  N   ASP   183      95.174  39.799  98.943  1.00  0.00           N
ATOM   1086  HN  ASP   183      95.204  39.359  99.833  1.00  0.00           H
ATOM   1087  CA  ASP   183      96.274  40.749  98.533  1.00  0.00           C
ATOM   1088  HA  ASP   183      95.824  41.519  97.923  1.00  0.00           H
ATOM   1089  CB  ASP   183      97.034  41.359  99.723  1.00  0.00           C
ATOM   1090  HB1 ASP   183      97.874  41.999  99.373  1.00  0.00           H
ATOM   1091  HB2 ASP   183      97.484  40.579 100.373  1.00  0.00           H
ATOM   1092  CG  ASP   183      96.064  42.199 100.613  1.00  0.00           C
ATOM   1093  OD1 ASP   183      96.464  42.509 101.793  1.00  0.00           O
ATOM   1094  OD2 ASP   183      94.934  42.599 100.173  1.00  0.00           O
ATOM   1095  C   ASP   183      97.284  39.949  97.623  1.00  0.00           C
ATOM   1096  O   ASP   183      97.764  40.519  96.643  1.00  0.00           O
ATOM   1097  N   THR   184      97.574  38.689  97.963  1.00  0.00           N
ATOM   1098  HN  THR   184      97.294  38.359  98.863  1.00  0.00           H
ATOM   1099  CA  THR   184      98.494  37.859  97.183  1.00  0.00           C
ATOM   1100  HA  THR   184      99.384  38.469  97.103  1.00  0.00           H
ATOM   1101  CB  THR   184      98.744  36.359  97.733  1.00  0.00           C
ATOM   1102  HB  THR   184      97.764  35.849  97.873  1.00  0.00           H
ATOM   1103  OG1 THR   184      99.364  36.329  99.023  1.00  0.00           O
ATOM   1104  HG1 THR   184      98.724  36.619  99.673  1.00  0.00           H
ATOM   1105  CG2 THR   184      99.644  35.519  96.833  1.00  0.00           C
ATOM   1106 HG21 THR   184      99.884  34.589  97.393  1.00  0.00           H
ATOM   1107 HG22 THR   184     100.554  36.109  96.643  1.00  0.00           H
ATOM   1108 HG23 THR   184      99.074  35.369  95.883  1.00  0.00           H
ATOM   1109  C   THR   184      98.114  37.689  95.773  1.00  0.00           C
ATOM   1110  O   THR   184      98.934  37.849  94.893  1.00  0.00           O
ATOM   1111  N   VAL   185      96.784  37.409  95.553  1.00  0.00           N
ATOM   1112  HN  VAL   185      96.184  37.319  96.343  1.00  0.00           H
ATOM   1113  CA  VAL   185      96.114  37.439  94.223  1.00  0.00           C
ATOM   1114  HA  VAL   185      96.534  36.829  93.433  1.00  0.00           H
ATOM   1115  CB  VAL   185      94.594  37.009  94.483  1.00  0.00           C
ATOM   1116  HB  VAL   185      94.264  37.479  95.433  1.00  0.00           H
ATOM   1117  CG1 VAL   185      93.634  37.489  93.333  1.00  0.00           C
ATOM   1118 HG11 VAL   185      92.604  37.099  93.483  1.00  0.00           H
ATOM   1119 HG12 VAL   185      94.154  37.259  92.383  1.00  0.00           H
ATOM   1120 HG13 VAL   185      93.504  38.589  93.193  1.00  0.00           H
ATOM   1121  CG2 VAL   185      94.604  35.449  94.643  1.00  0.00           C
ATOM   1122 HG21 VAL   185      95.184  35.089  95.513  1.00  0.00           H
ATOM   1123 HG22 VAL   185      95.134  34.959  93.803  1.00  0.00           H
ATOM   1124 HG23 VAL   185      93.554  35.099  94.723  1.00  0.00           H
ATOM   1125  C   VAL   185      96.114  38.809  93.493  1.00  0.00           C
ATOM   1126  O   VAL   185      96.454  38.879  92.333  1.00  0.00           O
ATOM   1127  N   CYS   186      95.894  39.929  94.223  1.00  0.00           N
ATOM   1128  HN  CYS   186      95.714  39.859  95.203  1.00  0.00           H
ATOM   1129  CA  CYS   186      96.164  41.219  93.643  1.00  0.00           C
ATOM   1130  HA  CYS   186      95.504  41.249  92.793  1.00  0.00           H
ATOM   1131  CB  CYS   186      95.694  42.339  94.633  1.00  0.00           C
ATOM   1132  HB1 CYS   186      96.014  43.339  94.273  1.00  0.00           H
ATOM   1133  HB2 CYS   186      96.254  42.199  95.583  1.00  0.00           H
ATOM   1134  SG  CYS   186      93.964  42.339  94.983  1.00  0.00           S
ATOM   1135  HG1 CYS   186      93.934  41.039  95.203  1.00  0.00           H
ATOM   1136  C   CYS   186      97.674  41.499  93.263  1.00  0.00           C
ATOM   1137  O   CYS   186      97.924  42.079  92.213  1.00  0.00           O
ATOM   1138  N   LEU   187      98.664  41.099  94.113  1.00  0.00           N
ATOM   1139  HN  LEU   187      98.464  40.639  94.983  1.00  0.00           H
ATOM   1140  CA  LEU   187     100.084  41.219  93.783  1.00  0.00           C
ATOM   1141  HA  LEU   187     100.234  42.229  93.443  1.00  0.00           H
ATOM   1142  CB  LEU   187     100.914  40.739  94.953  1.00  0.00           C
ATOM   1143  HB1 LEU   187     102.004  40.679  94.763  1.00  0.00           H
ATOM   1144  HB2 LEU   187     100.494  39.799  95.373  1.00  0.00           H
ATOM   1145  CG  LEU   187     100.844  41.819  96.063  1.00  0.00           C
ATOM   1146  HG  LEU   187      99.784  42.149  96.143  1.00  0.00           H
ATOM   1147  CD1 LEU   187     101.274  41.339  97.403  1.00  0.00           C
ATOM   1148 HD11 LEU   187     102.334  41.029  97.283  1.00  0.00           H
ATOM   1149 HD12 LEU   187     100.644  40.519  97.803  1.00  0.00           H
ATOM   1150 HD13 LEU   187     101.244  42.129  98.183  1.00  0.00           H
ATOM   1151  CD2 LEU   187     101.694  43.039  95.653  1.00  0.00           C
ATOM   1152 HD21 LEU   187     101.264  43.439  94.703  1.00  0.00           H
ATOM   1153 HD22 LEU   187     102.754  42.849  95.393  1.00  0.00           H
ATOM   1154 HD23 LEU   187     101.654  43.849  96.403  1.00  0.00           H
ATOM   1155  C   LEU   187     100.444  40.349  92.603  1.00  0.00           C
ATOM   1156  O   LEU   187     101.224  40.729  91.803  1.00  0.00           O
ATOM   1157  N   LEU   188      99.824  39.109  92.413  1.00  0.00           N
ATOM   1158  HN  LEU   188      99.204  38.789  93.123  1.00  0.00           H
ATOM   1159  CA  LEU   188     100.004  38.359  91.203  1.00  0.00           C
ATOM   1160  HA  LEU   188     101.034  38.129  90.953  1.00  0.00           H
ATOM   1161  CB  LEU   188      99.204  37.019  91.353  1.00  0.00           C
ATOM   1162  HB1 LEU   188      98.134  37.279  91.523  1.00  0.00           H
ATOM   1163  HB2 LEU   188      99.504  36.409  92.223  1.00  0.00           H
ATOM   1164  CG  LEU   188      99.324  35.949  90.213  1.00  0.00           C
ATOM   1165  HG  LEU   188      98.744  36.349  89.353  1.00  0.00           H
ATOM   1166  CD1 LEU   188     100.754  35.709  90.053  1.00  0.00           C
ATOM   1167 HD11 LEU   188     100.994  34.859  89.373  1.00  0.00           H
ATOM   1168 HD12 LEU   188     101.224  35.559  91.053  1.00  0.00           H
ATOM   1169 HD13 LEU   188     101.224  36.629  89.633  1.00  0.00           H
ATOM   1170  CD2 LEU   188      98.564  34.619  90.593  1.00  0.00           C
ATOM   1171 HD21 LEU   188      97.474  34.819  90.643  1.00  0.00           H
ATOM   1172 HD22 LEU   188      98.904  34.209  91.573  1.00  0.00           H
ATOM   1173 HD23 LEU   188      98.724  33.879  89.783  1.00  0.00           H
ATOM   1174  C   LEU   188      99.374  39.009  89.953  1.00  0.00           C
ATOM   1175  O   LEU   188      99.974  38.989  88.863  1.00  0.00           O
ATOM   1176  N   ASP   189      98.214  39.759  90.083  1.00  0.00           N
ATOM   1177  HN  ASP   189      97.764  39.739  90.973  1.00  0.00           H
ATOM   1178  CA  ASP   189      97.604  40.679  89.033  1.00  0.00           C
ATOM   1179  HA  ASP   189      97.364  40.079  88.163  1.00  0.00           H
ATOM   1180  CB  ASP   189      96.224  41.229  89.503  1.00  0.00           C
ATOM   1181  HB1 ASP   189      96.374  41.739  90.473  1.00  0.00           H
ATOM   1182  HB2 ASP   189      95.484  40.429  89.753  1.00  0.00           H
ATOM   1183  CG  ASP   189      95.794  42.329  88.553  1.00  0.00           C
ATOM   1184  OD1 ASP   189      95.904  43.519  88.963  1.00  0.00           O
ATOM   1185  OD2 ASP   189      95.284  41.989  87.513  1.00  0.00           O
ATOM   1186  C   ASP   189      98.604  41.739  88.563  1.00  0.00           C
ATOM   1187  O   ASP   189      98.784  41.969  87.343  1.00  0.00           O
ATOM   1188  N   LEU   190      99.384  42.309  89.553  1.00  0.00           N
ATOM   1189  HN  LEU   190      99.354  42.019  90.503  1.00  0.00           H
ATOM   1190  CA  LEU   190     100.304  43.369  89.253  1.00  0.00           C
ATOM   1191  HA  LEU   190      99.824  44.079  88.603  1.00  0.00           H
ATOM   1192  CB  LEU   190     100.764  44.099  90.493  1.00  0.00           C
ATOM   1193  HB1 LEU   190     101.644  44.749  90.303  1.00  0.00           H
ATOM   1194  HB2 LEU   190     100.964  43.359  91.303  1.00  0.00           H
ATOM   1195  CG  LEU   190      99.714  45.169  90.923  1.00  0.00           C
ATOM   1196  HG  LEU   190      98.724  44.679  91.013  1.00  0.00           H
ATOM   1197  CD1 LEU   190     100.064  45.589  92.363  1.00  0.00           C
ATOM   1198 HD11 LEU   190     100.194  44.729  93.053  1.00  0.00           H
ATOM   1199 HD12 LEU   190      99.394  46.359  92.803  1.00  0.00           H
ATOM   1200 HD13 LEU   190     101.114  45.939  92.243  1.00  0.00           H
ATOM   1201  CD2 LEU   190      99.644  46.419  89.983  1.00  0.00           C
ATOM   1202 HD21 LEU   190     100.044  46.209  88.973  1.00  0.00           H
ATOM   1203 HD22 LEU   190     100.384  47.139  90.393  1.00  0.00           H
ATOM   1204 HD23 LEU   190      98.644  46.899  90.113  1.00  0.00           H
ATOM   1205  C   LEU   190     101.474  42.909  88.483  1.00  0.00           C
ATOM   1206  O   LEU   190     101.864  43.569  87.523  1.00  0.00           O
ATOM   1207  N   ILE   191     101.994  41.659  88.743  1.00  0.00           N
ATOM   1208  HN  ILE   191     101.604  41.059  89.433  1.00  0.00           H
ATOM   1209  CA  ILE   191     103.164  41.109  87.973  1.00  0.00           C
ATOM   1210  HA  ILE   191     103.924  41.859  87.793  1.00  0.00           H
ATOM   1211  CB  ILE   191     103.764  39.949  88.773  1.00  0.00           C
ATOM   1212  HB  ILE   191     103.514  40.149  89.833  1.00  0.00           H
ATOM   1213  CG2 ILE   191     103.224  38.539  88.523  1.00  0.00           C
ATOM   1214 HG21 ILE   191     103.564  37.919  89.373  1.00  0.00           H
ATOM   1215 HG22 ILE   191     103.514  38.019  87.593  1.00  0.00           H
ATOM   1216 HG23 ILE   191     102.104  38.539  88.533  1.00  0.00           H
ATOM   1217  CG1 ILE   191     105.244  39.989  88.713  1.00  0.00           C
ATOM   1218 HG11 ILE   191     105.664  39.369  89.543  1.00  0.00           H
ATOM   1219 HG12 ILE   191     105.594  40.979  89.083  1.00  0.00           H
ATOM   1220  CD  ILE   191     105.834  39.719  87.323  1.00  0.00           C
ATOM   1221  HD1 ILE   191     105.634  38.679  87.003  1.00  0.00           H
ATOM   1222  HD2 ILE   191     106.924  39.879  87.373  1.00  0.00           H
ATOM   1223  HD3 ILE   191     105.344  40.369  86.563  1.00  0.00           H
ATOM   1224  C   ILE   191     102.634  40.589  86.643  1.00  0.00           C
ATOM   1225  O   ILE   191     103.324  40.659  85.643  1.00  0.00           O
ATOM   1226  N   MET   192     101.364  40.189  86.543  1.00  0.00           N
ATOM   1227  HN  MET   192     100.854  40.129  87.393  1.00  0.00           H
ATOM   1228  CA  MET   192     100.624  39.739  85.323  1.00  0.00           C
ATOM   1229  HA  MET   192     101.194  38.909  84.943  1.00  0.00           H
ATOM   1230  CB  MET   192      99.244  39.189  85.773  1.00  0.00           C
ATOM   1231  HB1 MET   192      98.714  40.019  86.293  1.00  0.00           H
ATOM   1232  HB2 MET   192      99.424  38.449  86.583  1.00  0.00           H
ATOM   1233  CG  MET   192      98.334  38.559  84.673  1.00  0.00           C
ATOM   1234  HG1 MET   192      98.414  39.159  83.743  1.00  0.00           H
ATOM   1235  HG2 MET   192      97.284  38.509  85.013  1.00  0.00           H
ATOM   1236  SD  MET   192      98.884  36.899  84.223  1.00  0.00           S
ATOM   1237  CE  MET   192      97.164  36.259  84.103  1.00  0.00           C
ATOM   1238  HE1 MET   192      96.914  35.449  83.383  1.00  0.00           H
ATOM   1239  HE2 MET   192      96.474  37.119  83.963  1.00  0.00           H
ATOM   1240  HE3 MET   192      96.894  35.889  85.113  1.00  0.00           H
ATOM   1241  C   MET   192     100.464  40.779  84.263  1.00  0.00           C
ATOM   1242  O   MET   192     100.824  40.629  83.063  1.00  0.00           O
ATOM   1243  N   ASN   193     100.024  41.999  84.673  1.00  0.00           N
ATOM   1244  HN  ASN   193      99.824  42.229  85.623  1.00  0.00           H
ATOM   1245  CA  ASN   193     100.024  43.119  83.833  1.00  0.00           C
ATOM   1246  HA  ASN   193      99.544  42.859  82.903  1.00  0.00           H
ATOM   1247  CB  ASN   193      99.184  44.209  84.543  1.00  0.00           C
ATOM   1248  HB1 ASN   193      99.214  45.199  84.033  1.00  0.00           H
ATOM   1249  HB2 ASN   193      99.634  44.329  85.543  1.00  0.00           H
ATOM   1250  CG  ASN   193      97.664  43.929  84.413  1.00  0.00           C
ATOM   1251  OD1 ASN   193      96.964  44.219  83.473  1.00  0.00           O
ATOM   1252  ND2 ASN   193      97.104  43.419  85.513  1.00  0.00           N
ATOM   1253 HD21 ASN   193      97.634  43.299  86.353  1.00  0.00           H
ATOM   1254 HD22 ASN   193      96.124  43.469  85.703  1.00  0.00           H
ATOM   1255  C   ASN   193     101.364  43.559  83.353  1.00  0.00           C
ATOM   1256  O   ASN   193     101.624  43.899  82.193  1.00  0.00           O
ATOM   1257  N   PHE   194     102.324  43.579  84.273  1.00  0.00           N
ATOM   1258  HN  PHE   194     102.114  43.279  85.203  1.00  0.00           H
ATOM   1259  CA  PHE   194     103.644  44.019  84.003  1.00  0.00           C
ATOM   1260  HA  PHE   194     103.654  44.989  83.523  1.00  0.00           H
ATOM   1261  CB  PHE   194     104.404  44.189  85.413  1.00  0.00           C
ATOM   1262  HB1 PHE   194     104.434  43.249  86.013  1.00  0.00           H
ATOM   1263  HB2 PHE   194     103.904  44.979  86.013  1.00  0.00           H
ATOM   1264  CG  PHE   194     105.844  44.709  85.243  1.00  0.00           C
ATOM   1265  CD1 PHE   194     105.994  46.009  84.743  1.00  0.00           C
ATOM   1266  HD1 PHE   194     105.104  46.549  84.443  1.00  0.00           H
ATOM   1267  CE1 PHE   194     107.254  46.599  84.633  1.00  0.00           C
ATOM   1268  HE1 PHE   194     107.274  47.669  84.463  1.00  0.00           H
ATOM   1269  CZ  PHE   194     108.414  45.839  84.973  1.00  0.00           C
ATOM   1270  HZ  PHE   194     109.414  46.229  84.913  1.00  0.00           H
ATOM   1271  CD2 PHE   194     106.984  43.979  85.563  1.00  0.00           C
ATOM   1272  HD2 PHE   194     106.874  42.929  85.773  1.00  0.00           H
ATOM   1273  CE2 PHE   194     108.264  44.529  85.293  1.00  0.00           C
ATOM   1274  HE2 PHE   194     109.124  43.899  85.483  1.00  0.00           H
ATOM   1275  C   PHE   194     104.444  43.079  83.043  1.00  0.00           C
ATOM   1276  O   PHE   194     105.104  43.659  82.153  1.00  0.00           O
ATOM   1277  N   ARG   195     104.354  41.709  83.183  1.00  0.00           N
ATOM   1278  HN  ARG   195     103.854  41.389  83.983  1.00  0.00           H
ATOM   1279  CA  ARG   195     104.974  40.819  82.253  1.00  0.00           C
ATOM   1280  HA  ARG   195     106.044  40.949  82.273  1.00  0.00           H
ATOM   1281  CB  ARG   195     104.644  39.319  82.623  1.00  0.00           C
ATOM   1282  HB1 ARG   195     103.544  39.169  82.583  1.00  0.00           H
ATOM   1283  HB2 ARG   195     104.974  39.209  83.683  1.00  0.00           H
ATOM   1284  CG  ARG   195     105.284  38.399  81.703  1.00  0.00           C
ATOM   1285  HG1 ARG   195     106.394  38.439  81.793  1.00  0.00           H
ATOM   1286  HG2 ARG   195     105.194  38.539  80.613  1.00  0.00           H
ATOM   1287  CD  ARG   195     105.004  36.929  82.183  1.00  0.00           C
ATOM   1288  HD1 ARG   195     105.474  36.749  83.163  1.00  0.00           H
ATOM   1289  HD2 ARG   195     105.594  36.299  81.493  1.00  0.00           H
ATOM   1290  NE  ARG   195     103.514  36.519  82.083  1.00  0.00           N
ATOM   1291  HE  ARG   195     102.954  36.919  81.353  1.00  0.00           H
ATOM   1292  CZ  ARG   195     102.994  35.519  82.793  1.00  0.00           C
ATOM   1293  NH1 ARG   195     101.804  35.159  82.603  1.00  0.00           N
ATOM   1294 HH11 ARG   195     101.344  35.449  81.763  1.00  0.00           H
ATOM   1295 HH12 ARG   195     101.454  34.389  83.143  1.00  0.00           H
ATOM   1296  NH2 ARG   195     103.584  34.849  83.763  1.00  0.00           N
ATOM   1297 HH21 ARG   195     104.374  35.279  84.213  1.00  0.00           H
ATOM   1298 HH22 ARG   195     103.044  34.199  84.303  1.00  0.00           H
ATOM   1299  C   ARG   195     104.384  41.029  80.773  1.00  0.00           C
ATOM   1300  O   ARG   195     105.234  40.969  79.853  1.00  0.00           O
ATOM   1301  NT  ARG   195     103.094  41.399  80.613  1.00  0.00           N
ATOM   1302  HT1 ARG   195     102.764  41.349  79.663  1.00  0.00           H
ATOM   1303  HT2 ARG   195     102.504  41.339  81.413  1.00  0.00           H
ATOM   1304  CAY ASP   209     112.104  45.519  72.253  1.00  0.00           C
ATOM   1305  HY1 ASP   209     112.024  44.429  72.053  1.00  0.00           H
ATOM   1306  HY2 ASP   209     112.704  45.779  73.163  1.00  0.00           H
ATOM   1307  HY3 ASP   209     112.594  46.079  71.433  1.00  0.00           H
ATOM   1308  CY  ASP   209     110.724  45.969  72.533  1.00  0.00           C
ATOM   1309  OY  ASP   209     110.444  46.519  73.573  1.00  0.00           O
ATOM   1310  N   ASP   209     109.824  45.799  71.573  1.00  0.00           N
ATOM   1311  HN  ASP   209     110.164  45.479  70.693  1.00  0.00           H
ATOM   1312  CA  ASP   209     108.464  46.129  71.743  1.00  0.00           C
ATOM   1313  HA  ASP   209     108.474  47.209  71.883  1.00  0.00           H
ATOM   1314  CB  ASP   209     107.664  45.749  70.483  1.00  0.00           C
ATOM   1315  HB1 ASP   209     106.594  46.009  70.633  1.00  0.00           H
ATOM   1316  HB2 ASP   209     107.694  44.669  70.243  1.00  0.00           H
ATOM   1317  CG  ASP   209     107.984  46.509  69.263  1.00  0.00           C
ATOM   1318  OD1 ASP   209     107.534  46.129  68.133  1.00  0.00           O
ATOM   1319  OD2 ASP   209     108.574  47.619  69.383  1.00  0.00           O
ATOM   1320  C   ASP   209     107.604  45.709  72.983  1.00  0.00           C
ATOM   1321  O   ASP   209     106.744  46.449  73.483  1.00  0.00           O
ATOM   1322  N   PRO   210     107.754  44.529  73.623  1.00  0.00           N
ATOM   1323  CD  PRO   210     108.174  43.339  72.853  1.00  0.00           C
ATOM   1324  HD1 PRO   210     109.104  43.409  72.263  1.00  0.00           H
ATOM   1325  HD2 PRO   210     107.374  43.129  72.113  1.00  0.00           H
ATOM   1326  CA  PRO   210     107.114  44.179  74.903  1.00  0.00           C
ATOM   1327  HA  PRO   210     106.114  44.579  74.873  1.00  0.00           H
ATOM   1328  CB  PRO   210     107.104  42.599  74.963  1.00  0.00           C
ATOM   1329  HB1 PRO   210     106.094  42.219  74.683  1.00  0.00           H
ATOM   1330  HB2 PRO   210     107.374  42.199  75.963  1.00  0.00           H
ATOM   1331  CG  PRO   210     108.224  42.269  73.933  1.00  0.00           C
ATOM   1332  HG1 PRO   210     109.174  42.329  74.503  1.00  0.00           H
ATOM   1333  HG2 PRO   210     108.094  41.259  73.483  1.00  0.00           H
ATOM   1334  C   PRO   210     107.874  44.789  76.033  1.00  0.00           C
ATOM   1335  O   PRO   210     107.244  45.139  77.023  1.00  0.00           O
ATOM   1336  N   LYS   211     109.154  44.969  75.913  1.00  0.00           N
ATOM   1337  HN  LYS   211     109.624  44.709  75.073  1.00  0.00           H
ATOM   1338  CA  LYS   211     109.874  45.739  76.923  1.00  0.00           C
ATOM   1339  HA  LYS   211     109.584  45.279  77.853  1.00  0.00           H
ATOM   1340  CB  LYS   211     111.434  45.749  76.743  1.00  0.00           C
ATOM   1341  HB1 LYS   211     111.664  46.429  75.903  1.00  0.00           H
ATOM   1342  HB2 LYS   211     111.844  44.749  76.513  1.00  0.00           H
ATOM   1343  CG  LYS   211     112.234  46.369  77.923  1.00  0.00           C
ATOM   1344  HG1 LYS   211     112.114  45.809  78.883  1.00  0.00           H
ATOM   1345  HG2 LYS   211     111.864  47.399  78.103  1.00  0.00           H
ATOM   1346  CD  LYS   211     113.774  46.369  77.593  1.00  0.00           C
ATOM   1347  HD1 LYS   211     113.874  46.879  76.613  1.00  0.00           H
ATOM   1348  HD2 LYS   211     114.124  45.319  77.483  1.00  0.00           H
ATOM   1349  CE  LYS   211     114.644  47.139  78.643  1.00  0.00           C
ATOM   1350  HE1 LYS   211     115.694  47.119  78.293  1.00  0.00           H
ATOM   1351  HE2 LYS   211     114.574  46.609  79.623  1.00  0.00           H
ATOM   1352  NZ  LYS   211     114.304  48.529  78.953  1.00  0.00           N
ATOM   1353  HZ1 LYS   211     115.164  49.119  78.963  1.00  0.00           H
ATOM   1354  HZ2 LYS   211     113.874  48.499  79.903  1.00  0.00           H
ATOM   1355  HZ3 LYS   211     113.624  48.929  78.283  1.00  0.00           H
ATOM   1356  C   LYS   211     109.424  47.219  77.013  1.00  0.00           C
ATOM   1357  O   LYS   211     109.064  47.779  78.093  1.00  0.00           O
ATOM   1358  N   VAL   212     109.304  47.839  75.833  1.00  0.00           N
ATOM   1359  HN  VAL   212     109.814  47.339  75.133  1.00  0.00           H
ATOM   1360  CA  VAL   212     108.924  49.209  75.673  1.00  0.00           C
ATOM   1361  HA  VAL   212     109.544  49.849  76.283  1.00  0.00           H
ATOM   1362  CB  VAL   212     109.114  49.709  74.253  1.00  0.00           C
ATOM   1363  HB  VAL   212     108.544  49.099  73.523  1.00  0.00           H
ATOM   1364  CG1 VAL   212     108.514  51.129  74.103  1.00  0.00           C
ATOM   1365 HG11 VAL   212     108.844  51.479  73.103  1.00  0.00           H
ATOM   1366 HG12 VAL   212     108.934  51.799  74.883  1.00  0.00           H
ATOM   1367 HG13 VAL   212     107.404  51.099  74.183  1.00  0.00           H
ATOM   1368  CG2 VAL   212     110.604  49.679  73.843  1.00  0.00           C
ATOM   1369 HG21 VAL   212     110.794  49.899  72.773  1.00  0.00           H
ATOM   1370 HG22 VAL   212     111.064  48.719  74.163  1.00  0.00           H
ATOM   1371 HG23 VAL   212     111.164  50.429  74.443  1.00  0.00           H
ATOM   1372  C   VAL   212     107.584  49.489  76.273  1.00  0.00           C
ATOM   1373  O   VAL   212     107.424  50.359  77.173  1.00  0.00           O
ATOM   1374  N   ILE   213     106.554  48.669  76.023  1.00  0.00           N
ATOM   1375  HN  ILE   213     106.734  48.009  75.293  1.00  0.00           H
ATOM   1376  CA  ILE   213     105.184  48.859  76.533  1.00  0.00           C
ATOM   1377  HA  ILE   213     104.804  49.849  76.323  1.00  0.00           H
ATOM   1378  CB  ILE   213     104.184  47.909  75.753  1.00  0.00           C
ATOM   1379  HB  ILE   213     104.484  48.049  74.693  1.00  0.00           H
ATOM   1380  CG2 ILE   213     104.334  46.419  76.203  1.00  0.00           C
ATOM   1381 HG21 ILE   213     103.814  45.709  75.523  1.00  0.00           H
ATOM   1382 HG22 ILE   213     103.964  46.289  77.243  1.00  0.00           H
ATOM   1383 HG23 ILE   213     105.374  46.039  76.183  1.00  0.00           H
ATOM   1384  CG1 ILE   213     102.754  48.369  76.013  1.00  0.00           C
ATOM   1385 HG11 ILE   213     102.584  49.439  75.783  1.00  0.00           H
ATOM   1386 HG12 ILE   213     102.474  48.189  77.083  1.00  0.00           H
ATOM   1387  CD  ILE   213     101.764  47.519  75.173  1.00  0.00           C
ATOM   1388  HD1 ILE   213     100.834  48.119  75.053  1.00  0.00           H
ATOM   1389  HD2 ILE   213     101.624  46.509  75.613  1.00  0.00           H
ATOM   1390  HD3 ILE   213     102.134  47.409  74.133  1.00  0.00           H
ATOM   1391  C   ILE   213     105.184  48.649  78.003  1.00  0.00           C
ATOM   1392  O   ILE   213     104.424  49.339  78.623  1.00  0.00           O
ATOM   1393  N   LYS   214     106.094  47.849  78.613  1.00  0.00           N
ATOM   1394  HN  LYS   214     106.664  47.329  77.993  1.00  0.00           H
ATOM   1395  CA  LYS   214     106.034  47.679  80.053  1.00  0.00           C
ATOM   1396  HA  LYS   214     104.994  47.729  80.333  1.00  0.00           H
ATOM   1397  CB  LYS   214     106.474  46.189  80.283  1.00  0.00           C
ATOM   1398  HB1 LYS   214     106.164  45.509  79.463  1.00  0.00           H
ATOM   1399  HB2 LYS   214     106.004  45.779  81.203  1.00  0.00           H
ATOM   1400  CG  LYS   214     107.984  45.859  80.503  1.00  0.00           C
ATOM   1401  HG1 LYS   214     108.374  46.499  81.323  1.00  0.00           H
ATOM   1402  HG2 LYS   214     108.524  46.079  79.553  1.00  0.00           H
ATOM   1403  CD  LYS   214     108.204  44.419  80.903  1.00  0.00           C
ATOM   1404  HD1 LYS   214     107.724  44.319  81.903  1.00  0.00           H
ATOM   1405  HD2 LYS   214     109.294  44.369  81.093  1.00  0.00           H
ATOM   1406  CE  LYS   214     107.654  43.339  79.933  1.00  0.00           C
ATOM   1407  HE1 LYS   214     108.064  43.449  78.913  1.00  0.00           H
ATOM   1408  HE2 LYS   214     106.554  43.429  79.833  1.00  0.00           H
ATOM   1409  NZ  LYS   214     108.034  42.079  80.523  1.00  0.00           N
ATOM   1410  HZ1 LYS   214     107.844  41.299  79.863  1.00  0.00           H
ATOM   1411  HZ2 LYS   214     107.564  41.819  81.423  1.00  0.00           H
ATOM   1412  HZ3 LYS   214     109.024  42.239  80.783  1.00  0.00           H
ATOM   1413  C   LYS   214     106.924  48.709  80.863  1.00  0.00           C
ATOM   1414  O   LYS   214     106.614  49.079  82.023  1.00  0.00           O
ATOM   1415  N   MET   215     107.954  49.289  80.243  1.00  0.00           N
ATOM   1416  HN  MET   215     108.394  48.869  79.453  1.00  0.00           H
ATOM   1417  CA  MET   215     108.614  50.529  80.623  1.00  0.00           C
ATOM   1418  HA  MET   215     108.974  50.489  81.643  1.00  0.00           H
ATOM   1419  CB  MET   215     109.884  50.709  79.713  1.00  0.00           C
ATOM   1420  HB1 MET   215     109.464  50.749  78.683  1.00  0.00           H
ATOM   1421  HB2 MET   215     110.474  49.769  79.753  1.00  0.00           H
ATOM   1422  CG  MET   215     110.694  51.979  80.003  1.00  0.00           C
ATOM   1423  HG1 MET   215     110.034  52.869  79.913  1.00  0.00           H
ATOM   1424  HG2 MET   215     111.454  52.109  79.203  1.00  0.00           H
ATOM   1425  SD  MET   215     111.564  51.839  81.583  1.00  0.00           S
ATOM   1426  CE  MET   215     113.104  52.639  81.343  1.00  0.00           C
ATOM   1427  HE1 MET   215     113.034  53.749  81.293  1.00  0.00           H
ATOM   1428  HE2 MET   215     113.554  52.309  80.383  1.00  0.00           H
ATOM   1429  HE3 MET   215     113.784  52.409  82.193  1.00  0.00           H
ATOM   1430  C   MET   215     107.724  51.739  80.593  1.00  0.00           C
ATOM   1431  O   MET   215     107.754  52.579  81.483  1.00  0.00           O
ATOM   1432  N   ASN   216     106.984  51.849  79.513  1.00  0.00           N
ATOM   1433  HN  ASN   216     107.094  51.229  78.743  1.00  0.00           H
ATOM   1434  CA  ASN   216     105.874  52.839  79.443  1.00  0.00           C
ATOM   1435  HA  ASN   216     106.374  53.789  79.583  1.00  0.00           H
ATOM   1436  CB  ASN   216     105.274  52.899  78.043  1.00  0.00           C
ATOM   1437  HB1 ASN   216     104.354  53.519  78.013  1.00  0.00           H
ATOM   1438  HB2 ASN   216     104.934  51.879  77.773  1.00  0.00           H
ATOM   1439  CG  ASN   216     106.284  53.489  77.093  1.00  0.00           C
ATOM   1440  OD1 ASN   216     107.264  54.119  77.543  1.00  0.00           O
ATOM   1441  ND2 ASN   216     106.044  53.359  75.763  1.00  0.00           N
ATOM   1442 HD21 ASN   216     105.334  52.799  75.353  1.00  0.00           H
ATOM   1443 HD22 ASN   216     106.504  54.029  75.183  1.00  0.00           H
ATOM   1444  C   ASN   216     104.804  52.689  80.583  1.00  0.00           C
ATOM   1445  O   ASN   216     104.454  53.629  81.313  1.00  0.00           O
ATOM   1446  N   TYR   217     104.384  51.479  80.763  1.00  0.00           N
ATOM   1447  HN  TYR   217     104.654  50.829  80.043  1.00  0.00           H
ATOM   1448  CA  TYR   217     103.554  50.989  81.903  1.00  0.00           C
ATOM   1449  HA  TYR   217     102.744  51.689  81.793  1.00  0.00           H
ATOM   1450  CB  TYR   217     103.214  49.479  81.873  1.00  0.00           C
ATOM   1451  HB1 TYR   217     104.174  48.919  81.913  1.00  0.00           H
ATOM   1452  HB2 TYR   217     102.794  49.179  80.893  1.00  0.00           H
ATOM   1453  CG  TYR   217     102.354  48.859  82.913  1.00  0.00           C
ATOM   1454  CD1 TYR   217     101.304  49.589  83.493  1.00  0.00           C
ATOM   1455  HD1 TYR   217     101.244  50.619  83.183  1.00  0.00           H
ATOM   1456  CE1 TYR   217     100.504  48.959  84.453  1.00  0.00           C
ATOM   1457  HE1 TYR   217      99.714  49.489  84.953  1.00  0.00           H
ATOM   1458  CZ  TYR   217     100.814  47.689  84.923  1.00  0.00           C
ATOM   1459  OH  TYR   217     100.174  47.109  86.043  1.00  0.00           O
ATOM   1460  HH  TYR   217      99.584  47.739  86.443  1.00  0.00           H
ATOM   1461  CD2 TYR   217     102.714  47.589  83.373  1.00  0.00           C
ATOM   1462  HD2 TYR   217     103.514  47.029  82.923  1.00  0.00           H
ATOM   1463  CE2 TYR   217     102.034  47.029  84.533  1.00  0.00           C
ATOM   1464  HE2 TYR   217     102.314  46.089  84.973  1.00  0.00           H
ATOM   1465  C   TYR   217     104.154  51.449  83.333  1.00  0.00           C
ATOM   1466  O   TYR   217     103.564  52.089  84.153  1.00  0.00           O
ATOM   1467  N   LEU   218     105.464  51.119  83.543  1.00  0.00           N
ATOM   1468  HN  LEU   218     105.954  50.699  82.783  1.00  0.00           H
ATOM   1469  CA  LEU   218     106.224  51.389  84.773  1.00  0.00           C
ATOM   1470  HA  LEU   218     105.704  50.819  85.533  1.00  0.00           H
ATOM   1471  CB  LEU   218     107.694  50.929  84.583  1.00  0.00           C
ATOM   1472  HB1 LEU   218     108.094  51.289  83.603  1.00  0.00           H
ATOM   1473  HB2 LEU   218     107.644  49.819  84.523  1.00  0.00           H
ATOM   1474  CG  LEU   218     108.814  51.179  85.633  1.00  0.00           C
ATOM   1475  HG  LEU   218     108.734  52.259  85.903  1.00  0.00           H
ATOM   1476  CD1 LEU   218     108.724  50.319  86.873  1.00  0.00           C
ATOM   1477 HD11 LEU   218     109.574  50.569  87.553  1.00  0.00           H
ATOM   1478 HD12 LEU   218     108.914  49.239  86.663  1.00  0.00           H
ATOM   1479 HD13 LEU   218     107.754  50.459  87.383  1.00  0.00           H
ATOM   1480  CD2 LEU   218     110.134  50.879  84.963  1.00  0.00           C
ATOM   1481 HD21 LEU   218     110.204  51.509  84.043  1.00  0.00           H
ATOM   1482 HD22 LEU   218     110.184  49.819  84.643  1.00  0.00           H
ATOM   1483 HD23 LEU   218     110.764  51.119  85.843  1.00  0.00           H
ATOM   1484  C   LEU   218     106.174  52.839  85.133  1.00  0.00           C
ATOM   1485  O   LEU   218     105.994  53.169  86.273  1.00  0.00           O
ATOM   1486  N   LYS   219     106.224  53.649  84.123  1.00  0.00           N
ATOM   1487  HN  LYS   219     106.434  53.219  83.243  1.00  0.00           H
ATOM   1488  CA  LYS   219     106.314  55.109  84.153  1.00  0.00           C
ATOM   1489  HA  LYS   219     106.704  55.409  85.113  1.00  0.00           H
ATOM   1490  CB  LYS   219     107.284  55.739  83.123  1.00  0.00           C
ATOM   1491  HB1 LYS   219     107.094  56.829  83.113  1.00  0.00           H
ATOM   1492  HB2 LYS   219     106.984  55.419  82.103  1.00  0.00           H
ATOM   1493  CG  LYS   219     108.764  55.549  83.353  1.00  0.00           C
ATOM   1494  HG1 LYS   219     108.934  54.449  83.363  1.00  0.00           H
ATOM   1495  HG2 LYS   219     109.104  55.839  84.373  1.00  0.00           H
ATOM   1496  CD  LYS   219     109.664  56.179  82.263  1.00  0.00           C
ATOM   1497  HD1 LYS   219     109.504  55.689  81.283  1.00  0.00           H
ATOM   1498  HD2 LYS   219     110.684  55.789  82.493  1.00  0.00           H
ATOM   1499  CE  LYS   219     109.714  57.689  82.193  1.00  0.00           C
ATOM   1500  HE1 LYS   219     109.734  58.199  83.183  1.00  0.00           H
ATOM   1501  HE2 LYS   219     108.724  58.049  81.853  1.00  0.00           H
ATOM   1502  NZ  LYS   219     110.824  58.239  81.303  1.00  0.00           N
ATOM   1503  HZ1 LYS   219     110.934  59.269  81.413  1.00  0.00           H
ATOM   1504  HZ2 LYS   219     110.714  57.969  80.303  1.00  0.00           H
ATOM   1505  HZ3 LYS   219     111.714  57.819  81.643  1.00  0.00           H
ATOM   1506  C   LYS   219     104.994  55.779  84.083  1.00  0.00           C
ATOM   1507  O   LYS   219     104.824  56.999  84.113  1.00  0.00           O
ATOM   1508  N   SER   220     103.964  54.909  84.153  1.00  0.00           N
ATOM   1509  HN  SER   220     104.064  53.929  83.993  1.00  0.00           H
ATOM   1510  CA  SER   220     102.624  55.389  84.193  1.00  0.00           C
ATOM   1511  HA  SER   220     102.654  56.469  84.203  1.00  0.00           H
ATOM   1512  CB  SER   220     101.704  54.929  83.033  1.00  0.00           C
ATOM   1513  HB1 SER   220     100.724  55.459  82.953  1.00  0.00           H
ATOM   1514  HB2 SER   220     101.454  53.849  82.993  1.00  0.00           H
ATOM   1515  OG  SER   220     102.314  55.199  81.823  1.00  0.00           O
ATOM   1516  HG1 SER   220     102.984  54.539  81.663  1.00  0.00           H
ATOM   1517  C   SER   220     102.144  54.979  85.583  1.00  0.00           C
ATOM   1518  O   SER   220     102.584  55.609  86.603  1.00  0.00           O
ATOM   1519  N   TRP   221     101.254  54.009  85.763  1.00  0.00           N
ATOM   1520  HN  TRP   221     100.744  53.649  84.983  1.00  0.00           H
ATOM   1521  CA  TRP   221     100.594  53.889  87.053  1.00  0.00           C
ATOM   1522  HA  TRP   221     100.814  54.729  87.703  1.00  0.00           H
ATOM   1523  CB  TRP   221      98.994  54.009  87.033  1.00  0.00           C
ATOM   1524  HB1 TRP   221      98.604  54.109  88.063  1.00  0.00           H
ATOM   1525  HB2 TRP   221      98.564  53.029  86.713  1.00  0.00           H
ATOM   1526  CG  TRP   221      98.334  55.119  86.293  1.00  0.00           C
ATOM   1527  CD1 TRP   221      98.714  56.449  86.393  1.00  0.00           C
ATOM   1528  HD1 TRP   221      99.714  56.749  86.663  1.00  0.00           H
ATOM   1529  NE1 TRP   221      97.774  57.259  85.793  1.00  0.00           N
ATOM   1530  HE1 TRP   221      97.694  58.229  85.883  1.00  0.00           H
ATOM   1531  CE2 TRP   221      96.714  56.469  85.353  1.00  0.00           C
ATOM   1532  CD2 TRP   221      96.994  55.139  85.713  1.00  0.00           C
ATOM   1533  CE3 TRP   221      96.104  54.109  85.333  1.00  0.00           C
ATOM   1534  HE3 TRP   221      96.164  53.049  85.523  1.00  0.00           H
ATOM   1535  CZ3 TRP   221      95.064  54.449  84.423  1.00  0.00           C
ATOM   1536  HZ3 TRP   221      94.404  53.669  84.053  1.00  0.00           H
ATOM   1537  CZ2 TRP   221      95.604  56.829  84.663  1.00  0.00           C
ATOM   1538  HZ2 TRP   221      95.314  57.859  84.543  1.00  0.00           H
ATOM   1539  CH2 TRP   221      94.764  55.759  84.233  1.00  0.00           C
ATOM   1540  HH2 TRP   221      93.854  56.009  83.693  1.00  0.00           H
ATOM   1541  C   TRP   221     100.914  52.549  87.843  1.00  0.00           C
ATOM   1542  O   TRP   221     100.484  52.239  88.963  1.00  0.00           O
ATOM   1543  N   PHE   222     101.804  51.679  87.243  1.00  0.00           N
ATOM   1544  HN  PHE   222     102.184  51.919  86.353  1.00  0.00           H
ATOM   1545  CA  PHE   222     102.324  50.499  87.883  1.00  0.00           C
ATOM   1546  HA  PHE   222     101.604  49.699  88.003  1.00  0.00           H
ATOM   1547  CB  PHE   222     103.474  49.919  86.993  1.00  0.00           C
ATOM   1548  HB1 PHE   222     104.324  50.629  86.923  1.00  0.00           H
ATOM   1549  HB2 PHE   222     103.104  49.719  85.963  1.00  0.00           H
ATOM   1550  CG  PHE   222     104.064  48.589  87.443  1.00  0.00           C
ATOM   1551  CD1 PHE   222     103.294  47.569  88.133  1.00  0.00           C
ATOM   1552  HD1 PHE   222     102.234  47.709  88.253  1.00  0.00           H
ATOM   1553  CE1 PHE   222     103.824  46.319  88.473  1.00  0.00           C
ATOM   1554  HE1 PHE   222     103.044  45.579  88.623  1.00  0.00           H
ATOM   1555  CZ  PHE   222     105.144  45.919  88.223  1.00  0.00           C
ATOM   1556  HZ  PHE   222     105.584  44.979  88.543  1.00  0.00           H
ATOM   1557  CD2 PHE   222     105.444  48.259  87.303  1.00  0.00           C
ATOM   1558  HD2 PHE   222     106.204  48.969  87.003  1.00  0.00           H
ATOM   1559  CE2 PHE   222     105.954  46.979  87.743  1.00  0.00           C
ATOM   1560  HE2 PHE   222     106.994  46.709  87.623  1.00  0.00           H
ATOM   1561  C   PHE   222     102.884  50.709  89.323  1.00  0.00           C
ATOM   1562  O   PHE   222     102.324  50.089  90.223  1.00  0.00           O
ATOM   1563  N   VAL   223     103.964  51.559  89.523  1.00  0.00           N
ATOM   1564  HN  VAL   223     104.424  52.099  88.823  1.00  0.00           H
ATOM   1565  CA  VAL   223     104.534  51.639  90.843  1.00  0.00           C
ATOM   1566  HA  VAL   223     104.794  50.619  91.063  1.00  0.00           H
ATOM   1567  CB  VAL   223     105.864  52.479  90.813  1.00  0.00           C
ATOM   1568  HB  VAL   223     105.584  53.489  90.443  1.00  0.00           H
ATOM   1569  CG1 VAL   223     106.614  52.539  92.063  1.00  0.00           C
ATOM   1570 HG11 VAL   223     107.534  53.129  91.903  1.00  0.00           H
ATOM   1571 HG12 VAL   223     106.994  51.569  92.443  1.00  0.00           H
ATOM   1572 HG13 VAL   223     106.024  53.049  92.853  1.00  0.00           H
ATOM   1573  CG2 VAL   223     106.694  51.929  89.673  1.00  0.00           C
ATOM   1574 HG21 VAL   223     107.744  52.259  89.783  1.00  0.00           H
ATOM   1575 HG22 VAL   223     106.314  52.299  88.703  1.00  0.00           H
ATOM   1576 HG23 VAL   223     106.654  50.819  89.743  1.00  0.00           H
ATOM   1577  C   VAL   223     103.524  52.179  91.883  1.00  0.00           C
ATOM   1578  O   VAL   223     103.524  51.699  93.033  1.00  0.00           O
ATOM   1579  N   VAL   224     102.604  53.099  91.443  1.00  0.00           N
ATOM   1580  HN  VAL   224     102.824  53.489  90.553  1.00  0.00           H
ATOM   1581  CA  VAL   224     101.584  53.679  92.223  1.00  0.00           C
ATOM   1582  HA  VAL   224     102.044  54.089  93.103  1.00  0.00           H
ATOM   1583  CB  VAL   224     100.874  54.809  91.493  1.00  0.00           C
ATOM   1584  HB  VAL   224     100.344  54.379  90.623  1.00  0.00           H
ATOM   1585  CG1 VAL   224     100.014  55.559  92.523  1.00  0.00           C
ATOM   1586 HG11 VAL   224      99.134  54.939  92.823  1.00  0.00           H
ATOM   1587 HG12 VAL   224      99.704  56.499  92.023  1.00  0.00           H
ATOM   1588 HG13 VAL   224     100.484  55.779  93.503  1.00  0.00           H
ATOM   1589  CG2 VAL   224     101.934  55.759  90.913  1.00  0.00           C
ATOM   1590 HG21 VAL   224     101.404  56.569  90.363  1.00  0.00           H
ATOM   1591 HG22 VAL   224     102.594  55.339  90.123  1.00  0.00           H
ATOM   1592 HG23 VAL   224     102.474  56.239  91.753  1.00  0.00           H
ATOM   1593  C   VAL   224     100.554  52.629  92.753  1.00  0.00           C
ATOM   1594  O   VAL   224     100.174  52.569  93.923  1.00  0.00           O
ATOM   1595  N   ASP   225     100.134  51.669  91.883  1.00  0.00           N
ATOM   1596  HN  ASP   225     100.564  51.679  90.993  1.00  0.00           H
ATOM   1597  CA  ASP   225      99.434  50.539  92.303  1.00  0.00           C
ATOM   1598  HA  ASP   225      98.624  50.819  92.953  1.00  0.00           H
ATOM   1599  CB  ASP   225      99.034  49.719  91.053  1.00  0.00           C
ATOM   1600  HB1 ASP   225      98.814  48.639  91.183  1.00  0.00           H
ATOM   1601  HB2 ASP   225      99.834  49.699  90.283  1.00  0.00           H
ATOM   1602  CG  ASP   225      97.704  50.309  90.553  1.00  0.00           C
ATOM   1603  OD1 ASP   225      97.334  49.779  89.423  1.00  0.00           O
ATOM   1604  OD2 ASP   225      96.944  51.049  91.203  1.00  0.00           O
ATOM   1605  C   ASP   225     100.254  49.559  93.233  1.00  0.00           C
ATOM   1606  O   ASP   225      99.814  49.009  94.243  1.00  0.00           O
ATOM   1607  N   PHE   226     101.494  49.289  92.903  1.00  0.00           N
ATOM   1608  HN  PHE   226     101.874  49.639  92.043  1.00  0.00           H
ATOM   1609  CA  PHE   226     102.284  48.399  93.673  1.00  0.00           C
ATOM   1610  HA  PHE   226     101.724  47.489  93.853  1.00  0.00           H
ATOM   1611  CB  PHE   226     103.524  47.849  92.863  1.00  0.00           C
ATOM   1612  HB1 PHE   226     104.084  48.789  92.653  1.00  0.00           H
ATOM   1613  HB2 PHE   226     103.184  47.219  92.003  1.00  0.00           H
ATOM   1614  CG  PHE   226     104.524  47.019  93.643  1.00  0.00           C
ATOM   1615  CD1 PHE   226     104.204  45.769  94.233  1.00  0.00           C
ATOM   1616  HD1 PHE   226     103.174  45.449  94.143  1.00  0.00           H
ATOM   1617  CE1 PHE   226     105.144  44.909  94.773  1.00  0.00           C
ATOM   1618  HE1 PHE   226     104.834  43.959  95.193  1.00  0.00           H
ATOM   1619  CZ  PHE   226     106.504  45.349  94.833  1.00  0.00           C
ATOM   1620  HZ  PHE   226     107.254  44.649  95.173  1.00  0.00           H
ATOM   1621  CD2 PHE   226     105.914  47.429  93.733  1.00  0.00           C
ATOM   1622  HD2 PHE   226     106.244  48.379  93.323  1.00  0.00           H
ATOM   1623  CE2 PHE   226     106.904  46.579  94.283  1.00  0.00           C
ATOM   1624  HE2 PHE   226     107.924  46.939  94.243  1.00  0.00           H
ATOM   1625  C   PHE   226     102.634  48.799  95.153  1.00  0.00           C
ATOM   1626  O   PHE   226     102.504  48.109  96.103  1.00  0.00           O
ATOM   1627  N   ILE   227     103.084  50.119  95.343  1.00  0.00           N
ATOM   1628  HN  ILE   227     103.144  50.699  94.533  1.00  0.00           H
ATOM   1629  CA  ILE   227     103.284  50.729  96.623  1.00  0.00           C
ATOM   1630  HA  ILE   227     103.894  50.009  97.143  1.00  0.00           H
ATOM   1631  CB  ILE   227     103.984  52.049  96.383  1.00  0.00           C
ATOM   1632  HB  ILE   227     104.754  51.919  95.583  1.00  0.00           H
ATOM   1633  CG2 ILE   227     103.044  53.129  95.833  1.00  0.00           C
ATOM   1634 HG21 ILE   227     102.394  52.679  95.053  1.00  0.00           H
ATOM   1635 HG22 ILE   227     103.714  53.829  95.293  1.00  0.00           H
ATOM   1636 HG23 ILE   227     102.404  53.569  96.623  1.00  0.00           H
ATOM   1637  CG1 ILE   227     104.704  52.639  97.573  1.00  0.00           C
ATOM   1638 HG11 ILE   227     103.984  53.099  98.293  1.00  0.00           H
ATOM   1639 HG12 ILE   227     105.224  53.559  97.233  1.00  0.00           H
ATOM   1640  CD  ILE   227     105.694  51.749  98.323  1.00  0.00           C
ATOM   1641  HD1 ILE   227     106.564  51.469  97.703  1.00  0.00           H
ATOM   1642  HD2 ILE   227     105.214  50.869  98.803  1.00  0.00           H
ATOM   1643  HD3 ILE   227     106.084  52.349  99.173  1.00  0.00           H
ATOM   1644  C   ILE   227     102.054  50.889  97.413  1.00  0.00           C
ATOM   1645  O   ILE   227     102.024  51.029  98.623  1.00  0.00           O
ATOM   1646  N   SER   228     100.914  50.879  96.743  1.00  0.00           N
ATOM   1647  HN  SER   228     100.874  50.899  95.753  1.00  0.00           H
ATOM   1648  CA  SER   228      99.654  50.799  97.483  1.00  0.00           C
ATOM   1649  HA  SER   228      99.794  51.409  98.353  1.00  0.00           H
ATOM   1650  CB  SER   228      98.394  51.359  96.703  1.00  0.00           C
ATOM   1651  HB1 SER   228      98.044  50.709  95.873  1.00  0.00           H
ATOM   1652  HB2 SER   228      98.624  52.369  96.293  1.00  0.00           H
ATOM   1653  OG  SER   228      97.294  51.699  97.593  1.00  0.00           O
ATOM   1654  HG1 SER   228      97.164  50.829  97.973  1.00  0.00           H
ATOM   1655  C   SER   228      99.284  49.349  97.893  1.00  0.00           C
ATOM   1656  O   SER   228      98.334  49.189  98.663  1.00  0.00           O
ATOM   1657  N   SER   229      99.904  48.279  97.423  1.00  0.00           N
ATOM   1658  HN  SER   229     100.644  48.439  96.783  1.00  0.00           H
ATOM   1659  CA  SER   229      99.354  46.889  97.653  1.00  0.00           C
ATOM   1660  HA  SER   229      98.454  46.899  98.253  1.00  0.00           H
ATOM   1661  CB  SER   229      98.764  46.159  96.423  1.00  0.00           C
ATOM   1662  HB1 SER   229      99.464  45.919  95.593  1.00  0.00           H
ATOM   1663  HB2 SER   229      98.034  46.879  95.993  1.00  0.00           H
ATOM   1664  OG  SER   229      97.894  45.029  96.763  1.00  0.00           O
ATOM   1665  HG1 SER   229      98.444  44.459  97.313  1.00  0.00           H
ATOM   1666  C   SER   229     100.344  45.939  98.203  1.00  0.00           C
ATOM   1667  O   SER   229     100.184  44.719  98.193  1.00  0.00           O
ATOM   1668  N   ILE   230     101.384  46.479  98.813  1.00  0.00           N
ATOM   1669  HN  ILE   230     101.454  47.479  98.893  1.00  0.00           H
ATOM   1670  CA  ILE   230     102.314  45.789  99.653  1.00  0.00           C
ATOM   1671  HA  ILE   230     102.544  44.899  99.083  1.00  0.00           H
ATOM   1672  CB  ILE   230     103.504  46.719  99.963  1.00  0.00           C
ATOM   1673  HB  ILE   230     104.134  46.299 100.773  1.00  0.00           H
ATOM   1674  CG2 ILE   230     104.484  46.819  98.763  1.00  0.00           C
ATOM   1675 HG21 ILE   230     104.874  45.809  98.533  1.00  0.00           H
ATOM   1676 HG22 ILE   230     105.324  47.529  98.923  1.00  0.00           H
ATOM   1677 HG23 ILE   230     103.984  47.239  97.863  1.00  0.00           H
ATOM   1678  CG1 ILE   230     103.004  48.119 100.483  1.00  0.00           C
ATOM   1679 HG11 ILE   230     102.094  47.929 101.103  1.00  0.00           H
ATOM   1680 HG12 ILE   230     102.804  48.669  99.543  1.00  0.00           H
ATOM   1681  CD  ILE   230     104.074  48.809 101.343  1.00  0.00           C
ATOM   1682  HD1 ILE   230     104.944  48.999 100.673  1.00  0.00           H
ATOM   1683  HD2 ILE   230     104.444  48.189 102.183  1.00  0.00           H
ATOM   1684  HD3 ILE   230     103.794  49.789 101.783  1.00  0.00           H
ATOM   1685  C   ILE   230     101.624  45.309 100.903  1.00  0.00           C
ATOM   1686  O   ILE   230     100.634  45.979 101.373  1.00  0.00           O
ATOM   1687  N   PRO   231     102.024  44.149 101.483  1.00  0.00           N
ATOM   1688  CD  PRO   231     103.084  43.279 100.993  1.00  0.00           C
ATOM   1689  HD1 PRO   231     104.014  43.889 101.063  1.00  0.00           H
ATOM   1690  HD2 PRO   231     102.804  43.009  99.953  1.00  0.00           H
ATOM   1691  CA  PRO   231     101.174  43.379 102.363  1.00  0.00           C
ATOM   1692  HA  PRO   231     100.124  43.559 102.153  1.00  0.00           H
ATOM   1693  CB  PRO   231     101.624  41.909 102.143  1.00  0.00           C
ATOM   1694  HB1 PRO   231     101.094  41.399 101.313  1.00  0.00           H
ATOM   1695  HB2 PRO   231     101.454  41.259 103.033  1.00  0.00           H
ATOM   1696  CG  PRO   231     103.104  41.989 101.823  1.00  0.00           C
ATOM   1697  HG1 PRO   231     103.744  42.169 102.713  1.00  0.00           H
ATOM   1698  HG2 PRO   231     103.504  41.139 101.223  1.00  0.00           H
ATOM   1699  C   PRO   231     101.434  43.829 103.793  1.00  0.00           C
ATOM   1700  O   PRO   231     102.034  43.119 104.623  1.00  0.00           O
ATOM   1701  N   VAL   232     100.934  45.019 104.063  1.00  0.00           N
ATOM   1702  HN  VAL   232     100.374  45.519 103.403  1.00  0.00           H
ATOM   1703  CA  VAL   232     101.244  45.749 105.303  1.00  0.00           C
ATOM   1704  HA  VAL   232     102.314  45.769 105.443  1.00  0.00           H
ATOM   1705  CB  VAL   232     100.834  47.179 105.193  1.00  0.00           C
ATOM   1706  HB  VAL   232     101.154  47.649 106.143  1.00  0.00           H
ATOM   1707  CG1 VAL   232     101.664  47.909 104.113  1.00  0.00           C
ATOM   1708 HG11 VAL   232     101.734  48.999 104.313  1.00  0.00           H
ATOM   1709 HG12 VAL   232     101.294  47.839 103.063  1.00  0.00           H
ATOM   1710 HG13 VAL   232     102.724  47.579 104.083  1.00  0.00           H
ATOM   1711  CG2 VAL   232      99.334  47.439 105.033  1.00  0.00           C
ATOM   1712 HG21 VAL   232      99.094  48.489 105.303  1.00  0.00           H
ATOM   1713 HG22 VAL   232      98.734  46.739 105.653  1.00  0.00           H
ATOM   1714 HG23 VAL   232      99.114  47.189 103.973  1.00  0.00           H
ATOM   1715  C   VAL   232     100.694  45.129 106.553  1.00  0.00           C
ATOM   1716  O   VAL   232     101.474  45.069 107.543  1.00  0.00           O
ATOM   1717  N   ASP   233      99.534  44.379 106.573  1.00  0.00           N
ATOM   1718  HN  ASP   233      98.844  44.339 105.853  1.00  0.00           H
ATOM   1719  CA  ASP   233      99.264  43.499 107.663  1.00  0.00           C
ATOM   1720  HA  ASP   233      99.224  44.079 108.573  1.00  0.00           H
ATOM   1721  CB  ASP   233      97.784  43.019 107.303  1.00  0.00           C
ATOM   1722  HB1 ASP   233      97.904  42.169 106.613  1.00  0.00           H
ATOM   1723  HB2 ASP   233      97.254  43.879 106.853  1.00  0.00           H
ATOM   1724  CG  ASP   233      97.004  42.539 108.533  1.00  0.00           C
ATOM   1725  OD1 ASP   233      95.784  42.679 108.463  1.00  0.00           O
ATOM   1726  OD2 ASP   233      97.524  41.829 109.383  1.00  0.00           O
ATOM   1727  C   ASP   233     100.294  42.389 107.913  1.00  0.00           C
ATOM   1728  O   ASP   233     100.834  42.319 109.033  1.00  0.00           O
ATOM   1729  N   TYR   234     100.824  41.649 106.923  1.00  0.00           N
ATOM   1730  HN  TYR   234     100.464  41.729 105.993  1.00  0.00           H
ATOM   1731  CA  TYR   234     101.894  40.709 107.163  1.00  0.00           C
ATOM   1732  HA  TYR   234     101.444  40.099 107.933  1.00  0.00           H
ATOM   1733  CB  TYR   234     102.154  39.729 105.983  1.00  0.00           C
ATOM   1734  HB1 TYR   234     102.594  40.329 105.163  1.00  0.00           H
ATOM   1735  HB2 TYR   234     101.264  39.259 105.503  1.00  0.00           H
ATOM   1736  CG  TYR   234     103.104  38.519 106.213  1.00  0.00           C
ATOM   1737  CD1 TYR   234     103.204  37.839 107.473  1.00  0.00           C
ATOM   1738  HD1 TYR   234     102.644  38.269 108.283  1.00  0.00           H
ATOM   1739  CE1 TYR   234     103.944  36.699 107.573  1.00  0.00           C
ATOM   1740  HE1 TYR   234     104.024  36.269 108.563  1.00  0.00           H
ATOM   1741  CZ  TYR   234     104.544  36.159 106.453  1.00  0.00           C
ATOM   1742  OH  TYR   234     105.114  34.849 106.543  1.00  0.00           O
ATOM   1743  HH  TYR   234     105.014  34.439 107.403  1.00  0.00           H
ATOM   1744  CD2 TYR   234     103.764  38.009 105.133  1.00  0.00           C
ATOM   1745  HD2 TYR   234     103.664  38.509 104.183  1.00  0.00           H
ATOM   1746  CE2 TYR   234     104.484  36.809 105.233  1.00  0.00           C
ATOM   1747  HE2 TYR   234     104.954  36.379 104.353  1.00  0.00           H
ATOM   1748  C   TYR   234     103.094  41.359 107.693  1.00  0.00           C
ATOM   1749  O   TYR   234     103.764  40.869 108.603  1.00  0.00           O
ATOM   1750  N   ILE   235     103.414  42.539 107.253  1.00  0.00           N
ATOM   1751  HN  ILE   235     102.824  43.039 106.623  1.00  0.00           H
ATOM   1752  CA  ILE   235     104.644  43.169 107.603  1.00  0.00           C
ATOM   1753  HA  ILE   235     105.364  42.369 107.543  1.00  0.00           H
ATOM   1754  CB  ILE   235     105.014  44.359 106.593  1.00  0.00           C
ATOM   1755  HB  ILE   235     104.104  44.999 106.603  1.00  0.00           H
ATOM   1756  CG2 ILE   235     106.064  45.229 107.263  1.00  0.00           C
ATOM   1757 HG21 ILE   235     106.904  44.619 107.653  1.00  0.00           H
ATOM   1758 HG22 ILE   235     105.544  45.799 108.063  1.00  0.00           H
ATOM   1759 HG23 ILE   235     106.434  45.939 106.483  1.00  0.00           H
ATOM   1760  CG1 ILE   235     105.304  43.959 105.063  1.00  0.00           C
ATOM   1761 HG11 ILE   235     104.574  43.119 105.003  1.00  0.00           H
ATOM   1762 HG12 ILE   235     106.324  43.529 105.103  1.00  0.00           H
ATOM   1763  CD  ILE   235     105.024  44.989 104.023  1.00  0.00           C
ATOM   1764  HD1 ILE   235     105.334  44.579 103.043  1.00  0.00           H
ATOM   1765  HD2 ILE   235     105.394  46.019 104.203  1.00  0.00           H
ATOM   1766  HD3 ILE   235     103.924  45.069 104.073  1.00  0.00           H
ATOM   1767  C   ILE   235     104.654  43.609 109.073  1.00  0.00           C
ATOM   1768  O   ILE   235     105.684  43.499 109.733  1.00  0.00           O
ATOM   1769  N   PHE   236     103.454  43.959 109.603  1.00  0.00           N
ATOM   1770  HN  PHE   236     102.614  43.859 109.073  1.00  0.00           H
ATOM   1771  CA  PHE   236     103.344  44.329 110.983  1.00  0.00           C
ATOM   1772  HA  PHE   236     104.114  45.049 111.233  1.00  0.00           H
ATOM   1773  CB  PHE   236     101.884  44.919 111.083  1.00  0.00           C
ATOM   1774  HB1 PHE   236     101.124  44.119 110.973  1.00  0.00           H
ATOM   1775  HB2 PHE   236     101.704  45.709 110.323  1.00  0.00           H
ATOM   1776  CG  PHE   236     101.614  45.419 112.523  1.00  0.00           C
ATOM   1777  CD1 PHE   236     101.904  46.779 112.733  1.00  0.00           C
ATOM   1778  HD1 PHE   236     102.384  47.299 111.913  1.00  0.00           H
ATOM   1779  CE1 PHE   236     101.584  47.339 113.973  1.00  0.00           C
ATOM   1780  HE1 PHE   236     101.754  48.409 114.083  1.00  0.00           H
ATOM   1781  CZ  PHE   236     100.914  46.499 114.943  1.00  0.00           C
ATOM   1782  HZ  PHE   236     100.664  46.989 115.873  1.00  0.00           H
ATOM   1783  CD2 PHE   236     100.874  44.629 113.443  1.00  0.00           C
ATOM   1784  HD2 PHE   236     100.664  43.619 113.123  1.00  0.00           H
ATOM   1785  CE2 PHE   236     100.614  45.139 114.773  1.00  0.00           C
ATOM   1786  HE2 PHE   236     100.204  44.539 115.573  1.00  0.00           H
ATOM   1787  C   PHE   236     103.564  43.129 111.943  1.00  0.00           C
ATOM   1788  O   PHE   236     104.014  43.409 113.073  1.00  0.00           O
ATOM   1789  N   LEU   237     103.284  41.839 111.483  1.00  0.00           N
ATOM   1790  HN  LEU   237     102.964  41.879 110.543  1.00  0.00           H
ATOM   1791  CA  LEU   237     103.404  40.549 112.133  1.00  0.00           C
ATOM   1792  HA  LEU   237     103.164  40.609 113.183  1.00  0.00           H
ATOM   1793  CB  LEU   237     102.544  39.479 111.343  1.00  0.00           C
ATOM   1794  HB1 LEU   237     102.754  38.499 111.813  1.00  0.00           H
ATOM   1795  HB2 LEU   237     102.954  39.399 110.313  1.00  0.00           H
ATOM   1796  CG  LEU   237     100.994  39.749 111.333  1.00  0.00           C
ATOM   1797  HG  LEU   237     100.884  40.779 110.943  1.00  0.00           H
ATOM   1798  CD1 LEU   237     100.274  38.779 110.403  1.00  0.00           C
ATOM   1799 HD11 LEU   237     100.464  37.729 110.693  1.00  0.00           H
ATOM   1800 HD12 LEU   237     100.614  38.879 109.343  1.00  0.00           H
ATOM   1801 HD13 LEU   237      99.174  38.969 110.383  1.00  0.00           H
ATOM   1802  CD2 LEU   237     100.464  39.689 112.763  1.00  0.00           C
ATOM   1803 HD21 LEU   237     100.894  40.559 113.293  1.00  0.00           H
ATOM   1804 HD22 LEU   237     100.854  38.789 113.303  1.00  0.00           H
ATOM   1805 HD23 LEU   237      99.374  39.779 112.913  1.00  0.00           H
ATOM   1806  C   LEU   237     104.924  40.219 112.113  1.00  0.00           C
ATOM   1807  O   LEU   237     105.384  39.399 112.963  1.00  0.00           O
ATOM   1808  N   ILE   238     105.684  40.809 111.183  1.00  0.00           N
ATOM   1809  HN  ILE   238     105.194  41.199 110.413  1.00  0.00           H
ATOM   1810  CA  ILE   238     107.124  40.519 111.183  1.00  0.00           C
ATOM   1811  HA  ILE   238     107.324  39.609 111.723  1.00  0.00           H
ATOM   1812  CB  ILE   238     107.564  40.379 109.713  1.00  0.00           C
ATOM   1813  HB  ILE   238     107.134  41.109 108.993  1.00  0.00           H
ATOM   1814  CG2 ILE   238     109.094  40.319 109.753  1.00  0.00           C
ATOM   1815 HG21 ILE   238     109.524  39.899 108.823  1.00  0.00           H
ATOM   1816 HG22 ILE   238     109.354  39.659 110.603  1.00  0.00           H
ATOM   1817 HG23 ILE   238     109.474  41.349 109.913  1.00  0.00           H
ATOM   1818  CG1 ILE   238     106.954  39.099 109.163  1.00  0.00           C
ATOM   1819 HG11 ILE   238     105.854  39.209 109.273  1.00  0.00           H
ATOM   1820 HG12 ILE   238     107.184  38.169 109.723  1.00  0.00           H
ATOM   1821  CD  ILE   238     107.214  38.659 107.673  1.00  0.00           C
ATOM   1822  HD1 ILE   238     106.794  37.639 107.533  1.00  0.00           H
ATOM   1823  HD2 ILE   238     108.294  38.539 107.443  1.00  0.00           H
ATOM   1824  HD3 ILE   238     106.814  39.399 106.933  1.00  0.00           H
ATOM   1825  C   ILE   238     107.854  41.709 111.863  1.00  0.00           C
ATOM   1826  O   ILE   238     108.894  41.479 112.513  1.00  0.00           O
ATOM   1827  N   VAL   239     107.404  42.999 111.863  1.00  0.00           N
ATOM   1828  HN  VAL   239     106.634  43.239 111.273  1.00  0.00           H
ATOM   1829  CA  VAL   239     107.894  43.919 112.813  1.00  0.00           C
ATOM   1830  HA  VAL   239     108.954  43.999 112.623  1.00  0.00           H
ATOM   1831  CB  VAL   239     107.244  45.319 112.463  1.00  0.00           C
ATOM   1832  HB  VAL   239     106.154  45.169 112.333  1.00  0.00           H
ATOM   1833  CG1 VAL   239     107.464  46.319 113.583  1.00  0.00           C
ATOM   1834 HG11 VAL   239     108.534  46.429 113.883  1.00  0.00           H
ATOM   1835 HG12 VAL   239     107.014  45.929 114.523  1.00  0.00           H
ATOM   1836 HG13 VAL   239     107.114  47.359 113.393  1.00  0.00           H
ATOM   1837  CG2 VAL   239     107.774  46.029 111.183  1.00  0.00           C
ATOM   1838 HG21 VAL   239     107.874  45.399 110.273  1.00  0.00           H
ATOM   1839 HG22 VAL   239     108.774  46.409 111.453  1.00  0.00           H
ATOM   1840 HG23 VAL   239     106.994  46.769 110.923  1.00  0.00           H
ATOM   1841  C   VAL   239     107.604  43.419 114.243  1.00  0.00           C
ATOM   1842  O   VAL   239     108.544  43.469 115.023  1.00  0.00           O
ATOM   1843  N   GLU   240     106.364  42.949 114.653  1.00  0.00           N
ATOM   1844  HN  GLU   240     105.604  43.049 114.023  1.00  0.00           H
ATOM   1845  CA  GLU   240     106.034  42.569 116.023  1.00  0.00           C
ATOM   1846  HA  GLU   240     106.244  43.389 116.693  1.00  0.00           H
ATOM   1847  CB  GLU   240     104.564  42.249 116.053  1.00  0.00           C
ATOM   1848  HB1 GLU   240     104.314  41.199 115.793  1.00  0.00           H
ATOM   1849  HB2 GLU   240     103.884  42.939 115.503  1.00  0.00           H
ATOM   1850  CG  GLU   240     104.104  42.349 117.513  1.00  0.00           C
ATOM   1851  HG1 GLU   240     104.174  43.409 117.853  1.00  0.00           H
ATOM   1852  HG2 GLU   240     104.734  41.739 118.183  1.00  0.00           H
ATOM   1853  CD  GLU   240     102.654  41.999 117.663  1.00  0.00           C
ATOM   1854  OE1 GLU   240     101.764  42.879 117.833  1.00  0.00           O
ATOM   1855  OE2 GLU   240     102.334  40.789 117.533  1.00  0.00           O
ATOM   1856  C   GLU   240     106.824  41.319 116.343  1.00  0.00           C
ATOM   1857  O   GLU   240     107.124  41.159 117.493  1.00  0.00           O
ATOM   1858  N   LYS   241     107.174  40.409 115.373  1.00  0.00           N
ATOM   1859  HN  LYS   241     106.874  40.439 114.423  1.00  0.00           H
ATOM   1860  CA  LYS   241     107.974  39.239 115.673  1.00  0.00           C
ATOM   1861  HA  LYS   241     107.434  38.739 116.463  1.00  0.00           H
ATOM   1862  CB  LYS   241     108.054  38.249 114.553  1.00  0.00           C
ATOM   1863  HB1 LYS   241     108.464  38.659 113.613  1.00  0.00           H
ATOM   1864  HB2 LYS   241     107.064  37.819 114.323  1.00  0.00           H
ATOM   1865  CG  LYS   241     108.914  36.929 114.703  1.00  0.00           C
ATOM   1866  HG1 LYS   241     109.964  37.219 114.913  1.00  0.00           H
ATOM   1867  HG2 LYS   241     108.864  36.539 113.673  1.00  0.00           H
ATOM   1868  CD  LYS   241     108.284  36.039 115.773  1.00  0.00           C
ATOM   1869  HD1 LYS   241     107.374  35.529 115.383  1.00  0.00           H
ATOM   1870  HD2 LYS   241     108.044  36.669 116.663  1.00  0.00           H
ATOM   1871  CE  LYS   241     109.304  34.979 116.293  1.00  0.00           C
ATOM   1872  HE1 LYS   241     110.094  35.479 116.903  1.00  0.00           H
ATOM   1873  HE2 LYS   241     109.764  34.509 115.403  1.00  0.00           H
ATOM   1874  NZ  LYS   241     108.754  33.969 117.163  1.00  0.00           N
ATOM   1875  HZ1 LYS   241     108.694  34.299 118.153  1.00  0.00           H
ATOM   1876  HZ2 LYS   241     109.414  33.169 117.193  1.00  0.00           H
ATOM   1877  HZ3 LYS   241     107.814  33.669 116.833  1.00  0.00           H
ATOM   1878  C   LYS   241     109.404  39.659 116.133  1.00  0.00           C
ATOM   1879  O   LYS   241     109.924  39.039 117.063  1.00  0.00           O
ATOM   1880  N   GLY   242     110.064  40.649 115.523  1.00  0.00           N
ATOM   1881  HN  GLY   242     109.744  41.079 114.683  1.00  0.00           H
ATOM   1882  CA  GLY   242     111.364  41.159 116.033  1.00  0.00           C
ATOM   1883  HA1 GLY   242     111.624  41.999 115.403  1.00  0.00           H
ATOM   1884  HA2 GLY   242     112.034  40.319 116.133  1.00  0.00           H
ATOM   1885  C   GLY   242     111.234  41.879 117.403  1.00  0.00           C
ATOM   1886  O   GLY   242     112.054  41.629 118.283  1.00  0.00           O
ATOM   1887  NT  GLY   242     110.374  42.879 117.473  1.00  0.00           N
ATOM   1888  HT1 GLY   242     109.584  42.809 116.863  1.00  0.00           H
ATOM   1889  HT2 GLY   242     110.494  43.569 118.193  1.00  0.00           H
ATOM   1890  CAY ARG   252     101.274  46.659 120.053  1.00  0.00           C
ATOM   1891  HY1 ARG   252     101.514  46.379 121.103  1.00  0.00           H
ATOM   1892  HY2 ARG   252     102.194  46.389 119.503  1.00  0.00           H
ATOM   1893  HY3 ARG   252     100.454  45.939 119.843  1.00  0.00           H
ATOM   1894  CY  ARG   252     100.744  48.009 119.873  1.00  0.00           C
ATOM   1895  OY  ARG   252      99.604  48.309 120.183  1.00  0.00           O
ATOM   1896  N   ARG   252     101.504  48.899 119.223  1.00  0.00           N
ATOM   1897  HN  ARG   252     102.374  48.629 118.813  1.00  0.00           H
ATOM   1898  CA  ARG   252     101.024  50.289 118.953  1.00  0.00           C
ATOM   1899  HA  ARG   252     100.714  50.629 119.933  1.00  0.00           H
ATOM   1900  CB  ARG   252     102.114  51.239 118.423  1.00  0.00           C
ATOM   1901  HB1 ARG   252     102.574  50.799 117.523  1.00  0.00           H
ATOM   1902  HB2 ARG   252     102.954  51.159 119.153  1.00  0.00           H
ATOM   1903  CG  ARG   252     101.834  52.709 118.163  1.00  0.00           C
ATOM   1904  HG1 ARG   252     101.474  53.179 119.103  1.00  0.00           H
ATOM   1905  HG2 ARG   252     101.014  52.839 117.423  1.00  0.00           H
ATOM   1906  CD  ARG   252     103.104  53.389 117.703  1.00  0.00           C
ATOM   1907  HD1 ARG   252     103.694  52.619 117.153  1.00  0.00           H
ATOM   1908  HD2 ARG   252     103.774  53.869 118.453  1.00  0.00           H
ATOM   1909  NE  ARG   252     102.724  54.549 116.843  1.00  0.00           N
ATOM   1910  HE  ARG   252     102.744  54.359 115.863  1.00  0.00           H
ATOM   1911  CZ  ARG   252     102.454  55.719 117.383  1.00  0.00           C
ATOM   1912  NH1 ARG   252     101.864  56.529 116.513  1.00  0.00           N
ATOM   1913 HH11 ARG   252     101.764  56.149 115.593  1.00  0.00           H
ATOM   1914 HH12 ARG   252     101.684  57.459 116.823  1.00  0.00           H
ATOM   1915  NH2 ARG   252     102.484  56.029 118.663  1.00  0.00           N
ATOM   1916 HH21 ARG   252     102.934  55.529 119.403  1.00  0.00           H
ATOM   1917 HH22 ARG   252     102.154  56.969 118.763  1.00  0.00           H
ATOM   1918  C   ARG   252      99.754  50.349 118.083  1.00  0.00           C
ATOM   1919  O   ARG   252      99.914  50.089 116.833  1.00  0.00           O
ATOM   1920  N   ALA   253      98.534  50.639 118.673  1.00  0.00           N
ATOM   1921  HN  ALA   253      98.544  51.059 119.573  1.00  0.00           H
ATOM   1922  CA  ALA   253      97.224  50.689 118.033  1.00  0.00           C
ATOM   1923  HA  ALA   253      96.914  49.799 117.513  1.00  0.00           H
ATOM   1924  CB  ALA   253      96.074  51.179 119.033  1.00  0.00           C
ATOM   1925  HB1 ALA   253      96.344  52.129 119.543  1.00  0.00           H
ATOM   1926  HB2 ALA   253      95.864  50.429 119.823  1.00  0.00           H
ATOM   1927  HB3 ALA   253      95.074  51.279 118.543  1.00  0.00           H
ATOM   1928  C   ALA   253      97.244  51.589 116.833  1.00  0.00           C
ATOM   1929  O   ALA   253      96.794  51.259 115.753  1.00  0.00           O
ATOM   1930  N   LEU   254      97.794  52.779 116.973  1.00  0.00           N
ATOM   1931  HN  LEU   254      98.124  52.989 117.893  1.00  0.00           H
ATOM   1932  CA  LEU   254      97.744  53.799 115.963  1.00  0.00           C
ATOM   1933  HA  LEU   254      96.704  53.829 115.663  1.00  0.00           H
ATOM   1934  CB  LEU   254      98.074  55.219 116.473  1.00  0.00           C
ATOM   1935  HB1 LEU   254      97.824  55.949 115.663  1.00  0.00           H
ATOM   1936  HB2 LEU   254      99.154  55.209 116.733  1.00  0.00           H
ATOM   1937  CG  LEU   254      97.314  55.489 117.763  1.00  0.00           C
ATOM   1938  HG  LEU   254      97.544  54.719 118.533  1.00  0.00           H
ATOM   1939  CD1 LEU   254      97.914  56.789 118.293  1.00  0.00           C
ATOM   1940 HD11 LEU   254      97.724  57.739 117.753  1.00  0.00           H
ATOM   1941 HD12 LEU   254      99.024  56.759 118.363  1.00  0.00           H
ATOM   1942 HD13 LEU   254      97.474  56.979 119.293  1.00  0.00           H
ATOM   1943  CD2 LEU   254      95.814  55.399 117.523  1.00  0.00           C
ATOM   1944 HD21 LEU   254      95.534  56.249 116.853  1.00  0.00           H
ATOM   1945 HD22 LEU   254      95.324  55.429 118.513  1.00  0.00           H
ATOM   1946 HD23 LEU   254      95.494  54.469 117.013  1.00  0.00           H
ATOM   1947  C   LEU   254      98.644  53.419 114.773  1.00  0.00           C
ATOM   1948  O   LEU   254      98.454  53.749 113.673  1.00  0.00           O
ATOM   1949  N   ARG   255      99.664  52.529 114.913  1.00  0.00           N
ATOM   1950  HN  ARG   255      99.884  52.139 115.803  1.00  0.00           H
ATOM   1951  CA  ARG   255     100.344  51.939 113.823  1.00  0.00           C
ATOM   1952  HA  ARG   255     100.634  52.689 113.103  1.00  0.00           H
ATOM   1953  CB  ARG   255     101.724  51.309 114.113  1.00  0.00           C
ATOM   1954  HB1 ARG   255     101.884  50.619 113.263  1.00  0.00           H
ATOM   1955  HB2 ARG   255     101.954  50.849 115.093  1.00  0.00           H
ATOM   1956  CG  ARG   255     102.894  52.269 113.903  1.00  0.00           C
ATOM   1957  HG1 ARG   255     102.844  53.139 114.593  1.00  0.00           H
ATOM   1958  HG2 ARG   255     102.914  52.499 112.813  1.00  0.00           H
ATOM   1959  CD  ARG   255     104.274  51.599 114.033  1.00  0.00           C
ATOM   1960  HD1 ARG   255     104.444  50.819 113.263  1.00  0.00           H
ATOM   1961  HD2 ARG   255     104.234  51.099 115.023  1.00  0.00           H
ATOM   1962  NE  ARG   255     105.214  52.699 113.843  1.00  0.00           N
ATOM   1963  HE  ARG   255     104.994  53.449 113.223  1.00  0.00           H
ATOM   1964  CZ  ARG   255     106.394  52.649 114.403  1.00  0.00           C
ATOM   1965  NH1 ARG   255     107.444  53.329 113.923  1.00  0.00           N
ATOM   1966 HH11 ARG   255     108.264  53.279 114.493  1.00  0.00           H
ATOM   1967 HH12 ARG   255     107.384  54.009 113.193  1.00  0.00           H
ATOM   1968  NH2 ARG   255     106.764  51.919 115.423  1.00  0.00           N
ATOM   1969 HH21 ARG   255     106.034  51.409 115.883  1.00  0.00           H
ATOM   1970 HH22 ARG   255     107.644  52.099 115.843  1.00  0.00           H
ATOM   1971  C   ARG   255      99.404  51.049 112.933  1.00  0.00           C
ATOM   1972  O   ARG   255      99.474  51.199 111.683  1.00  0.00           O
ATOM   1973  N   ILE   256      98.454  50.309 113.593  1.00  0.00           N
ATOM   1974  HN  ILE   256      98.314  50.449 114.563  1.00  0.00           H
ATOM   1975  CA  ILE   256      97.374  49.579 112.893  1.00  0.00           C
ATOM   1976  HA  ILE   256      97.824  49.069 112.053  1.00  0.00           H
ATOM   1977  CB  ILE   256      96.694  48.579 113.813  1.00  0.00           C
ATOM   1978  HB  ILE   256      96.204  49.119 114.653  1.00  0.00           H
ATOM   1979  CG2 ILE   256      95.494  47.899 113.063  1.00  0.00           C
ATOM   1980 HG21 ILE   256      95.164  47.089 113.753  1.00  0.00           H
ATOM   1981 HG22 ILE   256      95.654  47.379 112.083  1.00  0.00           H
ATOM   1982 HG23 ILE   256      94.674  48.649 113.103  1.00  0.00           H
ATOM   1983  CG1 ILE   256      97.584  47.499 114.513  1.00  0.00           C
ATOM   1984 HG11 ILE   256      98.554  47.719 114.013  1.00  0.00           H
ATOM   1985 HG12 ILE   256      97.254  46.499 114.163  1.00  0.00           H
ATOM   1986  CD  ILE   256      97.764  47.589 116.023  1.00  0.00           C
ATOM   1987  HD1 ILE   256      96.754  47.769 116.443  1.00  0.00           H
ATOM   1988  HD2 ILE   256      98.514  48.309 116.423  1.00  0.00           H
ATOM   1989  HD3 ILE   256      97.984  46.569 116.403  1.00  0.00           H
ATOM   1990  C   ILE   256      96.464  50.539 112.213  1.00  0.00           C
ATOM   1991  O   ILE   256      96.144  50.409 111.013  1.00  0.00           O
ATOM   1992  N   VAL   257      96.024  51.639 112.923  1.00  0.00           N
ATOM   1993  HN  VAL   257      96.204  51.749 113.893  1.00  0.00           H
ATOM   1994  CA  VAL   257      95.214  52.679 112.283  1.00  0.00           C
ATOM   1995  HA  VAL   257      94.254  52.279 111.973  1.00  0.00           H
ATOM   1996  CB  VAL   257      94.734  53.749 113.253  1.00  0.00           C
ATOM   1997  HB  VAL   257      95.524  54.409 113.663  1.00  0.00           H
ATOM   1998  CG1 VAL   257      93.734  54.769 112.513  1.00  0.00           C
ATOM   1999 HG11 VAL   257      92.944  54.199 111.963  1.00  0.00           H
ATOM   2000 HG12 VAL   257      94.304  55.229 111.683  1.00  0.00           H
ATOM   2001 HG13 VAL   257      93.334  55.559 113.173  1.00  0.00           H
ATOM   2002  CG2 VAL   257      93.984  53.079 114.363  1.00  0.00           C
ATOM   2003 HG21 VAL   257      94.574  52.209 114.723  1.00  0.00           H
ATOM   2004 HG22 VAL   257      93.004  52.669 114.023  1.00  0.00           H
ATOM   2005 HG23 VAL   257      93.714  53.759 115.193  1.00  0.00           H
ATOM   2006  C   VAL   257      95.804  53.159 111.003  1.00  0.00           C
ATOM   2007  O   VAL   257      95.154  53.309 110.003  1.00  0.00           O
ATOM   2008  N   ARG   258      97.094  53.539 111.083  1.00  0.00           N
ATOM   2009  HN  ARG   258      97.534  53.339 111.953  1.00  0.00           H
ATOM   2010  CA  ARG   258      97.874  54.139 109.973  1.00  0.00           C
ATOM   2011  HA  ARG   258      97.364  54.999 109.573  1.00  0.00           H
ATOM   2012  CB  ARG   258      99.214  54.659 110.563  1.00  0.00           C
ATOM   2013  HB1 ARG   258      99.764  54.969 109.653  1.00  0.00           H
ATOM   2014  HB2 ARG   258      99.624  53.839 111.183  1.00  0.00           H
ATOM   2015  CG  ARG   258      98.874  55.909 111.453  1.00  0.00           C
ATOM   2016  HG1 ARG   258      98.194  55.659 112.293  1.00  0.00           H
ATOM   2017  HG2 ARG   258      98.504  56.699 110.773  1.00  0.00           H
ATOM   2018  CD  ARG   258     100.114  56.529 112.143  1.00  0.00           C
ATOM   2019  HD1 ARG   258     100.784  56.779 111.293  1.00  0.00           H
ATOM   2020  HD2 ARG   258     100.644  55.819 112.803  1.00  0.00           H
ATOM   2021  NE  ARG   258      99.674  57.709 112.953  1.00  0.00           N
ATOM   2022  HE  ARG   258      98.684  57.699 113.103  1.00  0.00           H
ATOM   2023  CZ  ARG   258     100.394  58.729 113.383  1.00  0.00           C
ATOM   2024  NH1 ARG   258      99.754  59.739 113.853  1.00  0.00           N
ATOM   2025 HH11 ARG   258      98.774  59.539 113.963  1.00  0.00           H
ATOM   2026 HH12 ARG   258     100.134  60.589 114.213  1.00  0.00           H
ATOM   2027  NH2 ARG   258     101.674  58.779 113.233  1.00  0.00           N
ATOM   2028 HH21 ARG   258     102.234  58.089 112.773  1.00  0.00           H
ATOM   2029 HH22 ARG   258     102.094  59.339 113.943  1.00  0.00           H
ATOM   2030  C   ARG   258      98.114  53.209 108.743  1.00  0.00           C
ATOM   2031  O   ARG   258      97.914  53.669 107.593  1.00  0.00           O
ATOM   2032  N   PHE   259      98.484  51.909 109.053  1.00  0.00           N
ATOM   2033  HN  PHE   259      98.674  51.519 109.943  1.00  0.00           H
ATOM   2034  CA  PHE   259      98.734  50.979 107.953  1.00  0.00           C
ATOM   2035  HA  PHE   259      99.244  51.539 107.183  1.00  0.00           H
ATOM   2036  CB  PHE   259      99.564  49.789 108.503  1.00  0.00           C
ATOM   2037  HB1 PHE   259     100.054  50.279 109.373  1.00  0.00           H
ATOM   2038  HB2 PHE   259     100.414  49.549 107.823  1.00  0.00           H
ATOM   2039  CG  PHE   259      98.944  48.499 109.103  1.00  0.00           C
ATOM   2040  CD1 PHE   259      98.254  47.599 108.293  1.00  0.00           C
ATOM   2041  HD1 PHE   259      98.034  47.959 107.293  1.00  0.00           H
ATOM   2042  CE1 PHE   259      97.844  46.339 108.833  1.00  0.00           C
ATOM   2043  HE1 PHE   259      97.234  45.699 108.213  1.00  0.00           H
ATOM   2044  CZ  PHE   259      98.114  46.049 110.153  1.00  0.00           C
ATOM   2045  HZ  PHE   259      97.694  45.099 110.453  1.00  0.00           H
ATOM   2046  CD2 PHE   259      99.444  48.109 110.413  1.00  0.00           C
ATOM   2047  HD2 PHE   259     100.054  48.729 111.053  1.00  0.00           H
ATOM   2048  CE2 PHE   259      98.974  46.869 110.933  1.00  0.00           C
ATOM   2049  HE2 PHE   259      99.164  46.539 111.943  1.00  0.00           H
ATOM   2050  C   PHE   259      97.384  50.469 107.283  1.00  0.00           C
ATOM   2051  O   PHE   259      97.334  50.259 106.073  1.00  0.00           O
ATOM   2052  N   THR   260      96.224  50.469 108.053  1.00  0.00           N
ATOM   2053  HN  THR   260      96.154  50.679 109.023  1.00  0.00           H
ATOM   2054  CA  THR   260      94.964  50.129 107.443  1.00  0.00           C
ATOM   2055  HA  THR   260      95.084  49.419 106.643  1.00  0.00           H
ATOM   2056  CB  THR   260      93.964  49.579 108.493  1.00  0.00           C
ATOM   2057  HB  THR   260      93.044  49.269 107.953  1.00  0.00           H
ATOM   2058  OG1 THR   260      93.584  50.559 109.443  1.00  0.00           O
ATOM   2059  HG1 THR   260      94.084  50.349 110.233  1.00  0.00           H
ATOM   2060  CG2 THR   260      94.534  48.359 109.223  1.00  0.00           C
ATOM   2061 HG21 THR   260      93.854  48.059 110.053  1.00  0.00           H
ATOM   2062 HG22 THR   260      95.524  48.589 109.653  1.00  0.00           H
ATOM   2063 HG23 THR   260      94.574  47.459 108.583  1.00  0.00           H
ATOM   2064  C   THR   260      94.254  51.329 106.783  1.00  0.00           C
ATOM   2065  O   THR   260      93.284  51.169 106.053  1.00  0.00           O
ATOM   2066  N   LYS   261      94.814  52.539 106.863  1.00  0.00           N
ATOM   2067  HN  LYS   261      95.634  52.779 107.373  1.00  0.00           H
ATOM   2068  CA  LYS   261      94.434  53.669 105.983  1.00  0.00           C
ATOM   2069  HA  LYS   261      93.354  53.649 105.873  1.00  0.00           H
ATOM   2070  CB  LYS   261      94.894  55.019 106.643  1.00  0.00           C
ATOM   2071  HB1 LYS   261      95.004  55.869 105.933  1.00  0.00           H
ATOM   2072  HB2 LYS   261      95.864  54.749 107.103  1.00  0.00           H
ATOM   2073  CG  LYS   261      94.004  55.459 107.753  1.00  0.00           C
ATOM   2074  HG1 LYS   261      93.734  54.539 108.303  1.00  0.00           H
ATOM   2075  HG2 LYS   261      93.014  55.839 107.393  1.00  0.00           H
ATOM   2076  CD  LYS   261      94.644  56.579 108.613  1.00  0.00           C
ATOM   2077  HD1 LYS   261      95.174  57.329 107.993  1.00  0.00           H
ATOM   2078  HD2 LYS   261      95.474  56.249 109.263  1.00  0.00           H
ATOM   2079  CE  LYS   261      93.614  57.249 109.523  1.00  0.00           C
ATOM   2080  HE1 LYS   261      93.154  56.539 110.243  1.00  0.00           H
ATOM   2081  HE2 LYS   261      92.724  57.729 109.043  1.00  0.00           H
ATOM   2082  NZ  LYS   261      94.234  58.409 110.223  1.00  0.00           N
ATOM   2083  HZ1 LYS   261      94.484  58.049 111.173  1.00  0.00           H
ATOM   2084  HZ2 LYS   261      93.634  59.249 110.263  1.00  0.00           H
ATOM   2085  HZ3 LYS   261      95.144  58.619 109.773  1.00  0.00           H
ATOM   2086  C   LYS   261      95.034  53.479 104.623  1.00  0.00           C
ATOM   2087  O   LYS   261      94.524  53.959 103.603  1.00  0.00           O
ATOM   2088  N   ILE   262      96.214  52.789 104.543  1.00  0.00           N
ATOM   2089  HN  ILE   262      96.754  52.629 105.373  1.00  0.00           H
ATOM   2090  CA  ILE   262      96.824  52.409 103.283  1.00  0.00           C
ATOM   2091  HA  ILE   262      96.874  53.329 102.733  1.00  0.00           H
ATOM   2092  CB  ILE   262      98.224  51.879 103.363  1.00  0.00           C
ATOM   2093  HB  ILE   262      98.254  50.829 103.713  1.00  0.00           H
ATOM   2094  CG2 ILE   262      98.864  51.959 101.903  1.00  0.00           C
ATOM   2095 HG21 ILE   262      99.954  51.759 101.873  1.00  0.00           H
ATOM   2096 HG22 ILE   262      98.694  52.959 101.453  1.00  0.00           H
ATOM   2097 HG23 ILE   262      98.444  51.199 101.203  1.00  0.00           H
ATOM   2098  CG1 ILE   262      98.934  52.719 104.413  1.00  0.00           C
ATOM   2099 HG11 ILE   262      98.524  52.649 105.443  1.00  0.00           H
ATOM   2100 HG12 ILE   262      98.884  53.739 103.973  1.00  0.00           H
ATOM   2101  CD  ILE   262     100.434  52.469 104.453  1.00  0.00           C
ATOM   2102  HD1 ILE   262     100.854  52.739 105.443  1.00  0.00           H
ATOM   2103  HD2 ILE   262     100.964  53.139 103.743  1.00  0.00           H
ATOM   2104  HD3 ILE   262     100.754  51.429 104.243  1.00  0.00           H
ATOM   2105  C   ILE   262      95.974  51.499 102.483  1.00  0.00           C
ATOM   2106  O   ILE   262      95.704  51.789 101.303  1.00  0.00           O
ATOM   2107  N   LEU   263      95.374  50.509 103.193  1.00  0.00           N
ATOM   2108  HN  LEU   263      95.774  50.379 104.103  1.00  0.00           H
ATOM   2109  CA  LEU   263      94.374  49.609 102.673  1.00  0.00           C
ATOM   2110  HA  LEU   263      94.674  49.139 101.753  1.00  0.00           H
ATOM   2111  CB  LEU   263      94.154  48.569 103.803  1.00  0.00           C
ATOM   2112  HB1 LEU   263      93.324  47.899 103.523  1.00  0.00           H
ATOM   2113  HB2 LEU   263      93.824  49.109 104.713  1.00  0.00           H
ATOM   2114  CG  LEU   263      95.484  47.759 104.003  1.00  0.00           C
ATOM   2115  HG  LEU   263      96.284  48.499 104.193  1.00  0.00           H
ATOM   2116  CD1 LEU   263      95.404  46.899 105.283  1.00  0.00           C
ATOM   2117 HD11 LEU   263      96.404  46.469 105.523  1.00  0.00           H
ATOM   2118 HD12 LEU   263      94.734  46.019 105.123  1.00  0.00           H
ATOM   2119 HD13 LEU   263      94.934  47.519 106.073  1.00  0.00           H
ATOM   2120  CD2 LEU   263      95.944  46.979 102.753  1.00  0.00           C
ATOM   2121 HD21 LEU   263      95.174  46.199 102.593  1.00  0.00           H
ATOM   2122 HD22 LEU   263      96.904  46.449 102.923  1.00  0.00           H
ATOM   2123 HD23 LEU   263      96.034  47.649 101.873  1.00  0.00           H
ATOM   2124  C   LEU   263      93.124  50.339 102.233  1.00  0.00           C
ATOM   2125  O   LEU   263      92.384  49.929 101.293  1.00  0.00           O
ATOM   2126  N   CYS   264      92.714  51.409 102.953  1.00  0.00           N
ATOM   2127  HN  CYS   264      93.124  51.529 103.853  1.00  0.00           H
ATOM   2128  CA  CYS   264      91.614  52.289 102.463  1.00  0.00           C
ATOM   2129  HA  CYS   264      90.714  51.759 102.193  1.00  0.00           H
ATOM   2130  CB  CYS   264      91.144  53.269 103.533  1.00  0.00           C
ATOM   2131  HB1 CYS   264      91.914  54.019 103.813  1.00  0.00           H
ATOM   2132  HB2 CYS   264      90.964  52.539 104.363  1.00  0.00           H
ATOM   2133  SG  CYS   264      89.664  54.199 103.123  1.00  0.00           S
ATOM   2134  HG1 CYS   264      88.744  53.269 103.323  1.00  0.00           H
ATOM   2135  C   CYS   264      91.954  52.939 101.113  1.00  0.00           C
ATOM   2136  O   CYS   264      91.144  52.809 100.213  1.00  0.00           O
ATOM   2137  N   LEU   265      93.174  53.499 100.783  1.00  0.00           N
ATOM   2138  HN  LEU   265      93.874  53.449 101.483  1.00  0.00           H
ATOM   2139  CA  LEU   265      93.524  53.999  99.533  1.00  0.00           C
ATOM   2140  HA  LEU   265      92.814  54.759  99.213  1.00  0.00           H
ATOM   2141  CB  LEU   265      94.894  54.659  99.543  1.00  0.00           C
ATOM   2142  HB1 LEU   265      95.154  54.819  98.473  1.00  0.00           H
ATOM   2143  HB2 LEU   265      95.604  53.899  99.933  1.00  0.00           H
ATOM   2144  CG  LEU   265      94.784  55.909 100.433  1.00  0.00           C
ATOM   2145  HG  LEU   265      94.164  55.629 101.313  1.00  0.00           H
ATOM   2146  CD1 LEU   265      96.264  56.129 100.923  1.00  0.00           C
ATOM   2147 HD11 LEU   265      96.684  55.159 101.273  1.00  0.00           H
ATOM   2148 HD12 LEU   265      96.214  56.829 101.783  1.00  0.00           H
ATOM   2149 HD13 LEU   265      96.894  56.579 100.123  1.00  0.00           H
ATOM   2150  CD2 LEU   265      94.264  57.139  99.783  1.00  0.00           C
ATOM   2151 HD21 LEU   265      94.864  57.289  98.853  1.00  0.00           H
ATOM   2152 HD22 LEU   265      94.494  57.949 100.513  1.00  0.00           H
ATOM   2153 HD23 LEU   265      93.194  57.109  99.513  1.00  0.00           H
ATOM   2154  C   LEU   265      93.464  52.889  98.443  1.00  0.00           C
ATOM   2155  O   LEU   265      92.984  53.229  97.363  1.00  0.00           O
ATOM   2156  N   LEU   266      93.914  51.679  98.703  1.00  0.00           N
ATOM   2157  HN  LEU   266      94.374  51.539  99.583  1.00  0.00           H
ATOM   2158  CA  LEU   266      93.954  50.639  97.743  1.00  0.00           C
ATOM   2159  HA  LEU   266      94.494  50.909  96.843  1.00  0.00           H
ATOM   2160  CB  LEU   266      94.654  49.409  98.453  1.00  0.00           C
ATOM   2161  HB1 LEU   266      94.194  49.119  99.423  1.00  0.00           H
ATOM   2162  HB2 LEU   266      95.674  49.789  98.693  1.00  0.00           H
ATOM   2163  CG  LEU   266      94.754  48.159  97.573  1.00  0.00           C
ATOM   2164  HG  LEU   266      93.764  47.719  97.323  1.00  0.00           H
ATOM   2165  CD1 LEU   266      95.374  48.589  96.223  1.00  0.00           C
ATOM   2166 HD11 LEU   266      95.614  47.639  95.693  1.00  0.00           H
ATOM   2167 HD12 LEU   266      96.354  49.079  96.353  1.00  0.00           H
ATOM   2168 HD13 LEU   266      94.674  49.209  95.623  1.00  0.00           H
ATOM   2169  CD2 LEU   266      95.584  47.179  98.413  1.00  0.00           C
ATOM   2170 HD21 LEU   266      96.104  46.429  97.783  1.00  0.00           H
ATOM   2171 HD22 LEU   266      94.954  46.549  99.073  1.00  0.00           H
ATOM   2172 HD23 LEU   266      96.354  47.659  99.053  1.00  0.00           H
ATOM   2173  C   LEU   266      92.564  50.239  97.213  1.00  0.00           C
ATOM   2174  O   LEU   266      92.334  50.229  96.013  1.00  0.00           O
ATOM   2175  N   ARG   267      91.574  49.969  98.073  1.00  0.00           N
ATOM   2176  HN  ARG   267      91.654  50.069  99.063  1.00  0.00           H
ATOM   2177  CA  ARG   267      90.214  49.619  97.553  1.00  0.00           C
ATOM   2178  HA  ARG   267      90.234  48.779  96.883  1.00  0.00           H
ATOM   2179  CB  ARG   267      89.254  49.109  98.653  1.00  0.00           C
ATOM   2180  HB1 ARG   267      89.564  48.099  99.003  1.00  0.00           H
ATOM   2181  HB2 ARG   267      88.244  48.949  98.233  1.00  0.00           H
ATOM   2182  CG  ARG   267      89.234  50.009  99.933  1.00  0.00           C
ATOM   2183  HG1 ARG   267      88.774  50.979  99.643  1.00  0.00           H
ATOM   2184  HG2 ARG   267      90.224  50.249 100.383  1.00  0.00           H
ATOM   2185  CD  ARG   267      88.444  49.339 101.053  1.00  0.00           C
ATOM   2186  HD1 ARG   267      88.804  48.299 101.173  1.00  0.00           H
ATOM   2187  HD2 ARG   267      87.374  49.269 100.773  1.00  0.00           H
ATOM   2188  NE  ARG   267      88.394  50.209 102.283  1.00  0.00           N
ATOM   2189  HE  ARG   267      87.694  50.919 102.393  1.00  0.00           H
ATOM   2190  CZ  ARG   267      89.134  50.039 103.373  1.00  0.00           C
ATOM   2191  NH1 ARG   267      88.894  50.859 104.393  1.00  0.00           N
ATOM   2192 HH11 ARG   267      89.514  50.869 105.173  1.00  0.00           H
ATOM   2193 HH12 ARG   267      88.274  51.639 104.313  1.00  0.00           H
ATOM   2194  NH2 ARG   267      90.064  49.129 103.483  1.00  0.00           N
ATOM   2195 HH21 ARG   267      90.654  49.099 104.283  1.00  0.00           H
ATOM   2196 HH22 ARG   267      90.374  48.589 102.703  1.00  0.00           H
ATOM   2197  C   ARG   267      89.454  50.639  96.703  1.00  0.00           C
ATOM   2198  O   ARG   267      88.884  50.219  95.693  1.00  0.00           O
ATOM   2199  N   LEU   268      89.564  51.889  97.123  1.00  0.00           N
ATOM   2200  HN  LEU   268      90.164  52.219  97.853  1.00  0.00           H
ATOM   2201  CA  LEU   268      89.124  52.989  96.253  1.00  0.00           C
ATOM   2202  HA  LEU   268      88.094  52.799  96.003  1.00  0.00           H
ATOM   2203  CB  LEU   268      89.074  54.419  97.053  1.00  0.00           C
ATOM   2204  HB1 LEU   268      88.644  55.219  96.403  1.00  0.00           H
ATOM   2205  HB2 LEU   268      90.134  54.689  97.263  1.00  0.00           H
ATOM   2206  CG  LEU   268      88.274  54.469  98.373  1.00  0.00           C
ATOM   2207  HG  LEU   268      88.484  53.599  99.023  1.00  0.00           H
ATOM   2208  CD1 LEU   268      88.564  55.679  99.253  1.00  0.00           C
ATOM   2209 HD11 LEU   268      88.054  55.659 100.243  1.00  0.00           H
ATOM   2210 HD12 LEU   268      88.204  56.549  98.663  1.00  0.00           H
ATOM   2211 HD13 LEU   268      89.654  55.739  99.473  1.00  0.00           H
ATOM   2212  CD2 LEU   268      86.784  54.279  98.053  1.00  0.00           C
ATOM   2213 HD21 LEU   268      86.274  55.249  97.883  1.00  0.00           H
ATOM   2214 HD22 LEU   268      86.354  53.889  99.003  1.00  0.00           H
ATOM   2215 HD23 LEU   268      86.594  53.559  97.223  1.00  0.00           H
ATOM   2216  C   LEU   268      89.844  53.179  94.913  1.00  0.00           C
ATOM   2217  O   LEU   268      89.194  53.139  93.883  1.00  0.00           O
ATOM   2218  N   LEU   269      91.194  53.199  94.893  1.00  0.00           N
ATOM   2219  HN  LEU   269      91.644  53.059  95.773  1.00  0.00           H
ATOM   2220  CA  LEU   269      92.094  53.239  93.723  1.00  0.00           C
ATOM   2221  HA  LEU   269      91.914  54.099  93.103  1.00  0.00           H
ATOM   2222  CB  LEU   269      93.494  53.189  94.263  1.00  0.00           C
ATOM   2223  HB1 LEU   269      93.664  52.319  94.923  1.00  0.00           H
ATOM   2224  HB2 LEU   269      93.574  54.069  94.933  1.00  0.00           H
ATOM   2225  CG  LEU   269      94.654  53.299  93.233  1.00  0.00           C
ATOM   2226  HG  LEU   269      94.594  52.499  92.463  1.00  0.00           H
ATOM   2227  CD1 LEU   269      94.604  54.629  92.513  1.00  0.00           C
ATOM   2228 HD11 LEU   269      95.574  54.959  92.083  1.00  0.00           H
ATOM   2229 HD12 LEU   269      94.304  55.429  93.233  1.00  0.00           H
ATOM   2230 HD13 LEU   269      93.894  54.519  91.663  1.00  0.00           H
ATOM   2231  CD2 LEU   269      95.874  53.019  94.113  1.00  0.00           C
ATOM   2232 HD21 LEU   269      95.914  51.929  94.333  1.00  0.00           H
ATOM   2233 HD22 LEU   269      95.764  53.439  95.133  1.00  0.00           H
ATOM   2234 HD23 LEU   269      96.834  53.259  93.603  1.00  0.00           H
ATOM   2235  C   LEU   269      91.944  52.099  92.773  1.00  0.00           C
ATOM   2236  O   LEU   269      91.864  52.289  91.563  1.00  0.00           O
ATOM   2237  N   ARG   270      91.674  50.889  93.283  1.00  0.00           N
ATOM   2238  HN  ARG   270      91.764  50.669  94.253  1.00  0.00           H
ATOM   2239  CA  ARG   270      91.284  49.839  92.353  1.00  0.00           C
ATOM   2240  HA  ARG   270      91.924  49.819  91.483  1.00  0.00           H
ATOM   2241  CB  ARG   270      91.844  48.449  92.953  1.00  0.00           C
ATOM   2242  HB1 ARG   270      92.914  48.699  93.103  1.00  0.00           H
ATOM   2243  HB2 ARG   270      91.784  47.759  92.073  1.00  0.00           H
ATOM   2244  CG  ARG   270      91.034  47.909  94.113  1.00  0.00           C
ATOM   2245  HG1 ARG   270      90.014  47.579  93.833  1.00  0.00           H
ATOM   2246  HG2 ARG   270      90.814  48.649  94.903  1.00  0.00           H
ATOM   2247  CD  ARG   270      91.844  46.809  94.743  1.00  0.00           C
ATOM   2248  HD1 ARG   270      92.724  47.189  95.293  1.00  0.00           H
ATOM   2249  HD2 ARG   270      92.224  46.069  94.003  1.00  0.00           H
ATOM   2250  NE  ARG   270      90.954  46.089  95.763  1.00  0.00           N
ATOM   2251  HE  ARG   270      89.964  46.279  95.743  1.00  0.00           H
ATOM   2252  CZ  ARG   270      91.354  45.179  96.643  1.00  0.00           C
ATOM   2253  NH1 ARG   270      90.464  44.559  97.373  1.00  0.00           N
ATOM   2254 HH11 ARG   270      90.744  43.909  98.073  1.00  0.00           H
ATOM   2255 HH12 ARG   270      89.484  44.719  97.293  1.00  0.00           H
ATOM   2256  NH2 ARG   270      92.654  44.909  96.863  1.00  0.00           N
ATOM   2257 HH21 ARG   270      92.874  44.109  97.413  1.00  0.00           H
ATOM   2258 HH22 ARG   270      93.344  45.299  96.253  1.00  0.00           H
ATOM   2259  C   ARG   270      89.874  49.849  91.863  1.00  0.00           C
ATOM   2260  O   ARG   270      89.574  49.399  90.733  1.00  0.00           O
ATOM   2261  N   LEU   271      88.864  50.409  92.593  1.00  0.00           N
ATOM   2262  HN  LEU   271      88.994  50.879  93.463  1.00  0.00           H
ATOM   2263  CA  LEU   271      87.464  50.489  92.163  1.00  0.00           C
ATOM   2264  HA  LEU   271      87.034  49.509  91.993  1.00  0.00           H
ATOM   2265  CB  LEU   271      86.634  51.169  93.253  1.00  0.00           C
ATOM   2266  HB1 LEU   271      86.914  52.219  93.453  1.00  0.00           H
ATOM   2267  HB2 LEU   271      86.814  50.559  94.153  1.00  0.00           H
ATOM   2268  CG  LEU   271      85.064  51.099  93.073  1.00  0.00           C
ATOM   2269  HG  LEU   271      84.814  51.799  92.243  1.00  0.00           H
ATOM   2270  CD1 LEU   271      84.644  49.689  92.773  1.00  0.00           C
ATOM   2271 HD11 LEU   271      83.554  49.549  92.903  1.00  0.00           H
ATOM   2272 HD12 LEU   271      85.174  48.959  93.433  1.00  0.00           H
ATOM   2273 HD13 LEU   271      84.814  49.399  91.713  1.00  0.00           H
ATOM   2274  CD2 LEU   271      84.494  51.599  94.373  1.00  0.00           C
ATOM   2275 HD21 LEU   271      84.934  52.589  94.623  1.00  0.00           H
ATOM   2276 HD22 LEU   271      84.694  50.909  95.223  1.00  0.00           H
ATOM   2277 HD23 LEU   271      83.414  51.819  94.293  1.00  0.00           H
ATOM   2278  C   LEU   271      87.324  51.249  90.873  1.00  0.00           C
ATOM   2279  O   LEU   271      86.504  50.929  90.053  1.00  0.00           O
ATOM   2280  N   SER   272      88.154  52.329  90.743  1.00  0.00           N
ATOM   2281  HN  SER   272      88.804  52.599  91.453  1.00  0.00           H
ATOM   2282  CA  SER   272      88.234  53.029  89.473  1.00  0.00           C
ATOM   2283  HA  SER   272      87.274  53.479  89.293  1.00  0.00           H
ATOM   2284  CB  SER   272      89.194  54.239  89.523  1.00  0.00           C
ATOM   2285  HB1 SER   272      90.214  53.939  89.843  1.00  0.00           H
ATOM   2286  HB2 SER   272      88.684  54.779  90.353  1.00  0.00           H
ATOM   2287  OG  SER   272      89.234  55.039  88.343  1.00  0.00           O
ATOM   2288  HG1 SER   272      89.734  54.639  87.623  1.00  0.00           H
ATOM   2289  C   SER   272      88.504  52.179  88.293  1.00  0.00           C
ATOM   2290  O   SER   272      87.734  52.179  87.353  1.00  0.00           O
ATOM   2291  N   ARG   273      89.534  51.319  88.293  1.00  0.00           N
ATOM   2292  HN  ARG   273      90.354  51.379  88.873  1.00  0.00           H
ATOM   2293  CA  ARG   273      89.574  50.279  87.283  1.00  0.00           C
ATOM   2294  HA  ARG   273      89.604  50.739  86.303  1.00  0.00           H
ATOM   2295  CB  ARG   273      90.914  49.569  87.603  1.00  0.00           C
ATOM   2296  HB1 ARG   273      90.964  49.439  88.703  1.00  0.00           H
ATOM   2297  HB2 ARG   273      91.764  50.249  87.363  1.00  0.00           H
ATOM   2298  CG  ARG   273      91.174  48.139  86.963  1.00  0.00           C
ATOM   2299  HG1 ARG   273      90.964  48.119  85.873  1.00  0.00           H
ATOM   2300  HG2 ARG   273      90.344  47.489  87.313  1.00  0.00           H
ATOM   2301  CD  ARG   273      92.404  47.479  87.583  1.00  0.00           C
ATOM   2302  HD1 ARG   273      92.324  47.589  88.693  1.00  0.00           H
ATOM   2303  HD2 ARG   273      93.264  48.029  87.163  1.00  0.00           H
ATOM   2304  NE  ARG   273      92.444  46.119  87.083  1.00  0.00           N
ATOM   2305  HE  ARG   273      91.984  45.829  86.243  1.00  0.00           H
ATOM   2306  CZ  ARG   273      93.334  45.239  87.483  1.00  0.00           C
ATOM   2307  NH1 ARG   273      93.534  44.109  86.923  1.00  0.00           N
ATOM   2308 HH11 ARG   273      94.214  43.529  87.383  1.00  0.00           H
ATOM   2309 HH12 ARG   273      93.124  43.829  86.063  1.00  0.00           H
ATOM   2310  NH2 ARG   273      94.174  45.479  88.483  1.00  0.00           N
ATOM   2311 HH21 ARG   273      94.344  46.419  88.753  1.00  0.00           H
ATOM   2312 HH22 ARG   273      94.804  44.749  88.753  1.00  0.00           H
ATOM   2313  C   ARG   273      88.474  49.269  87.133  1.00  0.00           C
ATOM   2314  O   ARG   273      88.204  48.859  86.003  1.00  0.00           O
ATOM   2315  N   LEU   274      87.844  48.849  88.243  1.00  0.00           N
ATOM   2316  HN  LEU   274      88.144  49.119  89.153  1.00  0.00           H
ATOM   2317  CA  LEU   274      86.764  47.809  88.193  1.00  0.00           C
ATOM   2318  HA  LEU   274      87.114  46.999  87.573  1.00  0.00           H
ATOM   2319  CB  LEU   274      86.564  47.269  89.613  1.00  0.00           C
ATOM   2320  HB1 LEU   274      85.714  46.559  89.573  1.00  0.00           H
ATOM   2321  HB2 LEU   274      86.264  48.109  90.273  1.00  0.00           H
ATOM   2322  CG  LEU   274      87.784  46.569  90.253  1.00  0.00           C
ATOM   2323  HG  LEU   274      88.704  47.079  89.903  1.00  0.00           H
ATOM   2324  CD1 LEU   274      87.734  46.579  91.793  1.00  0.00           C
ATOM   2325 HD11 LEU   274      88.604  45.919  91.983  1.00  0.00           H
ATOM   2326 HD12 LEU   274      86.774  46.119  92.133  1.00  0.00           H
ATOM   2327 HD13 LEU   274      87.894  47.549  92.303  1.00  0.00           H
ATOM   2328  CD2 LEU   274      87.894  45.099  89.783  1.00  0.00           C
ATOM   2329 HD21 LEU   274      87.034  44.599  90.283  1.00  0.00           H
ATOM   2330 HD22 LEU   274      88.794  44.589  90.183  1.00  0.00           H
ATOM   2331 HD23 LEU   274      87.864  44.939  88.683  1.00  0.00           H
ATOM   2332  C   LEU   274      85.454  48.339  87.633  1.00  0.00           C
ATOM   2333  O   LEU   274      84.864  47.679  86.793  1.00  0.00           O
ATOM   2334  N   ILE   275      85.064  49.539  88.043  1.00  0.00           N
ATOM   2335  HN  ILE   275      85.464  50.079  88.783  1.00  0.00           H
ATOM   2336  CA  ILE   275      83.794  50.179  87.553  1.00  0.00           C
ATOM   2337  HA  ILE   275      82.964  49.509  87.753  1.00  0.00           H
ATOM   2338  CB  ILE   275      83.454  51.409  88.393  1.00  0.00           C
ATOM   2339  HB  ILE   275      84.414  51.979  88.363  1.00  0.00           H
ATOM   2340  CG2 ILE   275      82.394  52.329  87.683  1.00  0.00           C
ATOM   2341 HG21 ILE   275      82.034  53.089  88.413  1.00  0.00           H
ATOM   2342 HG22 ILE   275      81.584  51.719  87.233  1.00  0.00           H
ATOM   2343 HG23 ILE   275      82.914  52.859  86.863  1.00  0.00           H
ATOM   2344  CG1 ILE   275      83.084  51.159  89.813  1.00  0.00           C
ATOM   2345 HG11 ILE   275      83.054  52.149  90.313  1.00  0.00           H
ATOM   2346 HG12 ILE   275      83.944  50.649  90.293  1.00  0.00           H
ATOM   2347  CD  ILE   275      81.784  50.329  90.113  1.00  0.00           C
ATOM   2348  HD1 ILE   275      81.864  49.819  91.093  1.00  0.00           H
ATOM   2349  HD2 ILE   275      81.654  49.599  89.283  1.00  0.00           H
ATOM   2350  HD3 ILE   275      80.884  50.979  90.063  1.00  0.00           H
ATOM   2351  C   ILE   275      83.884  50.429  86.063  1.00  0.00           C
ATOM   2352  O   ILE   275      82.994  50.089  85.303  1.00  0.00           O
ATOM   2353  N   ARG   276      85.084  50.819  85.603  1.00  0.00           N
ATOM   2354  HN  ARG   276      85.814  50.919  86.273  1.00  0.00           H
ATOM   2355  CA  ARG   276      85.434  51.109  84.213  1.00  0.00           C
ATOM   2356  HA  ARG   276      84.674  51.779  83.853  1.00  0.00           H
ATOM   2357  CB  ARG   276      86.874  51.669  84.093  1.00  0.00           C
ATOM   2358  HB1 ARG   276      87.344  51.469  83.103  1.00  0.00           H
ATOM   2359  HB2 ARG   276      87.504  51.239  84.893  1.00  0.00           H
ATOM   2360  CG  ARG   276      87.084  53.229  84.393  1.00  0.00           C
ATOM   2361  HG1 ARG   276      86.854  53.369  85.463  1.00  0.00           H
ATOM   2362  HG2 ARG   276      86.304  53.699  83.753  1.00  0.00           H
ATOM   2363  CD  ARG   276      88.494  53.759  84.193  1.00  0.00           C
ATOM   2364  HD1 ARG   276      89.064  53.479  83.273  1.00  0.00           H
ATOM   2365  HD2 ARG   276      89.124  53.359  85.013  1.00  0.00           H
ATOM   2366  NE  ARG   276      88.454  55.239  84.273  1.00  0.00           N
ATOM   2367  HE  ARG   276      87.554  55.659  84.393  1.00  0.00           H
ATOM   2368  CZ  ARG   276      89.474  56.069  83.903  1.00  0.00           C
ATOM   2369  NH1 ARG   276      89.284  57.379  84.033  1.00  0.00           N
ATOM   2370 HH11 ARG   276      88.524  57.669  84.613  1.00  0.00           H
ATOM   2371 HH12 ARG   276      90.024  58.039  83.893  1.00  0.00           H
ATOM   2372  NH2 ARG   276      90.534  55.569  83.333  1.00  0.00           N
ATOM   2373 HH21 ARG   276      90.524  54.589  83.123  1.00  0.00           H
ATOM   2374 HH22 ARG   276      91.154  56.189  82.863  1.00  0.00           H
ATOM   2375  C   ARG   276      85.294  49.919  83.343  1.00  0.00           C
ATOM   2376  O   ARG   276      84.634  49.949  82.293  1.00  0.00           O
ATOM   2377  N   TYR   277      85.874  48.859  83.803  1.00  0.00           N
ATOM   2378  HN  TYR   277      86.404  49.019  84.633  1.00  0.00           H
ATOM   2379  CA  TYR   277      85.804  47.529  83.213  1.00  0.00           C
ATOM   2380  HA  TYR   277      86.154  47.629  82.193  1.00  0.00           H
ATOM   2381  CB  TYR   277      86.804  46.659  83.993  1.00  0.00           C
ATOM   2382  HB1 TYR   277      86.534  46.679  85.073  1.00  0.00           H
ATOM   2383  HB2 TYR   277      87.814  47.099  83.863  1.00  0.00           H
ATOM   2384  CG  TYR   277      86.764  45.229  83.453  1.00  0.00           C
ATOM   2385  CD1 TYR   277      87.124  45.039  82.123  1.00  0.00           C
ATOM   2386  HD1 TYR   277      87.394  45.849  81.463  1.00  0.00           H
ATOM   2387  CE1 TYR   277      87.024  43.749  81.593  1.00  0.00           C
ATOM   2388  HE1 TYR   277      87.074  43.529  80.533  1.00  0.00           H
ATOM   2389  CZ  TYR   277      86.574  42.679  82.343  1.00  0.00           C
ATOM   2390  OH  TYR   277      86.494  41.469  81.683  1.00  0.00           O
ATOM   2391  HH  TYR   277      86.234  40.899  82.403  1.00  0.00           H
ATOM   2392  CD2 TYR   277      86.374  44.209  84.283  1.00  0.00           C
ATOM   2393  HD2 TYR   277      86.114  44.439  85.313  1.00  0.00           H
ATOM   2394  CE2 TYR   277      86.374  42.869  83.783  1.00  0.00           C
ATOM   2395  HE2 TYR   277      86.314  42.029  84.463  1.00  0.00           H
ATOM   2396  C   TYR   277      84.354  46.969  83.183  1.00  0.00           C
ATOM   2397  O   TYR   277      83.974  46.539  82.073  1.00  0.00           O
ATOM   2398  N   ILE   278      83.544  47.189  84.243  1.00  0.00           N
ATOM   2399  HN  ILE   278      83.944  47.549  85.083  1.00  0.00           H
ATOM   2400  CA  ILE   278      82.134  46.839  84.233  1.00  0.00           C
ATOM   2401  HA  ILE   278      82.024  45.829  83.873  1.00  0.00           H
ATOM   2402  CB  ILE   278      81.564  46.959  85.653  1.00  0.00           C
ATOM   2403  HB  ILE   278      82.174  47.789  86.073  1.00  0.00           H
ATOM   2404  CG2 ILE   278      80.024  47.209  85.723  1.00  0.00           C
ATOM   2405 HG21 ILE   278      79.494  46.249  85.573  1.00  0.00           H
ATOM   2406 HG22 ILE   278      79.674  47.989  85.003  1.00  0.00           H
ATOM   2407 HG23 ILE   278      79.914  47.659  86.733  1.00  0.00           H
ATOM   2408  CG1 ILE   278      81.844  45.679  86.533  1.00  0.00           C
ATOM   2409 HG11 ILE   278      82.894  45.329  86.433  1.00  0.00           H
ATOM   2410 HG12 ILE   278      81.164  44.839  86.293  1.00  0.00           H
ATOM   2411  CD  ILE   278      81.664  46.119  87.943  1.00  0.00           C
ATOM   2412  HD1 ILE   278      81.984  45.439  88.763  1.00  0.00           H
ATOM   2413  HD2 ILE   278      80.584  46.249  88.133  1.00  0.00           H
ATOM   2414  HD3 ILE   278      82.104  47.139  88.063  1.00  0.00           H
ATOM   2415  C   ILE   278      81.254  47.679  83.243  1.00  0.00           C
ATOM   2416  O   ILE   278      80.394  47.099  82.563  1.00  0.00           O
ATOM   2417  N   HSD   279      81.494  49.039  83.043  1.00  0.00           N
ATOM   2418  HN  HSD   279      82.334  49.369  83.463  1.00  0.00           H
ATOM   2419  CA  HSD   279      80.794  49.859  82.003  1.00  0.00           C
ATOM   2420  HA  HSD   279      79.724  49.759  82.123  1.00  0.00           H
ATOM   2421  CB  HSD   279      81.204  51.399  82.193  1.00  0.00           C
ATOM   2422  HB1 HSD   279      80.964  51.989  81.293  1.00  0.00           H
ATOM   2423  HB2 HSD   279      82.304  51.539  82.253  1.00  0.00           H
ATOM   2424  ND1 HSD   279      80.654  51.479  84.603  1.00  0.00           N
ATOM   2425  HD1 HSD   279      81.354  50.839  84.923  1.00  0.00           H
ATOM   2426  CG  HSD   279      80.394  51.929  83.343  1.00  0.00           C
ATOM   2427  CE1 HSD   279      79.744  52.089  85.433  1.00  0.00           C
ATOM   2428  HE1 HSD   279      79.844  52.089  86.523  1.00  0.00           H
ATOM   2429  NE2 HSD   279      78.944  52.919  84.803  1.00  0.00           N
ATOM   2430  CD2 HSD   279      79.414  52.889  83.493  1.00  0.00           C
ATOM   2431  HD2 HSD   279      78.934  53.429  82.683  1.00  0.00           H
ATOM   2432  C   HSD   279      81.194  49.349  80.613  1.00  0.00           C
ATOM   2433  O   HSD   279      80.304  49.169  79.753  1.00  0.00           O
ATOM   2434  N   GLN   280      82.484  48.949  80.393  1.00  0.00           N
ATOM   2435  HN  GLN   280      83.184  49.069  81.083  1.00  0.00           H
ATOM   2436  CA  GLN   280      82.884  48.479  79.113  1.00  0.00           C
ATOM   2437  HA  GLN   280      82.504  49.159  78.363  1.00  0.00           H
ATOM   2438  CB  GLN   280      84.444  48.479  78.993  1.00  0.00           C
ATOM   2439  HB1 GLN   280      84.874  48.019  79.903  1.00  0.00           H
ATOM   2440  HB2 GLN   280      84.724  49.559  79.073  1.00  0.00           H
ATOM   2441  CG  GLN   280      85.114  47.869  77.663  1.00  0.00           C
ATOM   2442  HG1 GLN   280      84.734  46.849  77.463  1.00  0.00           H
ATOM   2443  HG2 GLN   280      86.214  47.819  77.833  1.00  0.00           H
ATOM   2444  CD  GLN   280      84.884  48.759  76.463  1.00  0.00           C
ATOM   2445  OE1 GLN   280      85.694  49.639  76.143  1.00  0.00           O
ATOM   2446  NE2 GLN   280      83.774  48.509  75.753  1.00  0.00           N
ATOM   2447 HE21 GLN   280      83.624  49.089  74.953  1.00  0.00           H
ATOM   2448 HE22 GLN   280      83.094  47.899  76.163  1.00  0.00           H
ATOM   2449  C   GLN   280      82.334  47.099  78.803  1.00  0.00           C
ATOM   2450  O   GLN   280      81.924  46.769  77.703  1.00  0.00           O
ATOM   2451  N   TRP   281      82.294  46.289  79.883  1.00  0.00           N
ATOM   2452  HN  TRP   281      82.774  46.469  80.743  1.00  0.00           H
ATOM   2453  CA  TRP   281      81.644  45.009  79.763  1.00  0.00           C
ATOM   2454  HA  TRP   281      82.254  44.539  79.003  1.00  0.00           H
ATOM   2455  CB  TRP   281      81.804  44.009  80.963  1.00  0.00           C
ATOM   2456  HB1 TRP   281      81.724  44.619  81.883  1.00  0.00           H
ATOM   2457  HB2 TRP   281      82.834  43.609  80.823  1.00  0.00           H
ATOM   2458  CG  TRP   281      81.024  42.729  81.053  1.00  0.00           C
ATOM   2459  CD1 TRP   281      79.964  42.399  81.893  1.00  0.00           C
ATOM   2460  HD1 TRP   281      79.644  43.149  82.603  1.00  0.00           H
ATOM   2461  NE1 TRP   281      79.494  41.069  81.693  1.00  0.00           N
ATOM   2462  HE1 TRP   281      79.164  40.399  82.323  1.00  0.00           H
ATOM   2463  CE2 TRP   281      80.164  40.639  80.553  1.00  0.00           C
ATOM   2464  CD2 TRP   281      81.054  41.629  80.133  1.00  0.00           C
ATOM   2465  CE3 TRP   281      81.794  41.419  78.943  1.00  0.00           C
ATOM   2466  HE3 TRP   281      82.414  42.269  78.693  1.00  0.00           H
ATOM   2467  CZ3 TRP   281      81.564  40.239  78.183  1.00  0.00           C
ATOM   2468  HZ3 TRP   281      82.114  40.049  77.273  1.00  0.00           H
ATOM   2469  CZ2 TRP   281      79.914  39.559  79.743  1.00  0.00           C
ATOM   2470  HZ2 TRP   281      78.984  39.019  79.883  1.00  0.00           H
ATOM   2471  CH2 TRP   281      80.584  39.359  78.553  1.00  0.00           C
ATOM   2472  HH2 TRP   281      80.264  38.669  77.783  1.00  0.00           H
ATOM   2473  C   TRP   281      80.174  45.049  79.393  1.00  0.00           C
ATOM   2474  O   TRP   281      79.704  44.249  78.623  1.00  0.00           O
ATOM   2475  N   GLU   282      79.424  46.049  79.913  1.00  0.00           N
ATOM   2476  HN  GLU   282      79.704  46.629  80.673  1.00  0.00           H
ATOM   2477  CA  GLU   282      78.024  46.249  79.723  1.00  0.00           C
ATOM   2478  HA  GLU   282      77.524  45.349  80.033  1.00  0.00           H
ATOM   2479  CB  GLU   282      77.494  47.469  80.613  1.00  0.00           C
ATOM   2480  HB1 GLU   282      78.004  48.379  80.223  1.00  0.00           H
ATOM   2481  HB2 GLU   282      77.934  47.329  81.613  1.00  0.00           H
ATOM   2482  CG  GLU   282      75.984  47.669  80.643  1.00  0.00           C
ATOM   2483  HG1 GLU   282      75.464  46.959  81.333  1.00  0.00           H
ATOM   2484  HG2 GLU   282      75.504  47.649  79.643  1.00  0.00           H
ATOM   2485  CD  GLU   282      75.644  49.069  81.183  1.00  0.00           C
ATOM   2486  OE1 GLU   282      76.044  49.449  82.313  1.00  0.00           O
ATOM   2487  OE2 GLU   282      74.844  49.759  80.493  1.00  0.00           O
ATOM   2488  C   GLU   282      77.704  46.539  78.233  1.00  0.00           C
ATOM   2489  O   GLU   282      76.714  46.009  77.663  1.00  0.00           O
ATOM   2490  N   GLU   283      78.634  47.319  77.583  1.00  0.00           N
ATOM   2491  HN  GLU   283      79.324  47.679  78.203  1.00  0.00           H
ATOM   2492  CA  GLU   283      78.694  47.499  76.123  1.00  0.00           C
ATOM   2493  HA  GLU   283      77.684  47.799  75.903  1.00  0.00           H
ATOM   2494  CB  GLU   283      79.634  48.529  75.623  1.00  0.00           C
ATOM   2495  HB1 GLU   283      79.744  48.409  74.523  1.00  0.00           H
ATOM   2496  HB2 GLU   283      80.644  48.289  76.013  1.00  0.00           H
ATOM   2497  CG  GLU   283      79.254  49.989  75.983  1.00  0.00           C
ATOM   2498  HG1 GLU   283      79.344  50.259  77.053  1.00  0.00           H
ATOM   2499  HG2 GLU   283      78.174  50.009  75.723  1.00  0.00           H
ATOM   2500  CD  GLU   283      79.984  51.029  75.043  1.00  0.00           C
ATOM   2501  OE1 GLU   283      79.424  51.169  73.923  1.00  0.00           O
ATOM   2502  OE2 GLU   283      81.024  51.639  75.333  1.00  0.00           O
ATOM   2503  C   GLU   283      78.854  46.179  75.433  1.00  0.00           C
ATOM   2504  O   GLU   283      78.024  45.879  74.573  1.00  0.00           O
ATOM   2505  N   ILE   284      79.824  45.339  75.773  1.00  0.00           N
ATOM   2506  HN  ILE   284      80.454  45.719  76.443  1.00  0.00           H
ATOM   2507  CA  ILE   284      80.084  44.059  75.183  1.00  0.00           C
ATOM   2508  HA  ILE   284      80.264  44.159  74.123  1.00  0.00           H
ATOM   2509  CB  ILE   284      81.334  43.459  75.753  1.00  0.00           C
ATOM   2510  HB  ILE   284      81.244  43.269  76.843  1.00  0.00           H
ATOM   2511  CG2 ILE   284      81.524  42.069  75.123  1.00  0.00           C
ATOM   2512 HG21 ILE   284      80.844  41.279  75.503  1.00  0.00           H
ATOM   2513 HG22 ILE   284      82.524  41.649  75.383  1.00  0.00           H
ATOM   2514 HG23 ILE   284      81.534  42.179  74.013  1.00  0.00           H
ATOM   2515  CG1 ILE   284      82.614  44.279  75.463  1.00  0.00           C
ATOM   2516 HG11 ILE   284      83.394  43.679  75.993  1.00  0.00           H
ATOM   2517 HG12 ILE   284      82.614  45.249  76.023  1.00  0.00           H
ATOM   2518  CD  ILE   284      82.904  44.649  73.993  1.00  0.00           C
ATOM   2519  HD1 ILE   284      82.194  45.439  73.673  1.00  0.00           H
ATOM   2520  HD2 ILE   284      82.804  43.759  73.333  1.00  0.00           H
ATOM   2521  HD3 ILE   284      83.954  44.959  73.793  1.00  0.00           H
ATOM   2522  C   ILE   284      78.884  43.129  75.343  1.00  0.00           C
ATOM   2523  O   ILE   284      78.374  42.559  74.403  1.00  0.00           O
ATOM   2524  N   PHE   285      78.374  42.959  76.573  1.00  0.00           N
ATOM   2525  HN  PHE   285      78.844  43.219  77.413  1.00  0.00           H
ATOM   2526  CA  PHE   285      77.224  42.259  76.973  1.00  0.00           C
ATOM   2527  HA  PHE   285      77.374  41.239  76.643  1.00  0.00           H
ATOM   2528  CB  PHE   285      77.194  42.269  78.503  1.00  0.00           C
ATOM   2529  HB1 PHE   285      77.524  43.279  78.813  1.00  0.00           H
ATOM   2530  HB2 PHE   285      77.874  41.489  78.923  1.00  0.00           H
ATOM   2531  CG  PHE   285      75.764  42.049  79.073  1.00  0.00           C
ATOM   2532  CD1 PHE   285      75.264  40.769  79.393  1.00  0.00           C
ATOM   2533  HD1 PHE   285      75.884  39.889  79.273  1.00  0.00           H
ATOM   2534  CE1 PHE   285      74.014  40.629  79.983  1.00  0.00           C
ATOM   2535  HE1 PHE   285      73.764  39.619  80.253  1.00  0.00           H
ATOM   2536  CZ  PHE   285      73.224  41.789  80.233  1.00  0.00           C
ATOM   2537  HZ  PHE   285      72.254  41.699  80.693  1.00  0.00           H
ATOM   2538  CD2 PHE   285      74.984  43.159  79.253  1.00  0.00           C
ATOM   2539  HD2 PHE   285      75.314  44.149  78.983  1.00  0.00           H
ATOM   2540  CE2 PHE   285      73.744  42.999  79.863  1.00  0.00           C
ATOM   2541  HE2 PHE   285      73.154  43.879  80.073  1.00  0.00           H
ATOM   2542  C   PHE   285      75.874  42.589  76.223  1.00  0.00           C
ATOM   2543  O   PHE   285      74.994  41.759  76.163  1.00  0.00           O
ATOM   2544  N   HSD   286      75.704  43.829  75.653  1.00  0.00           N
ATOM   2545  HN  HSD   286      76.464  44.439  75.853  1.00  0.00           H
ATOM   2546  CA  HSD   286      74.634  44.299  74.783  1.00  0.00           C
ATOM   2547  HA  HSD   286      73.744  43.839  75.203  1.00  0.00           H
ATOM   2548  CB  HSD   286      74.474  45.819  74.693  1.00  0.00           C
ATOM   2549  HB1 HSD   286      75.254  46.259  74.033  1.00  0.00           H
ATOM   2550  HB2 HSD   286      74.704  46.219  75.703  1.00  0.00           H
ATOM   2551  ND1 HSD   286      72.074  46.539  75.313  1.00  0.00           N
ATOM   2552  HD1 HSD   286      72.074  46.209  76.263  1.00  0.00           H
ATOM   2553  CG  HSD   286      73.124  46.289  74.413  1.00  0.00           C
ATOM   2554  CE1 HSD   286      71.164  47.329  74.673  1.00  0.00           C
ATOM   2555  HE1 HSD   286      70.204  47.649  75.063  1.00  0.00           H
ATOM   2556  NE2 HSD   286      71.514  47.519  73.433  1.00  0.00           N
ATOM   2557  CD2 HSD   286      72.724  46.949  73.283  1.00  0.00           C
ATOM   2558  HD2 HSD   286      73.154  47.109  72.293  1.00  0.00           H
ATOM   2559  C   HSD   286      74.744  43.799  73.383  1.00  0.00           C
ATOM   2560  O   HSD   286      73.734  43.849  72.673  1.00  0.00           O
ATOM   2561  N   MET   287      75.944  43.299  73.023  1.00  0.00           N
ATOM   2562  HN  MET   287      76.784  43.479  73.523  1.00  0.00           H
ATOM   2563  CA  MET   287      76.104  42.829  71.653  1.00  0.00           C
ATOM   2564  HA  MET   287      75.564  43.349  70.873  1.00  0.00           H
ATOM   2565  CB  MET   287      77.624  42.829  71.233  1.00  0.00           C
ATOM   2566  HB1 MET   287      77.724  42.369  70.233  1.00  0.00           H
ATOM   2567  HB2 MET   287      78.244  42.279  71.973  1.00  0.00           H
ATOM   2568  CG  MET   287      78.144  44.319  71.263  1.00  0.00           C
ATOM   2569  HG1 MET   287      78.434  44.509  72.323  1.00  0.00           H
ATOM   2570  HG2 MET   287      77.394  45.039  70.873  1.00  0.00           H
ATOM   2571  SD  MET   287      79.514  44.429  70.163  1.00  0.00           S
ATOM   2572  CE  MET   287      79.854  46.229  70.293  1.00  0.00           C
ATOM   2573  HE1 MET   287      78.874  46.749  70.253  1.00  0.00           H
ATOM   2574  HE2 MET   287      80.514  46.549  69.453  1.00  0.00           H
ATOM   2575  HE3 MET   287      80.414  46.369  71.243  1.00  0.00           H
ATOM   2576  C   MET   287      75.584  41.269  71.563  1.00  0.00           C
ATOM   2577  O   MET   287      75.934  40.369  72.353  1.00  0.00           O
ATOM   2578  NT  MET   287      74.504  41.019  70.773  1.00  0.00           N
ATOM   2579  HT1 MET   287      74.474  41.559  69.933  1.00  0.00           H
ATOM   2580  HT2 MET   287      74.104  40.099  70.843  1.00  0.00           H
ATOM   2581  CAY VAL   296      72.384  42.419  86.843  1.00  0.00           C
ATOM   2582  HY1 VAL   296      71.354  42.199  87.173  1.00  0.00           H
ATOM   2583  HY2 VAL   296      73.054  42.389  87.723  1.00  0.00           H
ATOM   2584  HY3 VAL   296      72.824  41.599  86.233  1.00  0.00           H
ATOM   2585  CY  VAL   296      72.484  43.619  86.093  1.00  0.00           C
ATOM   2586  OY  VAL   296      73.544  44.249  86.063  1.00  0.00           O
ATOM   2587  N   VAL   296      71.414  44.009  85.413  1.00  0.00           N
ATOM   2588  HN  VAL   296      70.654  43.379  85.393  1.00  0.00           H
ATOM   2589  CA  VAL   296      71.014  45.179  84.643  1.00  0.00           C
ATOM   2590  HA  VAL   296      71.294  45.149  83.603  1.00  0.00           H
ATOM   2591  CB  VAL   296      69.524  45.179  84.403  1.00  0.00           C
ATOM   2592  HB  VAL   296      69.224  46.119  83.883  1.00  0.00           H
ATOM   2593  CG1 VAL   296      69.244  43.959  83.483  1.00  0.00           C
ATOM   2594 HG11 VAL   296      69.684  42.999  83.823  1.00  0.00           H
ATOM   2595 HG12 VAL   296      69.824  44.219  82.573  1.00  0.00           H
ATOM   2596 HG13 VAL   296      68.204  43.849  83.093  1.00  0.00           H
ATOM   2597  CG2 VAL   296      68.844  45.109  85.793  1.00  0.00           C
ATOM   2598 HG21 VAL   296      67.884  44.609  85.553  1.00  0.00           H
ATOM   2599 HG22 VAL   296      68.704  46.109  86.273  1.00  0.00           H
ATOM   2600 HG23 VAL   296      69.364  44.389  86.473  1.00  0.00           H
ATOM   2601  C   VAL   296      71.524  46.529  85.183  1.00  0.00           C
ATOM   2602  O   VAL   296      71.904  46.719  86.343  1.00  0.00           O
ATOM   2603  N   ARG   297      71.614  47.519  84.283  1.00  0.00           N
ATOM   2604  HN  ARG   297      71.274  47.379  83.353  1.00  0.00           H
ATOM   2605  CA  ARG   297      72.254  48.809  84.523  1.00  0.00           C
ATOM   2606  HA  ARG   297      73.194  48.489  84.953  1.00  0.00           H
ATOM   2607  CB  ARG   297      72.414  49.669  83.193  1.00  0.00           C
ATOM   2608  HB1 ARG   297      71.414  49.799  82.723  1.00  0.00           H
ATOM   2609  HB2 ARG   297      73.004  49.049  82.483  1.00  0.00           H
ATOM   2610  CG  ARG   297      72.984  51.019  83.353  1.00  0.00           C
ATOM   2611  HG1 ARG   297      73.684  51.279  82.523  1.00  0.00           H
ATOM   2612  HG2 ARG   297      73.564  51.029  84.293  1.00  0.00           H
ATOM   2613  CD  ARG   297      71.994  52.229  83.403  1.00  0.00           C
ATOM   2614  HD1 ARG   297      71.224  52.129  84.203  1.00  0.00           H
ATOM   2615  HD2 ARG   297      71.604  52.439  82.383  1.00  0.00           H
ATOM   2616  NE  ARG   297      72.784  53.429  83.813  1.00  0.00           N
ATOM   2617  HE  ARG   297      73.714  53.279  84.153  1.00  0.00           H
ATOM   2618  CZ  ARG   297      72.474  54.699  83.633  1.00  0.00           C
ATOM   2619  NH1 ARG   297      73.234  55.679  84.063  1.00  0.00           N
ATOM   2620 HH11 ARG   297      74.174  55.459  84.313  1.00  0.00           H
ATOM   2621 HH12 ARG   297      72.934  56.599  83.833  1.00  0.00           H
ATOM   2622  NH2 ARG   297      71.304  55.069  83.223  1.00  0.00           N
ATOM   2623 HH21 ARG   297      70.734  54.409  82.723  1.00  0.00           H
ATOM   2624 HH22 ARG   297      71.214  56.049  83.043  1.00  0.00           H
ATOM   2625  C   ARG   297      71.684  49.699  85.673  1.00  0.00           C
ATOM   2626  O   ARG   297      72.454  50.119  86.543  1.00  0.00           O
ATOM   2627  N   ILE   298      70.384  49.819  85.893  1.00  0.00           N
ATOM   2628  HN  ILE   298      69.764  49.399  85.223  1.00  0.00           H
ATOM   2629  CA  ILE   298      69.774  50.349  87.123  1.00  0.00           C
ATOM   2630  HA  ILE   298      70.074  51.389  87.153  1.00  0.00           H
ATOM   2631  CB  ILE   298      68.254  50.319  86.923  1.00  0.00           C
ATOM   2632  HB  ILE   298      67.864  50.799  86.003  1.00  0.00           H
ATOM   2633  CG2 ILE   298      67.664  48.879  86.923  1.00  0.00           C
ATOM   2634 HG21 ILE   298      68.044  48.169  86.153  1.00  0.00           H
ATOM   2635 HG22 ILE   298      66.564  48.999  86.793  1.00  0.00           H
ATOM   2636 HG23 ILE   298      67.854  48.429  87.923  1.00  0.00           H
ATOM   2637  CG1 ILE   298      67.544  51.009  88.133  1.00  0.00           C
ATOM   2638 HG11 ILE   298      67.744  50.569  89.133  1.00  0.00           H
ATOM   2639 HG12 ILE   298      66.464  50.799  87.953  1.00  0.00           H
ATOM   2640  CD  ILE   298      67.694  52.499  88.243  1.00  0.00           C
ATOM   2641  HD1 ILE   298      68.764  52.739  88.393  1.00  0.00           H
ATOM   2642  HD2 ILE   298      67.184  52.869  89.153  1.00  0.00           H
ATOM   2643  HD3 ILE   298      67.254  53.079  87.403  1.00  0.00           H
ATOM   2644  C   ILE   298      70.184  49.599  88.423  1.00  0.00           C
ATOM   2645  O   ILE   298      70.454  50.269  89.443  1.00  0.00           O
ATOM   2646  N   PHE   299      70.334  48.239  88.383  1.00  0.00           N
ATOM   2647  HN  PHE   299      70.374  47.729  87.533  1.00  0.00           H
ATOM   2648  CA  PHE   299      70.964  47.619  89.543  1.00  0.00           C
ATOM   2649  HA  PHE   299      70.304  47.839  90.363  1.00  0.00           H
ATOM   2650  CB  PHE   299      70.824  46.059  89.403  1.00  0.00           C
ATOM   2651  HB1 PHE   299      71.314  45.719  88.473  1.00  0.00           H
ATOM   2652  HB2 PHE   299      69.724  45.859  89.373  1.00  0.00           H
ATOM   2653  CG  PHE   299      71.544  45.149  90.383  1.00  0.00           C
ATOM   2654  CD1 PHE   299      70.974  44.839  91.593  1.00  0.00           C
ATOM   2655  HD1 PHE   299      70.044  45.329  91.843  1.00  0.00           H
ATOM   2656  CE1 PHE   299      71.564  43.909  92.423  1.00  0.00           C
ATOM   2657  HE1 PHE   299      71.244  43.539  93.383  1.00  0.00           H
ATOM   2658  CZ  PHE   299      72.724  43.249  92.053  1.00  0.00           C
ATOM   2659  HZ  PHE   299      73.164  42.419  92.583  1.00  0.00           H
ATOM   2660  CD2 PHE   299      72.744  44.559  90.023  1.00  0.00           C
ATOM   2661  HD2 PHE   299      73.304  44.689  89.103  1.00  0.00           H
ATOM   2662  CE2 PHE   299      73.314  43.599  90.823  1.00  0.00           C
ATOM   2663  HE2 PHE   299      74.224  43.099  90.523  1.00  0.00           H
ATOM   2664  C   PHE   299      72.454  48.059  89.873  1.00  0.00           C
ATOM   2665  O   PHE   299      72.914  48.109  91.053  1.00  0.00           O
ATOM   2666  N   ASN   300      73.204  48.579  88.863  1.00  0.00           N
ATOM   2667  HN  ASN   300      72.804  48.669  87.963  1.00  0.00           H
ATOM   2668  CA  ASN   300      74.584  48.989  88.983  1.00  0.00           C
ATOM   2669  HA  ASN   300      75.104  48.209  89.513  1.00  0.00           H
ATOM   2670  CB  ASN   300      75.364  48.989  87.583  1.00  0.00           C
ATOM   2671  HB1 ASN   300      76.364  49.459  87.683  1.00  0.00           H
ATOM   2672  HB2 ASN   300      74.894  49.649  86.823  1.00  0.00           H
ATOM   2673  CG  ASN   300      75.564  47.589  87.043  1.00  0.00           C
ATOM   2674  OD1 ASN   300      76.654  47.339  86.473  1.00  0.00           O
ATOM   2675  ND2 ASN   300      74.614  46.589  87.283  1.00  0.00           N
ATOM   2676 HD21 ASN   300      73.724  46.739  87.703  1.00  0.00           H
ATOM   2677 HD22 ASN   300      74.684  45.689  86.863  1.00  0.00           H
ATOM   2678  C   ASN   300      74.604  50.349  89.723  1.00  0.00           C
ATOM   2679  O   ASN   300      75.384  50.689  90.583  1.00  0.00           O
ATOM   2680  N   LEU   301      73.634  51.149  89.403  1.00  0.00           N
ATOM   2681  HN  LEU   301      72.984  50.849  88.703  1.00  0.00           H
ATOM   2682  CA  LEU   301      73.534  52.459  90.033  1.00  0.00           C
ATOM   2683  HA  LEU   301      74.514  52.909  89.983  1.00  0.00           H
ATOM   2684  CB  LEU   301      72.534  53.329  89.283  1.00  0.00           C
ATOM   2685  HB1 LEU   301      72.524  54.369  89.663  1.00  0.00           H
ATOM   2686  HB2 LEU   301      71.494  52.979  89.433  1.00  0.00           H
ATOM   2687  CG  LEU   301      72.674  53.489  87.713  1.00  0.00           C
ATOM   2688  HG  LEU   301      72.394  52.499  87.293  1.00  0.00           H
ATOM   2689  CD1 LEU   301      71.624  54.509  87.313  1.00  0.00           C
ATOM   2690 HD11 LEU   301      71.774  55.569  87.643  1.00  0.00           H
ATOM   2691 HD12 LEU   301      70.624  54.329  87.753  1.00  0.00           H
ATOM   2692 HD13 LEU   301      71.484  54.519  86.213  1.00  0.00           H
ATOM   2693  CD2 LEU   301      74.074  53.749  87.173  1.00  0.00           C
ATOM   2694 HD21 LEU   301      74.264  54.849  87.263  1.00  0.00           H
ATOM   2695 HD22 LEU   301      74.154  53.289  86.163  1.00  0.00           H
ATOM   2696 HD23 LEU   301      74.844  53.269  87.803  1.00  0.00           H
ATOM   2697  C   LEU   301      73.204  52.449  91.543  1.00  0.00           C
ATOM   2698  O   LEU   301      73.814  53.079  92.403  1.00  0.00           O
ATOM   2699  N   ILE   302      72.144  51.659  91.913  1.00  0.00           N
ATOM   2700  HN  ILE   302      71.614  51.199  91.203  1.00  0.00           H
ATOM   2701  CA  ILE   302      71.724  51.489  93.293  1.00  0.00           C
ATOM   2702  HA  ILE   302      71.854  52.429  93.803  1.00  0.00           H
ATOM   2703  CB  ILE   302      70.244  50.979  93.563  1.00  0.00           C
ATOM   2704  HB  ILE   302      69.984  50.909  94.643  1.00  0.00           H
ATOM   2705  CG2 ILE   302      69.364  52.069  93.053  1.00  0.00           C
ATOM   2706 HG21 ILE   302      69.464  51.979  91.953  1.00  0.00           H
ATOM   2707 HG22 ILE   302      69.724  53.089  93.333  1.00  0.00           H
ATOM   2708 HG23 ILE   302      68.264  52.009  93.223  1.00  0.00           H
ATOM   2709  CG1 ILE   302      69.944  49.629  93.003  1.00  0.00           C
ATOM   2710 HG11 ILE   302      70.724  48.839  92.983  1.00  0.00           H
ATOM   2711 HG12 ILE   302      69.764  49.669  91.903  1.00  0.00           H
ATOM   2712  CD  ILE   302      68.734  48.959  93.673  1.00  0.00           C
ATOM   2713  HD1 ILE   302      67.804  49.539  93.493  1.00  0.00           H
ATOM   2714  HD2 ILE   302      68.834  48.749  94.753  1.00  0.00           H
ATOM   2715  HD3 ILE   302      68.564  48.009  93.133  1.00  0.00           H
ATOM   2716  C   ILE   302      72.714  50.539  94.043  1.00  0.00           C
ATOM   2717  O   ILE   302      72.884  50.729  95.283  1.00  0.00           O
ATOM   2718  N   GLY   303      73.414  49.589  93.303  1.00  0.00           N
ATOM   2719  HN  GLY   303      73.024  49.349  92.413  1.00  0.00           H
ATOM   2720  CA  GLY   303      74.584  48.849  93.753  1.00  0.00           C
ATOM   2721  HA1 GLY   303      75.014  48.249  92.963  1.00  0.00           H
ATOM   2722  HA2 GLY   303      74.284  48.189  94.543  1.00  0.00           H
ATOM   2723  C   GLY   303      75.704  49.769  94.173  1.00  0.00           C
ATOM   2724  O   GLY   303      76.274  49.509  95.183  1.00  0.00           O
ATOM   2725  N   MET   304      75.944  50.799  93.493  1.00  0.00           N
ATOM   2726  HN  MET   304      75.584  50.869  92.563  1.00  0.00           H
ATOM   2727  CA  MET   304      76.884  51.829  93.813  1.00  0.00           C
ATOM   2728  HA  MET   304      77.804  51.369  94.143  1.00  0.00           H
ATOM   2729  CB  MET   304      77.274  52.639  92.503  1.00  0.00           C
ATOM   2730  HB1 MET   304      77.724  53.599  92.813  1.00  0.00           H
ATOM   2731  HB2 MET   304      76.414  52.809  91.823  1.00  0.00           H
ATOM   2732  CG  MET   304      78.374  51.959  91.583  1.00  0.00           C
ATOM   2733  HG1 MET   304      77.894  51.109  91.043  1.00  0.00           H
ATOM   2734  HG2 MET   304      79.204  51.499  92.153  1.00  0.00           H
ATOM   2735  SD  MET   304      79.164  53.109  90.323  1.00  0.00           S
ATOM   2736  CE  MET   304      77.904  53.409  88.993  1.00  0.00           C
ATOM   2737  HE1 MET   304      76.904  53.519  89.463  1.00  0.00           H
ATOM   2738  HE2 MET   304      77.904  52.629  88.203  1.00  0.00           H
ATOM   2739  HE3 MET   304      78.314  54.309  88.463  1.00  0.00           H
ATOM   2740  C   MET   304      76.414  52.829  94.823  1.00  0.00           C
ATOM   2741  O   MET   304      77.204  53.309  95.643  1.00  0.00           O
ATOM   2742  N   MET   305      75.064  53.099  94.983  1.00  0.00           N
ATOM   2743  HN  MET   305      74.374  52.799  94.333  1.00  0.00           H
ATOM   2744  CA  MET   305      74.554  53.809  96.123  1.00  0.00           C
ATOM   2745  HA  MET   305      75.074  54.759  96.163  1.00  0.00           H
ATOM   2746  CB  MET   305      73.084  54.069  95.983  1.00  0.00           C
ATOM   2747  HB1 MET   305      72.634  54.539  96.883  1.00  0.00           H
ATOM   2748  HB2 MET   305      72.484  53.139  95.843  1.00  0.00           H
ATOM   2749  CG  MET   305      72.844  55.139  94.933  1.00  0.00           C
ATOM   2750  HG1 MET   305      73.504  54.869  94.073  1.00  0.00           H
ATOM   2751  HG2 MET   305      73.204  56.119  95.323  1.00  0.00           H
ATOM   2752  SD  MET   305      71.174  55.189  94.353  1.00  0.00           S
ATOM   2753  CE  MET   305      71.584  55.869  92.703  1.00  0.00           C
ATOM   2754  HE1 MET   305      71.954  56.919  92.663  1.00  0.00           H
ATOM   2755  HE2 MET   305      70.674  55.859  92.063  1.00  0.00           H
ATOM   2756  HE3 MET   305      72.324  55.189  92.223  1.00  0.00           H
ATOM   2757  C   MET   305      74.794  53.079  97.383  1.00  0.00           C
ATOM   2758  O   MET   305      75.154  53.629  98.353  1.00  0.00           O
ATOM   2759  N   LEU   306      74.494  51.699  97.383  1.00  0.00           N
ATOM   2760  HN  LEU   306      74.014  51.269  96.613  1.00  0.00           H
ATOM   2761  CA  LEU   306      74.724  50.929  98.543  1.00  0.00           C
ATOM   2762  HA  LEU   306      74.154  51.379  99.343  1.00  0.00           H
ATOM   2763  CB  LEU   306      74.214  49.499  98.353  1.00  0.00           C
ATOM   2764  HB1 LEU   306      74.874  49.029  97.593  1.00  0.00           H
ATOM   2765  HB2 LEU   306      73.194  49.519  97.893  1.00  0.00           H
ATOM   2766  CG  LEU   306      74.194  48.629  99.643  1.00  0.00           C
ATOM   2767  HG  LEU   306      75.164  48.129  99.813  1.00  0.00           H
ATOM   2768  CD1 LEU   306      73.684  49.279 100.903  1.00  0.00           C
ATOM   2769 HD11 LEU   306      72.754  49.839 100.663  1.00  0.00           H
ATOM   2770 HD12 LEU   306      74.374  50.109 101.153  1.00  0.00           H
ATOM   2771 HD13 LEU   306      73.644  48.569 101.753  1.00  0.00           H
ATOM   2772  CD2 LEU   306      73.204  47.529  99.293  1.00  0.00           C
ATOM   2773 HD21 LEU   306      73.064  46.759 100.073  1.00  0.00           H
ATOM   2774 HD22 LEU   306      73.524  47.069  98.333  1.00  0.00           H
ATOM   2775 HD23 LEU   306      72.214  47.979  99.063  1.00  0.00           H
ATOM   2776  C   LEU   306      76.234  50.939  98.983  1.00  0.00           C
ATOM   2777  O   LEU   306      76.604  51.019 100.093  1.00  0.00           O
ATOM   2778  N   LEU   307      77.154  50.939  98.013  1.00  0.00           N
ATOM   2779  HN  LEU   307      76.914  50.899  97.043  1.00  0.00           H
ATOM   2780  CA  LEU   307      78.574  51.059  98.203  1.00  0.00           C
ATOM   2781  HA  LEU   307      78.884  50.259  98.873  1.00  0.00           H
ATOM   2782  CB  LEU   307      79.434  50.899  96.843  1.00  0.00           C
ATOM   2783  HB1 LEU   307      80.424  51.379  97.013  1.00  0.00           H
ATOM   2784  HB2 LEU   307      78.854  51.599  96.203  1.00  0.00           H
ATOM   2785  CG  LEU   307      79.634  49.549  96.133  1.00  0.00           C
ATOM   2786  HG  LEU   307      78.604  49.159  96.003  1.00  0.00           H
ATOM   2787  CD1 LEU   307      80.254  49.789  94.753  1.00  0.00           C
ATOM   2788 HD11 LEU   307      79.654  50.479  94.123  1.00  0.00           H
ATOM   2789 HD12 LEU   307      80.164  48.859  94.143  1.00  0.00           H
ATOM   2790 HD13 LEU   307      81.294  50.169  94.823  1.00  0.00           H
ATOM   2791  CD2 LEU   307      80.554  48.669  97.013  1.00  0.00           C
ATOM   2792 HD21 LEU   307      80.664  47.679  96.523  1.00  0.00           H
ATOM   2793 HD22 LEU   307      80.044  48.399  97.953  1.00  0.00           H
ATOM   2794 HD23 LEU   307      81.574  49.089  97.163  1.00  0.00           H
ATOM   2795  C   LEU   307      79.054  52.309  98.903  1.00  0.00           C
ATOM   2796  O   LEU   307      79.734  52.199  99.913  1.00  0.00           O
ATOM   2797  N   LEU   308      78.474  53.449  98.443  1.00  0.00           N
ATOM   2798  HN  LEU   308      77.954  53.339  97.593  1.00  0.00           H
ATOM   2799  CA  LEU   308      78.684  54.729  99.023  1.00  0.00           C
ATOM   2800  HA  LEU   308      79.754  54.819  98.933  1.00  0.00           H
ATOM   2801  CB  LEU   308      78.104  55.899  98.183  1.00  0.00           C
ATOM   2802  HB1 LEU   308      78.194  56.839  98.773  1.00  0.00           H
ATOM   2803  HB2 LEU   308      77.064  55.729  97.823  1.00  0.00           H
ATOM   2804  CG  LEU   308      78.894  56.119  96.863  1.00  0.00           C
ATOM   2805  HG  LEU   308      79.324  55.139  96.593  1.00  0.00           H
ATOM   2806  CD1 LEU   308      78.044  56.449  95.643  1.00  0.00           C
ATOM   2807 HD11 LEU   308      78.634  56.399  94.703  1.00  0.00           H
ATOM   2808 HD12 LEU   308      77.504  57.429  95.623  1.00  0.00           H
ATOM   2809 HD13 LEU   308      77.334  55.609  95.523  1.00  0.00           H
ATOM   2810  CD2 LEU   308      80.034  57.169  96.943  1.00  0.00           C
ATOM   2811 HD21 LEU   308      79.604  58.189  97.043  1.00  0.00           H
ATOM   2812 HD22 LEU   308      80.614  57.259  96.003  1.00  0.00           H
ATOM   2813 HD23 LEU   308      80.564  56.939  97.893  1.00  0.00           H
ATOM   2814  C   LEU   308      78.214  54.809 100.473  1.00  0.00           C
ATOM   2815  O   LEU   308      78.934  55.269 101.333  1.00  0.00           O
ATOM   2816  N   CYS   309      77.004  54.319 100.783  1.00  0.00           N
ATOM   2817  HN  CYS   309      76.434  53.959 100.053  1.00  0.00           H
ATOM   2818  CA  CYS   309      76.454  54.369 102.113  1.00  0.00           C
ATOM   2819  HA  CYS   309      76.754  55.329 102.513  1.00  0.00           H
ATOM   2820  CB  CYS   309      74.934  54.509 102.013  1.00  0.00           C
ATOM   2821  HB1 CYS   309      74.524  54.019 102.923  1.00  0.00           H
ATOM   2822  HB2 CYS   309      74.594  53.949 101.113  1.00  0.00           H
ATOM   2823  SG  CYS   309      74.244  56.209 101.783  1.00  0.00           S
ATOM   2824  C   CYS   309      76.984  53.319 103.033  1.00  0.00           C
ATOM   2825  O   CYS   309      76.994  53.489 104.233  1.00  0.00           O
ATOM   2826  N   HSD   310      77.434  52.169 102.453  1.00  0.00           N
ATOM   2827  HN  HSD   310      77.354  51.939 101.493  1.00  0.00           H
ATOM   2828  CA  HSD   310      78.124  51.069 103.213  1.00  0.00           C
ATOM   2829  HA  HSD   310      77.474  50.849 104.043  1.00  0.00           H
ATOM   2830  CB  HSD   310      78.324  49.859 102.253  1.00  0.00           C
ATOM   2831  HB1 HSD   310      79.004  50.229 101.453  1.00  0.00           H
ATOM   2832  HB2 HSD   310      77.384  49.479 101.773  1.00  0.00           H
ATOM   2833  ND1 HSD   310      80.164  48.179 102.893  1.00  0.00           N
ATOM   2834  HD1 HSD   310      80.854  48.509 102.253  1.00  0.00           H
ATOM   2835  CG  HSD   310      78.864  48.639 102.943  1.00  0.00           C
ATOM   2836  CE1 HSD   310      80.244  47.109 103.733  1.00  0.00           C
ATOM   2837  HE1 HSD   310      81.074  46.419 103.863  1.00  0.00           H
ATOM   2838  NE2 HSD   310      79.084  46.939 104.383  1.00  0.00           N
ATOM   2839  CD2 HSD   310      78.184  47.839 103.833  1.00  0.00           C
ATOM   2840  HD2 HSD   310      77.164  47.929 104.193  1.00  0.00           H
ATOM   2841  C   HSD   310      79.404  51.599 103.873  1.00  0.00           C
ATOM   2842  O   HSD   310      79.694  51.429 105.043  1.00  0.00           O
ATOM   2843  N   TRP   311      80.204  52.349 103.073  1.00  0.00           N
ATOM   2844  HN  TRP   311      79.864  52.479 102.143  1.00  0.00           H
ATOM   2845  CA  TRP   311      81.274  53.129 103.473  1.00  0.00           C
ATOM   2846  HA  TRP   311      82.034  52.439 103.803  1.00  0.00           H
ATOM   2847  CB  TRP   311      81.984  53.889 102.283  1.00  0.00           C
ATOM   2848  HB1 TRP   311      81.404  54.809 102.023  1.00  0.00           H
ATOM   2849  HB2 TRP   311      82.124  53.329 101.343  1.00  0.00           H
ATOM   2850  CG  TRP   311      83.384  54.429 102.743  1.00  0.00           C
ATOM   2851  CD1 TRP   311      84.114  54.119 103.813  1.00  0.00           C
ATOM   2852  HD1 TRP   311      83.764  53.449 104.583  1.00  0.00           H
ATOM   2853  NE1 TRP   311      85.244  54.889 103.823  1.00  0.00           N
ATOM   2854  HE1 TRP   311      85.894  54.879 104.553  1.00  0.00           H
ATOM   2855  CE2 TRP   311      85.324  55.619 102.773  1.00  0.00           C
ATOM   2856  CD2 TRP   311      84.194  55.309 101.963  1.00  0.00           C
ATOM   2857  CE3 TRP   311      84.044  55.939 100.743  1.00  0.00           C
ATOM   2858  HE3 TRP   311      83.174  55.719 100.143  1.00  0.00           H
ATOM   2859  CZ3 TRP   311      85.094  56.689 100.293  1.00  0.00           C
ATOM   2860  HZ3 TRP   311      84.924  57.019  99.283  1.00  0.00           H
ATOM   2861  CZ2 TRP   311      86.254  56.549 102.403  1.00  0.00           C
ATOM   2862  HZ2 TRP   311      87.134  56.879 102.943  1.00  0.00           H
ATOM   2863  CH2 TRP   311      86.134  57.029 101.133  1.00  0.00           C
ATOM   2864  HH2 TRP   311      86.914  57.679 100.763  1.00  0.00           H
ATOM   2865  C   TRP   311      80.964  54.089 104.663  1.00  0.00           C
ATOM   2866  O   TRP   311      81.714  54.189 105.643  1.00  0.00           O
ATOM   2867  N   ASP   312      79.854  54.809 104.643  1.00  0.00           N
ATOM   2868  HN  ASP   312      79.244  54.749 103.863  1.00  0.00           H
ATOM   2869  CA  ASP   312      79.484  55.609 105.723  1.00  0.00           C
ATOM   2870  HA  ASP   312      80.344  56.219 105.923  1.00  0.00           H
ATOM   2871  CB  ASP   312      78.234  56.479 105.243  1.00  0.00           C
ATOM   2872  HB1 ASP   312      77.304  55.869 105.123  1.00  0.00           H
ATOM   2873  HB2 ASP   312      78.244  57.109 104.333  1.00  0.00           H
ATOM   2874  CG  ASP   312      77.954  57.509 106.383  1.00  0.00           C
ATOM   2875  OD1 ASP   312      76.794  57.839 106.553  1.00  0.00           O
ATOM   2876  OD2 ASP   312      78.924  57.989 106.993  1.00  0.00           O
ATOM   2877  C   ASP   312      79.114  54.789 106.993  1.00  0.00           C
ATOM   2878  O   ASP   312      79.464  55.179 108.103  1.00  0.00           O
ATOM   2879  N   GLY   313      78.384  53.649 106.903  1.00  0.00           N
ATOM   2880  HN  GLY   313      78.014  53.399 106.013  1.00  0.00           H
ATOM   2881  CA  GLY   313      78.184  52.669 107.993  1.00  0.00           C
ATOM   2882  HA1 GLY   313      77.794  51.779 107.533  1.00  0.00           H
ATOM   2883  HA2 GLY   313      77.574  53.139 108.753  1.00  0.00           H
ATOM   2884  C   GLY   313      79.464  52.299 108.673  1.00  0.00           C
ATOM   2885  O   GLY   313      79.634  52.399 109.903  1.00  0.00           O
ATOM   2886  N   CYS   314      80.534  51.969 107.873  1.00  0.00           N
ATOM   2887  HN  CYS   314      80.334  51.989 106.893  1.00  0.00           H
ATOM   2888  CA  CYS   314      81.904  51.659 108.363  1.00  0.00           C
ATOM   2889  HA  CYS   314      81.794  50.779 108.973  1.00  0.00           H
ATOM   2890  CB  CYS   314      82.864  51.229 107.203  1.00  0.00           C
ATOM   2891  HB1 CYS   314      83.814  50.949 107.713  1.00  0.00           H
ATOM   2892  HB2 CYS   314      83.114  52.139 106.623  1.00  0.00           H
ATOM   2893  SG  CYS   314      82.224  49.939 106.093  1.00  0.00           S
ATOM   2894  HG1 CYS   314      81.354  50.819 105.613  1.00  0.00           H
ATOM   2895  C   CYS   314      82.554  52.809 109.083  1.00  0.00           C
ATOM   2896  O   CYS   314      83.234  52.679 110.093  1.00  0.00           O
ATOM   2897  N   LEU   315      82.514  54.029 108.493  1.00  0.00           N
ATOM   2898  HN  LEU   315      81.884  54.139 107.723  1.00  0.00           H
ATOM   2899  CA  LEU   315      82.914  55.199 109.213  1.00  0.00           C
ATOM   2900  HA  LEU   315      83.944  55.159 109.543  1.00  0.00           H
ATOM   2901  CB  LEU   315      82.824  56.299 108.153  1.00  0.00           C
ATOM   2902  HB1 LEU   315      83.034  57.199 108.773  1.00  0.00           H
ATOM   2903  HB2 LEU   315      81.824  56.439 107.683  1.00  0.00           H
ATOM   2904  CG  LEU   315      83.884  56.399 107.043  1.00  0.00           C
ATOM   2905  HG  LEU   315      83.984  55.459 106.463  1.00  0.00           H
ATOM   2906  CD1 LEU   315      83.594  57.469 106.023  1.00  0.00           C
ATOM   2907 HD11 LEU   315      84.204  57.239 105.123  1.00  0.00           H
ATOM   2908 HD12 LEU   315      83.994  58.459 106.313  1.00  0.00           H
ATOM   2909 HD13 LEU   315      82.524  57.589 105.733  1.00  0.00           H
ATOM   2910  CD2 LEU   315      85.224  56.739 107.643  1.00  0.00           C
ATOM   2911 HD21 LEU   315      85.654  55.809 108.063  1.00  0.00           H
ATOM   2912 HD22 LEU   315      85.224  57.479 108.473  1.00  0.00           H
ATOM   2913 HD23 LEU   315      85.934  57.199 106.933  1.00  0.00           H
ATOM   2914  C   LEU   315      82.114  55.549 110.493  1.00  0.00           C
ATOM   2915  O   LEU   315      82.674  55.839 111.563  1.00  0.00           O
ATOM   2916  N   GLN   316      80.784  55.389 110.483  1.00  0.00           N
ATOM   2917  HN  GLN   316      80.294  55.099 109.653  1.00  0.00           H
ATOM   2918  CA  GLN   316      79.994  55.599 111.743  1.00  0.00           C
ATOM   2919  HA  GLN   316      80.234  56.569 112.163  1.00  0.00           H
ATOM   2920  CB  GLN   316      78.484  55.569 111.403  1.00  0.00           C
ATOM   2921  HB1 GLN   316      77.794  55.559 112.273  1.00  0.00           H
ATOM   2922  HB2 GLN   316      78.394  54.749 110.663  1.00  0.00           H
ATOM   2923  CG  GLN   316      77.964  56.689 110.463  1.00  0.00           C
ATOM   2924  HG1 GLN   316      76.944  56.549 110.063  1.00  0.00           H
ATOM   2925  HG2 GLN   316      78.694  56.789 109.633  1.00  0.00           H
ATOM   2926  CD  GLN   316      78.034  57.999 111.273  1.00  0.00           C
ATOM   2927  OE1 GLN   316      78.094  58.079 112.523  1.00  0.00           O
ATOM   2928  NE2 GLN   316      77.894  59.099 110.463  1.00  0.00           N
ATOM   2929 HE21 GLN   316      77.924  58.969 109.473  1.00  0.00           H
ATOM   2930 HE22 GLN   316      77.824  59.999 110.903  1.00  0.00           H
ATOM   2931  C   GLN   316      80.224  54.649 112.803  1.00  0.00           C
ATOM   2932  O   GLN   316      80.314  55.009 114.013  1.00  0.00           O
ATOM   2933  N   PHE   317      80.464  53.319 112.483  1.00  0.00           N
ATOM   2934  HN  PHE   317      80.474  53.049 111.523  1.00  0.00           H
ATOM   2935  CA  PHE   317      80.824  52.279 113.423  1.00  0.00           C
ATOM   2936  HA  PHE   317      80.124  52.359 114.243  1.00  0.00           H
ATOM   2937  CB  PHE   317      80.704  50.889 112.583  1.00  0.00           C
ATOM   2938  HB1 PHE   317      81.544  50.739 111.883  1.00  0.00           H
ATOM   2939  HB2 PHE   317      79.724  50.979 112.063  1.00  0.00           H
ATOM   2940  CG  PHE   317      80.744  49.589 113.373  1.00  0.00           C
ATOM   2941  CD1 PHE   317      80.934  49.559 114.743  1.00  0.00           C
ATOM   2942  HD1 PHE   317      80.994  50.499 115.263  1.00  0.00           H
ATOM   2943  CE1 PHE   317      80.944  48.299 115.423  1.00  0.00           C
ATOM   2944  HE1 PHE   317      80.874  48.249 116.503  1.00  0.00           H
ATOM   2945  CZ  PHE   317      80.864  47.109 114.713  1.00  0.00           C
ATOM   2946  HZ  PHE   317      81.164  46.199 115.193  1.00  0.00           H
ATOM   2947  CD2 PHE   317      80.414  48.419 112.683  1.00  0.00           C
ATOM   2948  HD2 PHE   317      80.294  48.429 111.603  1.00  0.00           H
ATOM   2949  CE2 PHE   317      80.584  47.159 113.353  1.00  0.00           C
ATOM   2950  HE2 PHE   317      80.614  46.209 112.843  1.00  0.00           H
ATOM   2951  C   PHE   317      82.224  52.579 113.963  1.00  0.00           C
ATOM   2952  O   PHE   317      82.464  52.399 115.113  1.00  0.00           O
ATOM   2953  N   LEU   318      83.164  53.099 113.103  1.00  0.00           N
ATOM   2954  HN  LEU   318      82.914  53.309 112.153  1.00  0.00           H
ATOM   2955  CA  LEU   318      84.464  53.499 113.413  1.00  0.00           C
ATOM   2956  HA  LEU   318      84.974  52.749 114.003  1.00  0.00           H
ATOM   2957  CB  LEU   318      85.374  53.669 112.143  1.00  0.00           C
ATOM   2958  HB1 LEU   318      85.004  54.519 111.533  1.00  0.00           H
ATOM   2959  HB2 LEU   318      85.274  52.789 111.483  1.00  0.00           H
ATOM   2960  CG  LEU   318      86.884  53.729 112.403  1.00  0.00           C
ATOM   2961  HG  LEU   318      87.134  54.489 113.173  1.00  0.00           H
ATOM   2962  CD1 LEU   318      87.444  52.409 112.983  1.00  0.00           C
ATOM   2963 HD11 LEU   318      87.134  52.289 114.043  1.00  0.00           H
ATOM   2964 HD12 LEU   318      88.554  52.469 113.103  1.00  0.00           H
ATOM   2965 HD13 LEU   318      87.304  51.509 112.343  1.00  0.00           H
ATOM   2966  CD2 LEU   318      87.524  54.179 111.033  1.00  0.00           C
ATOM   2967 HD21 LEU   318      87.044  55.089 110.633  1.00  0.00           H
ATOM   2968 HD22 LEU   318      87.304  53.389 110.283  1.00  0.00           H
ATOM   2969 HD23 LEU   318      88.634  54.229 111.143  1.00  0.00           H
ATOM   2970  C   LEU   318      84.594  54.749 114.273  1.00  0.00           C
ATOM   2971  O   LEU   318      85.594  54.929 115.023  1.00  0.00           O
ATOM   2972  N   VAL   319      83.644  55.739 114.213  1.00  0.00           N
ATOM   2973  HN  VAL   319      82.844  55.649 113.633  1.00  0.00           H
ATOM   2974  CA  VAL   319      83.764  56.979 114.983  1.00  0.00           C
ATOM   2975  HA  VAL   319      84.704  57.439 114.753  1.00  0.00           H
ATOM   2976  CB  VAL   319      82.754  58.079 114.573  1.00  0.00           C
ATOM   2977  HB  VAL   319      81.694  57.779 114.413  1.00  0.00           H
ATOM   2978  CG1 VAL   319      82.634  59.179 115.623  1.00  0.00           C
ATOM   2979 HG11 VAL   319      82.014  60.019 115.253  1.00  0.00           H
ATOM   2980 HG12 VAL   319      83.594  59.619 115.953  1.00  0.00           H
ATOM   2981 HG13 VAL   319      82.174  58.789 116.553  1.00  0.00           H
ATOM   2982  CG2 VAL   319      83.064  58.739 113.183  1.00  0.00           C
ATOM   2983 HG21 VAL   319      83.084  58.069 112.303  1.00  0.00           H
ATOM   2984 HG22 VAL   319      84.114  59.109 113.213  1.00  0.00           H
ATOM   2985 HG23 VAL   319      82.334  59.559 113.003  1.00  0.00           H
ATOM   2986  C   VAL   319      83.964  56.759 116.513  1.00  0.00           C
ATOM   2987  O   VAL   319      85.034  57.199 116.953  1.00  0.00           O
ATOM   2988  N   PRO   320      83.154  56.119 117.363  1.00  0.00           N
ATOM   2989  CD  PRO   320      81.684  55.899 117.133  1.00  0.00           C
ATOM   2990  HD1 PRO   320      81.404  54.889 116.753  1.00  0.00           H
ATOM   2991  HD2 PRO   320      81.214  56.689 116.513  1.00  0.00           H
ATOM   2992  CA  PRO   320      83.504  56.109 118.783  1.00  0.00           C
ATOM   2993  HA  PRO   320      83.584  57.129 119.133  1.00  0.00           H
ATOM   2994  CB  PRO   320      82.234  55.549 119.403  1.00  0.00           C
ATOM   2995  HB1 PRO   320      82.164  55.669 120.513  1.00  0.00           H
ATOM   2996  HB2 PRO   320      82.304  54.449 119.233  1.00  0.00           H
ATOM   2997  CG  PRO   320      81.114  56.029 118.573  1.00  0.00           C
ATOM   2998  HG1 PRO   320      80.214  55.409 118.783  1.00  0.00           H
ATOM   2999  HG2 PRO   320      80.894  57.049 118.933  1.00  0.00           H
ATOM   3000  C   PRO   320      84.724  55.309 119.033  1.00  0.00           C
ATOM   3001  O   PRO   320      85.334  55.529 120.043  1.00  0.00           O
ATOM   3002  N   LEU   321      85.004  54.319 118.213  1.00  0.00           N
ATOM   3003  HN  LEU   321      84.484  54.349 117.363  1.00  0.00           H
ATOM   3004  CA  LEU   321      86.134  53.399 118.403  1.00  0.00           C
ATOM   3005  HA  LEU   321      86.034  52.849 119.323  1.00  0.00           H
ATOM   3006  CB  LEU   321      86.074  52.339 117.303  1.00  0.00           C
ATOM   3007  HB1 LEU   321      85.984  52.859 116.323  1.00  0.00           H
ATOM   3008  HB2 LEU   321      85.084  51.849 117.443  1.00  0.00           H
ATOM   3009  CG  LEU   321      87.174  51.269 117.453  1.00  0.00           C
ATOM   3010  HG  LEU   321      88.164  51.699 117.183  1.00  0.00           H
ATOM   3011  CD1 LEU   321      87.174  50.649 118.823  1.00  0.00           C
ATOM   3012 HD11 LEU   321      87.854  49.769 118.863  1.00  0.00           H
ATOM   3013 HD12 LEU   321      86.184  50.259 119.153  1.00  0.00           H
ATOM   3014 HD13 LEU   321      87.544  51.349 119.603  1.00  0.00           H
ATOM   3015  CD2 LEU   321      86.824  50.269 116.353  1.00  0.00           C
ATOM   3016 HD21 LEU   321      85.744  50.039 116.483  1.00  0.00           H
ATOM   3017 HD22 LEU   321      87.464  49.359 116.403  1.00  0.00           H
ATOM   3018 HD23 LEU   321      86.934  50.779 115.373  1.00  0.00           H
ATOM   3019  C   LEU   321      87.434  54.079 118.463  1.00  0.00           C
ATOM   3020  O   LEU   321      88.354  53.709 119.213  1.00  0.00           O
ATOM   3021  N   LEU   322      87.594  55.149 117.643  1.00  0.00           N
ATOM   3022  HN  LEU   322      86.864  55.339 116.983  1.00  0.00           H
ATOM   3023  CA  LEU   322      88.804  55.869 117.643  1.00  0.00           C
ATOM   3024  HA  LEU   322      89.634  55.259 117.993  1.00  0.00           H
ATOM   3025  CB  LEU   322      89.134  56.149 116.103  1.00  0.00           C
ATOM   3026  HB1 LEU   322      89.964  56.869 115.893  1.00  0.00           H
ATOM   3027  HB2 LEU   322      88.194  56.619 115.723  1.00  0.00           H
ATOM   3028  CG  LEU   322      89.354  54.909 115.143  1.00  0.00           C
ATOM   3029  HG  LEU   322      88.434  54.289 115.053  1.00  0.00           H
ATOM   3030  CD1 LEU   322      89.934  55.469 113.793  1.00  0.00           C
ATOM   3031 HD11 LEU   322      91.004  55.739 113.943  1.00  0.00           H
ATOM   3032 HD12 LEU   322      89.344  56.269 113.303  1.00  0.00           H
ATOM   3033 HD13 LEU   322      90.064  54.669 113.023  1.00  0.00           H
ATOM   3034  CD2 LEU   322      90.464  54.049 115.663  1.00  0.00           C
ATOM   3035 HD21 LEU   322      90.074  53.549 116.573  1.00  0.00           H
ATOM   3036 HD22 LEU   322      91.374  54.569 116.043  1.00  0.00           H
ATOM   3037 HD23 LEU   322      90.734  53.199 115.003  1.00  0.00           H
ATOM   3038  C   LEU   322      88.814  57.089 118.513  1.00  0.00           C
ATOM   3039  O   LEU   322      89.764  57.809 118.773  1.00  0.00           O
ATOM   3040  N   GLN   323      87.644  57.399 119.143  1.00  0.00           N
ATOM   3041  HN  GLN   323      86.824  56.889 118.913  1.00  0.00           H
ATOM   3042  CA  GLN   323      87.634  58.269 120.333  1.00  0.00           C
ATOM   3043  HA  GLN   323      88.024  59.259 120.133  1.00  0.00           H
ATOM   3044  CB  GLN   323      86.194  58.729 120.733  1.00  0.00           C
ATOM   3045  HB1 GLN   323      86.154  59.509 121.523  1.00  0.00           H
ATOM   3046  HB2 GLN   323      85.734  57.809 121.153  1.00  0.00           H
ATOM   3047  CG  GLN   323      85.344  59.359 119.563  1.00  0.00           C
ATOM   3048  HG1 GLN   323      85.184  58.659 118.723  1.00  0.00           H
ATOM   3049  HG2 GLN   323      85.894  60.279 119.253  1.00  0.00           H
ATOM   3050  CD  GLN   323      83.924  59.749 120.043  1.00  0.00           C
ATOM   3051  OE1 GLN   323      83.474  59.319 121.093  1.00  0.00           O
ATOM   3052  NE2 GLN   323      83.324  60.779 119.343  1.00  0.00           N
ATOM   3053 HE21 GLN   323      82.344  60.949 119.443  1.00  0.00           H
ATOM   3054 HE22 GLN   323      83.754  61.309 118.623  1.00  0.00           H
ATOM   3055  C   GLN   323      88.264  57.639 121.603  1.00  0.00           C
ATOM   3056  O   GLN   323      88.844  58.369 122.413  1.00  0.00           O
ATOM   3057  N   ASP   324      88.104  56.289 121.783  1.00  0.00           N
ATOM   3058  HN  ASP   324      87.524  55.769 121.153  1.00  0.00           H
ATOM   3059  CA  ASP   324      88.324  55.559 122.963  1.00  0.00           C
ATOM   3060  HA  ASP   324      88.034  56.119 123.833  1.00  0.00           H
ATOM   3061  CB  ASP   324      87.474  54.319 122.693  1.00  0.00           C
ATOM   3062  HB1 ASP   324      87.914  53.739 121.853  1.00  0.00           H
ATOM   3063  HB2 ASP   324      86.474  54.809 122.653  1.00  0.00           H
ATOM   3064  CG  ASP   324      87.334  53.309 123.763  1.00  0.00           C
ATOM   3065  OD1 ASP   324      86.464  52.399 123.543  1.00  0.00           O
ATOM   3066  OD2 ASP   324      88.124  53.259 124.703  1.00  0.00           O
ATOM   3067  C   ASP   324      89.814  55.219 123.123  1.00  0.00           C
ATOM   3068  O   ASP   324      90.444  54.929 122.103  1.00  0.00           O
ATOM   3069  NT  ASP   324      90.304  55.169 124.363  1.00  0.00           N
ATOM   3070  HT1 ASP   324      91.294  55.079 124.453  1.00  0.00           H
ATOM   3071  HT2 ASP   324      89.744  55.389 125.163  1.00  0.00           H
ATOM   3072  CAY SER   340      77.524  37.619 117.113  1.00  0.00           C
ATOM   3073  HY1 SER   340      77.824  37.419 116.063  1.00  0.00           H
ATOM   3074  HY2 SER   340      76.694  36.909 117.343  1.00  0.00           H
ATOM   3075  HY3 SER   340      78.374  37.399 117.793  1.00  0.00           H
ATOM   3076  CY  SER   340      77.214  39.049 117.263  1.00  0.00           C
ATOM   3077  OY  SER   340      76.524  39.669 116.433  1.00  0.00           O
ATOM   3078  N   SER   340      77.634  39.629 118.363  1.00  0.00           N
ATOM   3079  HN  SER   340      78.284  39.079 118.893  1.00  0.00           H
ATOM   3080  CA  SER   340      77.274  40.959 118.803  1.00  0.00           C
ATOM   3081  HA  SER   340      76.194  41.029 118.763  1.00  0.00           H
ATOM   3082  CB  SER   340      77.734  41.199 120.303  1.00  0.00           C
ATOM   3083  HB1 SER   340      78.844  41.099 120.373  1.00  0.00           H
ATOM   3084  HB2 SER   340      77.274  40.429 120.953  1.00  0.00           H
ATOM   3085  OG  SER   340      77.374  42.499 120.803  1.00  0.00           O
ATOM   3086  HG1 SER   340      76.434  42.539 120.993  1.00  0.00           H
ATOM   3087  C   SER   340      77.674  42.019 117.783  1.00  0.00           C
ATOM   3088  O   SER   340      77.004  43.039 117.543  1.00  0.00           O
ATOM   3089  N   TRP   341      78.814  41.819 117.083  1.00  0.00           N
ATOM   3090  HN  TRP   341      79.394  41.029 117.223  1.00  0.00           H
ATOM   3091  CA  TRP   341      79.204  42.669 115.993  1.00  0.00           C
ATOM   3092  HA  TRP   341      79.374  43.649 116.423  1.00  0.00           H
ATOM   3093  CB  TRP   341      80.574  42.249 115.383  1.00  0.00           C
ATOM   3094  HB1 TRP   341      81.374  42.359 116.143  1.00  0.00           H
ATOM   3095  HB2 TRP   341      80.914  42.999 114.633  1.00  0.00           H
ATOM   3096  CG  TRP   341      80.534  40.869 114.773  1.00  0.00           C
ATOM   3097  CD1 TRP   341      80.714  39.729 115.373  1.00  0.00           C
ATOM   3098  HD1 TRP   341      80.774  39.599 116.453  1.00  0.00           H
ATOM   3099  NE1 TRP   341      80.614  38.639 114.513  1.00  0.00           N
ATOM   3100  HE1 TRP   341      80.394  37.709 114.703  1.00  0.00           H
ATOM   3101  CE2 TRP   341      80.334  39.139 113.323  1.00  0.00           C
ATOM   3102  CD2 TRP   341      80.374  40.589 113.413  1.00  0.00           C
ATOM   3103  CE3 TRP   341      80.324  41.329 112.273  1.00  0.00           C
ATOM   3104  HE3 TRP   341      80.394  42.409 112.343  1.00  0.00           H
ATOM   3105  CZ3 TRP   341      80.124  40.659 111.063  1.00  0.00           C
ATOM   3106  HZ3 TRP   341      80.074  41.289 110.193  1.00  0.00           H
ATOM   3107  CZ2 TRP   341      80.114  38.449 112.183  1.00  0.00           C
ATOM   3108  HZ2 TRP   341      80.164  37.379 112.033  1.00  0.00           H
ATOM   3109  CH2 TRP   341      80.074  39.269 111.043  1.00  0.00           C
ATOM   3110  HH2 TRP   341      79.954  38.799 110.073  1.00  0.00           H
ATOM   3111  C   TRP   341      78.154  42.839 114.883  1.00  0.00           C
ATOM   3112  O   TRP   341      78.034  43.859 114.253  1.00  0.00           O
ATOM   3113  N   GLY   342      77.274  41.859 114.523  1.00  0.00           N
ATOM   3114  HN  GLY   342      77.454  40.989 114.963  1.00  0.00           H
ATOM   3115  CA  GLY   342      76.084  42.079 113.633  1.00  0.00           C
ATOM   3116  HA1 GLY   342      75.584  41.129 113.533  1.00  0.00           H
ATOM   3117  HA2 GLY   342      76.394  42.409 112.653  1.00  0.00           H
ATOM   3118  C   GLY   342      75.034  43.049 114.123  1.00  0.00           C
ATOM   3119  O   GLY   342      74.564  43.879 113.263  1.00  0.00           O
ATOM   3120  N   LYS   343      74.704  43.109 115.473  1.00  0.00           N
ATOM   3121  HN  LYS   343      75.174  42.499 116.103  1.00  0.00           H
ATOM   3122  CA  LYS   343      73.934  44.109 116.153  1.00  0.00           C
ATOM   3123  HA  LYS   343      73.004  44.239 115.633  1.00  0.00           H
ATOM   3124  CB  LYS   343      73.654  43.579 117.593  1.00  0.00           C
ATOM   3125  HB1 LYS   343      72.994  44.339 118.073  1.00  0.00           H
ATOM   3126  HB2 LYS   343      74.524  43.399 118.273  1.00  0.00           H
ATOM   3127  CG  LYS   343      73.094  42.159 117.523  1.00  0.00           C
ATOM   3128  HG1 LYS   343      73.824  41.439 117.103  1.00  0.00           H
ATOM   3129  HG2 LYS   343      72.274  42.159 116.773  1.00  0.00           H
ATOM   3130  CD  LYS   343      72.414  41.669 118.803  1.00  0.00           C
ATOM   3131  HD1 LYS   343      73.104  41.819 119.653  1.00  0.00           H
ATOM   3132  HD2 LYS   343      72.174  40.589 118.653  1.00  0.00           H
ATOM   3133  CE  LYS   343      71.114  42.349 119.103  1.00  0.00           C
ATOM   3134  HE1 LYS   343      70.534  42.409 118.153  1.00  0.00           H
ATOM   3135  HE2 LYS   343      71.324  43.379 119.473  1.00  0.00           H
ATOM   3136  NZ  LYS   343      70.314  41.609 120.173  1.00  0.00           N
ATOM   3137  HZ1 LYS   343      70.224  40.609 119.873  1.00  0.00           H
ATOM   3138  HZ2 LYS   343      69.354  41.939 120.373  1.00  0.00           H
ATOM   3139  HZ3 LYS   343      70.814  41.539 121.083  1.00  0.00           H
ATOM   3140  C   LYS   343      74.554  45.489 116.043  1.00  0.00           C
ATOM   3141  O   LYS   343      73.964  46.489 115.713  1.00  0.00           O
ATOM   3142  N   GLN   344      75.854  45.569 116.253  1.00  0.00           N
ATOM   3143  HN  GLN   344      76.434  44.809 116.533  1.00  0.00           H
ATOM   3144  CA  GLN   344      76.504  46.869 116.063  1.00  0.00           C
ATOM   3145  HA  GLN   344      75.894  47.639 116.513  1.00  0.00           H
ATOM   3146  CB  GLN   344      77.994  46.899 116.643  1.00  0.00           C
ATOM   3147  HB1 GLN   344      78.214  47.979 116.713  1.00  0.00           H
ATOM   3148  HB2 GLN   344      78.684  46.439 115.903  1.00  0.00           H
ATOM   3149  CG  GLN   344      78.344  46.329 118.043  1.00  0.00           C
ATOM   3150  HG1 GLN   344      79.294  46.829 118.323  1.00  0.00           H
ATOM   3151  HG2 GLN   344      78.484  45.229 118.013  1.00  0.00           H
ATOM   3152  CD  GLN   344      77.304  46.659 119.133  1.00  0.00           C
ATOM   3153  OE1 GLN   344      77.264  47.829 119.533  1.00  0.00           O
ATOM   3154  NE2 GLN   344      76.554  45.659 119.573  1.00  0.00           N
ATOM   3155 HE21 GLN   344      75.834  45.979 120.193  1.00  0.00           H
ATOM   3156 HE22 GLN   344      76.714  44.709 119.323  1.00  0.00           H
ATOM   3157  C   GLN   344      76.634  47.329 114.623  1.00  0.00           C
ATOM   3158  O   GLN   344      76.344  48.519 114.363  1.00  0.00           O
ATOM   3159  N   TYR   345      76.934  46.449 113.713  1.00  0.00           N
ATOM   3160  HN  TYR   345      77.254  45.559 114.033  1.00  0.00           H
ATOM   3161  CA  TYR   345      76.974  46.709 112.273  1.00  0.00           C
ATOM   3162  HA  TYR   345      77.644  47.549 112.163  1.00  0.00           H
ATOM   3163  CB  TYR   345      77.564  45.439 111.443  1.00  0.00           C
ATOM   3164  HB1 TYR   345      77.174  44.449 111.753  1.00  0.00           H
ATOM   3165  HB2 TYR   345      78.644  45.309 111.673  1.00  0.00           H
ATOM   3166  CG  TYR   345      77.354  45.439 110.023  1.00  0.00           C
ATOM   3167  CD1 TYR   345      77.774  46.489 109.233  1.00  0.00           C
ATOM   3168  HD1 TYR   345      78.104  47.419 109.663  1.00  0.00           H
ATOM   3169  CE1 TYR   345      77.694  46.509 107.803  1.00  0.00           C
ATOM   3170  HE1 TYR   345      77.944  47.399 107.263  1.00  0.00           H
ATOM   3171  CZ  TYR   345      77.184  45.349 107.153  1.00  0.00           C
ATOM   3172  OH  TYR   345      77.184  45.309 105.743  1.00  0.00           O
ATOM   3173  HH  TYR   345      78.014  45.739 105.503  1.00  0.00           H
ATOM   3174  CD2 TYR   345      76.914  44.289 109.283  1.00  0.00           C
ATOM   3175  HD2 TYR   345      76.544  43.429 109.833  1.00  0.00           H
ATOM   3176  CE2 TYR   345      76.874  44.239 107.853  1.00  0.00           C
ATOM   3177  HE2 TYR   345      76.534  43.359 107.323  1.00  0.00           H
ATOM   3178  C   TYR   345      75.624  47.169 111.683  1.00  0.00           C
ATOM   3179  O   TYR   345      75.574  48.129 110.963  1.00  0.00           O
ATOM   3180  N   SER   346      74.504  46.479 112.083  1.00  0.00           N
ATOM   3181  HN  SER   346      74.614  45.689 112.683  1.00  0.00           H
ATOM   3182  CA  SER   346      73.164  46.939 111.703  1.00  0.00           C
ATOM   3183  HA  SER   346      73.154  47.139 110.643  1.00  0.00           H
ATOM   3184  CB  SER   346      72.064  45.849 111.913  1.00  0.00           C
ATOM   3185  HB1 SER   346      72.254  45.029 111.193  1.00  0.00           H
ATOM   3186  HB2 SER   346      71.084  46.299 111.633  1.00  0.00           H
ATOM   3187  OG  SER   346      72.164  45.389 113.233  1.00  0.00           O
ATOM   3188  HG1 SER   346      72.914  44.789 113.243  1.00  0.00           H
ATOM   3189  C   SER   346      72.764  48.229 112.313  1.00  0.00           C
ATOM   3190  O   SER   346      72.064  49.069 111.653  1.00  0.00           O
ATOM   3191  N   TYR   347      73.224  48.549 113.473  1.00  0.00           N
ATOM   3192  HN  TYR   347      73.844  47.969 114.003  1.00  0.00           H
ATOM   3193  CA  TYR   347      73.034  49.859 114.133  1.00  0.00           C
ATOM   3194  HA  TYR   347      71.974  50.049 114.023  1.00  0.00           H
ATOM   3195  CB  TYR   347      73.274  49.899 115.673  1.00  0.00           C
ATOM   3196  HB1 TYR   347      74.274  49.489 115.923  1.00  0.00           H
ATOM   3197  HB2 TYR   347      72.464  49.289 116.123  1.00  0.00           H
ATOM   3198  CG  TYR   347      73.154  51.219 116.293  1.00  0.00           C
ATOM   3199  CD1 TYR   347      72.004  52.079 115.943  1.00  0.00           C
ATOM   3200  HD1 TYR   347      71.184  51.729 115.333  1.00  0.00           H
ATOM   3201  CE1 TYR   347      71.954  53.349 116.503  1.00  0.00           C
ATOM   3202  HE1 TYR   347      71.144  53.979 116.183  1.00  0.00           H
ATOM   3203  CZ  TYR   347      72.914  53.789 117.513  1.00  0.00           C
ATOM   3204  OH  TYR   347      72.724  54.959 118.093  1.00  0.00           O
ATOM   3205  HH  TYR   347      73.514  55.139 118.603  1.00  0.00           H
ATOM   3206  CD2 TYR   347      74.174  51.699 117.093  1.00  0.00           C
ATOM   3207  HD2 TYR   347      75.074  51.169 117.373  1.00  0.00           H
ATOM   3208  CE2 TYR   347      74.014  52.919 117.813  1.00  0.00           C
ATOM   3209  HE2 TYR   347      74.814  53.169 118.483  1.00  0.00           H
ATOM   3210  C   TYR   347      73.654  50.989 113.293  1.00  0.00           C
ATOM   3211  O   TYR   347      73.154  52.039 113.023  1.00  0.00           O
ATOM   3212  N   ALA   348      74.854  50.629 112.773  1.00  0.00           N
ATOM   3213  HN  ALA   348      75.264  49.739 112.963  1.00  0.00           H
ATOM   3214  CA  ALA   348      75.564  51.629 112.003  1.00  0.00           C
ATOM   3215  HA  ALA   348      75.424  52.549 112.543  1.00  0.00           H
ATOM   3216  CB  ALA   348      77.064  51.379 111.973  1.00  0.00           C
ATOM   3217  HB1 ALA   348      77.324  50.369 111.613  1.00  0.00           H
ATOM   3218  HB2 ALA   348      77.334  51.449 113.053  1.00  0.00           H
ATOM   3219  HB3 ALA   348      77.684  52.149 111.463  1.00  0.00           H
ATOM   3220  C   ALA   348      74.984  51.929 110.623  1.00  0.00           C
ATOM   3221  O   ALA   348      75.154  52.939 110.033  1.00  0.00           O
ATOM   3222  N   LEU   349      74.224  50.929 110.023  1.00  0.00           N
ATOM   3223  HN  LEU   349      74.204  50.119 110.613  1.00  0.00           H
ATOM   3224  CA  LEU   349      73.304  51.099 108.843  1.00  0.00           C
ATOM   3225  HA  LEU   349      73.814  51.619 108.043  1.00  0.00           H
ATOM   3226  CB  LEU   349      72.764  49.759 108.293  1.00  0.00           C
ATOM   3227  HB1 LEU   349      72.074  49.969 107.443  1.00  0.00           H
ATOM   3228  HB2 LEU   349      72.174  49.349 109.133  1.00  0.00           H
ATOM   3229  CG  LEU   349      73.894  48.829 107.893  1.00  0.00           C
ATOM   3230  HG  LEU   349      74.524  48.759 108.803  1.00  0.00           H
ATOM   3231  CD1 LEU   349      73.444  47.479 107.463  1.00  0.00           C
ATOM   3232 HD11 LEU   349      72.664  47.519 106.673  1.00  0.00           H
ATOM   3233 HD12 LEU   349      73.044  46.919 108.333  1.00  0.00           H
ATOM   3234 HD13 LEU   349      74.354  46.899 107.193  1.00  0.00           H
ATOM   3235  CD2 LEU   349      74.714  49.399 106.793  1.00  0.00           C
ATOM   3236 HD21 LEU   349      75.084  50.369 107.203  1.00  0.00           H
ATOM   3237 HD22 LEU   349      74.124  49.649 105.893  1.00  0.00           H
ATOM   3238 HD23 LEU   349      75.564  48.749 106.473  1.00  0.00           H
ATOM   3239  C   LEU   349      72.154  51.969 109.103  1.00  0.00           C
ATOM   3240  O   LEU   349      71.704  52.739 108.273  1.00  0.00           O
ATOM   3241  N   PHE   350      71.554  51.859 110.313  1.00  0.00           N
ATOM   3242  HN  PHE   350      71.824  51.079 110.863  1.00  0.00           H
ATOM   3243  CA  PHE   350      70.624  52.759 110.773  1.00  0.00           C
ATOM   3244  HA  PHE   350      69.824  52.659 110.053  1.00  0.00           H
ATOM   3245  CB  PHE   350      69.924  52.189 112.073  1.00  0.00           C
ATOM   3246  HB1 PHE   350      70.724  52.109 112.843  1.00  0.00           H
ATOM   3247  HB2 PHE   350      69.504  51.199 111.813  1.00  0.00           H
ATOM   3248  CG  PHE   350      68.864  53.099 112.573  1.00  0.00           C
ATOM   3249  CD1 PHE   350      67.514  52.749 112.313  1.00  0.00           C
ATOM   3250  HD1 PHE   350      67.344  51.849 111.743  1.00  0.00           H
ATOM   3251  CE1 PHE   350      66.494  53.589 112.643  1.00  0.00           C
ATOM   3252  HE1 PHE   350      65.494  53.249 112.453  1.00  0.00           H
ATOM   3253  CZ  PHE   350      66.784  54.749 113.353  1.00  0.00           C
ATOM   3254  HZ  PHE   350      65.994  55.359 113.783  1.00  0.00           H
ATOM   3255  CD2 PHE   350      69.124  54.249 113.293  1.00  0.00           C
ATOM   3256  HD2 PHE   350      70.154  54.539 113.433  1.00  0.00           H
ATOM   3257  CE2 PHE   350      68.114  55.129 113.623  1.00  0.00           C
ATOM   3258  HE2 PHE   350      68.244  56.089 114.103  1.00  0.00           H
ATOM   3259  C   PHE   350      71.054  54.189 110.883  1.00  0.00           C
ATOM   3260  O   PHE   350      70.424  55.089 110.393  1.00  0.00           O
ATOM   3261  N   LYS   351      72.194  54.429 111.533  1.00  0.00           N
ATOM   3262  HN  LYS   351      72.744  53.699 111.933  1.00  0.00           H
ATOM   3263  CA  LYS   351      72.804  55.759 111.563  1.00  0.00           C
ATOM   3264  HA  LYS   351      72.094  56.519 111.873  1.00  0.00           H
ATOM   3265  CB  LYS   351      74.084  55.789 112.463  1.00  0.00           C
ATOM   3266  HB1 LYS   351      74.704  56.669 112.183  1.00  0.00           H
ATOM   3267  HB2 LYS   351      74.784  54.949 112.243  1.00  0.00           H
ATOM   3268  CG  LYS   351      73.864  56.139 113.973  1.00  0.00           C
ATOM   3269  HG1 LYS   351      73.464  55.159 114.303  1.00  0.00           H
ATOM   3270  HG2 LYS   351      73.144  56.969 114.163  1.00  0.00           H
ATOM   3271  CD  LYS   351      75.234  56.349 114.673  1.00  0.00           C
ATOM   3272  HD1 LYS   351      75.774  57.139 114.113  1.00  0.00           H
ATOM   3273  HD2 LYS   351      75.814  55.429 114.433  1.00  0.00           H
ATOM   3274  CE  LYS   351      75.084  56.599 116.203  1.00  0.00           C
ATOM   3275  HE1 LYS   351      74.454  55.799 116.633  1.00  0.00           H
ATOM   3276  HE2 LYS   351      74.574  57.579 116.253  1.00  0.00           H
ATOM   3277  NZ  LYS   351      76.374  56.759 116.823  1.00  0.00           N
ATOM   3278  HZ1 LYS   351      76.944  57.539 116.423  1.00  0.00           H
ATOM   3279  HZ2 LYS   351      76.904  55.929 116.483  1.00  0.00           H
ATOM   3280  HZ3 LYS   351      76.374  56.769 117.863  1.00  0.00           H
ATOM   3281  C   LYS   351      73.224  56.349 110.223  1.00  0.00           C
ATOM   3282  O   LYS   351      73.004  57.519 109.953  1.00  0.00           O
ATOM   3283  N   ALA   352      73.864  55.509 109.363  1.00  0.00           N
ATOM   3284  HN  ALA   352      74.094  54.579 109.643  1.00  0.00           H
ATOM   3285  CA  ALA   352      74.204  55.899 107.983  1.00  0.00           C
ATOM   3286  HA  ALA   352      74.834  56.779 107.943  1.00  0.00           H
ATOM   3287  CB  ALA   352      75.014  54.769 107.363  1.00  0.00           C
ATOM   3288  HB1 ALA   352      75.754  55.179 106.643  1.00  0.00           H
ATOM   3289  HB2 ALA   352      74.424  53.939 106.933  1.00  0.00           H
ATOM   3290  HB3 ALA   352      75.634  54.379 108.203  1.00  0.00           H
ATOM   3291  C   ALA   352      73.014  56.239 107.133  1.00  0.00           C
ATOM   3292  O   ALA   352      72.954  57.309 106.533  1.00  0.00           O
ATOM   3293  N   MET   353      71.924  55.489 107.193  1.00  0.00           N
ATOM   3294  HN  MET   353      72.024  54.619 107.653  1.00  0.00           H
ATOM   3295  CA  MET   353      70.684  55.829 106.553  1.00  0.00           C
ATOM   3296  HA  MET   353      70.874  55.969 105.493  1.00  0.00           H
ATOM   3297  CB  MET   353      69.784  54.529 106.643  1.00  0.00           C
ATOM   3298  HB1 MET   353      69.544  54.419 107.723  1.00  0.00           H
ATOM   3299  HB2 MET   353      70.224  53.559 106.333  1.00  0.00           H
ATOM   3300  CG  MET   353      68.514  54.649 105.753  1.00  0.00           C
ATOM   3301  HG1 MET   353      68.024  55.619 106.003  1.00  0.00           H
ATOM   3302  HG2 MET   353      67.854  53.829 106.093  1.00  0.00           H
ATOM   3303  SD  MET   353      68.694  54.629 104.023  1.00  0.00           S
ATOM   3304  CE  MET   353      66.954  54.419 103.613  1.00  0.00           C
ATOM   3305  HE1 MET   353      66.544  53.409 103.823  1.00  0.00           H
ATOM   3306  HE2 MET   353      66.844  54.519 102.513  1.00  0.00           H
ATOM   3307  HE3 MET   353      66.354  55.289 103.963  1.00  0.00           H
ATOM   3308  C   MET   353      70.054  57.069 107.123  1.00  0.00           C
ATOM   3309  O   MET   353      69.574  57.929 106.363  1.00  0.00           O
ATOM   3310  N   SER   354      70.024  57.229 108.393  1.00  0.00           N
ATOM   3311  HN  SER   354      70.264  56.519 109.053  1.00  0.00           H
ATOM   3312  CA  SER   354      69.494  58.529 108.963  1.00  0.00           C
ATOM   3313  HA  SER   354      68.524  58.639 108.503  1.00  0.00           H
ATOM   3314  CB  SER   354      69.274  58.349 110.493  1.00  0.00           C
ATOM   3315  HB1 SER   354      70.114  58.299 111.223  1.00  0.00           H
ATOM   3316  HB2 SER   354      68.584  57.499 110.693  1.00  0.00           H
ATOM   3317  OG  SER   354      68.374  59.429 110.893  1.00  0.00           O
ATOM   3318  HG1 SER   354      67.564  58.969 111.103  1.00  0.00           H
ATOM   3319  C   SER   354      70.344  59.749 108.733  1.00  0.00           C
ATOM   3320  O   SER   354      69.754  60.719 108.413  1.00  0.00           O
ATOM   3321  N   HSD   355      71.694  59.609 108.683  1.00  0.00           N
ATOM   3322  HN  HSD   355      72.014  58.719 108.973  1.00  0.00           H
ATOM   3323  CA  HSD   355      72.634  60.529 108.233  1.00  0.00           C
ATOM   3324  HA  HSD   355      72.484  61.419 108.823  1.00  0.00           H
ATOM   3325  CB  HSD   355      74.094  60.019 108.483  1.00  0.00           C
ATOM   3326  HB1 HSD   355      74.344  59.029 108.023  1.00  0.00           H
ATOM   3327  HB2 HSD   355      74.244  59.959 109.583  1.00  0.00           H
ATOM   3328  ND1 HSD   355      76.294  60.479 107.323  1.00  0.00           N
ATOM   3329  HD1 HSD   355      76.454  59.579 106.943  1.00  0.00           H
ATOM   3330  CG  HSD   355      75.134  60.919 107.963  1.00  0.00           C
ATOM   3331  CE1 HSD   355      77.144  61.539 107.263  1.00  0.00           C
ATOM   3332  HE1 HSD   355      78.144  61.459 106.833  1.00  0.00           H
ATOM   3333  NE2 HSD   355      76.674  62.619 107.893  1.00  0.00           N
ATOM   3334  CD2 HSD   355      75.384  62.179 108.313  1.00  0.00           C
ATOM   3335  HD2 HSD   355      74.724  62.909 108.753  1.00  0.00           H
ATOM   3336  C   HSD   355      72.534  60.949 106.773  1.00  0.00           C
ATOM   3337  O   HSD   355      72.564  62.079 106.323  1.00  0.00           O
ATOM   3338  N   MET   356      72.294  59.979 105.873  1.00  0.00           N
ATOM   3339  HN  MET   356      72.484  59.039 106.163  1.00  0.00           H
ATOM   3340  CA  MET   356      72.164  60.169 104.483  1.00  0.00           C
ATOM   3341  HA  MET   356      73.054  60.619 104.083  1.00  0.00           H
ATOM   3342  CB  MET   356      71.894  58.799 103.843  1.00  0.00           C
ATOM   3343  HB1 MET   356      71.104  58.259 104.413  1.00  0.00           H
ATOM   3344  HB2 MET   356      72.774  58.139 103.993  1.00  0.00           H
ATOM   3345  CG  MET   356      71.454  58.819 102.343  1.00  0.00           C
ATOM   3346  HG1 MET   356      72.344  59.129 101.763  1.00  0.00           H
ATOM   3347  HG2 MET   356      70.684  59.569 102.063  1.00  0.00           H
ATOM   3348  SD  MET   356      70.864  57.249 101.833  1.00  0.00           S
ATOM   3349  CE  MET   356      70.944  57.589 100.043  1.00  0.00           C
ATOM   3350  HE1 MET   356      70.484  58.589  99.873  1.00  0.00           H
ATOM   3351  HE2 MET   356      70.324  56.829  99.523  1.00  0.00           H
ATOM   3352  HE3 MET   356      72.014  57.709  99.763  1.00  0.00           H
ATOM   3353  C   MET   356      71.004  61.119 104.093  1.00  0.00           C
ATOM   3354  O   MET   356      71.134  62.039 103.373  1.00  0.00           O
ATOM   3355  N   LEU   357      69.784  60.749 104.683  1.00  0.00           N
ATOM   3356  HN  LEU   357      69.734  59.859 105.143  1.00  0.00           H
ATOM   3357  CA  LEU   357      68.524  61.549 104.503  1.00  0.00           C
ATOM   3358  HA  LEU   357      68.484  61.799 103.453  1.00  0.00           H
ATOM   3359  CB  LEU   357      67.224  60.779 104.773  1.00  0.00           C
ATOM   3360  HB1 LEU   357      66.374  61.489 104.853  1.00  0.00           H
ATOM   3361  HB2 LEU   357      67.294  60.309 105.773  1.00  0.00           H
ATOM   3362  CG  LEU   357      66.774  59.689 103.673  1.00  0.00           C
ATOM   3363  HG  LEU   357      65.754  59.319 103.923  1.00  0.00           H
ATOM   3364  CD1 LEU   357      66.664  60.109 102.243  1.00  0.00           C
ATOM   3365 HD11 LEU   357      66.364  59.209 101.663  1.00  0.00           H
ATOM   3366 HD12 LEU   357      67.584  60.589 101.843  1.00  0.00           H
ATOM   3367 HD13 LEU   357      65.834  60.839 102.143  1.00  0.00           H
ATOM   3368  CD2 LEU   357      67.704  58.499 103.783  1.00  0.00           C
ATOM   3369 HD21 LEU   357      68.754  58.649 103.463  1.00  0.00           H
ATOM   3370 HD22 LEU   357      67.444  57.609 103.163  1.00  0.00           H
ATOM   3371 HD23 LEU   357      67.834  58.169 104.833  1.00  0.00           H
ATOM   3372  C   LEU   357      68.484  62.839 105.333  1.00  0.00           C
ATOM   3373  O   LEU   357      67.814  63.799 104.963  1.00  0.00           O
ATOM   3374  N   CYS   358      69.294  62.819 106.423  1.00  0.00           N
ATOM   3375  HN  CYS   358      69.944  62.059 106.383  1.00  0.00           H
ATOM   3376  CA  CYS   358      69.514  63.829 107.413  1.00  0.00           C
ATOM   3377  HA  CYS   358      70.254  63.399 108.063  1.00  0.00           H
ATOM   3378  CB  CYS   358      70.304  64.969 106.843  1.00  0.00           C
ATOM   3379  HB1 CYS   358      69.674  65.589 106.183  1.00  0.00           H
ATOM   3380  HB2 CYS   358      71.094  64.449 106.263  1.00  0.00           H
ATOM   3381  SG  CYS   358      70.934  66.099 108.063  1.00  0.00           S
ATOM   3382  HG1 CYS   358      69.764  66.719 108.023  1.00  0.00           H
ATOM   3383  C   CYS   358      68.314  64.159 108.263  1.00  0.00           C
ATOM   3384  O   CYS   358      67.884  65.289 108.483  1.00  0.00           O
ATOM   3385  N   ILE   359      67.734  63.109 108.883  1.00  0.00           N
ATOM   3386  HN  ILE   359      68.114  62.199 108.763  1.00  0.00           H
ATOM   3387  CA  ILE   359      66.564  63.189 109.743  1.00  0.00           C
ATOM   3388  HA  ILE   359      65.984  64.059 109.453  1.00  0.00           H
ATOM   3389  CB  ILE   359      65.514  62.049 109.453  1.00  0.00           C
ATOM   3390  HB  ILE   359      65.634  61.209 110.173  1.00  0.00           H
ATOM   3391  CG2 ILE   359      64.124  62.589 109.583  1.00  0.00           C
ATOM   3392 HG21 ILE   359      63.334  61.809 109.533  1.00  0.00           H
ATOM   3393 HG22 ILE   359      64.044  63.269 108.713  1.00  0.00           H
ATOM   3394 HG23 ILE   359      64.014  63.149 110.533  1.00  0.00           H
ATOM   3395  CG1 ILE   359      65.654  61.559 107.963  1.00  0.00           C
ATOM   3396 HG11 ILE   359      66.614  61.049 107.773  1.00  0.00           H
ATOM   3397 HG12 ILE   359      65.714  62.429 107.283  1.00  0.00           H
ATOM   3398  CD  ILE   359      64.594  60.579 107.583  1.00  0.00           C
ATOM   3399  HD1 ILE   359      64.344  59.769 108.303  1.00  0.00           H
ATOM   3400  HD2 ILE   359      64.774  60.159 106.573  1.00  0.00           H
ATOM   3401  HD3 ILE   359      63.624  61.109 107.483  1.00  0.00           H
ATOM   3402  C   ILE   359      66.964  63.269 111.233  1.00  0.00           C
ATOM   3403  O   ILE   359      66.874  64.259 111.893  1.00  0.00           O
ATOM   3404  N   GLY   360      67.554  62.179 111.763  1.00  0.00           N
ATOM   3405  HN  GLY   360      67.544  61.339 111.213  1.00  0.00           H
ATOM   3406  CA  GLY   360      68.134  62.129 113.113  1.00  0.00           C
ATOM   3407  HA1 GLY   360      67.964  61.129 113.483  1.00  0.00           H
ATOM   3408  HA2 GLY   360      67.784  62.959 113.713  1.00  0.00           H
ATOM   3409  C   GLY   360      69.624  62.319 113.203  1.00  0.00           C
ATOM   3410  O   GLY   360      70.154  63.309 112.603  1.00  0.00           O
ATOM   3411  N   TYR   361      70.364  61.459 113.833  1.00  0.00           N
ATOM   3412  HN  TYR   361      69.934  60.609 114.153  1.00  0.00           H
ATOM   3413  CA  TYR   361      71.844  61.489 113.963  1.00  0.00           C
ATOM   3414  HA  TYR   361      71.994  60.549 114.463  1.00  0.00           H
ATOM   3415  CB  TYR   361      72.454  61.309 112.553  1.00  0.00           C
ATOM   3416  HB1 TYR   361      72.134  62.129 111.883  1.00  0.00           H
ATOM   3417  HB2 TYR   361      72.224  60.319 112.093  1.00  0.00           H
ATOM   3418  CG  TYR   361      73.904  61.449 112.633  1.00  0.00           C
ATOM   3419  CD1 TYR   361      74.544  62.489 112.013  1.00  0.00           C
ATOM   3420  HD1 TYR   361      74.004  63.249 111.473  1.00  0.00           H
ATOM   3421  CE1 TYR   361      75.894  62.699 112.073  1.00  0.00           C
ATOM   3422  HE1 TYR   361      76.404  63.499 111.553  1.00  0.00           H
ATOM   3423  CZ  TYR   361      76.674  61.729 112.723  1.00  0.00           C
ATOM   3424  OH  TYR   361      78.124  61.759 112.703  1.00  0.00           O
ATOM   3425  HH  TYR   361      78.444  62.249 111.953  1.00  0.00           H
ATOM   3426  CD2 TYR   361      74.644  60.579 113.343  1.00  0.00           C
ATOM   3427  HD2 TYR   361      74.274  59.669 113.813  1.00  0.00           H
ATOM   3428  CE2 TYR   361      76.094  60.719 113.393  1.00  0.00           C
ATOM   3429  HE2 TYR   361      76.644  60.049 114.043  1.00  0.00           H
ATOM   3430  C   TYR   361      72.504  62.579 114.883  1.00  0.00           C
ATOM   3431  O   TYR   361      73.324  62.239 115.813  1.00  0.00           O
ATOM   3432  N   GLY   362      72.174  63.819 114.533  1.00  0.00           N
ATOM   3433  HN  GLY   362      71.674  63.979 113.693  1.00  0.00           H
ATOM   3434  CA  GLY   362      72.234  65.059 115.313  1.00  0.00           C
ATOM   3435  HA1 GLY   362      71.994  64.889 116.353  1.00  0.00           H
ATOM   3436  HA2 GLY   362      71.684  65.829 114.773  1.00  0.00           H
ATOM   3437  C   GLY   362      73.614  65.659 115.513  1.00  0.00           C
ATOM   3438  O   GLY   362      73.814  66.829 115.933  1.00  0.00           O
ATOM   3439  N   ALA   363      74.654  64.839 115.253  1.00  0.00           N
ATOM   3440  HN  ALA   363      74.334  63.939 114.983  1.00  0.00           H
ATOM   3441  CA  ALA   363      76.084  65.039 115.623  1.00  0.00           C
ATOM   3442  HA  ALA   363      76.484  64.049 115.473  1.00  0.00           H
ATOM   3443  CB  ALA   363      76.704  65.939 114.503  1.00  0.00           C
ATOM   3444  HB1 ALA   363      77.774  66.179 114.703  1.00  0.00           H
ATOM   3445  HB2 ALA   363      76.214  66.939 114.513  1.00  0.00           H
ATOM   3446  HB3 ALA   363      76.614  65.469 113.493  1.00  0.00           H
ATOM   3447  C   ALA   363      76.354  65.439 117.093  1.00  0.00           C
ATOM   3448  O   ALA   363      75.534  65.129 117.953  1.00  0.00           O
ATOM   3449  N   GLN   364      77.554  66.019 117.443  1.00  0.00           N
ATOM   3450  HN  GLN   364      78.294  66.089 116.783  1.00  0.00           H
ATOM   3451  CA  GLN   364      77.844  66.519 118.773  1.00  0.00           C
ATOM   3452  HA  GLN   364      77.054  67.139 119.183  1.00  0.00           H
ATOM   3453  CB  GLN   364      78.144  65.439 119.913  1.00  0.00           C
ATOM   3454  HB1 GLN   364      77.204  65.259 120.473  1.00  0.00           H
ATOM   3455  HB2 GLN   364      78.874  65.839 120.633  1.00  0.00           H
ATOM   3456  CG  GLN   364      78.654  64.079 119.463  1.00  0.00           C
ATOM   3457  HG1 GLN   364      79.514  64.079 118.763  1.00  0.00           H
ATOM   3458  HG2 GLN   364      77.854  63.599 118.863  1.00  0.00           H
ATOM   3459  CD  GLN   364      78.904  63.159 120.663  1.00  0.00           C
ATOM   3460  OE1 GLN   364      77.954  62.599 121.163  1.00  0.00           O
ATOM   3461  NE2 GLN   364      80.194  62.999 121.003  1.00  0.00           N
ATOM   3462 HE21 GLN   364      80.344  62.369 121.763  1.00  0.00           H
ATOM   3463 HE22 GLN   364      80.854  63.109 120.263  1.00  0.00           H
ATOM   3464  C   GLN   364      79.044  67.519 118.753  1.00  0.00           C
ATOM   3465  O   GLN   364      79.764  67.649 117.763  1.00  0.00           O
ATOM   3466  N   ALA   365      79.304  68.299 119.843  1.00  0.00           N
ATOM   3467  HN  ALA   365      78.654  68.359 120.593  1.00  0.00           H
ATOM   3468  CA  ALA   365      80.524  69.089 119.923  1.00  0.00           C
ATOM   3469  HA  ALA   365      80.564  69.719 119.053  1.00  0.00           H
ATOM   3470  CB  ALA   365      80.574  70.049 121.153  1.00  0.00           C
ATOM   3471  HB1 ALA   365      80.614  69.379 122.033  1.00  0.00           H
ATOM   3472  HB2 ALA   365      79.704  70.749 121.093  1.00  0.00           H
ATOM   3473  HB3 ALA   365      81.484  70.679 121.113  1.00  0.00           H
ATOM   3474  C   ALA   365      81.764  68.129 119.843  1.00  0.00           C
ATOM   3475  O   ALA   365      81.704  67.059 120.483  1.00  0.00           O
ATOM   3476  N   PRO   366      82.874  68.359 119.003  1.00  0.00           N
ATOM   3477  CD  PRO   366      82.844  69.239 117.853  1.00  0.00           C
ATOM   3478  HD1 PRO   366      83.004  70.309 118.123  1.00  0.00           H
ATOM   3479  HD2 PRO   366      81.834  69.209 117.393  1.00  0.00           H
ATOM   3480  CA  PRO   366      83.924  67.329 118.893  1.00  0.00           C
ATOM   3481  HA  PRO   366      83.434  66.429 118.533  1.00  0.00           H
ATOM   3482  CB  PRO   366      84.914  67.959 117.843  1.00  0.00           C
ATOM   3483  HB1 PRO   366      85.484  67.179 117.313  1.00  0.00           H
ATOM   3484  HB2 PRO   366      85.644  68.559 118.433  1.00  0.00           H
ATOM   3485  CG  PRO   366      84.024  68.809 117.003  1.00  0.00           C
ATOM   3486  HG1 PRO   366      84.674  69.619 116.613  1.00  0.00           H
ATOM   3487  HG2 PRO   366      83.734  68.189 116.133  1.00  0.00           H
ATOM   3488  C   PRO   366      84.714  66.919 120.133  1.00  0.00           C
ATOM   3489  O   PRO   366      85.014  67.829 120.903  1.00  0.00           O
ATOM   3490  N   VAL   367      85.014  65.599 120.423  1.00  0.00           N
ATOM   3491  HN  VAL   367      84.724  64.929 119.743  1.00  0.00           H
ATOM   3492  CA  VAL   367      85.814  65.109 121.533  1.00  0.00           C
ATOM   3493  HA  VAL   367      85.634  65.869 122.293  1.00  0.00           H
ATOM   3494  CB  VAL   367      85.514  63.689 122.123  1.00  0.00           C
ATOM   3495  HB  VAL   367      86.324  63.469 122.853  1.00  0.00           H
ATOM   3496  CG1 VAL   367      84.084  63.929 122.783  1.00  0.00           C
ATOM   3497 HG11 VAL   367      83.304  63.219 122.413  1.00  0.00           H
ATOM   3498 HG12 VAL   367      83.694  64.939 122.573  1.00  0.00           H
ATOM   3499 HG13 VAL   367      84.214  63.759 123.873  1.00  0.00           H
ATOM   3500  CG2 VAL   367      85.554  62.559 121.083  1.00  0.00           C
ATOM   3501 HG21 VAL   367      84.964  62.789 120.163  1.00  0.00           H
ATOM   3502 HG22 VAL   367      85.134  61.679 121.623  1.00  0.00           H
ATOM   3503 HG23 VAL   367      86.554  62.239 120.753  1.00  0.00           H
ATOM   3504  C   VAL   367      87.314  65.349 121.213  1.00  0.00           C
ATOM   3505  O   VAL   367      88.154  65.409 122.123  1.00  0.00           O
ATOM   3506  N   SER   368      87.614  65.599 119.923  1.00  0.00           N
ATOM   3507  HN  SER   368      87.024  65.429 119.143  1.00  0.00           H
ATOM   3508  CA  SER   368      88.924  66.059 119.583  1.00  0.00           C
ATOM   3509  HA  SER   368      89.254  66.839 120.253  1.00  0.00           H
ATOM   3510  CB  SER   368      90.104  64.989 119.803  1.00  0.00           C
ATOM   3511  HB1 SER   368      90.184  64.639 120.853  1.00  0.00           H
ATOM   3512  HB2 SER   368      91.044  65.489 119.503  1.00  0.00           H
ATOM   3513  OG  SER   368      89.964  63.919 118.893  1.00  0.00           O
ATOM   3514  HG1 SER   368      89.604  63.169 119.373  1.00  0.00           H
ATOM   3515  C   SER   368      88.964  66.719 118.183  1.00  0.00           C
ATOM   3516  O   SER   368      87.974  66.669 117.443  1.00  0.00           O
ATOM   3517  N   MET   369      90.134  67.249 117.763  1.00  0.00           N
ATOM   3518  HN  MET   369      90.964  67.259 118.303  1.00  0.00           H
ATOM   3519  CA  MET   369      90.404  67.539 116.373  1.00  0.00           C
ATOM   3520  HA  MET   369      89.654  68.269 116.123  1.00  0.00           H
ATOM   3521  CB  MET   369      91.814  68.259 116.083  1.00  0.00           C
ATOM   3522  HB1 MET   369      92.024  68.089 115.003  1.00  0.00           H
ATOM   3523  HB2 MET   369      92.614  67.689 116.603  1.00  0.00           H
ATOM   3524  CG  MET   369      91.774  69.709 116.663  1.00  0.00           C
ATOM   3525  HG1 MET   369      91.454  69.629 117.733  1.00  0.00           H
ATOM   3526  HG2 MET   369      90.914  70.189 116.153  1.00  0.00           H
ATOM   3527  SD  MET   369      93.234  70.769 116.463  1.00  0.00           S
ATOM   3528  CE  MET   369      92.904  70.999 114.693  1.00  0.00           C
ATOM   3529  HE1 MET   369      93.244  70.059 114.213  1.00  0.00           H
ATOM   3530  HE2 MET   369      93.524  71.799 114.223  1.00  0.00           H
ATOM   3531  HE3 MET   369      91.854  71.179 114.373  1.00  0.00           H
ATOM   3532  C   MET   369      90.314  66.359 115.473  1.00  0.00           C
ATOM   3533  O   MET   369      89.564  66.319 114.503  1.00  0.00           O
ATOM   3534  N   SER   370      90.894  65.199 115.973  1.00  0.00           N
ATOM   3535  HN  SER   370      91.314  65.229 116.883  1.00  0.00           H
ATOM   3536  CA  SER   370      90.854  63.879 115.313  1.00  0.00           C
ATOM   3537  HA  SER   370      91.394  63.999 114.383  1.00  0.00           H
ATOM   3538  CB  SER   370      91.624  62.759 116.043  1.00  0.00           C
ATOM   3539  HB1 SER   370      91.404  62.629 117.123  1.00  0.00           H
ATOM   3540  HB2 SER   370      92.724  62.909 115.973  1.00  0.00           H
ATOM   3541  OG  SER   370      91.384  61.479 115.563  1.00  0.00           O
ATOM   3542  HG1 SER   370      90.534  61.169 115.873  1.00  0.00           H
ATOM   3543  C   SER   370      89.434  63.419 115.043  1.00  0.00           C
ATOM   3544  O   SER   370      89.064  63.029 113.933  1.00  0.00           O
ATOM   3545  N   ASP   371      88.614  63.589 116.133  1.00  0.00           N
ATOM   3546  HN  ASP   371      89.014  63.879 117.003  1.00  0.00           H
ATOM   3547  CA  ASP   371      87.234  63.189 116.103  1.00  0.00           C
ATOM   3548  HA  ASP   371      87.064  62.189 115.733  1.00  0.00           H
ATOM   3549  CB  ASP   371      86.684  63.279 117.583  1.00  0.00           C
ATOM   3550  HB1 ASP   371      86.944  64.309 117.893  1.00  0.00           H
ATOM   3551  HB2 ASP   371      87.224  62.459 118.103  1.00  0.00           H
ATOM   3552  CG  ASP   371      85.204  63.069 117.743  1.00  0.00           C
ATOM   3553  OD1 ASP   371      84.444  64.009 118.143  1.00  0.00           O
ATOM   3554  OD2 ASP   371      84.754  62.039 117.293  1.00  0.00           O
ATOM   3555  C   ASP   371      86.504  64.069 115.023  1.00  0.00           C
ATOM   3556  O   ASP   371      85.684  63.629 114.313  1.00  0.00           O
ATOM   3557  N   LEU   372      86.734  65.409 114.943  1.00  0.00           N
ATOM   3558  HN  LEU   372      87.294  65.849 115.643  1.00  0.00           H
ATOM   3559  CA  LEU   372      86.194  66.339 113.913  1.00  0.00           C
ATOM   3560  HA  LEU   372      85.124  66.349 113.793  1.00  0.00           H
ATOM   3561  CB  LEU   372      86.554  67.819 114.373  1.00  0.00           C
ATOM   3562  HB1 LEU   372      87.544  67.859 114.873  1.00  0.00           H
ATOM   3563  HB2 LEU   372      85.874  68.139 115.193  1.00  0.00           H
ATOM   3564  CG  LEU   372      86.654  68.949 113.373  1.00  0.00           C
ATOM   3565  HG  LEU   372      86.004  68.879 112.473  1.00  0.00           H
ATOM   3566  CD1 LEU   372      86.254  70.219 114.133  1.00  0.00           C
ATOM   3567 HD11 LEU   372      86.384  71.199 113.633  1.00  0.00           H
ATOM   3568 HD12 LEU   372      86.784  70.269 115.103  1.00  0.00           H
ATOM   3569 HD13 LEU   372      85.164  70.299 114.363  1.00  0.00           H
ATOM   3570  CD2 LEU   372      88.134  69.189 112.863  1.00  0.00           C
ATOM   3571 HD21 LEU   372      88.364  68.559 111.973  1.00  0.00           H
ATOM   3572 HD22 LEU   372      88.894  68.869 113.613  1.00  0.00           H
ATOM   3573 HD23 LEU   372      88.274  70.259 112.583  1.00  0.00           H
ATOM   3574  C   LEU   372      86.704  66.069 112.473  1.00  0.00           C
ATOM   3575  O   LEU   372      86.024  66.139 111.473  1.00  0.00           O
ATOM   3576  N   TRP   373      87.944  65.559 112.323  1.00  0.00           N
ATOM   3577  HN  TRP   373      88.654  65.659 113.013  1.00  0.00           H
ATOM   3578  CA  TRP   373      88.454  65.069 111.103  1.00  0.00           C
ATOM   3579  HA  TRP   373      88.334  65.789 110.303  1.00  0.00           H
ATOM   3580  CB  TRP   373      89.984  64.889 111.233  1.00  0.00           C
ATOM   3581  HB1 TRP   373      90.384  64.469 110.293  1.00  0.00           H
ATOM   3582  HB2 TRP   373      90.194  64.089 111.983  1.00  0.00           H
ATOM   3583  CG  TRP   373      90.764  66.149 111.423  1.00  0.00           C
ATOM   3584  CD1 TRP   373      91.584  66.429 112.473  1.00  0.00           C
ATOM   3585  HD1 TRP   373      91.774  65.719 113.273  1.00  0.00           H
ATOM   3586  NE1 TRP   373      92.104  67.709 112.353  1.00  0.00           N
ATOM   3587  HE1 TRP   373      92.894  68.069 112.793  1.00  0.00           H
ATOM   3588  CE2 TRP   373      91.654  68.239 111.213  1.00  0.00           C
ATOM   3589  CD2 TRP   373      90.794  67.369 110.593  1.00  0.00           C
ATOM   3590  CE3 TRP   373      90.074  67.759 109.443  1.00  0.00           C
ATOM   3591  HE3 TRP   373      89.314  67.129 108.993  1.00  0.00           H
ATOM   3592  CZ3 TRP   373      90.264  69.049 108.913  1.00  0.00           C
ATOM   3593  HZ3 TRP   373      89.574  69.419 108.173  1.00  0.00           H
ATOM   3594  CZ2 TRP   373      91.934  69.489 110.653  1.00  0.00           C
ATOM   3595  HZ2 TRP   373      92.614  70.149 111.153  1.00  0.00           H
ATOM   3596  CH2 TRP   373      91.154  69.889 109.513  1.00  0.00           C
ATOM   3597  HH2 TRP   373      91.274  70.909 109.183  1.00  0.00           H
ATOM   3598  C   TRP   373      87.754  63.809 110.533  1.00  0.00           C
ATOM   3599  O   TRP   373      87.454  63.709 109.303  1.00  0.00           O
ATOM   3600  N   ILE   374      87.494  62.759 111.323  1.00  0.00           N
ATOM   3601  HN  ILE   374      87.834  62.839 112.263  1.00  0.00           H
ATOM   3602  CA  ILE   374      86.844  61.479 110.893  1.00  0.00           C
ATOM   3603  HA  ILE   374      87.244  61.139 109.953  1.00  0.00           H
ATOM   3604  CB  ILE   374      87.214  60.279 111.843  1.00  0.00           C
ATOM   3605  HB  ILE   374      88.314  60.229 111.933  1.00  0.00           H
ATOM   3606  CG2 ILE   374      86.774  60.619 113.323  1.00  0.00           C
ATOM   3607 HG21 ILE   374      87.404  61.429 113.753  1.00  0.00           H
ATOM   3608 HG22 ILE   374      87.134  59.789 113.973  1.00  0.00           H
ATOM   3609 HG23 ILE   374      85.664  60.689 113.453  1.00  0.00           H
ATOM   3610  CG1 ILE   374      86.714  58.919 111.403  1.00  0.00           C
ATOM   3611 HG11 ILE   374      85.644  58.969 111.093  1.00  0.00           H
ATOM   3612 HG12 ILE   374      86.724  58.209 112.253  1.00  0.00           H
ATOM   3613  CD  ILE   374      87.514  58.319 110.263  1.00  0.00           C
ATOM   3614  HD1 ILE   374      87.384  58.859 109.303  1.00  0.00           H
ATOM   3615  HD2 ILE   374      87.264  57.239 110.113  1.00  0.00           H
ATOM   3616  HD3 ILE   374      88.564  58.289 110.613  1.00  0.00           H
ATOM   3617  C   ILE   374      85.424  61.699 110.583  1.00  0.00           C
ATOM   3618  O   ILE   374      84.894  61.289 109.573  1.00  0.00           O
ATOM   3619  N   THR   375      84.694  62.419 111.483  1.00  0.00           N
ATOM   3620  HN  THR   375      85.264  62.639 112.273  1.00  0.00           H
ATOM   3621  CA  THR   375      83.384  62.999 111.213  1.00  0.00           C
ATOM   3622  HA  THR   375      82.804  62.119 111.003  1.00  0.00           H
ATOM   3623  CB  THR   375      82.694  63.519 112.443  1.00  0.00           C
ATOM   3624  HB  THR   375      81.664  63.869 112.243  1.00  0.00           H
ATOM   3625  OG1 THR   375      83.504  64.449 113.143  1.00  0.00           O
ATOM   3626  HG1 THR   375      84.324  64.059 113.453  1.00  0.00           H
ATOM   3627  CG2 THR   375      82.404  62.419 113.383  1.00  0.00           C
ATOM   3628 HG21 THR   375      81.974  62.719 114.353  1.00  0.00           H
ATOM   3629 HG22 THR   375      83.344  61.839 113.553  1.00  0.00           H
ATOM   3630 HG23 THR   375      81.664  61.759 112.883  1.00  0.00           H
ATOM   3631  C   THR   375      83.194  63.939 110.073  1.00  0.00           C
ATOM   3632  O   THR   375      82.154  63.859 109.433  1.00  0.00           O
ATOM   3633  N   MET   376      84.104  64.849 109.803  1.00  0.00           N
ATOM   3634  HN  MET   376      84.824  65.019 110.473  1.00  0.00           H
ATOM   3635  CA  MET   376      84.044  65.649 108.613  1.00  0.00           C
ATOM   3636  HA  MET   376      83.064  66.109 108.593  1.00  0.00           H
ATOM   3637  CB  MET   376      85.064  66.819 108.713  1.00  0.00           C
ATOM   3638  HB1 MET   376      86.044  66.379 108.983  1.00  0.00           H
ATOM   3639  HB2 MET   376      84.664  67.429 109.553  1.00  0.00           H
ATOM   3640  CG  MET   376      85.224  67.709 107.473  1.00  0.00           C
ATOM   3641  HG1 MET   376      84.254  67.749 106.953  1.00  0.00           H
ATOM   3642  HG2 MET   376      85.914  67.279 106.723  1.00  0.00           H
ATOM   3643  SD  MET   376      85.574  69.509 107.673  1.00  0.00           S
ATOM   3644  CE  MET   376      86.394  69.679 109.223  1.00  0.00           C
ATOM   3645  HE1 MET   376      86.724  70.729 109.333  1.00  0.00           H
ATOM   3646  HE2 MET   376      87.194  68.929 109.413  1.00  0.00           H
ATOM   3647  HE3 MET   376      85.644  69.369 109.983  1.00  0.00           H
ATOM   3648  C   MET   376      84.224  64.859 107.353  1.00  0.00           C
ATOM   3649  O   MET   376      83.804  65.189 106.293  1.00  0.00           O
ATOM   3650  N   LEU   377      84.994  63.699 107.403  1.00  0.00           N
ATOM   3651  HN  LEU   377      85.604  63.549 108.173  1.00  0.00           H
ATOM   3652  CA  LEU   377      85.114  62.829 106.183  1.00  0.00           C
ATOM   3653  HA  LEU   377      85.264  63.439 105.303  1.00  0.00           H
ATOM   3654  CB  LEU   377      86.454  62.079 106.263  1.00  0.00           C
ATOM   3655  HB1 LEU   377      86.664  61.679 107.283  1.00  0.00           H
ATOM   3656  HB2 LEU   377      87.224  62.869 106.113  1.00  0.00           H
ATOM   3657  CG  LEU   377      86.864  61.149 105.113  1.00  0.00           C
ATOM   3658  HG  LEU   377      87.974  61.089 105.113  1.00  0.00           H
ATOM   3659  CD1 LEU   377      86.374  59.689 105.273  1.00  0.00           C
ATOM   3660 HD11 LEU   377      85.274  59.609 105.433  1.00  0.00           H
ATOM   3661 HD12 LEU   377      86.884  59.139 106.093  1.00  0.00           H
ATOM   3662 HD13 LEU   377      86.584  59.149 104.323  1.00  0.00           H
ATOM   3663  CD2 LEU   377      86.434  61.719 103.793  1.00  0.00           C
ATOM   3664 HD21 LEU   377      86.404  62.829 103.713  1.00  0.00           H
ATOM   3665 HD22 LEU   377      85.484  61.279 103.413  1.00  0.00           H
ATOM   3666 HD23 LEU   377      87.244  61.329 103.133  1.00  0.00           H
ATOM   3667  C   LEU   377      83.834  61.909 105.963  1.00  0.00           C
ATOM   3668  O   LEU   377      83.374  61.619 104.853  1.00  0.00           O
ATOM   3669  N   SER   378      83.134  61.519 107.043  1.00  0.00           N
ATOM   3670  HN  SER   378      83.654  61.629 107.883  1.00  0.00           H
ATOM   3671  CA  SER   378      81.774  60.889 107.053  1.00  0.00           C
ATOM   3672  HA  SER   378      81.854  59.969 106.493  1.00  0.00           H
ATOM   3673  CB  SER   378      81.214  60.469 108.433  1.00  0.00           C
ATOM   3674  HB1 SER   378      81.234  61.389 109.053  1.00  0.00           H
ATOM   3675  HB2 SER   378      81.884  59.699 108.873  1.00  0.00           H
ATOM   3676  OG  SER   378      79.824  59.999 108.463  1.00  0.00           O
ATOM   3677  HG1 SER   378      79.674  59.209 107.943  1.00  0.00           H
ATOM   3678  C   SER   378      80.774  61.749 106.393  1.00  0.00           C
ATOM   3679  O   SER   378      80.144  61.299 105.453  1.00  0.00           O
ATOM   3680  N   MET   379      80.774  63.029 106.753  1.00  0.00           N
ATOM   3681  HN  MET   379      81.334  63.329 107.523  1.00  0.00           H
ATOM   3682  CA  MET   379      79.874  64.099 106.193  1.00  0.00           C
ATOM   3683  HA  MET   379      78.894  63.769 106.503  1.00  0.00           H
ATOM   3684  CB  MET   379      80.264  65.359 106.953  1.00  0.00           C
ATOM   3685  HB1 MET   379      79.914  66.289 106.453  1.00  0.00           H
ATOM   3686  HB2 MET   379      81.374  65.439 106.973  1.00  0.00           H
ATOM   3687  CG  MET   379      79.694  65.399 108.353  1.00  0.00           C
ATOM   3688  HG1 MET   379      80.134  64.589 108.963  1.00  0.00           H
ATOM   3689  HG2 MET   379      78.584  65.279 108.283  1.00  0.00           H
ATOM   3690  SD  MET   379      80.044  66.989 109.223  1.00  0.00           S
ATOM   3691  CE  MET   379      79.004  66.569 110.693  1.00  0.00           C
ATOM   3692  HE1 MET   379      77.944  66.899 110.593  1.00  0.00           H
ATOM   3693  HE2 MET   379      79.444  67.069 111.583  1.00  0.00           H
ATOM   3694  HE3 MET   379      79.034  65.469 110.823  1.00  0.00           H
ATOM   3695  C   MET   379      79.864  64.179 104.703  1.00  0.00           C
ATOM   3696  O   MET   379      78.784  64.009 104.063  1.00  0.00           O
ATOM   3697  N   ILE   380      81.084  64.189 104.173  1.00  0.00           N
ATOM   3698  HN  ILE   380      81.884  64.049 104.743  1.00  0.00           H
ATOM   3699  CA  ILE   380      81.274  64.159 102.723  1.00  0.00           C
ATOM   3700  HA  ILE   380      80.584  64.839 102.253  1.00  0.00           H
ATOM   3701  CB  ILE   380      82.764  64.429 102.343  1.00  0.00           C
ATOM   3702  HB  ILE   380      83.374  63.619 102.783  1.00  0.00           H
ATOM   3703  CG2 ILE   380      82.884  64.419 100.793  1.00  0.00           C
ATOM   3704 HG21 ILE   380      82.964  63.339 100.513  1.00  0.00           H
ATOM   3705 HG22 ILE   380      83.794  64.909 100.413  1.00  0.00           H
ATOM   3706 HG23 ILE   380      81.994  64.899 100.333  1.00  0.00           H
ATOM   3707  CG1 ILE   380      83.244  65.809 102.943  1.00  0.00           C
ATOM   3708 HG11 ILE   380      83.054  65.859 104.033  1.00  0.00           H
ATOM   3709 HG12 ILE   380      82.654  66.619 102.463  1.00  0.00           H
ATOM   3710  CD  ILE   380      84.784  65.969 102.863  1.00  0.00           C
ATOM   3711  HD1 ILE   380      85.014  66.069 101.773  1.00  0.00           H
ATOM   3712  HD2 ILE   380      85.264  65.039 103.223  1.00  0.00           H
ATOM   3713  HD3 ILE   380      85.304  66.849 103.283  1.00  0.00           H
ATOM   3714  C   ILE   380      80.844  62.799 102.013  1.00  0.00           C
ATOM   3715  O   ILE   380      80.434  62.779 100.873  1.00  0.00           O
ATOM   3716  N   VAL   381      81.004  61.659 102.623  1.00  0.00           N
ATOM   3717  HN  VAL   381      81.434  61.639 103.523  1.00  0.00           H
ATOM   3718  CA  VAL   381      80.714  60.369 102.023  1.00  0.00           C
ATOM   3719  HA  VAL   381      81.084  60.299 101.013  1.00  0.00           H
ATOM   3720  CB  VAL   381      81.374  59.229 102.753  1.00  0.00           C
ATOM   3721  HB  VAL   381      81.144  59.329 103.833  1.00  0.00           H
ATOM   3722  CG1 VAL   381      80.884  57.809 102.323  1.00  0.00           C
ATOM   3723 HG11 VAL   381      81.544  57.029 102.763  1.00  0.00           H
ATOM   3724 HG12 VAL   381      81.034  57.729 101.223  1.00  0.00           H
ATOM   3725 HG13 VAL   381      79.784  57.709 102.413  1.00  0.00           H
ATOM   3726  CG2 VAL   381      82.914  59.389 102.533  1.00  0.00           C
ATOM   3727 HG21 VAL   381      83.484  58.659 103.153  1.00  0.00           H
ATOM   3728 HG22 VAL   381      83.244  60.409 102.813  1.00  0.00           H
ATOM   3729 HG23 VAL   381      83.184  59.179 101.483  1.00  0.00           H
ATOM   3730  C   VAL   381      79.194  60.189 102.043  1.00  0.00           C
ATOM   3731  O   VAL   381      78.584  59.839 101.053  1.00  0.00           O
ATOM   3732  N   GLY   382      78.484  60.449 103.143  1.00  0.00           N
ATOM   3733  HN  GLY   382      78.924  60.479 104.043  1.00  0.00           H
ATOM   3734  CA  GLY   382      77.014  60.469 103.163  1.00  0.00           C
ATOM   3735  HA1 GLY   382      76.634  60.689 104.153  1.00  0.00           H
ATOM   3736  HA2 GLY   382      76.704  59.589 102.613  1.00  0.00           H
ATOM   3737  C   GLY   382      76.354  61.519 102.223  1.00  0.00           C
ATOM   3738  O   GLY   382      75.324  61.319 101.673  1.00  0.00           O
ATOM   3739  N   ALA   383      76.984  62.649 102.093  1.00  0.00           N
ATOM   3740  HN  ALA   383      77.814  62.879 102.603  1.00  0.00           H
ATOM   3741  CA  ALA   383      76.594  63.609 101.053  1.00  0.00           C
ATOM   3742  HA  ALA   383      75.564  63.839 101.263  1.00  0.00           H
ATOM   3743  CB  ALA   383      77.314  64.949 101.133  1.00  0.00           C
ATOM   3744  HB1 ALA   383      78.394  64.869 100.893  1.00  0.00           H
ATOM   3745  HB2 ALA   383      77.274  65.209 102.213  1.00  0.00           H
ATOM   3746  HB3 ALA   383      76.904  65.779 100.523  1.00  0.00           H
ATOM   3747  C   ALA   383      76.744  63.069  99.633  1.00  0.00           C
ATOM   3748  O   ALA   383      75.884  63.199  98.773  1.00  0.00           O
ATOM   3749  N   THR   384      77.924  62.369  99.383  1.00  0.00           N
ATOM   3750  HN  THR   384      78.654  62.239 100.053  1.00  0.00           H
ATOM   3751  CA  THR   384      78.174  61.869  98.053  1.00  0.00           C
ATOM   3752  HA  THR   384      77.824  62.519  97.263  1.00  0.00           H
ATOM   3753  CB  THR   384      79.624  61.479  97.653  1.00  0.00           C
ATOM   3754  HB  THR   384      79.734  60.739  96.823  1.00  0.00           H
ATOM   3755  OG1 THR   384      80.334  60.979  98.793  1.00  0.00           O
ATOM   3756  HG1 THR   384      80.364  61.649  99.483  1.00  0.00           H
ATOM   3757  CG2 THR   384      80.294  62.839  97.183  1.00  0.00           C
ATOM   3758 HG21 THR   384      81.374  62.629  96.983  1.00  0.00           H
ATOM   3759 HG22 THR   384      80.204  63.609  97.973  1.00  0.00           H
ATOM   3760 HG23 THR   384      79.764  63.249  96.293  1.00  0.00           H
ATOM   3761  C   THR   384      77.314  60.619  97.723  1.00  0.00           C
ATOM   3762  O   THR   384      76.954  60.399  96.553  1.00  0.00           O
ATOM   3763  N   CYS   385      76.914  59.819  98.733  1.00  0.00           N
ATOM   3764  HN  CYS   385      77.494  59.749  99.543  1.00  0.00           H
ATOM   3765  CA  CYS   385      75.874  58.829  98.663  1.00  0.00           C
ATOM   3766  HA  CYS   385      76.164  58.089  97.933  1.00  0.00           H
ATOM   3767  CB  CYS   385      75.764  58.029  99.993  1.00  0.00           C
ATOM   3768  HB1 CYS   385      75.394  58.769 100.743  1.00  0.00           H
ATOM   3769  HB2 CYS   385      76.694  57.569 100.403  1.00  0.00           H
ATOM   3770  SG  CYS   385      74.554  56.709  99.803  1.00  0.00           S
ATOM   3771  C   CYS   385      74.564  59.389  98.233  1.00  0.00           C
ATOM   3772  O   CYS   385      73.924  58.909  97.253  1.00  0.00           O
ATOM   3773  N   TYR   386      74.094  60.429  98.923  1.00  0.00           N
ATOM   3774  HN  TYR   386      74.614  60.919  99.623  1.00  0.00           H
ATOM   3775  CA  TYR   386      72.844  61.069  98.553  1.00  0.00           C
ATOM   3776  HA  TYR   386      72.124  60.259  98.523  1.00  0.00           H
ATOM   3777  CB  TYR   386      72.444  62.099  99.613  1.00  0.00           C
ATOM   3778  HB1 TYR   386      73.134  62.939  99.843  1.00  0.00           H
ATOM   3779  HB2 TYR   386      72.414  61.529 100.563  1.00  0.00           H
ATOM   3780  CG  TYR   386      71.094  62.639  99.503  1.00  0.00           C
ATOM   3781  CD1 TYR   386      69.934  61.879  99.873  1.00  0.00           C
ATOM   3782  HD1 TYR   386      70.024  60.869 100.233  1.00  0.00           H
ATOM   3783  CE1 TYR   386      68.674  62.449  99.913  1.00  0.00           C
ATOM   3784  HE1 TYR   386      67.864  61.829 100.253  1.00  0.00           H
ATOM   3785  CZ  TYR   386      68.534  63.769  99.483  1.00  0.00           C
ATOM   3786  OH  TYR   386      67.184  64.289  99.483  1.00  0.00           O
ATOM   3787  HH  TYR   386      67.244  65.139  99.033  1.00  0.00           H
ATOM   3788  CD2 TYR   386      70.894  63.929  99.073  1.00  0.00           C
ATOM   3789  HD2 TYR   386      71.764  64.499  98.773  1.00  0.00           H
ATOM   3790  CE2 TYR   386      69.654  64.559  99.153  1.00  0.00           C
ATOM   3791  HE2 TYR   386      69.604  65.599  98.863  1.00  0.00           H
ATOM   3792  C   TYR   386      72.844  61.659  97.163  1.00  0.00           C
ATOM   3793  O   TYR   386      71.884  61.619  96.383  1.00  0.00           O
ATOM   3794  N   ALA   387      73.964  62.409  96.883  1.00  0.00           N
ATOM   3795  HN  ALA   387      74.674  62.469  97.573  1.00  0.00           H
ATOM   3796  CA  ALA   387      74.184  63.029  95.593  1.00  0.00           C
ATOM   3797  HA  ALA   387      73.374  63.719  95.403  1.00  0.00           H
ATOM   3798  CB  ALA   387      75.454  63.909  95.663  1.00  0.00           C
ATOM   3799  HB1 ALA   387      75.544  64.569  94.773  1.00  0.00           H
ATOM   3800  HB2 ALA   387      76.324  63.229  95.643  1.00  0.00           H
ATOM   3801  HB3 ALA   387      75.474  64.559  96.563  1.00  0.00           H
ATOM   3802  C   ALA   387      74.154  62.099  94.343  1.00  0.00           C
ATOM   3803  O   ALA   387      73.434  62.319  93.393  1.00  0.00           O
ATOM   3804  N   MET   388      74.774  60.889  94.463  1.00  0.00           N
ATOM   3805  HN  MET   388      75.324  60.689  95.273  1.00  0.00           H
ATOM   3806  CA  MET   388      74.554  59.719  93.663  1.00  0.00           C
ATOM   3807  HA  MET   388      74.904  59.879  92.653  1.00  0.00           H
ATOM   3808  CB  MET   388      75.434  58.539  94.163  1.00  0.00           C
ATOM   3809  HB1 MET   388      75.344  58.389  95.253  1.00  0.00           H
ATOM   3810  HB2 MET   388      76.444  58.999  94.063  1.00  0.00           H
ATOM   3811  CG  MET   388      75.254  57.199  93.353  1.00  0.00           C
ATOM   3812  HG1 MET   388      74.174  56.979  93.323  1.00  0.00           H
ATOM   3813  HG2 MET   388      75.794  56.359  93.853  1.00  0.00           H
ATOM   3814  SD  MET   388      75.904  57.449  91.693  1.00  0.00           S
ATOM   3815  CE  MET   388      75.624  55.769  91.073  1.00  0.00           C
ATOM   3816  HE1 MET   388      76.194  54.939  91.543  1.00  0.00           H
ATOM   3817  HE2 MET   388      75.874  55.819  89.993  1.00  0.00           H
ATOM   3818  HE3 MET   388      74.554  55.489  91.063  1.00  0.00           H
ATOM   3819  C   MET   388      73.054  59.329  93.653  1.00  0.00           C
ATOM   3820  O   MET   388      72.484  59.259  92.583  1.00  0.00           O
ATOM   3821  N   PHE   389      72.414  59.059  94.813  1.00  0.00           N
ATOM   3822  HN  PHE   389      72.834  59.019  95.713  1.00  0.00           H
ATOM   3823  CA  PHE   389      70.974  58.829  94.953  1.00  0.00           C
ATOM   3824  HA  PHE   389      70.924  57.859  94.483  1.00  0.00           H
ATOM   3825  CB  PHE   389      70.354  58.639  96.373  1.00  0.00           C
ATOM   3826  HB1 PHE   389      70.714  59.329  97.163  1.00  0.00           H
ATOM   3827  HB2 PHE   389      70.744  57.609  96.563  1.00  0.00           H
ATOM   3828  CG  PHE   389      68.854  58.479  96.553  1.00  0.00           C
ATOM   3829  CD1 PHE   389      68.144  57.799  95.653  1.00  0.00           C
ATOM   3830  HD1 PHE   389      68.594  57.229  94.843  1.00  0.00           H
ATOM   3831  CE1 PHE   389      66.744  57.659  95.823  1.00  0.00           C
ATOM   3832  HE1 PHE   389      66.294  56.939  95.153  1.00  0.00           H
ATOM   3833  CZ  PHE   389      66.034  58.219  96.913  1.00  0.00           C
ATOM   3834  HZ  PHE   389      64.974  58.049  97.033  1.00  0.00           H
ATOM   3835  CD2 PHE   389      68.154  59.089  97.653  1.00  0.00           C
ATOM   3836  HD2 PHE   389      68.764  59.799  98.203  1.00  0.00           H
ATOM   3837  CE2 PHE   389      66.774  58.979  97.813  1.00  0.00           C
ATOM   3838  HE2 PHE   389      66.244  59.479  98.603  1.00  0.00           H
ATOM   3839  C   PHE   389      70.034  59.689  94.093  1.00  0.00           C
ATOM   3840  O   PHE   389      69.514  59.209  93.113  1.00  0.00           O
ATOM   3841  N   VAL   390      69.794  60.959  94.423  1.00  0.00           N
ATOM   3842  HN  VAL   390      70.404  61.329  95.123  1.00  0.00           H
ATOM   3843  CA  VAL   390      68.674  61.789  93.823  1.00  0.00           C
ATOM   3844  HA  VAL   390      67.864  61.079  93.823  1.00  0.00           H
ATOM   3845  CB  VAL   390      68.184  62.989  94.593  1.00  0.00           C
ATOM   3846  HB  VAL   390      67.384  63.519  94.043  1.00  0.00           H
ATOM   3847  CG1 VAL   390      67.524  62.459  95.863  1.00  0.00           C
ATOM   3848 HG11 VAL   390      67.234  63.369  96.423  1.00  0.00           H
ATOM   3849 HG12 VAL   390      68.224  61.819  96.453  1.00  0.00           H
ATOM   3850 HG13 VAL   390      66.654  61.839  95.563  1.00  0.00           H
ATOM   3851  CG2 VAL   390      69.384  63.909  94.973  1.00  0.00           C
ATOM   3852 HG21 VAL   390      70.154  63.399  95.583  1.00  0.00           H
ATOM   3853 HG22 VAL   390      69.024  64.809  95.523  1.00  0.00           H
ATOM   3854 HG23 VAL   390      69.844  64.409  94.083  1.00  0.00           H
ATOM   3855  C   VAL   390      68.864  62.079  92.393  1.00  0.00           C
ATOM   3856  O   VAL   390      67.854  62.279  91.683  1.00  0.00           O
ATOM   3857  N   GLY   391      70.164  62.339  91.913  1.00  0.00           N
ATOM   3858  HN  GLY   391      70.954  62.269  92.523  1.00  0.00           H
ATOM   3859  CA  GLY   391      70.364  62.609  90.523  1.00  0.00           C
ATOM   3860  HA1 GLY   391      71.404  62.869  90.543  1.00  0.00           H
ATOM   3861  HA2 GLY   391      69.624  63.379  90.313  1.00  0.00           H
ATOM   3862  C   GLY   391      69.994  61.539  89.573  1.00  0.00           C
ATOM   3863  O   GLY   391      69.314  61.749  88.573  1.00  0.00           O
ATOM   3864  N   HSD   392      70.354  60.259  90.003  1.00  0.00           N
ATOM   3865  HN  HSD   392      70.814  60.119  90.873  1.00  0.00           H
ATOM   3866  CA  HSD   392      69.964  59.099  89.263  1.00  0.00           C
ATOM   3867  HA  HSD   392      70.034  59.309  88.213  1.00  0.00           H
ATOM   3868  CB  HSD   392      70.924  57.919  89.583  1.00  0.00           C
ATOM   3869  HB1 HSD   392      70.554  57.169  88.853  1.00  0.00           H
ATOM   3870  HB2 HSD   392      70.914  57.559  90.633  1.00  0.00           H
ATOM   3871  ND1 HSD   392      73.224  58.909  89.783  1.00  0.00           N
ATOM   3872  HD1 HSD   392      73.184  59.219  90.733  1.00  0.00           H
ATOM   3873  CG  HSD   392      72.254  58.249  89.103  1.00  0.00           C
ATOM   3874  CE1 HSD   392      74.364  58.949  88.973  1.00  0.00           C
ATOM   3875  HE1 HSD   392      75.354  59.359  89.183  1.00  0.00           H
ATOM   3876  NE2 HSD   392      74.084  58.369  87.823  1.00  0.00           N
ATOM   3877  CD2 HSD   392      72.784  57.969  87.933  1.00  0.00           C
ATOM   3878  HD2 HSD   392      72.354  57.479  87.073  1.00  0.00           H
ATOM   3879  C   HSD   392      68.534  58.669  89.533  1.00  0.00           C
ATOM   3880  O   HSD   392      67.934  58.119  88.623  1.00  0.00           O
ATOM   3881  N   ALA   393      67.994  58.829  90.733  1.00  0.00           N
ATOM   3882  HN  ALA   393      68.504  59.149  91.533  1.00  0.00           H
ATOM   3883  CA  ALA   393      66.624  58.589  90.983  1.00  0.00           C
ATOM   3884  HA  ALA   393      66.364  57.579  90.703  1.00  0.00           H
ATOM   3885  CB  ALA   393      66.294  58.639  92.483  1.00  0.00           C
ATOM   3886  HB1 ALA   393      65.224  58.709  92.783  1.00  0.00           H
ATOM   3887  HB2 ALA   393      66.764  59.599  92.803  1.00  0.00           H
ATOM   3888  HB3 ALA   393      66.794  57.849  93.083  1.00  0.00           H
ATOM   3889  C   ALA   393      65.634  59.579  90.243  1.00  0.00           C
ATOM   3890  O   ALA   393      64.554  59.229  89.773  1.00  0.00           O
ATOM   3891  N   THR   394      65.934  60.909  90.193  1.00  0.00           N
ATOM   3892  HN  THR   394      66.834  61.139  90.553  1.00  0.00           H
ATOM   3893  CA  THR   394      65.034  61.859  89.503  1.00  0.00           C
ATOM   3894  HA  THR   394      64.064  61.499  89.793  1.00  0.00           H
ATOM   3895  CB  THR   394      65.234  63.349  89.833  1.00  0.00           C
ATOM   3896  HB  THR   394      64.614  63.909  89.093  1.00  0.00           H
ATOM   3897  OG1 THR   394      66.624  63.729  89.783  1.00  0.00           O
ATOM   3898  HG1 THR   394      67.014  63.339  90.573  1.00  0.00           H
ATOM   3899  CG2 THR   394      64.714  63.659  91.313  1.00  0.00           C
ATOM   3900 HG21 THR   394      65.304  63.139  92.103  1.00  0.00           H
ATOM   3901 HG22 THR   394      63.644  63.479  91.533  1.00  0.00           H
ATOM   3902 HG23 THR   394      64.854  64.699  91.683  1.00  0.00           H
ATOM   3903  C   THR   394      65.074  61.649  87.973  1.00  0.00           C
ATOM   3904  O   THR   394      63.974  61.709  87.333  1.00  0.00           O
ATOM   3905  N   ALA   395      66.364  61.399  87.443  1.00  0.00           N
ATOM   3906  HN  ALA   395      67.144  61.479  88.063  1.00  0.00           H
ATOM   3907  CA  ALA   395      66.614  61.049  86.043  1.00  0.00           C
ATOM   3908  HA  ALA   395      66.254  61.809  85.363  1.00  0.00           H
ATOM   3909  CB  ALA   395      68.104  60.749  85.953  1.00  0.00           C
ATOM   3910  HB1 ALA   395      68.544  61.769  86.063  1.00  0.00           H
ATOM   3911  HB2 ALA   395      68.424  60.319  84.973  1.00  0.00           H
ATOM   3912  HB3 ALA   395      68.454  60.109  86.793  1.00  0.00           H
ATOM   3913  C   ALA   395      65.904  59.799  85.573  1.00  0.00           C
ATOM   3914  O   ALA   395      65.194  59.639  84.623  1.00  0.00           O
ATOM   3915  N   LEU   396      65.844  58.819  86.483  1.00  0.00           N
ATOM   3916  HN  LEU   396      66.344  58.769  87.343  1.00  0.00           H
ATOM   3917  CA  LEU   396      65.094  57.499  86.293  1.00  0.00           C
ATOM   3918  HA  LEU   396      65.404  56.949  85.413  1.00  0.00           H
ATOM   3919  CB  LEU   396      65.374  56.599  87.453  1.00  0.00           C
ATOM   3920  HB1 LEU   396      64.974  57.109  88.353  1.00  0.00           H
ATOM   3921  HB2 LEU   396      66.484  56.449  87.453  1.00  0.00           H
ATOM   3922  CG  LEU   396      64.784  55.159  87.483  1.00  0.00           C
ATOM   3923  HG  LEU   396      65.444  54.609  88.183  1.00  0.00           H
ATOM   3924  CD1 LEU   396      63.294  55.129  88.023  1.00  0.00           C
ATOM   3925 HD11 LEU   396      63.144  56.019  88.673  1.00  0.00           H
ATOM   3926 HD12 LEU   396      63.064  54.149  88.493  1.00  0.00           H
ATOM   3927 HD13 LEU   396      62.684  55.249  87.093  1.00  0.00           H
ATOM   3928  CD2 LEU   396      64.874  54.389  86.123  1.00  0.00           C
ATOM   3929 HD21 LEU   396      64.424  53.379  86.293  1.00  0.00           H
ATOM   3930 HD22 LEU   396      65.914  54.259  85.763  1.00  0.00           H
ATOM   3931 HD23 LEU   396      64.364  54.899  85.273  1.00  0.00           H
ATOM   3932  C   LEU   396      63.584  57.799  86.143  1.00  0.00           C
ATOM   3933  O   LEU   396      63.024  57.219  85.263  1.00  0.00           O
ATOM   3934  N   ILE   397      62.974  58.669  86.943  1.00  0.00           N
ATOM   3935  HN  ILE   397      63.524  59.189  87.593  1.00  0.00           H
ATOM   3936  CA  ILE   397      61.524  58.989  86.823  1.00  0.00           C
ATOM   3937  HA  ILE   397      61.004  58.049  86.933  1.00  0.00           H
ATOM   3938  CB  ILE   397      61.074  59.799  88.093  1.00  0.00           C
ATOM   3939  HB  ILE   397      61.814  60.609  88.233  1.00  0.00           H
ATOM   3940  CG2 ILE   397      59.614  60.319  87.873  1.00  0.00           C
ATOM   3941 HG21 ILE   397      59.574  61.179  87.163  1.00  0.00           H
ATOM   3942 HG22 ILE   397      59.354  60.829  88.823  1.00  0.00           H
ATOM   3943 HG23 ILE   397      58.854  59.549  87.623  1.00  0.00           H
ATOM   3944  CG1 ILE   397      61.094  58.969  89.413  1.00  0.00           C
ATOM   3945 HG11 ILE   397      62.124  58.589  89.583  1.00  0.00           H
ATOM   3946 HG12 ILE   397      60.514  58.069  89.123  1.00  0.00           H
ATOM   3947  CD  ILE   397      60.484  59.519  90.703  1.00  0.00           C
ATOM   3948  HD1 ILE   397      59.404  59.699  90.563  1.00  0.00           H
ATOM   3949  HD2 ILE   397      60.744  60.589  90.903  1.00  0.00           H
ATOM   3950  HD3 ILE   397      60.744  58.859  91.553  1.00  0.00           H
ATOM   3951  C   ILE   397      61.134  59.699  85.533  1.00  0.00           C
ATOM   3952  O   ILE   397      60.164  59.369  84.833  1.00  0.00           O
ATOM   3953  N   GLN   398      62.024  60.679  85.213  1.00  0.00           N
ATOM   3954  HN  GLN   398      62.874  60.769  85.733  1.00  0.00           H
ATOM   3955  CA  GLN   398      61.934  61.469  83.993  1.00  0.00           C
ATOM   3956  HA  GLN   398      60.944  61.909  83.963  1.00  0.00           H
ATOM   3957  CB  GLN   398      62.974  62.589  83.913  1.00  0.00           C
ATOM   3958  HB1 GLN   398      62.934  63.079  82.913  1.00  0.00           H
ATOM   3959  HB2 GLN   398      64.004  62.229  84.093  1.00  0.00           H
ATOM   3960  CG  GLN   398      62.774  63.729  84.973  1.00  0.00           C
ATOM   3961  HG1 GLN   398      63.254  64.639  84.563  1.00  0.00           H
ATOM   3962  HG2 GLN   398      63.384  63.369  85.833  1.00  0.00           H
ATOM   3963  CD  GLN   398      61.334  64.189  85.303  1.00  0.00           C
ATOM   3964  OE1 GLN   398      60.534  64.599  84.453  1.00  0.00           O
ATOM   3965  NE2 GLN   398      60.884  63.909  86.523  1.00  0.00           N
ATOM   3966 HE21 GLN   398      59.934  64.039  86.823  1.00  0.00           H
ATOM   3967 HE22 GLN   398      61.604  63.869  87.213  1.00  0.00           H
ATOM   3968  C   GLN   398      62.104  60.559  82.773  1.00  0.00           C
ATOM   3969  O   GLN   398      61.474  60.619  81.733  1.00  0.00           O
ATOM   3970  N   SER   399      62.974  59.539  82.863  1.00  0.00           N
ATOM   3971  HN  SER   399      63.534  59.439  83.683  1.00  0.00           H
ATOM   3972  CA  SER   399      62.924  58.359  81.963  1.00  0.00           C
ATOM   3973  HA  SER   399      63.134  58.729  80.973  1.00  0.00           H
ATOM   3974  CB  SER   399      64.174  57.389  82.113  1.00  0.00           C
ATOM   3975  HB1 SER   399      64.114  56.809  83.063  1.00  0.00           H
ATOM   3976  HB2 SER   399      65.034  58.089  82.203  1.00  0.00           H
ATOM   3977  OG  SER   399      64.304  56.449  81.013  1.00  0.00           O
ATOM   3978  HG1 SER   399      65.024  56.819  80.493  1.00  0.00           H
ATOM   3979  C   SER   399      61.644  57.529  81.853  1.00  0.00           C
ATOM   3980  O   SER   399      61.204  57.259  80.743  1.00  0.00           O
ATOM   3981  N   LEU   400      60.954  57.149  82.953  1.00  0.00           N
ATOM   3982  HN  LEU   400      61.284  57.359  83.863  1.00  0.00           H
ATOM   3983  CA  LEU   400      59.804  56.279  82.853  1.00  0.00           C
ATOM   3984  HA  LEU   400      60.164  55.339  82.483  1.00  0.00           H
ATOM   3985  CB  LEU   400      59.054  56.189  84.263  1.00  0.00           C
ATOM   3986  HB1 LEU   400      58.164  55.539  84.163  1.00  0.00           H
ATOM   3987  HB2 LEU   400      58.864  57.259  84.503  1.00  0.00           H
ATOM   3988  CG  LEU   400      59.944  55.609  85.363  1.00  0.00           C
ATOM   3989  HG  LEU   400      60.864  56.219  85.513  1.00  0.00           H
ATOM   3990  CD1 LEU   400      59.184  55.599  86.713  1.00  0.00           C
ATOM   3991 HD11 LEU   400      58.834  56.619  86.963  1.00  0.00           H
ATOM   3992 HD12 LEU   400      59.854  55.329  87.553  1.00  0.00           H
ATOM   3993 HD13 LEU   400      58.354  54.849  86.783  1.00  0.00           H
ATOM   3994  CD2 LEU   400      60.364  54.189  85.133  1.00  0.00           C
ATOM   3995 HD21 LEU   400      61.174  54.229  84.363  1.00  0.00           H
ATOM   3996 HD22 LEU   400      59.504  53.539  84.843  1.00  0.00           H
ATOM   3997 HD23 LEU   400      60.764  53.759  86.073  1.00  0.00           H
ATOM   3998  C   LEU   400      58.694  56.789  81.913  1.00  0.00           C
ATOM   3999  O   LEU   400      58.084  56.029  81.143  1.00  0.00           O
ATOM   4000  N   ASP   401      58.414  58.129  81.903  1.00  0.00           N
ATOM   4001  HN  ASP   401      58.874  58.839  82.423  1.00  0.00           H
ATOM   4002  CA  ASP   401      57.434  58.739  81.023  1.00  0.00           C
ATOM   4003  HA  ASP   401      56.864  57.949  80.583  1.00  0.00           H
ATOM   4004  CB  ASP   401      56.404  59.689  81.733  1.00  0.00           C
ATOM   4005  HB1 ASP   401      56.254  59.229  82.733  1.00  0.00           H
ATOM   4006  HB2 ASP   401      55.444  59.739  81.173  1.00  0.00           H
ATOM   4007  CG  ASP   401      56.854  61.059  82.023  1.00  0.00           C
ATOM   4008  OD1 ASP   401      58.074  61.379  81.903  1.00  0.00           O
ATOM   4009  OD2 ASP   401      55.954  61.929  82.313  1.00  0.00           O
ATOM   4010  C   ASP   401      58.004  59.339  79.763  1.00  0.00           C
ATOM   4011  O   ASP   401      57.274  60.019  79.053  1.00  0.00           O
ATOM   4012  N   SER   402      59.224  58.969  79.363  1.00  0.00           N
ATOM   4013  HN  SER   402      59.734  58.399  79.993  1.00  0.00           H
ATOM   4014  CA  SER   402      59.944  59.469  78.193  1.00  0.00           C
ATOM   4015  HA  SER   402      60.234  60.459  78.523  1.00  0.00           H
ATOM   4016  CB  SER   402      61.234  58.719  77.873  1.00  0.00           C
ATOM   4017  HB1 SER   402      61.014  57.629  77.793  1.00  0.00           H
ATOM   4018  HB2 SER   402      61.964  58.959  78.673  1.00  0.00           H
ATOM   4019  OG  SER   402      61.724  59.169  76.633  1.00  0.00           O
ATOM   4020  HG1 SER   402      62.674  59.279  76.773  1.00  0.00           H
ATOM   4021  C   SER   402      59.044  59.629  76.953  1.00  0.00           C
ATOM   4022  O   SER   402      58.684  60.659  76.403  1.00  0.00           O
ATOM   4023  N   SER   403      58.514  58.519  76.483  1.00  0.00           N
ATOM   4024  HN  SER   403      58.624  57.629  76.923  1.00  0.00           H
ATOM   4025  CA  SER   403      57.694  58.379  75.293  1.00  0.00           C
ATOM   4026  HA  SER   403      58.204  58.699  74.403  1.00  0.00           H
ATOM   4027  CB  SER   403      57.344  56.899  75.093  1.00  0.00           C
ATOM   4028  HB1 SER   403      58.334  56.389  75.083  1.00  0.00           H
ATOM   4029  HB2 SER   403      56.824  56.659  74.143  1.00  0.00           H
ATOM   4030  OG  SER   403      56.534  56.259  76.083  1.00  0.00           O
ATOM   4031  HG1 SER   403      57.044  56.229  76.903  1.00  0.00           H
ATOM   4032  C   SER   403      56.494  59.279  75.333  1.00  0.00           C
ATOM   4033  O   SER   403      56.154  59.869  74.303  1.00  0.00           O
ATOM   4034  N   ARG   404      55.734  59.349  76.493  1.00  0.00           N
ATOM   4035  HN  ARG   404      55.964  58.739  77.243  1.00  0.00           H
ATOM   4036  CA  ARG   404      54.554  60.159  76.733  1.00  0.00           C
ATOM   4037  HA  ARG   404      53.854  60.029  75.923  1.00  0.00           H
ATOM   4038  CB  ARG   404      53.784  59.649  77.953  1.00  0.00           C
ATOM   4039  HB1 ARG   404      53.054  60.459  78.143  1.00  0.00           H
ATOM   4040  HB2 ARG   404      54.364  59.629  78.893  1.00  0.00           H
ATOM   4041  CG  ARG   404      52.934  58.299  78.003  1.00  0.00           C
ATOM   4042  HG1 ARG   404      52.154  58.399  78.783  1.00  0.00           H
ATOM   4043  HG2 ARG   404      53.574  57.479  78.403  1.00  0.00           H
ATOM   4044  CD  ARG   404      52.294  57.949  76.683  1.00  0.00           C
ATOM   4045  HD1 ARG   404      51.864  56.929  76.703  1.00  0.00           H
ATOM   4046  HD2 ARG   404      52.934  58.089  75.783  1.00  0.00           H
ATOM   4047  NE  ARG   404      51.194  58.969  76.433  1.00  0.00           N
ATOM   4048  HE  ARG   404      50.994  59.599  77.183  1.00  0.00           H
ATOM   4049  CZ  ARG   404      50.294  58.869  75.453  1.00  0.00           C
ATOM   4050  NH1 ARG   404      50.404  57.969  74.503  1.00  0.00           N
ATOM   4051 HH11 ARG   404      51.214  57.379  74.523  1.00  0.00           H
ATOM   4052 HH12 ARG   404      49.854  58.029  73.673  1.00  0.00           H
ATOM   4053  NH2 ARG   404      49.334  59.779  75.413  1.00  0.00           N
ATOM   4054 HH21 ARG   404      48.664  59.759  74.673  1.00  0.00           H
ATOM   4055 HH22 ARG   404      49.154  60.339  76.223  1.00  0.00           H
ATOM   4056  C   ARG   404      54.924  61.539  76.723  1.00  0.00           C
ATOM   4057  O   ARG   404      54.494  62.289  75.853  1.00  0.00           O
ATOM   4058  N   ARG   405      55.934  61.949  77.473  1.00  0.00           N
ATOM   4059  HN  ARG   405      56.274  61.279  78.133  1.00  0.00           H
ATOM   4060  CA  ARG   405      56.494  63.219  77.693  1.00  0.00           C
ATOM   4061  HA  ARG   405      55.814  63.909  78.173  1.00  0.00           H
ATOM   4062  CB  ARG   405      57.734  63.149  78.653  1.00  0.00           C
ATOM   4063  HB1 ARG   405      58.544  62.469  78.313  1.00  0.00           H
ATOM   4064  HB2 ARG   405      57.374  62.799  79.643  1.00  0.00           H
ATOM   4065  CG  ARG   405      58.354  64.529  78.923  1.00  0.00           C
ATOM   4066  HG1 ARG   405      58.664  64.529  79.993  1.00  0.00           H
ATOM   4067  HG2 ARG   405      57.554  65.299  78.863  1.00  0.00           H
ATOM   4068  CD  ARG   405      59.534  64.999  78.003  1.00  0.00           C
ATOM   4069  HD1 ARG   405      59.914  65.939  78.453  1.00  0.00           H
ATOM   4070  HD2 ARG   405      59.184  65.229  76.973  1.00  0.00           H
ATOM   4071  NE  ARG   405      60.594  63.949  77.973  1.00  0.00           N
ATOM   4072  HE  ARG   405      60.764  63.279  78.693  1.00  0.00           H
ATOM   4073  CZ  ARG   405      61.504  63.779  77.033  1.00  0.00           C
ATOM   4074  NH1 ARG   405      61.544  64.649  76.053  1.00  0.00           N
ATOM   4075 HH11 ARG   405      61.024  65.489  76.213  1.00  0.00           H
ATOM   4076 HH12 ARG   405      62.444  64.769  75.623  1.00  0.00           H
ATOM   4077  NH2 ARG   405      62.454  62.899  77.173  1.00  0.00           N
ATOM   4078 HH21 ARG   405      63.074  62.709  76.413  1.00  0.00           H
ATOM   4079 HH22 ARG   405      62.544  62.279  77.953  1.00  0.00           H
ATOM   4080  C   ARG   405      56.954  63.869  76.423  1.00  0.00           C
ATOM   4081  O   ARG   405      56.544  64.999  76.223  1.00  0.00           O
ATOM   4082  N   GLN   406      57.784  63.239  75.593  1.00  0.00           N
ATOM   4083  HN  GLN   406      58.084  62.319  75.813  1.00  0.00           H
ATOM   4084  CA  GLN   406      58.244  63.739  74.293  1.00  0.00           C
ATOM   4085  HA  GLN   406      58.584  64.749  74.483  1.00  0.00           H
ATOM   4086  CB  GLN   406      59.394  62.959  73.813  1.00  0.00           C
ATOM   4087  HB1 GLN   406      60.004  62.759  74.713  1.00  0.00           H
ATOM   4088  HB2 GLN   406      60.034  63.529  73.093  1.00  0.00           H
ATOM   4089  CG  GLN   406      59.014  61.599  73.233  1.00  0.00           C
ATOM   4090  HG1 GLN   406      58.544  61.789  72.243  1.00  0.00           H
ATOM   4091  HG2 GLN   406      58.304  61.199  73.983  1.00  0.00           H
ATOM   4092  CD  GLN   406      60.234  60.699  73.013  1.00  0.00           C
ATOM   4093  OE1 GLN   406      60.424  60.219  71.903  1.00  0.00           O
ATOM   4094  NE2 GLN   406      60.934  60.369  74.073  1.00  0.00           N
ATOM   4095 HE21 GLN   406      61.834  59.959  73.903  1.00  0.00           H
ATOM   4096 HE22 GLN   406      60.524  60.429  74.983  1.00  0.00           H
ATOM   4097  C   GLN   406      57.154  63.839  73.253  1.00  0.00           C
ATOM   4098  O   GLN   406      57.284  64.579  72.303  1.00  0.00           O
ATOM   4099  N   TYR   407      56.024  63.089  73.353  1.00  0.00           N
ATOM   4100  HN  TYR   407      55.974  62.509  74.173  1.00  0.00           H
ATOM   4101  CA  TYR   407      54.864  63.209  72.413  1.00  0.00           C
ATOM   4102  HA  TYR   407      55.184  63.239  71.383  1.00  0.00           H
ATOM   4103  CB  TYR   407      53.964  61.939  72.453  1.00  0.00           C
ATOM   4104  HB1 TYR   407      53.794  61.799  73.543  1.00  0.00           H
ATOM   4105  HB2 TYR   407      54.464  61.019  72.103  1.00  0.00           H
ATOM   4106  CG  TYR   407      52.554  61.859  71.833  1.00  0.00           C
ATOM   4107  CD1 TYR   407      52.134  62.729  70.893  1.00  0.00           C
ATOM   4108  HD1 TYR   407      52.764  63.439  70.373  1.00  0.00           H
ATOM   4109  CE1 TYR   407      50.864  62.569  70.293  1.00  0.00           C
ATOM   4110  HE1 TYR   407      50.584  63.339  69.583  1.00  0.00           H
ATOM   4111  CZ  TYR   407      49.934  61.629  70.823  1.00  0.00           C
ATOM   4112  OH  TYR   407      48.554  61.749  70.583  1.00  0.00           O
ATOM   4113  HH  TYR   407      48.454  62.589  70.133  1.00  0.00           H
ATOM   4114  CD2 TYR   407      51.694  60.899  72.293  1.00  0.00           C
ATOM   4115  HD2 TYR   407      51.994  60.409  73.203  1.00  0.00           H
ATOM   4116  CE2 TYR   407      50.414  60.799  71.843  1.00  0.00           C
ATOM   4117  HE2 TYR   407      49.734  60.119  72.333  1.00  0.00           H
ATOM   4118  C   TYR   407      54.134  64.539  72.603  1.00  0.00           C
ATOM   4119  O   TYR   407      53.914  65.279  71.673  1.00  0.00           O
ATOM   4120  N   GLN   408      53.944  64.899  73.923  1.00  0.00           N
ATOM   4121  HN  GLN   408      54.254  64.299  74.663  1.00  0.00           H
ATOM   4122  CA  GLN   408      53.534  66.209  74.393  1.00  0.00           C
ATOM   4123  HA  GLN   408      52.604  66.349  73.873  1.00  0.00           H
ATOM   4124  CB  GLN   408      53.234  66.159  75.943  1.00  0.00           C
ATOM   4125  HB1 GLN   408      53.084  67.189  76.323  1.00  0.00           H
ATOM   4126  HB2 GLN   408      54.244  65.889  76.323  1.00  0.00           H
ATOM   4127  CG  GLN   408      52.044  65.309  76.533  1.00  0.00           C
ATOM   4128  HG1 GLN   408      51.924  65.399  77.643  1.00  0.00           H
ATOM   4129  HG2 GLN   408      52.214  64.219  76.453  1.00  0.00           H
ATOM   4130  CD  GLN   408      50.824  65.589  75.743  1.00  0.00           C
ATOM   4131  OE1 GLN   408      50.044  66.499  75.993  1.00  0.00           O
ATOM   4132  NE2 GLN   408      50.464  64.739  74.753  1.00  0.00           N
ATOM   4133 HE21 GLN   408      49.554  64.779  74.353  1.00  0.00           H
ATOM   4134 HE22 GLN   408      50.984  63.889  74.653  1.00  0.00           H
ATOM   4135  C   GLN   408      54.384  67.419  73.963  1.00  0.00           C
ATOM   4136  O   GLN   408      53.894  68.409  73.443  1.00  0.00           O
ATOM   4137  N   GLU   409      55.704  67.259  74.083  1.00  0.00           N
ATOM   4138  HN  GLU   409      56.144  66.479  74.543  1.00  0.00           H
ATOM   4139  CA  GLU   409      56.654  68.279  73.583  1.00  0.00           C
ATOM   4140  HA  GLU   409      56.384  69.279  73.893  1.00  0.00           H
ATOM   4141  CB  GLU   409      58.124  68.079  74.003  1.00  0.00           C
ATOM   4142  HB1 GLU   409      58.804  68.919  73.763  1.00  0.00           H
ATOM   4143  HB2 GLU   409      58.514  67.199  73.453  1.00  0.00           H
ATOM   4144  CG  GLU   409      58.304  67.819  75.483  1.00  0.00           C
ATOM   4145  HG1 GLU   409      58.174  66.719  75.593  1.00  0.00           H
ATOM   4146  HG2 GLU   409      57.714  68.489  76.153  1.00  0.00           H
ATOM   4147  CD  GLU   409      59.674  68.139  75.973  1.00  0.00           C
ATOM   4148  OE1 GLU   409      59.944  69.339  76.033  1.00  0.00           O
ATOM   4149  OE2 GLU   409      60.554  67.259  76.143  1.00  0.00           O
ATOM   4150  C   GLU   409      56.524  68.419  72.063  1.00  0.00           C
ATOM   4151  O   GLU   409      56.584  69.469  71.373  1.00  0.00           O
ATOM   4152  N   LYS   410      56.444  67.249  71.383  1.00  0.00           N
ATOM   4153  HN  LYS   410      56.674  66.369  71.773  1.00  0.00           H
ATOM   4154  CA  LYS   410      56.274  67.239  69.893  1.00  0.00           C
ATOM   4155  HA  LYS   410      56.984  67.929  69.473  1.00  0.00           H
ATOM   4156  CB  LYS   410      56.594  65.829  69.293  1.00  0.00           C
ATOM   4157  HB1 LYS   410      56.064  65.069  69.903  1.00  0.00           H
ATOM   4158  HB2 LYS   410      57.654  65.529  69.433  1.00  0.00           H
ATOM   4159  CG  LYS   410      56.284  65.479  67.833  1.00  0.00           C
ATOM   4160  HG1 LYS   410      55.184  65.449  67.663  1.00  0.00           H
ATOM   4161  HG2 LYS   410      56.664  64.459  67.593  1.00  0.00           H
ATOM   4162  CD  LYS   410      56.894  66.379  66.823  1.00  0.00           C
ATOM   4163  HD1 LYS   410      57.944  66.679  67.063  1.00  0.00           H
ATOM   4164  HD2 LYS   410      56.294  67.309  66.753  1.00  0.00           H
ATOM   4165  CE  LYS   410      56.894  65.889  65.373  1.00  0.00           C
ATOM   4166  HE1 LYS   410      57.604  65.049  65.193  1.00  0.00           H
ATOM   4167  HE2 LYS   410      57.234  66.719  64.723  1.00  0.00           H
ATOM   4168  NZ  LYS   410      55.574  65.509  64.863  1.00  0.00           N
ATOM   4169  HZ1 LYS   410      55.434  65.809  63.883  1.00  0.00           H
ATOM   4170  HZ2 LYS   410      54.834  66.059  65.343  1.00  0.00           H
ATOM   4171  HZ3 LYS   410      55.474  64.479  64.993  1.00  0.00           H
ATOM   4172  C   LYS   410      54.864  67.769  69.503  1.00  0.00           C
ATOM   4173  O   LYS   410      54.764  68.529  68.543  1.00  0.00           O
ATOM   4174  N   TYR   411      53.834  67.549  70.233  1.00  0.00           N
ATOM   4175  HN  TYR   411      53.904  66.949  71.023  1.00  0.00           H
ATOM   4176  CA  TYR   411      52.514  68.019  69.853  1.00  0.00           C
ATOM   4177  HA  TYR   411      52.394  67.969  68.783  1.00  0.00           H
ATOM   4178  CB  TYR   411      51.434  67.039  70.553  1.00  0.00           C
ATOM   4179  HB1 TYR   411      51.524  67.149  71.653  1.00  0.00           H
ATOM   4180  HB2 TYR   411      51.704  65.979  70.323  1.00  0.00           H
ATOM   4181  CG  TYR   411      50.074  67.279  70.023  1.00  0.00           C
ATOM   4182  CD1 TYR   411      49.764  67.009  68.683  1.00  0.00           C
ATOM   4183  HD1 TYR   411      50.474  66.699  67.923  1.00  0.00           H
ATOM   4184  CE1 TYR   411      48.394  67.159  68.263  1.00  0.00           C
ATOM   4185  HE1 TYR   411      48.184  66.939  67.223  1.00  0.00           H
ATOM   4186  CZ  TYR   411      47.374  67.479  69.213  1.00  0.00           C
ATOM   4187  OH  TYR   411      46.084  67.789  68.723  1.00  0.00           O
ATOM   4188  HH  TYR   411      45.534  67.959  69.503  1.00  0.00           H
ATOM   4189  CD2 TYR   411      49.104  67.609  70.933  1.00  0.00           C
ATOM   4190  HD2 TYR   411      49.394  67.909  71.923  1.00  0.00           H
ATOM   4191  CE2 TYR   411      47.744  67.689  70.543  1.00  0.00           C
ATOM   4192  HE2 TYR   411      46.954  68.039  71.183  1.00  0.00           H
ATOM   4193  C   TYR   411      52.324  69.479  70.243  1.00  0.00           C
ATOM   4194  O   TYR   411      51.624  70.219  69.573  1.00  0.00           O
ATOM   4195  N   LYS   412      53.094  70.009  71.263  1.00  0.00           N
ATOM   4196  HN  LYS   412      53.554  69.419  71.923  1.00  0.00           H
ATOM   4197  CA  LYS   412      53.084  71.409  71.533  1.00  0.00           C
ATOM   4198  HA  LYS   412      52.074  71.679  71.813  1.00  0.00           H
ATOM   4199  CB  LYS   412      54.104  71.789  72.643  1.00  0.00           C
ATOM   4200  HB1 LYS   412      55.124  71.429  72.383  1.00  0.00           H
ATOM   4201  HB2 LYS   412      53.894  71.259  73.593  1.00  0.00           H
ATOM   4202  CG  LYS   412      54.194  73.269  73.123  1.00  0.00           C
ATOM   4203  HG1 LYS   412      54.664  73.829  72.293  1.00  0.00           H
ATOM   4204  HG2 LYS   412      54.944  73.279  73.943  1.00  0.00           H
ATOM   4205  CD  LYS   412      52.924  73.849  73.673  1.00  0.00           C
ATOM   4206  HD1 LYS   412      52.054  73.769  72.983  1.00  0.00           H
ATOM   4207  HD2 LYS   412      53.184  74.919  73.813  1.00  0.00           H
ATOM   4208  CE  LYS   412      52.544  73.259  75.043  1.00  0.00           C
ATOM   4209  HE1 LYS   412      53.264  73.629  75.803  1.00  0.00           H
ATOM   4210  HE2 LYS   412      52.564  72.149  74.943  1.00  0.00           H
ATOM   4211  NZ  LYS   412      51.164  73.639  75.443  1.00  0.00           N
ATOM   4212  HZ1 LYS   412      51.004  73.369  76.443  1.00  0.00           H
ATOM   4213  HZ2 LYS   412      50.484  73.209  74.773  1.00  0.00           H
ATOM   4214  HZ3 LYS   412      51.134  74.679  75.393  1.00  0.00           H
ATOM   4215  C   LYS   412      53.514  72.359  70.363  1.00  0.00           C
ATOM   4216  O   LYS   412      53.024  73.459  70.203  1.00  0.00           O
ATOM   4217  N   GLN   413      54.404  71.829  69.473  1.00  0.00           N
ATOM   4218  HN  GLN   413      54.774  70.919  69.663  1.00  0.00           H
ATOM   4219  CA  GLN   413      54.804  72.549  68.263  1.00  0.00           C
ATOM   4220  HA  GLN   413      55.254  73.499  68.483  1.00  0.00           H
ATOM   4221  CB  GLN   413      55.774  71.659  67.483  1.00  0.00           C
ATOM   4222  HB1 GLN   413      56.064  72.219  66.563  1.00  0.00           H
ATOM   4223  HB2 GLN   413      55.194  70.769  67.183  1.00  0.00           H
ATOM   4224  CG  GLN   413      56.994  71.309  68.283  1.00  0.00           C
ATOM   4225  HG1 GLN   413      56.644  70.619  69.083  1.00  0.00           H
ATOM   4226  HG2 GLN   413      57.394  72.259  68.713  1.00  0.00           H
ATOM   4227  CD  GLN   413      58.054  70.589  67.453  1.00  0.00           C
ATOM   4228  OE1 GLN   413      57.954  69.649  66.703  1.00  0.00           O
ATOM   4229  NE2 GLN   413      59.334  71.099  67.403  1.00  0.00           N
ATOM   4230 HE21 GLN   413      59.934  70.649  66.733  1.00  0.00           H
ATOM   4231 HE22 GLN   413      59.504  71.969  67.873  1.00  0.00           H
ATOM   4232  C   GLN   413      53.604  72.759  67.333  1.00  0.00           C
ATOM   4233  O   GLN   413      53.384  73.839  66.813  1.00  0.00           O
ATOM   4234  N   VAL   414      52.754  71.669  67.263  1.00  0.00           N
ATOM   4235  HN  VAL   414      52.984  70.889  67.833  1.00  0.00           H
ATOM   4236  CA  VAL   414      51.484  71.689  66.603  1.00  0.00           C
ATOM   4237  HA  VAL   414      51.674  72.169  65.653  1.00  0.00           H
ATOM   4238  CB  VAL   414      50.864  70.239  66.483  1.00  0.00           C
ATOM   4239  HB  VAL   414      51.034  69.649  67.413  1.00  0.00           H
ATOM   4240  CG1 VAL   414      49.364  70.259  66.093  1.00  0.00           C
ATOM   4241 HG11 VAL   414      49.334  70.769  65.103  1.00  0.00           H
ATOM   4242 HG12 VAL   414      48.704  70.699  66.873  1.00  0.00           H
ATOM   4243 HG13 VAL   414      48.954  69.229  65.983  1.00  0.00           H
ATOM   4244  CG2 VAL   414      51.564  69.529  65.283  1.00  0.00           C
ATOM   4245 HG21 VAL   414      52.644  69.299  65.423  1.00  0.00           H
ATOM   4246 HG22 VAL   414      51.504  70.129  64.353  1.00  0.00           H
ATOM   4247 HG23 VAL   414      50.884  68.659  65.133  1.00  0.00           H
ATOM   4248  C   VAL   414      50.504  72.589  67.283  1.00  0.00           C
ATOM   4249  O   VAL   414      49.854  73.409  66.613  1.00  0.00           O
ATOM   4250  N   GLU   415      50.364  72.659  68.673  1.00  0.00           N
ATOM   4251  HN  GLU   415      50.794  71.909  69.163  1.00  0.00           H
ATOM   4252  CA  GLU   415      49.564  73.699  69.413  1.00  0.00           C
ATOM   4253  HA  GLU   415      48.514  73.629  69.153  1.00  0.00           H
ATOM   4254  CB  GLU   415      49.574  73.509  70.973  1.00  0.00           C
ATOM   4255  HB1 GLU   415      49.234  74.439  71.483  1.00  0.00           H
ATOM   4256  HB2 GLU   415      50.654  73.409  71.213  1.00  0.00           H
ATOM   4257  CG  GLU   415      48.744  72.359  71.463  1.00  0.00           C
ATOM   4258  HG1 GLU   415      49.104  71.359  71.133  1.00  0.00           H
ATOM   4259  HG2 GLU   415      47.744  72.549  71.013  1.00  0.00           H
ATOM   4260  CD  GLU   415      48.814  72.349  72.963  1.00  0.00           C
ATOM   4261  OE1 GLU   415      47.734  72.469  73.693  1.00  0.00           O
ATOM   4262  OE2 GLU   415      49.944  72.119  73.513  1.00  0.00           O
ATOM   4263  C   GLU   415      50.004  75.149  69.143  1.00  0.00           C
ATOM   4264  O   GLU   415      49.164  75.999  68.933  1.00  0.00           O
ATOM   4265  N   GLN   416      51.304  75.369  69.083  1.00  0.00           N
ATOM   4266  HN  GLN   416      51.994  74.669  69.193  1.00  0.00           H
ATOM   4267  CA  GLN   416      51.804  76.669  68.703  1.00  0.00           C
ATOM   4268  HA  GLN   416      51.354  77.409  69.353  1.00  0.00           H
ATOM   4269  CB  GLN   416      53.324  76.679  69.033  1.00  0.00           C
ATOM   4270  HB1 GLN   416      53.744  77.609  68.583  1.00  0.00           H
ATOM   4271  HB2 GLN   416      53.824  75.789  68.603  1.00  0.00           H
ATOM   4272  CG  GLN   416      53.684  76.729  70.513  1.00  0.00           C
ATOM   4273  HG1 GLN   416      53.284  75.819  71.003  1.00  0.00           H
ATOM   4274  HG2 GLN   416      53.064  77.569  70.903  1.00  0.00           H
ATOM   4275  CD  GLN   416      55.164  76.819  70.773  1.00  0.00           C
ATOM   4276  OE1 GLN   416      55.714  77.849  71.223  1.00  0.00           O
ATOM   4277  NE2 GLN   416      55.854  75.729  70.423  1.00  0.00           N
ATOM   4278 HE21 GLN   416      56.844  75.739  70.543  1.00  0.00           H
ATOM   4279 HE22 GLN   416      55.364  74.939  70.043  1.00  0.00           H
ATOM   4280  C   GLN   416      51.504  77.179  67.333  1.00  0.00           C
ATOM   4281  O   GLN   416      50.894  78.269  67.263  1.00  0.00           O
ATOM   4282  N   TYR   417      51.634  76.349  66.273  1.00  0.00           N
ATOM   4283  HN  TYR   417      52.024  75.449  66.483  1.00  0.00           H
ATOM   4284  CA  TYR   417      51.174  76.539  64.893  1.00  0.00           C
ATOM   4285  HA  TYR   417      51.664  77.419  64.503  1.00  0.00           H
ATOM   4286  CB  TYR   417      51.524  75.319  63.963  1.00  0.00           C
ATOM   4287  HB1 TYR   417      51.144  74.339  64.323  1.00  0.00           H
ATOM   4288  HB2 TYR   417      52.624  75.179  64.033  1.00  0.00           H
ATOM   4289  CG  TYR   417      50.994  75.399  62.533  1.00  0.00           C
ATOM   4290  CD1 TYR   417      51.694  75.989  61.513  1.00  0.00           C
ATOM   4291  HD1 TYR   417      52.694  76.379  61.683  1.00  0.00           H
ATOM   4292  CE1 TYR   417      51.144  76.209  60.203  1.00  0.00           C
ATOM   4293  HE1 TYR   417      51.704  76.809  59.493  1.00  0.00           H
ATOM   4294  CZ  TYR   417      49.904  75.679  59.933  1.00  0.00           C
ATOM   4295  OH  TYR   417      49.374  75.749  58.623  1.00  0.00           O
ATOM   4296  HH  TYR   417      49.964  76.209  58.023  1.00  0.00           H
ATOM   4297  CD2 TYR   417      49.744  74.799  62.133  1.00  0.00           C
ATOM   4298  HD2 TYR   417      49.084  74.339  62.853  1.00  0.00           H
ATOM   4299  CE2 TYR   417      49.194  74.929  60.833  1.00  0.00           C
ATOM   4300  HE2 TYR   417      48.214  74.489  60.673  1.00  0.00           H
ATOM   4301  C   TYR   417      49.594  76.829  64.793  1.00  0.00           C
ATOM   4302  O   TYR   417      49.054  77.759  64.163  1.00  0.00           O
ATOM   4303  N   MET   418      48.764  75.979  65.493  1.00  0.00           N
ATOM   4304  HN  MET   418      49.164  75.119  65.803  1.00  0.00           H
ATOM   4305  CA  MET   418      47.304  76.159  65.503  1.00  0.00           C
ATOM   4306  HA  MET   418      46.834  76.159  64.533  1.00  0.00           H
ATOM   4307  CB  MET   418      46.654  74.999  66.343  1.00  0.00           C
ATOM   4308  HB1 MET   418      45.594  75.189  66.583  1.00  0.00           H
ATOM   4309  HB2 MET   418      47.184  74.999  67.323  1.00  0.00           H
ATOM   4310  CG  MET   418      46.674  73.589  65.683  1.00  0.00           C
ATOM   4311  HG1 MET   418      47.674  73.149  65.463  1.00  0.00           H
ATOM   4312  HG2 MET   418      46.424  73.749  64.613  1.00  0.00           H
ATOM   4313  SD  MET   418      45.474  72.299  66.233  1.00  0.00           S
ATOM   4314  CE  MET   418      45.634  72.189  68.073  1.00  0.00           C
ATOM   4315  HE1 MET   418      45.204  71.259  68.503  1.00  0.00           H
ATOM   4316  HE2 MET   418      45.174  73.039  68.623  1.00  0.00           H
ATOM   4317  HE3 MET   418      46.724  72.219  68.293  1.00  0.00           H
ATOM   4318  C   MET   418      46.894  77.519  66.093  1.00  0.00           C
ATOM   4319  O   MET   418      45.984  78.229  65.673  1.00  0.00           O
ATOM   4320  N   SER   419      47.604  77.989  67.133  1.00  0.00           N
ATOM   4321  HN  SER   419      48.274  77.389  67.553  1.00  0.00           H
ATOM   4322  CA  SER   419      47.444  79.299  67.853  1.00  0.00           C
ATOM   4323  HA  SER   419      46.394  79.489  68.043  1.00  0.00           H
ATOM   4324  CB  SER   419      48.194  79.209  69.193  1.00  0.00           C
ATOM   4325  HB1 SER   419      49.264  79.159  68.903  1.00  0.00           H
ATOM   4326  HB2 SER   419      47.814  78.389  69.833  1.00  0.00           H
ATOM   4327  OG  SER   419      47.944  80.419  69.963  1.00  0.00           O
ATOM   4328  HG1 SER   419      47.084  80.359  70.393  1.00  0.00           H
ATOM   4329  C   SER   419      47.954  80.449  67.063  1.00  0.00           C
ATOM   4330  O   SER   419      47.274  81.519  66.993  1.00  0.00           O
ATOM   4331  N   PHE   420      49.084  80.319  66.423  1.00  0.00           N
ATOM   4332  HN  PHE   420      49.714  79.559  66.553  1.00  0.00           H
ATOM   4333  CA  PHE   420      49.634  81.509  65.613  1.00  0.00           C
ATOM   4334  HA  PHE   420      49.484  82.419  66.183  1.00  0.00           H
ATOM   4335  CB  PHE   420      51.134  81.239  65.063  1.00  0.00           C
ATOM   4336  HB1 PHE   420      51.144  80.399  64.333  1.00  0.00           H
ATOM   4337  HB2 PHE   420      51.824  81.059  65.913  1.00  0.00           H
ATOM   4338  CG  PHE   420      51.684  82.409  64.343  1.00  0.00           C
ATOM   4339  CD1 PHE   420      52.064  83.609  65.053  1.00  0.00           C
ATOM   4340  HD1 PHE   420      51.994  83.669  66.123  1.00  0.00           H
ATOM   4341  CE1 PHE   420      52.634  84.699  64.363  1.00  0.00           C
ATOM   4342  HE1 PHE   420      52.874  85.629  64.853  1.00  0.00           H
ATOM   4343  CZ  PHE   420      52.914  84.599  63.033  1.00  0.00           C
ATOM   4344  HZ  PHE   420      53.464  85.429  62.623  1.00  0.00           H
ATOM   4345  CD2 PHE   420      51.914  82.359  62.953  1.00  0.00           C
ATOM   4346  HD2 PHE   420      51.794  81.429  62.403  1.00  0.00           H
ATOM   4347  CE2 PHE   420      52.554  83.449  62.333  1.00  0.00           C
ATOM   4348  HE2 PHE   420      52.964  83.299  61.343  1.00  0.00           H
ATOM   4349  C   PHE   420      48.744  81.789  64.413  1.00  0.00           C
ATOM   4350  O   PHE   420      48.474  82.929  64.113  1.00  0.00           O
ATOM   4351  N   HSD   421      48.184  80.729  63.813  1.00  0.00           N
ATOM   4352  HN  HSD   421      48.394  79.809  64.133  1.00  0.00           H
ATOM   4353  CA  HSD   421      47.274  80.909  62.683  1.00  0.00           C
ATOM   4354  HA  HSD   421      47.614  81.779  62.133  1.00  0.00           H
ATOM   4355  CB  HSD   421      47.114  79.659  61.773  1.00  0.00           C
ATOM   4356  HB1 HSD   421      46.214  79.589  61.133  1.00  0.00           H
ATOM   4357  HB2 HSD   421      47.044  78.739  62.403  1.00  0.00           H
ATOM   4358  ND1 HSD   421      49.234  78.929  60.643  1.00  0.00           N
ATOM   4359  HD1 HSD   421      49.394  78.019  61.033  1.00  0.00           H
ATOM   4360  CG  HSD   421      48.174  79.719  60.683  1.00  0.00           C
ATOM   4361  CE1 HSD   421      50.024  79.349  59.593  1.00  0.00           C
ATOM   4362  HE1 HSD   421      50.904  78.839  59.203  1.00  0.00           H
ATOM   4363  NE2 HSD   421      49.564  80.409  59.033  1.00  0.00           N
ATOM   4364  CD2 HSD   421      48.294  80.629  59.693  1.00  0.00           C
ATOM   4365  HD2 HSD   421      47.594  81.369  59.313  1.00  0.00           H
ATOM   4366  C   HSD   421      45.884  81.259  63.163  1.00  0.00           C
ATOM   4367  O   HSD   421      45.204  81.959  62.373  1.00  0.00           O
ATOM   4368  N   LYS   422      45.464  80.919  64.413  1.00  0.00           N
ATOM   4369  HN  LYS   422      46.034  80.299  64.933  1.00  0.00           H
ATOM   4370  CA  LYS   422      44.304  81.349  65.073  1.00  0.00           C
ATOM   4371  HA  LYS   422      44.484  81.049  66.093  1.00  0.00           H
ATOM   4372  CB  LYS   422      44.034  82.859  65.243  1.00  0.00           C
ATOM   4373  HB1 LYS   422      43.134  83.129  65.843  1.00  0.00           H
ATOM   4374  HB2 LYS   422      43.814  83.259  64.233  1.00  0.00           H
ATOM   4375  CG  LYS   422      45.234  83.649  65.903  1.00  0.00           C
ATOM   4376  HG1 LYS   422      46.224  83.399  65.473  1.00  0.00           H
ATOM   4377  HG2 LYS   422      45.154  83.229  66.933  1.00  0.00           H
ATOM   4378  CD  LYS   422      45.124  85.139  65.873  1.00  0.00           C
ATOM   4379  HD1 LYS   422      45.844  85.549  66.613  1.00  0.00           H
ATOM   4380  HD2 LYS   422      44.134  85.499  66.233  1.00  0.00           H
ATOM   4381  CE  LYS   422      45.414  85.809  64.563  1.00  0.00           C
ATOM   4382  HE1 LYS   422      44.854  85.379  63.703  1.00  0.00           H
ATOM   4383  HE2 LYS   422      46.504  85.689  64.393  1.00  0.00           H
ATOM   4384  NZ  LYS   422      45.114  87.269  64.533  1.00  0.00           N
ATOM   4385  HZ1 LYS   422      44.454  87.439  63.743  1.00  0.00           H
ATOM   4386  HZ2 LYS   422      45.984  87.839  64.533  1.00  0.00           H
ATOM   4387  HZ3 LYS   422      44.684  87.619  65.413  1.00  0.00           H
ATOM   4388  C   LYS   422      43.024  80.579  64.723  1.00  0.00           C
ATOM   4389  O   LYS   422      41.934  81.119  64.623  1.00  0.00           O
ATOM   4390  N   LEU   423      43.254  79.269  64.383  1.00  0.00           N
ATOM   4391  HN  LEU   423      44.164  78.909  64.563  1.00  0.00           H
ATOM   4392  CA  LEU   423      42.244  78.449  63.813  1.00  0.00           C
ATOM   4393  HA  LEU   423      42.024  78.969  62.893  1.00  0.00           H
ATOM   4394  CB  LEU   423      42.824  77.079  63.413  1.00  0.00           C
ATOM   4395  HB1 LEU   423      42.044  76.459  62.913  1.00  0.00           H
ATOM   4396  HB2 LEU   423      43.154  76.549  64.343  1.00  0.00           H
ATOM   4397  CG  LEU   423      44.044  77.269  62.413  1.00  0.00           C
ATOM   4398  HG  LEU   423      44.814  77.929  62.873  1.00  0.00           H
ATOM   4399  CD1 LEU   423      44.674  75.909  62.123  1.00  0.00           C
ATOM   4400 HD11 LEU   423      43.944  75.409  61.453  1.00  0.00           H
ATOM   4401 HD12 LEU   423      44.724  75.419  63.113  1.00  0.00           H
ATOM   4402 HD13 LEU   423      45.684  76.009  61.653  1.00  0.00           H
ATOM   4403  CD2 LEU   423      43.624  77.989  61.143  1.00  0.00           C
ATOM   4404 HD21 LEU   423      42.734  77.639  60.573  1.00  0.00           H
ATOM   4405 HD22 LEU   423      44.414  78.029  60.373  1.00  0.00           H
ATOM   4406 HD23 LEU   423      43.374  79.059  61.343  1.00  0.00           H
ATOM   4407  C   LEU   423      40.964  78.199  64.573  1.00  0.00           C
ATOM   4408  O   LEU   423      41.124  78.069  65.793  1.00  0.00           O
ATOM   4409  N   PRO   424      39.794  78.149  63.973  1.00  0.00           N
ATOM   4410  CD  PRO   424      39.454  78.519  62.533  1.00  0.00           C
ATOM   4411  HD1 PRO   424      39.784  77.739  61.823  1.00  0.00           H
ATOM   4412  HD2 PRO   424      39.894  79.539  62.413  1.00  0.00           H
ATOM   4413  CA  PRO   424      38.594  77.689  64.643  1.00  0.00           C
ATOM   4414  HA  PRO   424      38.394  78.529  65.303  1.00  0.00           H
ATOM   4415  CB  PRO   424      37.494  77.739  63.573  1.00  0.00           C
ATOM   4416  HB1 PRO   424      36.554  78.119  64.023  1.00  0.00           H
ATOM   4417  HB2 PRO   424      37.304  76.759  63.073  1.00  0.00           H
ATOM   4418  CG  PRO   424      37.954  78.689  62.453  1.00  0.00           C
ATOM   4419  HG1 PRO   424      37.644  78.159  61.533  1.00  0.00           H
ATOM   4420  HG2 PRO   424      37.704  79.759  62.583  1.00  0.00           H
ATOM   4421  C   PRO   424      38.674  76.489  65.443  1.00  0.00           C
ATOM   4422  O   PRO   424      39.444  75.599  65.023  1.00  0.00           O
ATOM   4423  N   ALA   425      37.904  76.319  66.483  1.00  0.00           N
ATOM   4424  HN  ALA   425      37.304  77.079  66.713  1.00  0.00           H
ATOM   4425  CA  ALA   425      37.944  75.199  67.323  1.00  0.00           C
ATOM   4426  HA  ALA   425      38.924  75.219  67.763  1.00  0.00           H
ATOM   4427  CB  ALA   425      36.864  75.369  68.403  1.00  0.00           C
ATOM   4428  HB1 ALA   425      36.794  74.559  69.153  1.00  0.00           H
ATOM   4429  HB2 ALA   425      35.854  75.419  67.953  1.00  0.00           H
ATOM   4430  HB3 ALA   425      36.994  76.259  69.063  1.00  0.00           H
ATOM   4431  C   ALA   425      37.634  73.809  66.613  1.00  0.00           C
ATOM   4432  O   ALA   425      38.354  72.859  66.853  1.00  0.00           O
ATOM   4433  N   ASP   426      36.664  73.749  65.763  1.00  0.00           N
ATOM   4434  HN  ASP   426      36.164  74.589  65.533  1.00  0.00           H
ATOM   4435  CA  ASP   426      36.404  72.569  64.913  1.00  0.00           C
ATOM   4436  HA  ASP   426      36.184  71.729  65.553  1.00  0.00           H
ATOM   4437  CB  ASP   426      35.194  72.829  63.993  1.00  0.00           C
ATOM   4438  HB1 ASP   426      34.934  71.989  63.313  1.00  0.00           H
ATOM   4439  HB2 ASP   426      35.424  73.739  63.403  1.00  0.00           H
ATOM   4440  CG  ASP   426      33.834  73.039  64.683  1.00  0.00           C
ATOM   4441  OD1 ASP   426      33.524  72.119  65.463  1.00  0.00           O
ATOM   4442  OD2 ASP   426      33.054  73.959  64.413  1.00  0.00           O
ATOM   4443  C   ASP   426      37.594  72.139  64.033  1.00  0.00           C
ATOM   4444  O   ASP   426      37.914  70.979  63.883  1.00  0.00           O
ATOM   4445  N   MET   427      38.354  73.119  63.483  1.00  0.00           N
ATOM   4446  HN  MET   427      38.234  74.049  63.833  1.00  0.00           H
ATOM   4447  CA  MET   427      39.594  72.939  62.693  1.00  0.00           C
ATOM   4448  HA  MET   427      39.454  72.089  62.053  1.00  0.00           H
ATOM   4449  CB  MET   427      39.954  74.209  61.813  1.00  0.00           C
ATOM   4450  HB1 MET   427      40.314  75.089  62.383  1.00  0.00           H
ATOM   4451  HB2 MET   427      39.054  74.479  61.213  1.00  0.00           H
ATOM   4452  CG  MET   427      41.184  74.009  60.933  1.00  0.00           C
ATOM   4453  HG1 MET   427      41.104  73.069  60.353  1.00  0.00           H
ATOM   4454  HG2 MET   427      42.134  74.079  61.513  1.00  0.00           H
ATOM   4455  SD  MET   427      41.504  75.289  59.733  1.00  0.00           S
ATOM   4456  CE  MET   427      40.024  75.409  58.783  1.00  0.00           C
ATOM   4457  HE1 MET   427      39.104  75.509  59.403  1.00  0.00           H
ATOM   4458  HE2 MET   427      39.974  74.469  58.183  1.00  0.00           H
ATOM   4459  HE3 MET   427      39.974  76.219  58.023  1.00  0.00           H
ATOM   4460  C   MET   427      40.794  72.459  63.533  1.00  0.00           C
ATOM   4461  O   MET   427      41.494  71.549  63.073  1.00  0.00           O
ATOM   4462  N   ARG   428      40.974  72.899  64.823  1.00  0.00           N
ATOM   4463  HN  ARG   428      40.394  73.639  65.143  1.00  0.00           H
ATOM   4464  CA  ARG   428      41.944  72.319  65.753  1.00  0.00           C
ATOM   4465  HA  ARG   428      42.934  72.299  65.333  1.00  0.00           H
ATOM   4466  CB  ARG   428      41.974  73.259  66.963  1.00  0.00           C
ATOM   4467  HB1 ARG   428      42.724  72.859  67.683  1.00  0.00           H
ATOM   4468  HB2 ARG   428      40.974  73.349  67.443  1.00  0.00           H
ATOM   4469  CG  ARG   428      42.544  74.699  66.653  1.00  0.00           C
ATOM   4470  HG1 ARG   428      41.814  75.229  66.013  1.00  0.00           H
ATOM   4471  HG2 ARG   428      43.544  74.639  66.173  1.00  0.00           H
ATOM   4472  CD  ARG   428      42.714  75.579  67.913  1.00  0.00           C
ATOM   4473  HD1 ARG   428      43.644  75.349  68.473  1.00  0.00           H
ATOM   4474  HD2 ARG   428      41.834  75.389  68.563  1.00  0.00           H
ATOM   4475  NE  ARG   428      42.754  77.049  67.633  1.00  0.00           N
ATOM   4476  HE  ARG   428      41.974  77.379  67.093  1.00  0.00           H
ATOM   4477  CZ  ARG   428      43.324  78.009  68.423  1.00  0.00           C
ATOM   4478  NH1 ARG   428      44.174  77.779  69.383  1.00  0.00           N
ATOM   4479 HH11 ARG   428      44.334  78.469  70.093  1.00  0.00           H
ATOM   4480 HH12 ARG   428      44.364  76.799  69.453  1.00  0.00           H
ATOM   4481  NH2 ARG   428      42.824  79.279  68.403  1.00  0.00           N
ATOM   4482 HH21 ARG   428      41.994  79.569  67.913  1.00  0.00           H
ATOM   4483 HH22 ARG   428      43.314  79.859  69.053  1.00  0.00           H
ATOM   4484  C   ARG   428      41.514  70.969  66.183  1.00  0.00           C
ATOM   4485  O   ARG   428      42.394  70.089  66.503  1.00  0.00           O
ATOM   4486  N   GLN   429      40.254  70.559  66.133  1.00  0.00           N
ATOM   4487  HN  GLN   429      39.534  71.219  65.913  1.00  0.00           H
ATOM   4488  CA  GLN   429      39.774  69.179  66.373  1.00  0.00           C
ATOM   4489  HA  GLN   429      40.344  68.739  67.183  1.00  0.00           H
ATOM   4490  CB  GLN   429      38.234  69.239  66.743  1.00  0.00           C
ATOM   4491  HB1 GLN   429      37.724  68.279  66.543  1.00  0.00           H
ATOM   4492  HB2 GLN   429      37.834  70.139  66.233  1.00  0.00           H
ATOM   4493  CG  GLN   429      38.144  69.359  68.313  1.00  0.00           C
ATOM   4494  HG1 GLN   429      37.094  69.469  68.653  1.00  0.00           H
ATOM   4495  HG2 GLN   429      38.764  70.239  68.563  1.00  0.00           H
ATOM   4496  CD  GLN   429      38.744  68.199  69.033  1.00  0.00           C
ATOM   4497  OE1 GLN   429      39.954  68.209  69.393  1.00  0.00           O
ATOM   4498  NE2 GLN   429      37.974  67.119  69.203  1.00  0.00           N
ATOM   4499 HE21 GLN   429      38.214  66.379  69.833  1.00  0.00           H
ATOM   4500 HE22 GLN   429      37.084  67.129  68.753  1.00  0.00           H
ATOM   4501  C   GLN   429      39.974  68.209  65.303  1.00  0.00           C
ATOM   4502  O   GLN   429      40.314  67.059  65.583  1.00  0.00           O
ATOM   4503  N   LYS   430      39.804  68.639  64.043  1.00  0.00           N
ATOM   4504  HN  LYS   430      39.154  69.379  63.893  1.00  0.00           H
ATOM   4505  CA  LYS   430      40.314  67.999  62.853  1.00  0.00           C
ATOM   4506  HA  LYS   430      39.824  67.039  62.863  1.00  0.00           H
ATOM   4507  CB  LYS   430      39.864  68.599  61.523  1.00  0.00           C
ATOM   4508  HB1 LYS   430      40.354  68.129  60.643  1.00  0.00           H
ATOM   4509  HB2 LYS   430      39.904  69.699  61.423  1.00  0.00           H
ATOM   4510  CG  LYS   430      38.354  68.409  61.373  1.00  0.00           C
ATOM   4511  HG1 LYS   430      37.914  69.209  62.003  1.00  0.00           H
ATOM   4512  HG2 LYS   430      38.094  67.439  61.843  1.00  0.00           H
ATOM   4513  CD  LYS   430      37.874  68.489  59.933  1.00  0.00           C
ATOM   4514  HD1 LYS   430      36.764  68.489  60.013  1.00  0.00           H
ATOM   4515  HD2 LYS   430      38.304  67.579  59.453  1.00  0.00           H
ATOM   4516  CE  LYS   430      38.384  69.639  59.083  1.00  0.00           C
ATOM   4517  HE1 LYS   430      39.384  69.329  58.703  1.00  0.00           H
ATOM   4518  HE2 LYS   430      38.364  70.629  59.593  1.00  0.00           H
ATOM   4519  NZ  LYS   430      37.624  69.659  57.823  1.00  0.00           N
ATOM   4520  HZ1 LYS   430      36.654  69.909  58.073  1.00  0.00           H
ATOM   4521  HZ2 LYS   430      37.734  68.729  57.363  1.00  0.00           H
ATOM   4522  HZ3 LYS   430      38.034  70.429  57.253  1.00  0.00           H
ATOM   4523  C   LYS   430      41.834  67.729  62.793  1.00  0.00           C
ATOM   4524  O   LYS   430      42.254  66.629  62.493  1.00  0.00           O
ATOM   4525  N   ILE   431      42.694  68.759  63.143  1.00  0.00           N
ATOM   4526  HN  ILE   431      42.314  69.679  63.233  1.00  0.00           H
ATOM   4527  CA  ILE   431      44.104  68.589  63.263  1.00  0.00           C
ATOM   4528  HA  ILE   431      44.424  68.169  62.323  1.00  0.00           H
ATOM   4529  CB  ILE   431      44.844  69.979  63.473  1.00  0.00           C
ATOM   4530  HB  ILE   431      44.344  70.409  64.363  1.00  0.00           H
ATOM   4531  CG2 ILE   431      46.354  69.819  63.803  1.00  0.00           C
ATOM   4532 HG21 ILE   431      46.904  69.109  63.143  1.00  0.00           H
ATOM   4533 HG22 ILE   431      46.494  69.439  64.833  1.00  0.00           H
ATOM   4534 HG23 ILE   431      46.874  70.799  63.693  1.00  0.00           H
ATOM   4535  CG1 ILE   431      44.744  70.829  62.253  1.00  0.00           C
ATOM   4536 HG11 ILE   431      43.684  70.689  61.973  1.00  0.00           H
ATOM   4537 HG12 ILE   431      45.334  70.359  61.433  1.00  0.00           H
ATOM   4538  CD  ILE   431      45.054  72.279  62.483  1.00  0.00           C
ATOM   4539  HD1 ILE   431      44.574  72.869  61.673  1.00  0.00           H
ATOM   4540  HD2 ILE   431      46.124  72.589  62.463  1.00  0.00           H
ATOM   4541  HD3 ILE   431      44.564  72.709  63.383  1.00  0.00           H
ATOM   4542  C   ILE   431      44.444  67.659  64.403  1.00  0.00           C
ATOM   4543  O   ILE   431      45.334  66.779  64.293  1.00  0.00           O
ATOM   4544  N   HSD   432      43.784  67.689  65.543  1.00  0.00           N
ATOM   4545  HN  HSD   432      43.214  68.469  65.773  1.00  0.00           H
ATOM   4546  CA  HSD   432      43.804  66.759  66.613  1.00  0.00           C
ATOM   4547  HA  HSD   432      44.764  66.639  67.083  1.00  0.00           H
ATOM   4548  CB  HSD   432      42.904  67.299  67.793  1.00  0.00           C
ATOM   4549  HB1 HSD   432      42.044  67.639  67.183  1.00  0.00           H
ATOM   4550  HB2 HSD   432      43.214  68.169  68.403  1.00  0.00           H
ATOM   4551  ND1 HSD   432      43.114  66.079  69.983  1.00  0.00           N
ATOM   4552  HD1 HSD   432      44.084  66.319  70.063  1.00  0.00           H
ATOM   4553  CG  HSD   432      42.434  66.349  68.823  1.00  0.00           C
ATOM   4554  CE1 HSD   432      42.334  65.309  70.753  1.00  0.00           C
ATOM   4555  HE1 HSD   432      42.484  65.239  71.823  1.00  0.00           H
ATOM   4556  NE2 HSD   432      41.184  65.089  70.153  1.00  0.00           N
ATOM   4557  CD2 HSD   432      41.234  65.709  68.943  1.00  0.00           C
ATOM   4558  HD2 HSD   432      40.444  65.739  68.213  1.00  0.00           H
ATOM   4559  C   HSD   432      43.524  65.359  66.123  1.00  0.00           C
ATOM   4560  O   HSD   432      44.224  64.389  66.303  1.00  0.00           O
ATOM   4561  N   ASP   433      42.374  65.129  65.423  1.00  0.00           N
ATOM   4562  HN  ASP   433      41.744  65.859  65.173  1.00  0.00           H
ATOM   4563  CA  ASP   433      42.024  63.759  64.963  1.00  0.00           C
ATOM   4564  HA  ASP   433      42.174  63.219  65.893  1.00  0.00           H
ATOM   4565  CB  ASP   433      40.504  63.799  64.483  1.00  0.00           C
ATOM   4566  HB1 ASP   433      40.414  64.579  63.703  1.00  0.00           H
ATOM   4567  HB2 ASP   433      39.954  64.169  65.383  1.00  0.00           H
ATOM   4568  CG  ASP   433      39.964  62.479  63.973  1.00  0.00           C
ATOM   4569  OD1 ASP   433      40.114  61.459  64.723  1.00  0.00           O
ATOM   4570  OD2 ASP   433      39.334  62.389  62.883  1.00  0.00           O
ATOM   4571  C   ASP   433      42.944  63.139  63.873  1.00  0.00           C
ATOM   4572  O   ASP   433      43.144  61.919  63.903  1.00  0.00           O
ATOM   4573  N   TYR   434      43.404  63.929  62.893  1.00  0.00           N
ATOM   4574  HN  TYR   434      43.124  64.879  62.973  1.00  0.00           H
ATOM   4575  CA  TYR   434      44.494  63.579  62.003  1.00  0.00           C
ATOM   4576  HA  TYR   434      44.094  62.779  61.393  1.00  0.00           H
ATOM   4577  CB  TYR   434      44.754  64.699  61.043  1.00  0.00           C
ATOM   4578  HB1 TYR   434      44.904  65.609  61.663  1.00  0.00           H
ATOM   4579  HB2 TYR   434      43.864  64.869  60.403  1.00  0.00           H
ATOM   4580  CG  TYR   434      45.914  64.359  60.213  1.00  0.00           C
ATOM   4581  CD1 TYR   434      45.764  63.369  59.183  1.00  0.00           C
ATOM   4582  HD1 TYR   434      44.754  63.019  59.033  1.00  0.00           H
ATOM   4583  CE1 TYR   434      46.844  62.909  58.513  1.00  0.00           C
ATOM   4584  HE1 TYR   434      46.664  62.219  57.703  1.00  0.00           H
ATOM   4585  CZ  TYR   434      48.114  63.479  58.753  1.00  0.00           C
ATOM   4586  OH  TYR   434      49.214  63.109  57.893  1.00  0.00           O
ATOM   4587  HH  TYR   434      49.984  63.589  58.203  1.00  0.00           H
ATOM   4588  CD2 TYR   434      47.214  64.809  60.553  1.00  0.00           C
ATOM   4589  HD2 TYR   434      47.264  65.649  61.223  1.00  0.00           H
ATOM   4590  CE2 TYR   434      48.334  64.439  59.733  1.00  0.00           C
ATOM   4591  HE2 TYR   434      49.354  64.759  59.913  1.00  0.00           H
ATOM   4592  C   TYR   434      45.654  63.089  62.673  1.00  0.00           C
ATOM   4593  O   TYR   434      46.044  61.919  62.593  1.00  0.00           O
ATOM   4594  N   TYR   435      46.184  63.929  63.563  1.00  0.00           N
ATOM   4595  HN  TYR   435      45.784  64.839  63.693  1.00  0.00           H
ATOM   4596  CA  TYR   435      47.414  63.689  64.313  1.00  0.00           C
ATOM   4597  HA  TYR   435      48.114  63.289  63.593  1.00  0.00           H
ATOM   4598  CB  TYR   435      48.014  64.839  65.203  1.00  0.00           C
ATOM   4599  HB1 TYR   435      48.574  64.529  66.113  1.00  0.00           H
ATOM   4600  HB2 TYR   435      47.104  65.419  65.463  1.00  0.00           H
ATOM   4601  CG  TYR   435      48.974  65.639  64.493  1.00  0.00           C
ATOM   4602  CD1 TYR   435      50.334  65.179  64.493  1.00  0.00           C
ATOM   4603  HD1 TYR   435      50.564  64.239  64.963  1.00  0.00           H
ATOM   4604  CE1 TYR   435      51.334  65.849  63.753  1.00  0.00           C
ATOM   4605  HE1 TYR   435      52.394  65.669  63.833  1.00  0.00           H
ATOM   4606  CZ  TYR   435      50.924  66.959  62.973  1.00  0.00           C
ATOM   4607  OH  TYR   435      51.934  67.829  62.513  1.00  0.00           O
ATOM   4608  HH  TYR   435      52.804  67.489  62.753  1.00  0.00           H
ATOM   4609  CD2 TYR   435      48.674  66.839  63.723  1.00  0.00           C
ATOM   4610  HD2 TYR   435      47.634  67.139  63.683  1.00  0.00           H
ATOM   4611  CE2 TYR   435      49.604  67.469  62.923  1.00  0.00           C
ATOM   4612  HE2 TYR   435      49.384  68.319  62.303  1.00  0.00           H
ATOM   4613  C   TYR   435      47.184  62.469  65.203  1.00  0.00           C
ATOM   4614  O   TYR   435      48.064  61.569  65.313  1.00  0.00           O
ATOM   4615  N   GLU   436      46.044  62.269  65.833  1.00  0.00           N
ATOM   4616  HN  GLU   436      45.354  62.989  65.793  1.00  0.00           H
ATOM   4617  CA  GLU   436      45.744  61.119  66.713  1.00  0.00           C
ATOM   4618  HA  GLU   436      46.434  61.019  67.533  1.00  0.00           H
ATOM   4619  CB  GLU   436      44.404  61.359  67.413  1.00  0.00           C
ATOM   4620  HB1 GLU   436      43.784  61.679  66.553  1.00  0.00           H
ATOM   4621  HB2 GLU   436      44.624  62.219  68.093  1.00  0.00           H
ATOM   4622  CG  GLU   436      43.654  60.179  68.053  1.00  0.00           C
ATOM   4623  HG1 GLU   436      44.284  59.769  68.873  1.00  0.00           H
ATOM   4624  HG2 GLU   436      43.524  59.369  67.303  1.00  0.00           H
ATOM   4625  CD  GLU   436      42.414  60.789  68.713  1.00  0.00           C
ATOM   4626  OE1 GLU   436      42.474  61.479  69.803  1.00  0.00           O
ATOM   4627  OE2 GLU   436      41.274  60.629  68.163  1.00  0.00           O
ATOM   4628  C   GLU   436      45.684  59.839  65.973  1.00  0.00           C
ATOM   4629  O   GLU   436      46.304  58.839  66.393  1.00  0.00           O
ATOM   4630  N   HSD   437      44.954  59.809  64.803  1.00  0.00           N
ATOM   4631  HN  HSD   437      44.344  60.569  64.593  1.00  0.00           H
ATOM   4632  CA  HSD   437      44.814  58.579  64.073  1.00  0.00           C
ATOM   4633  HA  HSD   437      44.934  57.819  64.833  1.00  0.00           H
ATOM   4634  CB  HSD   437      43.394  58.539  63.433  1.00  0.00           C
ATOM   4635  HB1 HSD   437      43.084  59.579  63.213  1.00  0.00           H
ATOM   4636  HB2 HSD   437      42.604  58.199  64.143  1.00  0.00           H
ATOM   4637  ND1 HSD   437      42.564  58.009  61.083  1.00  0.00           N
ATOM   4638  HD1 HSD   437      42.154  58.909  60.943  1.00  0.00           H
ATOM   4639  CG  HSD   437      43.254  57.649  62.203  1.00  0.00           C
ATOM   4640  CE1 HSD   437      42.624  56.959  60.203  1.00  0.00           C
ATOM   4641  HE1 HSD   437      42.304  57.039  59.163  1.00  0.00           H
ATOM   4642  NE2 HSD   437      43.224  55.919  60.743  1.00  0.00           N
ATOM   4643  CD2 HSD   437      43.594  56.349  61.983  1.00  0.00           C
ATOM   4644  HD2 HSD   437      44.234  55.719  62.583  1.00  0.00           H
ATOM   4645  C   HSD   437      45.974  58.229  63.213  1.00  0.00           C
ATOM   4646  O   HSD   437      46.384  57.079  63.043  1.00  0.00           O
ATOM   4647  N   ARG   438      46.614  59.259  62.623  1.00  0.00           N
ATOM   4648  HN  ARG   438      46.294  60.189  62.823  1.00  0.00           H
ATOM   4649  CA  ARG   438      47.794  59.049  61.783  1.00  0.00           C
ATOM   4650  HA  ARG   438      47.544  58.259  61.083  1.00  0.00           H
ATOM   4651  CB  ARG   438      48.204  60.229  60.873  1.00  0.00           C
ATOM   4652  HB1 ARG   438      48.214  61.099  61.563  1.00  0.00           H
ATOM   4653  HB2 ARG   438      47.404  60.369  60.113  1.00  0.00           H
ATOM   4654  CG  ARG   438      49.624  60.199  60.173  1.00  0.00           C
ATOM   4655  HG1 ARG   438      50.304  60.049  61.043  1.00  0.00           H
ATOM   4656  HG2 ARG   438      49.974  61.209  59.873  1.00  0.00           H
ATOM   4657  CD  ARG   438      49.894  58.999  59.253  1.00  0.00           C
ATOM   4658  HD1 ARG   438      49.374  59.069  58.273  1.00  0.00           H
ATOM   4659  HD2 ARG   438      49.484  58.069  59.713  1.00  0.00           H
ATOM   4660  NE  ARG   438      51.384  58.829  59.043  1.00  0.00           N
ATOM   4661  HE  ARG   438      51.844  58.159  59.633  1.00  0.00           H
ATOM   4662  CZ  ARG   438      52.024  59.629  58.273  1.00  0.00           C
ATOM   4663  NH1 ARG   438      51.434  60.589  57.573  1.00  0.00           N
ATOM   4664 HH11 ARG   438      50.434  60.589  57.653  1.00  0.00           H
ATOM   4665 HH12 ARG   438      51.914  61.189  56.933  1.00  0.00           H
ATOM   4666  NH2 ARG   438      53.334  59.449  58.163  1.00  0.00           N
ATOM   4667 HH21 ARG   438      53.794  58.659  58.573  1.00  0.00           H
ATOM   4668 HH22 ARG   438      53.884  60.099  57.633  1.00  0.00           H
ATOM   4669  C   ARG   438      49.014  58.529  62.623  1.00  0.00           C
ATOM   4670  O   ARG   438      49.754  57.609  62.113  1.00  0.00           O
ATOM   4671  N   TYR   439      49.224  59.149  63.803  1.00  0.00           N
ATOM   4672  HN  TYR   439      48.634  59.879  64.143  1.00  0.00           H
ATOM   4673  CA  TYR   439      50.424  58.739  64.573  1.00  0.00           C
ATOM   4674  HA  TYR   439      51.104  58.179  63.943  1.00  0.00           H
ATOM   4675  CB  TYR   439      51.214  59.959  65.103  1.00  0.00           C
ATOM   4676  HB1 TYR   439      52.054  59.799  65.823  1.00  0.00           H
ATOM   4677  HB2 TYR   439      50.534  60.609  65.683  1.00  0.00           H
ATOM   4678  CG  TYR   439      51.704  60.679  63.893  1.00  0.00           C
ATOM   4679  CD1 TYR   439      51.064  61.789  63.323  1.00  0.00           C
ATOM   4680  HD1 TYR   439      50.164  62.139  63.813  1.00  0.00           H
ATOM   4681  CE1 TYR   439      51.564  62.439  62.123  1.00  0.00           C
ATOM   4682  HE1 TYR   439      50.974  63.269  61.763  1.00  0.00           H
ATOM   4683  CZ  TYR   439      52.614  61.799  61.433  1.00  0.00           C
ATOM   4684  OH  TYR   439      53.124  62.329  60.173  1.00  0.00           O
ATOM   4685  HH  TYR   439      53.984  61.959  59.983  1.00  0.00           H
ATOM   4686  CD2 TYR   439      52.834  60.109  63.233  1.00  0.00           C
ATOM   4687  HD2 TYR   439      53.224  59.269  63.793  1.00  0.00           H
ATOM   4688  CE2 TYR   439      53.224  60.629  61.973  1.00  0.00           C
ATOM   4689  HE2 TYR   439      53.954  60.089  61.393  1.00  0.00           H
ATOM   4690  C   TYR   439      49.944  57.739  65.583  1.00  0.00           C
ATOM   4691  O   TYR   439      50.474  56.619  65.653  1.00  0.00           O
ATOM   4692  N   GLN   440      49.054  58.109  66.503  1.00  0.00           N
ATOM   4693  HN  GLN   440      48.624  58.999  66.543  1.00  0.00           H
ATOM   4694  CA  GLN   440      48.664  57.249  67.613  1.00  0.00           C
ATOM   4695  HA  GLN   440      47.784  57.679  68.063  1.00  0.00           H
ATOM   4696  CB  GLN   440      48.174  55.849  67.223  1.00  0.00           C
ATOM   4697  HB1 GLN   440      47.824  55.309  68.123  1.00  0.00           H
ATOM   4698  HB2 GLN   440      49.044  55.249  66.873  1.00  0.00           H
ATOM   4699  CG  GLN   440      46.914  55.709  66.273  1.00  0.00           C
ATOM   4700  HG1 GLN   440      47.134  56.209  65.303  1.00  0.00           H
ATOM   4701  HG2 GLN   440      46.074  56.169  66.833  1.00  0.00           H
ATOM   4702  CD  GLN   440      46.504  54.289  65.923  1.00  0.00           C
ATOM   4703  OE1 GLN   440      45.914  53.969  64.873  1.00  0.00           O
ATOM   4704  NE2 GLN   440      46.944  53.299  66.703  1.00  0.00           N
ATOM   4705 HE21 GLN   440      46.724  52.349  66.483  1.00  0.00           H
ATOM   4706 HE22 GLN   440      47.504  53.459  67.513  1.00  0.00           H
ATOM   4707  C   GLN   440      49.694  57.299  68.703  1.00  0.00           C
ATOM   4708  O   GLN   440      49.934  56.379  69.493  1.00  0.00           O
ATOM   4709  N   GLY   441      50.334  58.509  68.833  1.00  0.00           N
ATOM   4710  HN  GLY   441      49.994  59.259  68.283  1.00  0.00           H
ATOM   4711  CA  GLY   441      51.544  58.659  69.573  1.00  0.00           C
ATOM   4712  HA1 GLY   441      51.514  58.209  70.553  1.00  0.00           H
ATOM   4713  HA2 GLY   441      51.754  59.699  69.753  1.00  0.00           H
ATOM   4714  C   GLY   441      52.734  57.999  68.943  1.00  0.00           C
ATOM   4715  O   GLY   441      52.834  57.499  67.813  1.00  0.00           O
ATOM   4716  N   LYS   442      53.764  57.929  69.743  1.00  0.00           N
ATOM   4717  HN  LYS   442      53.744  58.169  70.713  1.00  0.00           H
ATOM   4718  CA  LYS   442      55.074  57.379  69.403  1.00  0.00           C
ATOM   4719  HA  LYS   442      55.584  57.239  70.343  1.00  0.00           H
ATOM   4720  CB  LYS   442      55.144  55.849  68.953  1.00  0.00           C
ATOM   4721  HB1 LYS   442      56.224  55.589  69.013  1.00  0.00           H
ATOM   4722  HB2 LYS   442      54.854  55.879  67.873  1.00  0.00           H
ATOM   4723  CG  LYS   442      54.434  54.789  69.903  1.00  0.00           C
ATOM   4724  HG1 LYS   442      53.364  55.099  69.973  1.00  0.00           H
ATOM   4725  HG2 LYS   442      54.844  54.799  70.933  1.00  0.00           H
ATOM   4726  CD  LYS   442      54.434  53.379  69.433  1.00  0.00           C
ATOM   4727  HD1 LYS   442      55.514  53.129  69.403  1.00  0.00           H
ATOM   4728  HD2 LYS   442      54.084  53.309  68.373  1.00  0.00           H
ATOM   4729  CE  LYS   442      53.674  52.359  70.303  1.00  0.00           C
ATOM   4730  HE1 LYS   442      54.014  52.379  71.363  1.00  0.00           H
ATOM   4731  HE2 LYS   442      53.954  51.369  69.863  1.00  0.00           H
ATOM   4732  NZ  LYS   442      52.304  52.489  70.243  1.00  0.00           N
ATOM   4733  HZ1 LYS   442      51.794  51.719  70.743  1.00  0.00           H
ATOM   4734  HZ2 LYS   442      52.084  52.549  69.233  1.00  0.00           H
ATOM   4735  HZ3 LYS   442      52.044  53.429  70.593  1.00  0.00           H
ATOM   4736  C   LYS   442      55.914  58.299  68.483  1.00  0.00           C
ATOM   4737  O   LYS   442      55.444  58.649  67.363  1.00  0.00           O
ATOM   4738  N   ILE   443      57.144  58.699  68.893  1.00  0.00           N
ATOM   4739  HN  ILE   443      57.574  58.329  69.713  1.00  0.00           H
ATOM   4740  CA  ILE   443      57.754  59.869  68.233  1.00  0.00           C
ATOM   4741  HA  ILE   443      57.204  60.269  67.393  1.00  0.00           H
ATOM   4742  CB  ILE   443      58.044  60.939  69.243  1.00  0.00           C
ATOM   4743  HB  ILE   443      58.784  60.579  69.983  1.00  0.00           H
ATOM   4744  CG2 ILE   443      58.544  62.169  68.513  1.00  0.00           C
ATOM   4745 HG21 ILE   443      57.844  62.449  67.693  1.00  0.00           H
ATOM   4746 HG22 ILE   443      59.544  61.829  68.153  1.00  0.00           H
ATOM   4747 HG23 ILE   443      58.704  63.049  69.173  1.00  0.00           H
ATOM   4748  CG1 ILE   443      56.714  61.359  69.973  1.00  0.00           C
ATOM   4749 HG11 ILE   443      56.994  62.229  70.613  1.00  0.00           H
ATOM   4750 HG12 ILE   443      56.374  60.519  70.603  1.00  0.00           H
ATOM   4751  CD  ILE   443      55.434  61.779  69.203  1.00  0.00           C
ATOM   4752  HD1 ILE   443      55.034  61.009  68.513  1.00  0.00           H
ATOM   4753  HD2 ILE   443      55.664  62.729  68.683  1.00  0.00           H
ATOM   4754  HD3 ILE   443      54.594  61.949  69.913  1.00  0.00           H
ATOM   4755  C   ILE   443      59.044  59.329  67.683  1.00  0.00           C
ATOM   4756  O   ILE   443      59.904  58.939  68.433  1.00  0.00           O
ATOM   4757  N   PHE   444      59.264  59.339  66.353  1.00  0.00           N
ATOM   4758  HN  PHE   444      58.464  59.569  65.793  1.00  0.00           H
ATOM   4759  CA  PHE   444      60.434  58.869  65.653  1.00  0.00           C
ATOM   4760  HA  PHE   444      61.324  59.289  66.103  1.00  0.00           H
ATOM   4761  CB  PHE   444      60.634  57.339  65.723  1.00  0.00           C
ATOM   4762  HB1 PHE   444      61.004  57.049  66.723  1.00  0.00           H
ATOM   4763  HB2 PHE   444      61.394  57.009  64.983  1.00  0.00           H
ATOM   4764  CG  PHE   444      59.394  56.559  65.363  1.00  0.00           C
ATOM   4765  CD1 PHE   444      59.114  56.339  64.023  1.00  0.00           C
ATOM   4766  HD1 PHE   444      59.794  56.819  63.333  1.00  0.00           H
ATOM   4767  CE1 PHE   444      57.874  55.839  63.643  1.00  0.00           C
ATOM   4768  HE1 PHE   444      57.594  55.739  62.603  1.00  0.00           H
ATOM   4769  CZ  PHE   444      56.994  55.339  64.663  1.00  0.00           C
ATOM   4770  HZ  PHE   444      55.984  55.099  64.393  1.00  0.00           H
ATOM   4771  CD2 PHE   444      58.544  56.079  66.363  1.00  0.00           C
ATOM   4772  HD2 PHE   444      58.874  56.199  67.383  1.00  0.00           H
ATOM   4773  CE2 PHE   444      57.414  55.399  66.023  1.00  0.00           C
ATOM   4774  HE2 PHE   444      56.694  55.089  66.763  1.00  0.00           H
ATOM   4775  C   PHE   444      60.324  59.449  64.223  1.00  0.00           C
ATOM   4776  O   PHE   444      59.214  59.669  63.753  1.00  0.00           O
ATOM   4777  N   ASP   445      61.494  59.839  63.613  1.00  0.00           N
ATOM   4778  HN  ASP   445      62.404  59.779  64.023  1.00  0.00           H
ATOM   4779  CA  ASP   445      61.494  60.379  62.233  1.00  0.00           C
ATOM   4780  HA  ASP   445      60.574  60.899  62.033  1.00  0.00           H
ATOM   4781  CB  ASP   445      62.674  61.429  62.083  1.00  0.00           C
ATOM   4782  HB1 ASP   445      63.614  60.849  62.213  1.00  0.00           H
ATOM   4783  HB2 ASP   445      62.594  62.149  62.923  1.00  0.00           H
ATOM   4784  CG  ASP   445      62.614  62.339  60.883  1.00  0.00           C
ATOM   4785  OD1 ASP   445      63.724  62.899  60.533  1.00  0.00           O
ATOM   4786  OD2 ASP   445      61.514  62.509  60.283  1.00  0.00           O
ATOM   4787  C   ASP   445      61.634  59.199  61.243  1.00  0.00           C
ATOM   4788  O   ASP   445      62.574  58.489  61.133  1.00  0.00           O
ATOM   4789  N   GLU   446      60.484  58.979  60.543  1.00  0.00           N
ATOM   4790  HN  GLU   446      59.744  59.649  60.553  1.00  0.00           H
ATOM   4791  CA  GLU   446      60.394  57.859  59.693  1.00  0.00           C
ATOM   4792  HA  GLU   446      60.414  56.949  60.283  1.00  0.00           H
ATOM   4793  CB  GLU   446      58.964  57.669  59.153  1.00  0.00           C
ATOM   4794  HB1 GLU   446      58.614  58.599  58.653  1.00  0.00           H
ATOM   4795  HB2 GLU   446      58.264  57.329  59.953  1.00  0.00           H
ATOM   4796  CG  GLU   446      58.864  56.619  57.933  1.00  0.00           C
ATOM   4797  HG1 GLU   446      59.424  55.739  58.293  1.00  0.00           H
ATOM   4798  HG2 GLU   446      59.444  56.959  57.043  1.00  0.00           H
ATOM   4799  CD  GLU   446      57.414  56.369  57.583  1.00  0.00           C
ATOM   4800  OE1 GLU   446      56.944  55.349  58.153  1.00  0.00           O
ATOM   4801  OE2 GLU   446      56.774  57.129  56.883  1.00  0.00           O
ATOM   4802  C   GLU   446      61.474  57.719  58.633  1.00  0.00           C
ATOM   4803  O   GLU   446      62.124  56.689  58.513  1.00  0.00           O
ATOM   4804  N   GLU   447      61.714  58.699  57.743  1.00  0.00           N
ATOM   4805  HN  GLU   447      61.104  59.489  57.773  1.00  0.00           H
ATOM   4806  CA  GLU   447      62.484  58.439  56.503  1.00  0.00           C
ATOM   4807  HA  GLU   447      62.234  57.459  56.113  1.00  0.00           H
ATOM   4808  CB  GLU   447      62.244  59.529  55.333  1.00  0.00           C
ATOM   4809  HB1 GLU   447      63.004  59.409  54.543  1.00  0.00           H
ATOM   4810  HB2 GLU   447      62.494  60.409  55.953  1.00  0.00           H
ATOM   4811  CG  GLU   447      60.804  59.579  54.823  1.00  0.00           C
ATOM   4812  HG1 GLU   447      60.124  59.459  55.693  1.00  0.00           H
ATOM   4813  HG2 GLU   447      60.654  58.759  54.093  1.00  0.00           H
ATOM   4814  CD  GLU   447      60.514  60.879  54.193  1.00  0.00           C
ATOM   4815  OE1 GLU   447      61.314  61.199  53.263  1.00  0.00           O
ATOM   4816  OE2 GLU   447      59.614  61.629  54.593  1.00  0.00           O
ATOM   4817  C   GLU   447      63.984  58.339  56.903  1.00  0.00           C
ATOM   4818  O   GLU   447      64.734  57.679  56.213  1.00  0.00           O
ATOM   4819  N   ASN   448      64.344  58.939  58.073  1.00  0.00           N
ATOM   4820  HN  ASN   448      63.684  59.339  58.703  1.00  0.00           H
ATOM   4821  CA  ASN   448      65.654  58.799  58.643  1.00  0.00           C
ATOM   4822  HA  ASN   448      66.374  59.049  57.883  1.00  0.00           H
ATOM   4823  CB  ASN   448      65.744  59.809  59.793  1.00  0.00           C
ATOM   4824  HB1 ASN   448      64.734  59.949  60.233  1.00  0.00           H
ATOM   4825  HB2 ASN   448      65.984  60.799  59.353  1.00  0.00           H
ATOM   4826  CG  ASN   448      66.644  59.479  60.873  1.00  0.00           C
ATOM   4827  OD1 ASN   448      66.284  59.159  62.003  1.00  0.00           O
ATOM   4828  ND2 ASN   448      68.004  59.579  60.683  1.00  0.00           N
ATOM   4829 HD21 ASN   448      68.494  59.329  61.523  1.00  0.00           H
ATOM   4830 HD22 ASN   448      68.544  59.699  59.853  1.00  0.00           H
ATOM   4831  C   ASN   448      65.964  57.319  58.993  1.00  0.00           C
ATOM   4832  O   ASN   448      67.004  56.849  58.653  1.00  0.00           O
ATOM   4833  N   ILE   449      64.934  56.599  59.493  1.00  0.00           N
ATOM   4834  HN  ILE   449      64.104  57.009  59.883  1.00  0.00           H
ATOM   4835  CA  ILE   449      64.964  55.189  59.723  1.00  0.00           C
ATOM   4836  HA  ILE   449      65.854  55.069  60.323  1.00  0.00           H
ATOM   4837  CB  ILE   449      63.944  54.669  60.793  1.00  0.00           C
ATOM   4838  HB  ILE   449      62.894  54.799  60.443  1.00  0.00           H
ATOM   4839  CG2 ILE   449      64.124  53.199  61.103  1.00  0.00           C
ATOM   4840 HG21 ILE   449      65.184  52.899  61.283  1.00  0.00           H
ATOM   4841 HG22 ILE   449      63.884  52.569  60.233  1.00  0.00           H
ATOM   4842 HG23 ILE   449      63.584  52.729  61.963  1.00  0.00           H
ATOM   4843  CG1 ILE   449      64.084  55.449  62.153  1.00  0.00           C
ATOM   4844 HG11 ILE   449      64.164  56.549  62.013  1.00  0.00           H
ATOM   4845 HG12 ILE   449      65.014  55.049  62.613  1.00  0.00           H
ATOM   4846  CD  ILE   449      62.984  55.139  63.023  1.00  0.00           C
ATOM   4847  HD1 ILE   449      63.074  55.799  63.923  1.00  0.00           H
ATOM   4848  HD2 ILE   449      62.774  54.149  63.493  1.00  0.00           H
ATOM   4849  HD3 ILE   449      62.044  55.459  62.533  1.00  0.00           H
ATOM   4850  C   ILE   449      65.204  54.379  58.483  1.00  0.00           C
ATOM   4851  O   ILE   449      66.064  53.539  58.473  1.00  0.00           O
ATOM   4852  N   LEU   450      64.514  54.619  57.403  1.00  0.00           N
ATOM   4853  HN  LEU   450      63.744  55.249  57.553  1.00  0.00           H
ATOM   4854  CA  LEU   450      64.884  54.079  56.073  1.00  0.00           C
ATOM   4855  HA  LEU   450      64.824  53.019  56.253  1.00  0.00           H
ATOM   4856  CB  LEU   450      63.824  54.669  55.063  1.00  0.00           C
ATOM   4857  HB1 LEU   450      64.004  54.269  54.053  1.00  0.00           H
ATOM   4858  HB2 LEU   450      63.824  55.779  54.973  1.00  0.00           H
ATOM   4859  CG  LEU   450      62.404  54.419  55.543  1.00  0.00           C
ATOM   4860  HG  LEU   450      62.214  54.979  56.483  1.00  0.00           H
ATOM   4861  CD1 LEU   450      61.384  55.049  54.523  1.00  0.00           C
ATOM   4862 HD11 LEU   450      61.484  56.149  54.463  1.00  0.00           H
ATOM   4863 HD12 LEU   450      60.404  54.679  54.903  1.00  0.00           H
ATOM   4864 HD13 LEU   450      61.504  54.529  53.543  1.00  0.00           H
ATOM   4865  CD2 LEU   450      62.154  52.909  55.703  1.00  0.00           C
ATOM   4866 HD21 LEU   450      61.104  52.789  56.023  1.00  0.00           H
ATOM   4867 HD22 LEU   450      62.764  52.429  56.503  1.00  0.00           H
ATOM   4868 HD23 LEU   450      62.254  52.319  54.763  1.00  0.00           H
ATOM   4869  C   LEU   450      66.284  54.389  55.623  1.00  0.00           C
ATOM   4870  O   LEU   450      67.004  53.539  55.153  1.00  0.00           O
ATOM   4871  N   ASN   451      66.714  55.679  55.903  1.00  0.00           N
ATOM   4872  HN  ASN   451      66.064  56.389  56.153  1.00  0.00           H
ATOM   4873  CA  ASN   451      68.094  56.049  55.673  1.00  0.00           C
ATOM   4874  HA  ASN   451      68.204  55.839  54.623  1.00  0.00           H
ATOM   4875  CB  ASN   451      68.344  57.589  55.703  1.00  0.00           C
ATOM   4876  HB1 ASN   451      68.254  58.149  56.663  1.00  0.00           H
ATOM   4877  HB2 ASN   451      67.594  57.949  54.973  1.00  0.00           H
ATOM   4878  CG  ASN   451      69.754  58.019  55.243  1.00  0.00           C
ATOM   4879  OD1 ASN   451      70.554  58.269  56.133  1.00  0.00           O
ATOM   4880  ND2 ASN   451      69.984  58.279  53.933  1.00  0.00           N
ATOM   4881 HD21 ASN   451      70.854  58.699  53.683  1.00  0.00           H
ATOM   4882 HD22 ASN   451      69.384  57.959  53.203  1.00  0.00           H
ATOM   4883  C   ASN   451      69.164  55.279  56.563  1.00  0.00           C
ATOM   4884  O   ASN   451      70.264  55.029  56.093  1.00  0.00           O
ATOM   4885  N   GLU   452      68.844  54.959  57.843  1.00  0.00           N
ATOM   4886  HN  GLU   452      68.004  55.239  58.303  1.00  0.00           H
ATOM   4887  CA  GLU   452      69.874  54.209  58.613  1.00  0.00           C
ATOM   4888  HA  GLU   452      70.824  54.699  58.463  1.00  0.00           H
ATOM   4889  CB  GLU   452      69.564  54.249  60.123  1.00  0.00           C
ATOM   4890  HB1 GLU   452      70.194  53.539  60.703  1.00  0.00           H
ATOM   4891  HB2 GLU   452      68.464  54.159  60.133  1.00  0.00           H
ATOM   4892  CG  GLU   452      69.954  55.639  60.683  1.00  0.00           C
ATOM   4893  HG1 GLU   452      69.284  56.369  60.183  1.00  0.00           H
ATOM   4894  HG2 GLU   452      70.994  55.819  60.333  1.00  0.00           H
ATOM   4895  CD  GLU   452      69.794  55.709  62.193  1.00  0.00           C
ATOM   4896  OE1 GLU   452      68.984  54.959  62.723  1.00  0.00           O
ATOM   4897  OE2 GLU   452      70.404  56.639  62.863  1.00  0.00           O
ATOM   4898  C   GLU   452      70.004  52.759  58.213  1.00  0.00           C
ATOM   4899  O   GLU   452      71.074  52.139  58.313  1.00  0.00           O
ATOM   4900  N   LEU   453      68.854  52.069  57.853  1.00  0.00           N
ATOM   4901  HN  LEU   453      67.994  52.579  57.773  1.00  0.00           H
ATOM   4902  CA  LEU   453      68.754  50.649  57.483  1.00  0.00           C
ATOM   4903  HA  LEU   453      69.194  50.079  58.293  1.00  0.00           H
ATOM   4904  CB  LEU   453      67.294  50.349  57.193  1.00  0.00           C
ATOM   4905  HB1 LEU   453      67.154  49.349  56.733  1.00  0.00           H
ATOM   4906  HB2 LEU   453      66.934  51.099  56.453  1.00  0.00           H
ATOM   4907  CG  LEU   453      66.364  50.169  58.453  1.00  0.00           C
ATOM   4908  HG  LEU   453      66.694  50.919  59.213  1.00  0.00           H
ATOM   4909  CD1 LEU   453      64.874  50.479  58.233  1.00  0.00           C
ATOM   4910 HD11 LEU   453      64.254  50.229  59.123  1.00  0.00           H
ATOM   4911 HD12 LEU   453      64.464  49.919  57.373  1.00  0.00           H
ATOM   4912 HD13 LEU   453      64.844  51.559  57.983  1.00  0.00           H
ATOM   4913  CD2 LEU   453      66.794  48.829  59.133  1.00  0.00           C
ATOM   4914 HD21 LEU   453      67.774  48.999  59.643  1.00  0.00           H
ATOM   4915 HD22 LEU   453      66.854  48.009  58.403  1.00  0.00           H
ATOM   4916 HD23 LEU   453      66.004  48.609  59.883  1.00  0.00           H
ATOM   4917  C   LEU   453      69.554  50.339  56.253  1.00  0.00           C
ATOM   4918  O   LEU   453      69.754  51.209  55.443  1.00  0.00           O
ATOM   4919  N   ASN   454      69.954  49.079  56.063  1.00  0.00           N
ATOM   4920  HN  ASN   454      69.714  48.289  56.623  1.00  0.00           H
ATOM   4921  CA  ASN   454      70.694  48.749  54.823  1.00  0.00           C
ATOM   4922  HA  ASN   454      71.194  49.599  54.383  1.00  0.00           H
ATOM   4923  CB  ASN   454      71.944  47.749  55.043  1.00  0.00           C
ATOM   4924  HB1 ASN   454      72.594  48.219  55.803  1.00  0.00           H
ATOM   4925  HB2 ASN   454      72.504  47.629  54.093  1.00  0.00           H
ATOM   4926  CG  ASN   454      71.534  46.349  55.543  1.00  0.00           C
ATOM   4927  OD1 ASN   454      70.354  45.999  55.503  1.00  0.00           O
ATOM   4928  ND2 ASN   454      72.494  45.499  55.863  1.00  0.00           N
ATOM   4929 HD21 ASN   454      72.334  44.519  56.013  1.00  0.00           H
ATOM   4930 HD22 ASN   454      73.424  45.829  56.033  1.00  0.00           H
ATOM   4931  C   ASN   454      69.754  48.309  53.703  1.00  0.00           C
ATOM   4932  O   ASN   454      68.564  48.149  53.893  1.00  0.00           O
ATOM   4933  N   ASP   455      70.284  48.099  52.463  1.00  0.00           N
ATOM   4934  HN  ASP   455      71.244  48.279  52.263  1.00  0.00           H
ATOM   4935  CA  ASP   455      69.354  47.549  51.403  1.00  0.00           C
ATOM   4936  HA  ASP   455      68.584  48.299  51.283  1.00  0.00           H
ATOM   4937  CB  ASP   455      70.234  47.569  50.073  1.00  0.00           C
ATOM   4938  HB1 ASP   455      69.714  47.149  49.183  1.00  0.00           H
ATOM   4939  HB2 ASP   455      71.114  46.939  50.303  1.00  0.00           H
ATOM   4940  CG  ASP   455      70.694  48.939  49.583  1.00  0.00           C
ATOM   4941  OD1 ASP   455      70.144  49.989  50.033  1.00  0.00           O
ATOM   4942  OD2 ASP   455      71.514  48.969  48.643  1.00  0.00           O
ATOM   4943  C   ASP   455      68.594  46.259  51.603  1.00  0.00           C
ATOM   4944  O   ASP   455      67.334  46.329  51.353  1.00  0.00           O
ATOM   4945  N   PRO   456      69.114  45.149  52.093  1.00  0.00           N
ATOM   4946  CD  PRO   456      70.454  44.859  52.313  1.00  0.00           C
ATOM   4947  HD1 PRO   456      71.044  45.569  52.933  1.00  0.00           H
ATOM   4948  HD2 PRO   456      70.904  44.759  51.303  1.00  0.00           H
ATOM   4949  CA  PRO   456      68.284  43.949  52.333  1.00  0.00           C
ATOM   4950  HA  PRO   456      67.714  43.789  51.423  1.00  0.00           H
ATOM   4951  CB  PRO   456      69.224  42.769  52.643  1.00  0.00           C
ATOM   4952  HB1 PRO   456      69.494  42.199  51.733  1.00  0.00           H
ATOM   4953  HB2 PRO   456      68.844  42.039  53.393  1.00  0.00           H
ATOM   4954  CG  PRO   456      70.424  43.539  53.113  1.00  0.00           C
ATOM   4955  HG1 PRO   456      70.294  43.809  54.183  1.00  0.00           H
ATOM   4956  HG2 PRO   456      71.344  42.949  52.933  1.00  0.00           H
ATOM   4957  C   PRO   456      67.334  44.159  53.463  1.00  0.00           C
ATOM   4958  O   PRO   456      66.214  43.679  53.313  1.00  0.00           O
ATOM   4959  N   LEU   457      67.744  44.849  54.623  1.00  0.00           N
ATOM   4960  HN  LEU   457      68.714  44.949  54.813  1.00  0.00           H
ATOM   4961  CA  LEU   457      66.904  44.809  55.803  1.00  0.00           C
ATOM   4962  HA  LEU   457      66.444  43.849  55.993  1.00  0.00           H
ATOM   4963  CB  LEU   457      67.674  45.099  57.123  1.00  0.00           C
ATOM   4964  HB1 LEU   457      68.114  46.119  57.083  1.00  0.00           H
ATOM   4965  HB2 LEU   457      68.534  44.399  57.203  1.00  0.00           H
ATOM   4966  CG  LEU   457      66.864  44.889  58.423  1.00  0.00           C
ATOM   4967  HG  LEU   457      66.144  45.729  58.513  1.00  0.00           H
ATOM   4968  CD1 LEU   457      65.904  43.629  58.473  1.00  0.00           C
ATOM   4969 HD11 LEU   457      65.144  43.629  57.663  1.00  0.00           H
ATOM   4970 HD12 LEU   457      65.514  43.479  59.493  1.00  0.00           H
ATOM   4971 HD13 LEU   457      66.584  42.769  58.273  1.00  0.00           H
ATOM   4972  CD2 LEU   457      67.934  44.819  59.513  1.00  0.00           C
ATOM   4973 HD21 LEU   457      68.574  45.699  59.693  1.00  0.00           H
ATOM   4974 HD22 LEU   457      68.574  43.929  59.293  1.00  0.00           H
ATOM   4975 HD23 LEU   457      67.504  44.589  60.513  1.00  0.00           H
ATOM   4976  C   LEU   457      65.824  45.829  55.563  1.00  0.00           C
ATOM   4977  O   LEU   457      64.734  45.729  56.003  1.00  0.00           O
ATOM   4978  N   ARG   458      66.084  46.909  54.793  1.00  0.00           N
ATOM   4979  HN  ARG   458      66.994  47.079  54.403  1.00  0.00           H
ATOM   4980  CA  ARG   458      65.064  47.909  54.443  1.00  0.00           C
ATOM   4981  HA  ARG   458      64.604  48.249  55.373  1.00  0.00           H
ATOM   4982  CB  ARG   458      65.704  49.119  53.713  1.00  0.00           C
ATOM   4983  HB1 ARG   458      66.174  48.909  52.733  1.00  0.00           H
ATOM   4984  HB2 ARG   458      66.564  49.429  54.353  1.00  0.00           H
ATOM   4985  CG  ARG   458      64.784  50.399  53.573  1.00  0.00           C
ATOM   4986  HG1 ARG   458      64.884  50.929  54.543  1.00  0.00           H
ATOM   4987  HG2 ARG   458      63.744  50.019  53.463  1.00  0.00           H
ATOM   4988  CD  ARG   458      65.104  51.479  52.473  1.00  0.00           C
ATOM   4989  HD1 ARG   458      64.454  52.379  52.543  1.00  0.00           H
ATOM   4990  HD2 ARG   458      65.144  50.919  51.513  1.00  0.00           H
ATOM   4991  NE  ARG   458      66.544  51.949  52.833  1.00  0.00           N
ATOM   4992  HE  ARG   458      66.744  52.459  53.673  1.00  0.00           H
ATOM   4993  CZ  ARG   458      67.684  51.429  52.373  1.00  0.00           C
ATOM   4994  NH1 ARG   458      67.774  50.749  51.273  1.00  0.00           N
ATOM   4995 HH11 ARG   458      66.964  50.219  51.023  1.00  0.00           H
ATOM   4996 HH12 ARG   458      68.654  50.499  50.883  1.00  0.00           H
ATOM   4997  NH2 ARG   458      68.864  51.699  52.903  1.00  0.00           N
ATOM   4998 HH21 ARG   458      68.964  51.849  53.893  1.00  0.00           H
ATOM   4999 HH22 ARG   458      69.674  51.359  52.433  1.00  0.00           H
ATOM   5000  C   ARG   458      63.974  47.249  53.583  1.00  0.00           C
ATOM   5001  O   ARG   458      62.784  47.459  53.853  1.00  0.00           O
ATOM   5002  N   GLU   459      64.464  46.399  52.633  1.00  0.00           N
ATOM   5003  HN  GLU   459      65.434  46.269  52.463  1.00  0.00           H
ATOM   5004  CA  GLU   459      63.604  45.579  51.873  1.00  0.00           C
ATOM   5005  HA  GLU   459      62.844  46.159  51.363  1.00  0.00           H
ATOM   5006  CB  GLU   459      64.404  44.939  50.723  1.00  0.00           C
ATOM   5007  HB1 GLU   459      65.444  44.859  51.113  1.00  0.00           H
ATOM   5008  HB2 GLU   459      64.354  45.799  50.023  1.00  0.00           H
ATOM   5009  CG  GLU   459      64.014  43.609  50.143  1.00  0.00           C
ATOM   5010  HG1 GLU   459      62.994  43.809  49.753  1.00  0.00           H
ATOM   5011  HG2 GLU   459      63.954  42.779  50.873  1.00  0.00           H
ATOM   5012  CD  GLU   459      64.874  43.039  49.013  1.00  0.00           C
ATOM   5013  OE1 GLU   459      64.344  42.819  47.893  1.00  0.00           O
ATOM   5014  OE2 GLU   459      66.044  42.659  49.333  1.00  0.00           O
ATOM   5015  C   GLU   459      62.764  44.609  52.653  1.00  0.00           C
ATOM   5016  O   GLU   459      61.584  44.449  52.393  1.00  0.00           O
ATOM   5017  N   GLU   460      63.304  43.889  53.573  1.00  0.00           N
ATOM   5018  HN  GLU   460      64.294  43.869  53.703  1.00  0.00           H
ATOM   5019  CA  GLU   460      62.564  43.029  54.493  1.00  0.00           C
ATOM   5020  HA  GLU   460      61.994  42.309  53.923  1.00  0.00           H
ATOM   5021  CB  GLU   460      63.504  42.259  55.433  1.00  0.00           C
ATOM   5022  HB1 GLU   460      62.994  41.719  56.273  1.00  0.00           H
ATOM   5023  HB2 GLU   460      64.204  42.999  55.883  1.00  0.00           H
ATOM   5024  CG  GLU   460      64.394  41.199  54.753  1.00  0.00           C
ATOM   5025  HG1 GLU   460      64.994  41.769  54.013  1.00  0.00           H
ATOM   5026  HG2 GLU   460      63.794  40.419  54.233  1.00  0.00           H
ATOM   5027  CD  GLU   460      65.284  40.529  55.813  1.00  0.00           C
ATOM   5028  OE1 GLU   460      66.454  40.849  55.813  1.00  0.00           O
ATOM   5029  OE2 GLU   460      64.754  39.699  56.633  1.00  0.00           O
ATOM   5030  C   GLU   460      61.624  43.819  55.343  1.00  0.00           C
ATOM   5031  O   GLU   460      60.454  43.469  55.403  1.00  0.00           O
ATOM   5032  N   ILE   461      61.964  44.989  55.823  1.00  0.00           N
ATOM   5033  HN  ILE   461      62.904  45.309  55.913  1.00  0.00           H
ATOM   5034  CA  ILE   461      61.014  45.869  56.583  1.00  0.00           C
ATOM   5035  HA  ILE   461      60.584  45.319  57.413  1.00  0.00           H
ATOM   5036  CB  ILE   461      61.784  47.059  57.183  1.00  0.00           C
ATOM   5037  HB  ILE   461      62.534  47.419  56.443  1.00  0.00           H
ATOM   5038  CG2 ILE   461      60.874  48.209  57.653  1.00  0.00           C
ATOM   5039 HG21 ILE   461      61.514  48.889  58.253  1.00  0.00           H
ATOM   5040 HG22 ILE   461      60.044  47.819  58.273  1.00  0.00           H
ATOM   5041 HG23 ILE   461      60.474  48.829  56.823  1.00  0.00           H
ATOM   5042  CG1 ILE   461      62.624  46.599  58.353  1.00  0.00           C
ATOM   5043 HG11 ILE   461      63.544  47.209  58.403  1.00  0.00           H
ATOM   5044 HG12 ILE   461      63.054  45.579  58.203  1.00  0.00           H
ATOM   5045  CD  ILE   461      61.954  46.489  59.723  1.00  0.00           C
ATOM   5046  HD1 ILE   461      60.934  46.059  59.643  1.00  0.00           H
ATOM   5047  HD2 ILE   461      61.894  47.459  60.253  1.00  0.00           H
ATOM   5048  HD3 ILE   461      62.574  45.879  60.413  1.00  0.00           H
ATOM   5049  C   ILE   461      59.884  46.339  55.783  1.00  0.00           C
ATOM   5050  O   ILE   461      58.734  46.259  56.203  1.00  0.00           O
ATOM   5051  N   VAL   462      60.094  46.749  54.493  1.00  0.00           N
ATOM   5052  HN  VAL   462      61.034  46.909  54.203  1.00  0.00           H
ATOM   5053  CA  VAL   462      58.954  46.989  53.633  1.00  0.00           C
ATOM   5054  HA  VAL   462      58.244  47.569  54.203  1.00  0.00           H
ATOM   5055  CB  VAL   462      59.484  47.679  52.463  1.00  0.00           C
ATOM   5056  HB  VAL   462      60.234  47.039  51.943  1.00  0.00           H
ATOM   5057  CG1 VAL   462      58.374  47.879  51.403  1.00  0.00           C
ATOM   5058 HG11 VAL   462      57.414  48.189  51.863  1.00  0.00           H
ATOM   5059 HG12 VAL   462      58.274  46.949  50.803  1.00  0.00           H
ATOM   5060 HG13 VAL   462      58.704  48.749  50.793  1.00  0.00           H
ATOM   5061  CG2 VAL   462      60.104  49.079  52.723  1.00  0.00           C
[truncated: 2,058,989 more chars]
